# Supplementary material for: The genetic basis of aneuploidy tolerance in wild yeast
Source: eLife. 2020 Jan 7;9:e52063. doi: 10.7554/eLife.52063 (PMC6970514; doi:10.7554/eLife.52063)
Supplement: Figure 1—source data 1. [file elife-52063-fig1-data1.zip]

Archive with 212 entries (205 files):
- A1vB1/
- A1vB1/A1vB1_n20_ch6.png
- __MACOSX/
- __MACOSX/A1vB1/
- __MACOSX/A1vB1/._A1vB1_n20_ch6.png
- A1vB1/A1vB1_n20_ch7.png
- __MACOSX/A1vB1/._A1vB1_n20_ch7.png
- A1vB1/A1vB1_n20_ch14
- __MACOSX/A1vB1/._A1vB1_n20_ch14
- A1vB1/A1vB1_n20_ch5
- __MACOSX/A1vB1/._A1vB1_n20_ch5
- A1vB1/A1vB1_n20_ch13
- __MACOSX/A1vB1/._A1vB1_n20_ch13
- A1vB1/A1vB1_n20_ch2
- __MACOSX/A1vB1/._A1vB1_n20_ch2
- A1vB1/A1vB1_n20_ch5.png
- __MACOSX/A1vB1/._A1vB1_n20_ch5.png
- A1vB1/A1vB1_n20_ch12
- __MACOSX/A1vB1/._A1vB1_n20_ch12
- A1vB1/A1vB1_n20_ch4.png
- __MACOSX/A1vB1/._A1vB1_n20_ch4.png
- A1vB1/A1vB1_n20_ch3
- __MACOSX/A1vB1/._A1vB1_n20_ch3
- A1vB1/A1vB1_n20_ch15
- __MACOSX/A1vB1/._A1vB1_n20_ch15
- A1vB1/A1vB1_n20_ch4
- __MACOSX/A1vB1/._A1vB1_n20_ch4
- A1vB1/.DS_Store
- __MACOSX/A1vB1/._.DS_Store
- A1vB1/A1vB1_n20_ch1.png
- __MACOSX/A1vB1/._A1vB1_n20_ch1.png
- A1vB1/A1vB1_n20_mito.png
- __MACOSX/A1vB1/._A1vB1_n20_mito.png
- A1vB1/A1vB1_n20_ch3.png
- __MACOSX/A1vB1/._A1vB1_n20_ch3.png
- A1vB1/A1vB1_n20_ch2.png
- __MACOSX/A1vB1/._A1vB1_n20_ch2.png
- A1vB1/A1vB1_n20_ch8
- __MACOSX/A1vB1/._A1vB1_n20_ch8
- A1vB1/A1vB1_n20_ch10
- __MACOSX/A1vB1/._A1vB1_n20_ch10
- A1vB1/A1vB1_n20_ch1
- __MACOSX/A1vB1/._A1vB1_n20_ch1
- A1vB1/A1vB1_n20_ch6
- __MACOSX/A1vB1/._A1vB1_n20_ch6
- A1vB1/A1vB1_n20_mito
- __MACOSX/A1vB1/._A1vB1_n20_mito
- A1vB1/A1vB1_n20_ch16
- __MACOSX/A1vB1/._A1vB1_n20_ch16
- A1vB1/A1vB1_n20_ch7
- __MACOSX/A1vB1/._A1vB1_n20_ch7
- A1vB1/A1vB1_n20_ch11
- __MACOSX/A1vB1/._A1vB1_n20_ch11
- A1vB1/A1vB1_n20_ch9
- __MACOSX/A1vB1/._A1vB1_n20_ch9
- A1vB1/A1vB1_n20_ch14.png
- __MACOSX/A1vB1/._A1vB1_n20_ch14.png
- A1vB1/A1vB1_n20_ch15.png
- __MACOSX/A1vB1/._A1vB1_n20_ch15.png
- A1vB1/A1vB1_n20_ch16.png
- __MACOSX/A1vB1/._A1vB1_n20_ch16.png
- A1vB1/A1vB1_n20_ch12.png
- __MACOSX/A1vB1/._A1vB1_n20_ch12.png
- A1vB1/A1vB1_n20_ch9.png
- __MACOSX/A1vB1/._A1vB1_n20_ch9.png
- A1vB1/A1vB1_n20_ch8.png
- __MACOSX/A1vB1/._A1vB1_n20_ch8.png
- A1vB1/A1vB1_n20_ch13.png
- __MACOSX/A1vB1/._A1vB1_n20_ch13.png
- A1vB1/A1vB1_n20_ch11.png
- __MACOSX/A1vB1/._A1vB1_n20_ch11.png
- A1vB1/A1vB1_n20_ch10.png
- __MACOSX/A1vB1/._A1vB1_n20_ch10.png
- __MACOSX/._A1vB1
- A2vB2/
- A2vB2/A2vB2_n10_ch10
- __MACOSX/A2vB2/
- __MACOSX/A2vB2/._A2vB2_n10_ch10
- A2vB2/A2vB2_n10_mito
- __MACOSX/A2vB2/._A2vB2_n10_mito
- A2vB2/A2vB2_n10_ch11
- __MACOSX/A2vB2/._A2vB2_n10_ch11
- A2vB2/A2vB2_n10_ch16
- __MACOSX/A2vB2/._A2vB2_n10_ch16
- A2vB2/.DS_Store
- __MACOSX/A2vB2/._.DS_Store
- A2vB2/A2vB2_n10_ch13.png
- __MACOSX/A2vB2/._A2vB2_n10_ch13.png
- A2vB2/A2vB2_n10_ch2
- __MACOSX/A2vB2/._A2vB2_n10_ch2
- A2vB2/A2vB2_n10_ch5
- __MACOSX/A2vB2/._A2vB2_n10_ch5
- A2vB2/A2vB2_n10_ch12.png
- __MACOSX/A2vB2/._A2vB2_n10_ch12.png
- A2vB2/A2vB2_n10_ch4
- __MACOSX/A2vB2/._A2vB2_n10_ch4
- A2vB2/A2vB2_n10_ch10.png
- __MACOSX/A2vB2/._A2vB2_n10_ch10.png
- A2vB2/A2vB2_n10_ch3
- __MACOSX/A2vB2/._A2vB2_n10_ch3
- A2vB2/A2vB2_n10_ch11.png
- __MACOSX/A2vB2/._A2vB2_n10_ch11.png
- A2vB2/A2vB2_n10_ch15.png
- __MACOSX/A2vB2/._A2vB2_n10_ch15.png
- A2vB2/A2vB2_n10_ch9.png
- __MACOSX/A2vB2/._A2vB2_n10_ch9.png
- A2vB2/A2vB2_n10_ch8.png
- __MACOSX/A2vB2/._A2vB2_n10_ch8.png
- A2vB2/A2vB2_n10_ch14.png
- __MACOSX/A2vB2/._A2vB2_n10_ch14.png
- A2vB2/A2vB2_n10_ch16.png
- __MACOSX/A2vB2/._A2vB2_n10_ch16.png
- A2vB2/A2vB2_n10_mito.png
- __MACOSX/A2vB2/._A2vB2_n10_mito.png
- A2vB2/A2vB2_n10_ch7.png
- __MACOSX/A2vB2/._A2vB2_n10_ch7.png
- A2vB2/A2vB2_n10_ch13
- __MACOSX/A2vB2/._A2vB2_n10_ch13
- A2vB2/A2vB2_n10_ch14
- __MACOSX/A2vB2/._A2vB2_n10_ch14
- A2vB2/A2vB2_n10_ch5.png
- __MACOSX/A2vB2/._A2vB2_n10_ch5.png
- A2vB2/A2vB2_n10_ch4.png
- __MACOSX/A2vB2/._A2vB2_n10_ch4.png
- A2vB2/A2vB2_n10_ch15
- __MACOSX/A2vB2/._A2vB2_n10_ch15
- A2vB2/A2vB2_n10_ch12
- __MACOSX/A2vB2/._A2vB2_n10_ch12
- A2vB2/A2vB2_n10_ch1.png
- __MACOSX/A2vB2/._A2vB2_n10_ch1.png
- A2vB2/A2vB2_n10_ch2.png
- __MACOSX/A2vB2/._A2vB2_n10_ch2.png
- A2vB2/A2vB2_n10_ch8
- __MACOSX/A2vB2/._A2vB2_n10_ch8
- A2vB2/A2vB2_n10_ch6
- __MACOSX/A2vB2/._A2vB2_n10_ch6
- A2vB2/A2vB2_n10_ch1
- __MACOSX/A2vB2/._A2vB2_n10_ch1
- A2vB2/A2vB2_n10_ch7
- __MACOSX/A2vB2/._A2vB2_n10_ch7
- A2vB2/A2vB2_n10_ch9
- __MACOSX/A2vB2/._A2vB2_n10_ch9
- __MACOSX/._A2vB2
- DvF/
- DvF/DvF_n46_ch2.png
- __MACOSX/DvF/
- __MACOSX/DvF/._DvF_n46_ch2.png
- DvF/DvF_n46_ch3.png
- __MACOSX/DvF/._DvF_n46_ch3.png
- DvF/.DS_Store
- __MACOSX/DvF/._.DS_Store
- DvF/DvF_n46_ch4.png
- __MACOSX/DvF/._DvF_n46_ch4.png
- DvF/DvF_n46_ch5.png
- __MACOSX/DvF/._DvF_n46_ch5.png
- DvF/DvF_n46_ch13
- __MACOSX/DvF/._DvF_n46_ch13
- DvF/DvF_n46_ch14
- __MACOSX/DvF/._DvF_n46_ch14
- DvF/DvF_n46_ch7.png
- __MACOSX/DvF/._DvF_n46_ch7.png
- DvF/DvF_n46_ch15
- __MACOSX/DvF/._DvF_n46_ch15
- DvF/DvF_n46_ch6.png
- __MACOSX/DvF/._DvF_n46_ch6.png
- DvF/DvF_n46_ch12
- __MACOSX/DvF/._DvF_n46_ch12
- DvF/DvF_n46_mito.png
- __MACOSX/DvF/._DvF_n46_mito.png
- DvF/DvF_n46_ch4
- __MACOSX/DvF/._DvF_n46_ch4
- DvF/DvF_n46_ch3
- __MACOSX/DvF/._DvF_n46_ch3
- DvF/DvF_n46_ch2
- __MACOSX/DvF/._DvF_n46_ch2
- DvF/DvF_n46_ch5
- __MACOSX/DvF/._DvF_n46_ch5
- DvF/DvF_n46_ch11.png
- __MACOSX/DvF/._DvF_n46_ch11.png
- DvF/DvF_n46_ch10.png
- __MACOSX/DvF/._DvF_n46_ch10.png
- DvF/DvF_n46_ch12.png
- __MACOSX/DvF/._DvF_n46_ch12.png
- DvF/DvF_n46_ch13.png
- __MACOSX/DvF/._DvF_n46_ch13.png
- DvF/DvF_n46_ch10
- __MACOSX/DvF/._DvF_n46_ch10
- DvF/DvF_n46_mito
- __MACOSX/DvF/._DvF_n46_mito
- DvF/DvF_n46_ch16.png
- __MACOSX/DvF/._DvF_n46_ch16.png
- DvF/DvF_n46_ch11
- __MACOSX/DvF/._DvF_n46_ch11
- DvF/DvF_n46_ch14.png
- __MACOSX/DvF/._DvF_n46_ch14.png
- DvF/DvF_n46_ch16
- __MACOSX/DvF/._DvF_n46_ch16
- DvF/DvF_n46_ch15.png
- __MACOSX/DvF/._DvF_n46_ch15.png
- DvF/DvF_n46_ch8.png
- __MACOSX/DvF/._DvF_n46_ch8.png
- DvF/DvF_n46_ch9.png
- __MACOSX/DvF/._DvF_n46_ch9.png
- DvF/DvF_n46_ch7
- __MACOSX/DvF/._DvF_n46_ch7
- DvF/DvF_n46_ch9
- __MACOSX/DvF/._DvF_n46_ch9
- DvF/DvF_n46_ch8
- __MACOSX/DvF/._DvF_n46_ch8
- DvF/DvF_n46_ch6
- __MACOSX/DvF/._DvF_n46_ch6
- __MACOSX/._DvF
