# Supplementary material for: The genetic basis of aneuploidy tolerance in wild yeast
Source: eLife. 2020 Jan 7;9:e52063. doi: 10.7554/eLife.52063 (PMC6970514; doi:10.7554/eLife.52063)
Supplement: Figure 1—source data 1. [file elife-52063-fig1-data1.zip › A1vB1/A1vB1_n20_ch14]

Bin start (bp)	MLE allele freq.	LOD score
0	0.1825	-0.96
100	0.1825	-0.96
200	0.1825	-0.96
300	0.1825	-0.96
400	0.1825	-0.96
500	0.1825	-0.96
600	0.1825	-0.96
700	0.1825	-0.96
800	0.1850	-0.96
900	0.1850	-0.96
1000	0.1850	-0.96
1100	0.1850	-0.96
1200	0.1850	-0.96
1300	0.1850	-0.96
1400	0.1850	-0.96
1500	0.1850	-0.96
1600	0.1850	-0.96
1700	0.1850	-0.96
1800	0.1850	-0.96
1900	0.1850	-0.96
2000	0.1850	-0.96
2100	0.1850	-0.96
2200	0.1875	-0.96
2300	0.1875	-0.96
2400	0.1875	-0.96
2500	0.1875	-0.96
2600	0.1875	-0.96
2700	0.1875	-0.96
2800	0.1875	-0.96
2900	0.1875	-0.96
3000	0.1875	-0.96
3100	0.1875	-0.96
3200	0.1875	-0.96
3300	0.1875	-0.96
3400	0.1875	-0.96
3500	0.1900	-0.96
3600	0.1900	-0.96
3700	0.1900	-0.96
3800	0.1900	-0.96
3900	0.1900	-0.96
4000	0.1900	-0.96
4100	0.1900	-0.96
4200	0.1900	-0.96
4300	0.1900	-0.96
4400	0.1900	-0.96
4500	0.1900	-0.96
4600	0.1900	-0.96
4700	0.1900	-0.96
4800	0.1925	-0.96
4900	0.1925	-0.96
5000	0.1925	-0.96
5100	0.1925	-0.96
5200	0.1925	-0.96
5300	0.1925	-0.96
5400	0.1925	-0.96
5500	0.1925	-0.96
5600	0.1925	-0.96
5700	0.1925	-0.96
5800	0.1925	-0.96
5900	0.1925	-0.96
6000	0.1925	-0.96
6100	0.1950	-0.96
6200	0.1950	-0.96
6300	0.1950	-0.96
6400	0.1950	-0.96
6500	0.1950	-0.96
6600	0.1950	-0.96
6700	0.1950	-0.96
6800	0.1950	-0.96
6900	0.1950	-0.96
7000	0.1950	-0.96
7100	0.1950	-0.96
7200	0.1950	-0.96
7300	0.1950	-0.96
7400	0.1950	-0.96
7500	0.1975	-0.96
7600	0.1975	-0.96
7700	0.1975	-0.96
7800	0.1975	-0.96
7900	0.1975	-0.96
8000	0.1975	-0.96
8100	0.1975	-0.96
8200	0.1975	-0.96
8300	0.1975	-0.96
8400	0.1975	-0.96
8500	0.1975	-0.96
8600	0.1975	-0.96
8700	0.1975	-0.96
8800	0.1975	-0.96
8900	0.2000	-0.96
9000	0.2000	-0.96
9100	0.2000	-0.96
9200	0.2000	-0.96
9300	0.2000	-0.96
9400	0.2000	-0.96
9500	0.2000	-0.96
9600	0.2000	-0.96
9700	0.2000	-0.96
9800	0.2000	-0.96
9900	0.2000	-0.96
10000	0.2000	-0.96
10100	0.2000	-0.96
10200	0.2000	-0.96
10300	0.2000	-0.96
10400	0.2000	-0.95
10500	0.2000	-0.95
10600	0.1950	-0.94
10700	0.1900	-0.92
10800	0.1850	-0.91
10900	0.1800	-0.89
11000	0.1750	-0.87
11100	0.1700	-0.86
11200	0.1675	-0.84
11300	0.1625	-0.82
11400	0.1575	-0.80
11500	0.1525	-0.78
11600	0.1475	-0.76
11700	0.1425	-0.74
11800	0.1375	-0.72
11900	0.1325	-0.70
12000	0.1275	-0.68
12100	0.1250	-0.65
12200	0.1200	-0.63
12300	0.1150	-0.61
12400	0.1100	-0.58
12500	0.1050	-0.56
12600	0.1000	-0.53
12700	0.0975	-0.50
12800	0.0925	-0.47
12900	0.0875	-0.44
13000	0.0875	-0.43
13100	0.0975	-0.47
13200	0.1075	-0.52
13300	0.1175	-0.56
13400	0.1275	-0.60
13500	0.1375	-0.64
13600	0.1475	-0.67
13700	0.1575	-0.70
13800	0.1675	-0.73
13900	0.1775	-0.76
14000	0.1875	-0.79
14100	0.1975	-0.82
14200	0.2075	-0.84
14300	0.2200	-0.86
14400	0.2300	-0.89
14500	0.2400	-0.91
14600	0.2500	-0.93
14700	0.2600	-0.95
14800	0.2725	-0.96
14900	0.2825	-0.98
15000	0.2925	-1.00
15100	0.3025	-1.01
15200	0.3150	-1.03
15300	0.3250	-1.04
15400	0.3350	-1.06
15500	0.3450	-1.07
15600	0.3575	-1.08
15700	0.3675	-1.10
15800	0.3775	-1.11
15900	0.3875	-1.12
16000	0.4000	-1.13
16100	0.4100	-1.14
16200	0.4200	-1.15
16300	0.4300	-1.16
16400	0.4425	-1.17
16500	0.4525	-1.18
16600	0.4525	-1.17
16700	0.4500	-1.17
16800	0.4500	-1.16
16900	0.4475	-1.15
17000	0.4475	-1.14
17100	0.4450	-1.13
17200	0.4425	-1.13
17300	0.4425	-1.12
17400	0.4400	-1.11
17500	0.4400	-1.11
17600	0.4400	-1.10
17700	0.4375	-1.10
17800	0.4375	-1.09
17900	0.4350	-1.09
18000	0.4350	-1.08
18100	0.4350	-1.08
18200	0.4350	-1.08
18300	0.4350	-1.08
18400	0.4350	-1.08
18500	0.4350	-1.08
18600	0.4350	-1.07
18700	0.4350	-1.07
18800	0.4350	-1.07
18900	0.4350	-1.07
19000	0.4325	-1.07
19100	0.4325	-1.06
19200	0.4325	-1.06
19300	0.4325	-1.06
19400	0.4325	-1.06
19500	0.4325	-1.05
19600	0.4325	-1.05
19700	0.4325	-1.05
19800	0.4325	-1.05
19900	0.4325	-1.05
20000	0.4325	-1.04
20100	0.4325	-1.04
20200	0.4300	-1.04
20300	0.4300	-1.03
20400	0.4300	-1.03
20500	0.4300	-1.03
20600	0.4300	-1.03
20700	0.4300	-1.02
20800	0.4300	-1.02
20900	0.4300	-1.02
21000	0.4300	-1.02
21100	0.4300	-1.01
21200	0.4275	-1.01
21300	0.4275	-1.01
21400	0.4275	-1.01
21500	0.4275	-1.01
21600	0.4275	-1.01
21700	0.4275	-1.01
21800	0.4300	-1.02
21900	0.4300	-1.02
22000	0.4300	-1.02
22100	0.4300	-1.02
22200	0.4325	-1.02
22300	0.4325	-1.02
22400	0.4325	-1.02
22500	0.4325	-1.03
22600	0.4350	-1.03
22700	0.4350	-1.03
22800	0.4350	-1.03
22900	0.4375	-1.03
23000	0.4375	-1.03
23100	0.4375	-1.03
23200	0.4375	-1.03
23300	0.4400	-1.03
23400	0.4400	-1.03
23500	0.4400	-1.03
23600	0.4400	-1.03
23700	0.4425	-1.03
23800	0.4425	-1.03
23900	0.4425	-1.03
24000	0.4425	-1.03
24100	0.4425	-1.03
24200	0.4450	-1.03
24300	0.4450	-1.03
24400	0.4450	-1.03
24500	0.4450	-1.03
24600	0.4450	-1.03
24700	0.4450	-1.02
24800	0.4450	-1.02
24900	0.4425	-1.02
25000	0.4425	-1.01
25100	0.4425	-1.01
25200	0.4425	-1.00
25300	0.4400	-1.00
25400	0.4400	-0.99
25500	0.4400	-0.99
25600	0.4400	-0.98
25700	0.4400	-0.98
25800	0.4400	-0.98
25900	0.4400	-0.97
26000	0.4400	-0.97
26100	0.4400	-0.97
26200	0.4400	-0.97
26300	0.4425	-0.97
26400	0.4425	-0.96
26500	0.4425	-0.96
26600	0.4425	-0.96
26700	0.4450	-0.96
26800	0.4425	-0.95
26900	0.4400	-0.95
27000	0.4375	-0.94
27100	0.4350	-0.94
27200	0.4325	-0.94
27300	0.4325	-0.94
27400	0.4325	-0.94
27500	0.4325	-0.94
27600	0.4300	-0.94
27700	0.4300	-0.94
27800	0.4300	-0.95
27900	0.4300	-0.95
28000	0.4300	-0.95
28100	0.4300	-0.95
28200	0.4275	-0.95
28300	0.4275	-0.95
28400	0.4275	-0.95
28500	0.4250	-0.95
28600	0.4250	-0.95
28700	0.4250	-0.95
28800	0.4250	-0.95
28900	0.4225	-0.94
29000	0.4225	-0.94
29100	0.4225	-0.94
29200	0.4200	-0.93
29300	0.4200	-0.93
29400	0.4200	-0.93
29500	0.4200	-0.92
29600	0.4175	-0.92
29700	0.4175	-0.91
29800	0.4175	-0.91
29900	0.4150	-0.90
30000	0.4150	-0.90
30100	0.4150	-0.90
30200	0.4150	-0.90
30300	0.4150	-0.90
30400	0.4150	-0.90
30500	0.4175	-0.90
30600	0.4175	-0.90
30700	0.4175	-0.90
30800	0.4175	-0.90
30900	0.4175	-0.90
31000	0.4175	-0.90
31100	0.4200	-0.90
31200	0.4200	-0.90
31300	0.4175	-0.90
31400	0.4175	-0.90
31500	0.4175	-0.90
31600	0.4175	-0.90
31700	0.4175	-0.90
31800	0.4175	-0.90
31900	0.4150	-0.91
32000	0.4150	-0.91
32100	0.4150	-0.91
32200	0.4150	-0.91
32300	0.4125	-0.91
32400	0.4125	-0.91
32500	0.4125	-0.91
32600	0.4125	-0.91
32700	0.4100	-0.91
32800	0.4100	-0.91
32900	0.4100	-0.91
33000	0.4100	-0.92
33100	0.4075	-0.92
33200	0.4075	-0.92
33300	0.4075	-0.92
33400	0.4075	-0.92
33500	0.4075	-0.92
33600	0.4050	-0.92
33700	0.4050	-0.92
33800	0.4050	-0.92
33900	0.4050	-0.92
34000	0.4050	-0.92
34100	0.4025	-0.91
34200	0.4025	-0.91
34300	0.4025	-0.91
34400	0.4000	-0.91
34500	0.4000	-0.91
34600	0.3975	-0.90
34700	0.3975	-0.90
34800	0.3950	-0.89
34900	0.3925	-0.89
35000	0.3925	-0.89
35100	0.3925	-0.88
35200	0.3900	-0.88
35300	0.3900	-0.88
35400	0.3900	-0.88
35500	0.3875	-0.88
35600	0.3875	-0.88
35700	0.3875	-0.88
35800	0.3875	-0.88
35900	0.3875	-0.89
36000	0.3875	-0.89
36100	0.3875	-0.89
36200	0.3875	-0.89
36300	0.3850	-0.89
36400	0.3850	-0.89
36500	0.3850	-0.89
36600	0.3850	-0.90
36700	0.3850	-0.90
36800	0.3850	-0.90
36900	0.3850	-0.90
37000	0.3825	-0.91
37100	0.3825	-0.91
37200	0.3825	-0.91
37300	0.3825	-0.92
37400	0.3850	-0.92
37500	0.3850	-0.92
37600	0.3850	-0.93
37700	0.3850	-0.93
37800	0.3850	-0.93
37900	0.3850	-0.94
38000	0.3850	-0.94
38100	0.3850	-0.95
38200	0.3850	-0.95
38300	0.3850	-0.95
38400	0.3850	-0.96
38500	0.3850	-0.96
38600	0.3850	-0.96
38700	0.3850	-0.97
38800	0.3850	-0.97
38900	0.3850	-0.97
39000	0.3850	-0.98
39100	0.3850	-0.98
39200	0.3850	-0.98
39300	0.3875	-0.98
39400	0.3875	-0.99
39500	0.3875	-0.99
39600	0.3875	-0.99
39700	0.3875	-1.00
39800	0.3900	-1.00
39900	0.3900	-1.00
40000	0.3900	-1.00
40100	0.3900	-1.01
40200	0.3900	-1.01
40300	0.3900	-1.01
40400	0.3900	-1.01
40500	0.3900	-1.01
40600	0.3900	-1.02
40700	0.3900	-1.02
40800	0.3900	-1.02
40900	0.3925	-1.02
41000	0.3925	-1.02
41100	0.3925	-1.02
41200	0.3900	-1.02
41300	0.3900	-1.02
41400	0.3900	-1.02
41500	0.3900	-1.02
41600	0.3900	-1.02
41700	0.3900	-1.02
41800	0.3925	-1.02
41900	0.3925	-1.03
42000	0.3925	-1.03
42100	0.3950	-1.04
42200	0.3950	-1.04
42300	0.3975	-1.04
42400	0.3975	-1.05
42500	0.4000	-1.05
42600	0.4025	-1.05
42700	0.4050	-1.06
42800	0.4050	-1.06
42900	0.4075	-1.06
43000	0.4075	-1.06
43100	0.4100	-1.07
43200	0.4125	-1.07
43300	0.4125	-1.07
43400	0.4125	-1.07
43500	0.4150	-1.08
43600	0.4175	-1.08
43700	0.4175	-1.09
43800	0.4200	-1.10
43900	0.4225	-1.11
44000	0.4250	-1.11
44100	0.4275	-1.12
44200	0.4300	-1.12
44300	0.4350	-1.13
44400	0.4375	-1.14
44500	0.4400	-1.15
44600	0.4425	-1.16
44700	0.4475	-1.16
44800	0.4500	-1.17
44900	0.4550	-1.18
45000	0.4575	-1.19
45100	0.4625	-1.19
45200	0.4650	-1.20
45300	0.4700	-1.21
45400	0.4725	-1.22
45500	0.4775	-1.22
45600	0.4825	-1.23
45700	0.4850	-1.24
45800	0.4875	-1.24
45900	0.4925	-1.25
46000	0.4950	-1.25
46100	0.4975	-1.26
46200	0.5000	-1.26
46300	0.5050	-1.26
46400	0.5075	-1.27
46500	0.5100	-1.27
46600	0.5125	-1.27
46700	0.5150	-1.27
46800	0.5200	-1.28
46900	0.5225	-1.28
47000	0.5225	-1.28
47100	0.5250	-1.28
47200	0.5250	-1.28
47300	0.5275	-1.29
47400	0.5275	-1.29
47500	0.5300	-1.29
47600	0.5300	-1.29
47700	0.5300	-1.29
47800	0.5300	-1.29
47900	0.5300	-1.29
48000	0.5300	-1.29
48100	0.5300	-1.29
48200	0.5300	-1.29
48300	0.5300	-1.29
48400	0.5300	-1.29
48500	0.5300	-1.29
48600	0.5275	-1.29
48700	0.5275	-1.28
48800	0.5275	-1.28
48900	0.5275	-1.28
49000	0.5250	-1.28
49100	0.5250	-1.28
49200	0.5250	-1.28
49300	0.5225	-1.28
49400	0.5225	-1.28
49500	0.5200	-1.28
49600	0.5200	-1.28
49700	0.5175	-1.28
49800	0.5175	-1.28
49900	0.5175	-1.27
50000	0.5175	-1.27
50100	0.5150	-1.27
50200	0.5150	-1.27
50300	0.5150	-1.27
50400	0.5125	-1.27
50500	0.5125	-1.27
50600	0.5125	-1.27
50700	0.5125	-1.27
50800	0.5125	-1.27
50900	0.5125	-1.27
51000	0.5100	-1.27
51100	0.5100	-1.27
51200	0.5100	-1.27
51300	0.5100	-1.27
51400	0.5100	-1.27
51500	0.5075	-1.27
51600	0.5075	-1.26
51700	0.5075	-1.26
51800	0.5075	-1.26
51900	0.5075	-1.26
52000	0.5075	-1.26
52100	0.5075	-1.26
52200	0.5050	-1.26
52300	0.5050	-1.26
52400	0.5050	-1.26
52500	0.5025	-1.26
52600	0.5025	-1.26
52700	0.5025	-1.25
52800	0.5000	-1.25
52900	0.5025	-1.25
53000	0.5025	-1.25
53100	0.5025	-1.25
53200	0.5025	-1.25
53300	0.5025	-1.25
53400	0.5050	-1.25
53500	0.5050	-1.25
53600	0.5025	-1.24
53700	0.5025	-1.24
53800	0.5050	-1.24
53900	0.5050	-1.24
54000	0.5050	-1.24
54100	0.5050	-1.24
54200	0.5050	-1.24
54300	0.5050	-1.24
54400	0.5050	-1.24
54500	0.5050	-1.24
54600	0.5025	-1.23
54700	0.5025	-1.23
54800	0.5025	-1.23
54900	0.5000	-1.23
55000	0.5000	-1.22
55100	0.5000	-1.22
55200	0.5000	-1.22
55300	0.5000	-1.21
55400	0.5000	-1.21
55500	0.5000	-1.21
55600	0.5000	-1.21
55700	0.5000	-1.20
55800	0.5025	-1.20
55900	0.5025	-1.20
56000	0.5025	-1.20
56100	0.5025	-1.20
56200	0.5050	-1.19
56300	0.5050	-1.19
56400	0.5050	-1.19
56500	0.5050	-1.19
56600	0.5025	-1.19
56700	0.5025	-1.19
56800	0.5025	-1.19
56900	0.5025	-1.19
57000	0.5025	-1.19
57100	0.5000	-1.19
57200	0.5000	-1.19
57300	0.5000	-1.19
57400	0.5000	-1.19
57500	0.5000	-1.19
57600	0.4975	-1.19
57700	0.4975	-1.18
57800	0.4975	-1.18
57900	0.4975	-1.18
58000	0.4975	-1.18
58100	0.4975	-1.18
58200	0.4975	-1.18
58300	0.5000	-1.18
58400	0.5000	-1.19
58500	0.5025	-1.19
58600	0.5025	-1.19
58700	0.5025	-1.19
58800	0.5025	-1.19
58900	0.5050	-1.19
59000	0.5050	-1.19
59100	0.5050	-1.19
59200	0.5050	-1.19
59300	0.5050	-1.19
59400	0.5050	-1.19
59500	0.5050	-1.19
59600	0.5050	-1.19
59700	0.5050	-1.19
59800	0.5050	-1.19
59900	0.5075	-1.19
60000	0.5075	-1.19
60100	0.5075	-1.19
60200	0.5100	-1.19
60300	0.5100	-1.19
60400	0.5100	-1.20
60500	0.5100	-1.20
60600	0.5125	-1.20
60700	0.5125	-1.20
60800	0.5125	-1.20
60900	0.5125	-1.20
61000	0.5125	-1.20
61100	0.5150	-1.20
61200	0.5150	-1.20
61300	0.5150	-1.20
61400	0.5150	-1.20
61500	0.5175	-1.20
61600	0.5175	-1.20
61700	0.5175	-1.20
61800	0.5175	-1.20
61900	0.5175	-1.20
62000	0.5175	-1.20
62100	0.5200	-1.20
62200	0.5200	-1.20
62300	0.5200	-1.20
62400	0.5200	-1.20
62500	0.5200	-1.20
62600	0.5225	-1.20
62700	0.5225	-1.20
62800	0.5225	-1.20
62900	0.5225	-1.20
63000	0.5225	-1.20
63100	0.5225	-1.20
63200	0.5250	-1.20
63300	0.5250	-1.21
63400	0.5225	-1.20
63500	0.5200	-1.20
63600	0.5175	-1.20
63700	0.5125	-1.19
63800	0.5100	-1.19
63900	0.5075	-1.19
64000	0.5050	-1.18
64100	0.5000	-1.18
64200	0.4950	-1.18
64300	0.4925	-1.17
64400	0.4875	-1.17
64500	0.4825	-1.16
64600	0.4875	-1.17
64700	0.4900	-1.17
64800	0.4950	-1.18
64900	0.4975	-1.18
65000	0.5025	-1.19
65100	0.5050	-1.20
65200	0.5075	-1.21
65300	0.5125	-1.21
65400	0.5150	-1.22
65500	0.5175	-1.22
65600	0.5200	-1.22
65700	0.5225	-1.23
65800	0.5225	-1.23
65900	0.5250	-1.23
66000	0.5275	-1.23
66100	0.5275	-1.23
66200	0.5300	-1.23
66300	0.5300	-1.23
66400	0.5325	-1.23
66500	0.5350	-1.23
66600	0.5375	-1.24
66700	0.5375	-1.24
66800	0.5400	-1.24
66900	0.5400	-1.24
67000	0.5425	-1.24
67100	0.5425	-1.24
67200	0.5425	-1.24
67300	0.5450	-1.24
67400	0.5450	-1.24
67500	0.5450	-1.24
67600	0.5450	-1.24
67700	0.5475	-1.24
67800	0.5475	-1.24
67900	0.5475	-1.24
68000	0.5500	-1.24
68100	0.5500	-1.24
68200	0.5500	-1.24
68300	0.5500	-1.24
68400	0.5525	-1.24
68500	0.5525	-1.24
68600	0.5525	-1.24
68700	0.5525	-1.24
68800	0.5525	-1.24
68900	0.5525	-1.24
69000	0.5525	-1.24
69100	0.5525	-1.24
69200	0.5525	-1.24
69300	0.5525	-1.24
69400	0.5525	-1.24
69500	0.5550	-1.24
69600	0.5550	-1.24
69700	0.5550	-1.24
69800	0.5550	-1.24
69900	0.5550	-1.24
70000	0.5575	-1.24
70100	0.5575	-1.24
70200	0.5575	-1.24
70300	0.5575	-1.24
70400	0.5575	-1.24
70500	0.5575	-1.24
70600	0.5575	-1.24
70700	0.5600	-1.25
70800	0.5600	-1.25
70900	0.5600	-1.25
71000	0.5600	-1.25
71100	0.5600	-1.25
71200	0.5625	-1.25
71300	0.5625	-1.25
71400	0.5625	-1.25
71500	0.5625	-1.25
71600	0.5650	-1.26
71700	0.5650	-1.26
71800	0.5650	-1.26
71900	0.5650	-1.26
72000	0.5650	-1.26
72100	0.5675	-1.26
72200	0.5675	-1.26
72300	0.5675	-1.27
72400	0.5675	-1.27
72500	0.5675	-1.27
72600	0.5675	-1.27
72700	0.5675	-1.27
72800	0.5675	-1.27
72900	0.5675	-1.27
73000	0.5675	-1.27
73100	0.5675	-1.27
73200	0.5675	-1.27
73300	0.5675	-1.27
73400	0.5700	-1.28
73500	0.5700	-1.28
73600	0.5725	-1.28
73700	0.5725	-1.28
73800	0.5750	-1.28
73900	0.5750	-1.28
74000	0.5750	-1.28
74100	0.5750	-1.28
74200	0.5775	-1.28
74300	0.5775	-1.28
74400	0.5775	-1.28
74500	0.5775	-1.28
74600	0.5750	-1.28
74700	0.5750	-1.28
74800	0.5750	-1.28
74900	0.5750	-1.28
75000	0.5750	-1.28
75100	0.5750	-1.28
75200	0.5750	-1.28
75300	0.5725	-1.28
75400	0.5725	-1.28
75500	0.5725	-1.28
75600	0.5725	-1.28
75700	0.5725	-1.28
75800	0.5725	-1.28
75900	0.5700	-1.28
76000	0.5700	-1.28
76100	0.5700	-1.28
76200	0.5675	-1.28
76300	0.5675	-1.28
76400	0.5675	-1.28
76500	0.5650	-1.28
76600	0.5650	-1.28
76700	0.5625	-1.28
76800	0.5625	-1.28
76900	0.5625	-1.28
77000	0.5625	-1.28
77100	0.5625	-1.28
77200	0.5600	-1.28
77300	0.5600	-1.28
77400	0.5625	-1.28
77500	0.5600	-1.28
77600	0.5600	-1.28
77700	0.5600	-1.28
77800	0.5575	-1.28
77900	0.5575	-1.27
78000	0.5575	-1.27
78100	0.5575	-1.27
78200	0.5575	-1.27
78300	0.5575	-1.27
78400	0.5575	-1.27
78500	0.5575	-1.27
78600	0.5550	-1.27
78700	0.5550	-1.27
78800	0.5550	-1.27
78900	0.5550	-1.27
79000	0.5550	-1.27
79100	0.5550	-1.27
79200	0.5550	-1.27
79300	0.5525	-1.27
79400	0.5525	-1.27
79500	0.5525	-1.27
79600	0.5525	-1.27
79700	0.5525	-1.27
79800	0.5525	-1.27
79900	0.5525	-1.27
80000	0.5525	-1.27
80100	0.5525	-1.27
80200	0.5525	-1.27
80300	0.5525	-1.27
80400	0.5500	-1.27
80500	0.5500	-1.27
80600	0.5500	-1.27
80700	0.5500	-1.27
80800	0.5500	-1.27
80900	0.5500	-1.27
81000	0.5500	-1.27
81100	0.5500	-1.27
81200	0.5500	-1.28
81300	0.5500	-1.28
81400	0.5500	-1.28
81500	0.5500	-1.28
81600	0.5500	-1.28
81700	0.5500	-1.28
81800	0.5500	-1.28
81900	0.5500	-1.28
82000	0.5500	-1.28
82100	0.5475	-1.28
82200	0.5475	-1.28
82300	0.5475	-1.28
82400	0.5475	-1.28
82500	0.5475	-1.28
82600	0.5475	-1.28
82700	0.5475	-1.28
82800	0.5475	-1.28
82900	0.5500	-1.28
83000	0.5500	-1.28
83100	0.5500	-1.28
83200	0.5500	-1.28
83300	0.5525	-1.29
83400	0.5500	-1.29
83500	0.5500	-1.28
83600	0.5500	-1.28
83700	0.5500	-1.28
83800	0.5475	-1.28
83900	0.5475	-1.28
84000	0.5475	-1.28
84100	0.5475	-1.28
84200	0.5475	-1.28
84300	0.5475	-1.28
84400	0.5475	-1.28
84500	0.5475	-1.28
84600	0.5475	-1.28
84700	0.5475	-1.28
84800	0.5475	-1.28
84900	0.5475	-1.28
85000	0.5475	-1.28
85100	0.5500	-1.28
85200	0.5500	-1.29
85300	0.5500	-1.29
85400	0.5525	-1.29
85500	0.5525	-1.29
85600	0.5525	-1.29
85700	0.5525	-1.29
85800	0.5525	-1.29
85900	0.5525	-1.29
86000	0.5500	-1.29
86100	0.5500	-1.29
86200	0.5500	-1.29
86300	0.5500	-1.29
86400	0.5500	-1.29
86500	0.5500	-1.29
86600	0.5500	-1.29
86700	0.5525	-1.29
86800	0.5525	-1.29
86900	0.5525	-1.29
87000	0.5525	-1.29
87100	0.5525	-1.29
87200	0.5525	-1.29
87300	0.5525	-1.29
87400	0.5525	-1.30
87500	0.5550	-1.30
87600	0.5550	-1.30
87700	0.5575	-1.30
87800	0.5575	-1.30
87900	0.5600	-1.30
88000	0.5625	-1.30
88100	0.5625	-1.30
88200	0.5650	-1.30
88300	0.5650	-1.30
88400	0.5650	-1.30
88500	0.5675	-1.30
88600	0.5675	-1.30
88700	0.5700	-1.30
88800	0.5700	-1.30
88900	0.5725	-1.30
89000	0.5725	-1.30
89100	0.5725	-1.30
89200	0.5725	-1.30
89300	0.5750	-1.30
89400	0.5750	-1.30
89500	0.5750	-1.30
89600	0.5750	-1.30
89700	0.5750	-1.30
89800	0.5775	-1.30
89900	0.5775	-1.30
90000	0.5775	-1.30
90100	0.5775	-1.30
90200	0.5775	-1.30
90300	0.5775	-1.30
90400	0.5800	-1.30
90500	0.5800	-1.30
90600	0.5800	-1.30
90700	0.5825	-1.30
90800	0.5825	-1.30
90900	0.5825	-1.30
91000	0.5850	-1.30
91100	0.5850	-1.30
91200	0.5850	-1.30
91300	0.5850	-1.30
91400	0.5850	-1.30
91500	0.5850	-1.30
91600	0.5850	-1.30
91700	0.5875	-1.30
91800	0.5875	-1.30
91900	0.5875	-1.30
92000	0.5875	-1.30
92100	0.5875	-1.30
92200	0.5875	-1.30
92300	0.5900	-1.30
92400	0.5900	-1.30
92500	0.5900	-1.30
92600	0.5900	-1.30
92700	0.5900	-1.30
92800	0.5900	-1.30
92900	0.5925	-1.30
93000	0.5925	-1.30
93100	0.5925	-1.30
93200	0.5925	-1.30
93300	0.5925	-1.30
93400	0.5925	-1.30
93500	0.5925	-1.30
93600	0.5925	-1.30
93700	0.5925	-1.30
93800	0.5925	-1.30
93900	0.5925	-1.30
94000	0.5925	-1.30
94100	0.5925	-1.30
94200	0.5925	-1.30
94300	0.5925	-1.30
94400	0.5950	-1.30
94500	0.5950	-1.30
94600	0.5950	-1.30
94700	0.5950	-1.30
94800	0.5950	-1.30
94900	0.5950	-1.30
95000	0.5950	-1.30
95100	0.5975	-1.30
95200	0.5975	-1.30
95300	0.5975	-1.30
95400	0.5975	-1.30
95500	0.5950	-1.30
95600	0.5950	-1.30
95700	0.5950	-1.30
95800	0.5925	-1.30
95900	0.5925	-1.30
96000	0.5925	-1.30
96100	0.5925	-1.30
96200	0.5900	-1.30
96300	0.5900	-1.30
96400	0.5925	-1.30
96500	0.5900	-1.30
96600	0.5900	-1.30
96700	0.5900	-1.30
96800	0.5900	-1.30
96900	0.5900	-1.30
97000	0.5900	-1.30
97100	0.5900	-1.30
97200	0.5900	-1.30
97300	0.5875	-1.30
97400	0.5875	-1.30
97500	0.5875	-1.30
97600	0.5875	-1.30
97700	0.5875	-1.30
97800	0.5875	-1.30
97900	0.5875	-1.30
98000	0.5875	-1.30
98100	0.5850	-1.30
98200	0.5850	-1.30
98300	0.5850	-1.30
98400	0.5850	-1.30
98500	0.5850	-1.30
98600	0.5850	-1.30
98700	0.5850	-1.30
98800	0.5825	-1.30
98900	0.5825	-1.30
99000	0.5825	-1.30
99100	0.5825	-1.30
99200	0.5825	-1.30
99300	0.5825	-1.30
99400	0.5825	-1.30
99500	0.5800	-1.30
99600	0.5800	-1.30
99700	0.5800	-1.30
99800	0.5800	-1.30
99900	0.5800	-1.30
100000	0.5800	-1.30
100100	0.5775	-1.30
100200	0.5775	-1.30
100300	0.5775	-1.30
100400	0.5775	-1.30
100500	0.5775	-1.30
100600	0.5775	-1.30
100700	0.5750	-1.30
100800	0.5750	-1.30
100900	0.5750	-1.30
101000	0.5750	-1.30
101100	0.5750	-1.30
101200	0.5750	-1.30
101300	0.5750	-1.30
101400	0.5725	-1.30
101500	0.5725	-1.30
101600	0.5725	-1.30
101700	0.5725	-1.30
101800	0.5725	-1.30
101900	0.5725	-1.30
102000	0.5700	-1.30
102100	0.5700	-1.30
102200	0.5700	-1.30
102300	0.5700	-1.30
102400	0.5700	-1.29
102500	0.5700	-1.29
102600	0.5675	-1.29
102700	0.5675	-1.29
102800	0.5650	-1.29
102900	0.5650	-1.29
103000	0.5650	-1.30
103100	0.5625	-1.30
103200	0.5625	-1.30
103300	0.5625	-1.30
103400	0.5625	-1.30
103500	0.5625	-1.30
103600	0.5625	-1.30
103700	0.5625	-1.30
103800	0.5625	-1.30
103900	0.5625	-1.30
104000	0.5600	-1.30
104100	0.5600	-1.30
104200	0.5575	-1.30
104300	0.5550	-1.30
104400	0.5525	-1.30
104500	0.5500	-1.30
104600	0.5475	-1.30
104700	0.5450	-1.30
104800	0.5450	-1.30
104900	0.5475	-1.30
105000	0.5475	-1.30
105100	0.5500	-1.30
105200	0.5500	-1.30
105300	0.5500	-1.30
105400	0.5500	-1.30
105500	0.5500	-1.30
105600	0.5500	-1.30
105700	0.5500	-1.30
105800	0.5500	-1.30
105900	0.5500	-1.30
106000	0.5525	-1.30
106100	0.5525	-1.30
106200	0.5525	-1.30
106300	0.5550	-1.30
106400	0.5575	-1.30
106500	0.5575	-1.30
106600	0.5600	-1.30
106700	0.5625	-1.30
106800	0.5625	-1.30
106900	0.5650	-1.30
107000	0.5650	-1.30
107100	0.5675	-1.30
107200	0.5675	-1.30
107300	0.5675	-1.30
107400	0.5700	-1.30
107500	0.5700	-1.30
107600	0.5725	-1.30
107700	0.5725	-1.30
107800	0.5725	-1.30
107900	0.5725	-1.30
108000	0.5725	-1.30
108100	0.5750	-1.30
108200	0.5750	-1.30
108300	0.5750	-1.30
108400	0.5750	-1.30
108500	0.5750	-1.30
108600	0.5750	-1.30
108700	0.5750	-1.30
108800	0.5750	-1.30
108900	0.5775	-1.30
109000	0.5775	-1.30
109100	0.5775	-1.30
109200	0.5775	-1.30
109300	0.5800	-1.30
109400	0.5800	-1.30
109500	0.5800	-1.30
109600	0.5800	-1.30
109700	0.5825	-1.30
109800	0.5825	-1.30
109900	0.5825	-1.30
110000	0.5825	-1.30
110100	0.5825	-1.30
110200	0.5825	-1.30
110300	0.5825	-1.30
110400	0.5825	-1.30
110500	0.5825	-1.30
110600	0.5825	-1.30
110700	0.5825	-1.30
110800	0.5825	-1.30
110900	0.5825	-1.30
111000	0.5825	-1.30
111100	0.5825	-1.30
111200	0.5825	-1.30
111300	0.5825	-1.30
111400	0.5825	-1.30
111500	0.5850	-1.30
111600	0.5850	-1.30
111700	0.5850	-1.30
111800	0.5875	-1.30
111900	0.5875	-1.30
112000	0.5875	-1.30
112100	0.5850	-1.30
112200	0.5850	-1.30
112300	0.5850	-1.30
112400	0.5850	-1.30
112500	0.5850	-1.30
112600	0.5850	-1.30
112700	0.5850	-1.30
112800	0.5825	-1.30
112900	0.5825	-1.30
113000	0.5825	-1.30
113100	0.5825	-1.30
113200	0.5825	-1.30
113300	0.5825	-1.30
113400	0.5825	-1.30
113500	0.5825	-1.30
113600	0.5825	-1.30
113700	0.5800	-1.30
113800	0.5800	-1.30
113900	0.5800	-1.30
114000	0.5800	-1.30
114100	0.5800	-1.30
114200	0.5800	-1.30
114300	0.5800	-1.30
114400	0.5800	-1.30
114500	0.5800	-1.30
114600	0.5800	-1.30
114700	0.5800	-1.30
114800	0.5800	-1.30
114900	0.5800	-1.30
115000	0.5800	-1.30
115100	0.5800	-1.30
115200	0.5775	-1.30
115300	0.5775	-1.30
115400	0.5800	-1.30
115500	0.5775	-1.30
115600	0.5775	-1.30
115700	0.5800	-1.30
115800	0.5800	-1.30
115900	0.5800	-1.30
116000	0.5800	-1.30
116100	0.5800	-1.30
116200	0.5825	-1.30
116300	0.5825	-1.30
116400	0.5825	-1.30
116500	0.5825	-1.30
116600	0.5825	-1.30
116700	0.5850	-1.30
116800	0.5850	-1.30
116900	0.5850	-1.30
117000	0.5850	-1.30
117100	0.5850	-1.30
117200	0.5825	-1.30
117300	0.5825	-1.30
117400	0.5825	-1.30
117500	0.5825	-1.30
117600	0.5825	-1.30
117700	0.5825	-1.30
117800	0.5825	-1.30
117900	0.5825	-1.30
118000	0.5825	-1.30
118100	0.5825	-1.30
118200	0.5825	-1.30
118300	0.5825	-1.30
118400	0.5850	-1.30
118500	0.5850	-1.30
118600	0.5850	-1.30
118700	0.5850	-1.30
118800	0.5850	-1.29
118900	0.5850	-1.29
119000	0.5875	-1.29
119100	0.5850	-1.29
119200	0.5850	-1.29
119300	0.5850	-1.29
119400	0.5850	-1.29
119500	0.5825	-1.29
119600	0.5825	-1.29
119700	0.5825	-1.29
119800	0.5825	-1.29
119900	0.5800	-1.29
120000	0.5800	-1.29
120100	0.5775	-1.29
120200	0.5775	-1.29
120300	0.5750	-1.29
120400	0.5750	-1.28
120500	0.5750	-1.28
120600	0.5725	-1.28
120700	0.5725	-1.28
120800	0.5725	-1.28
120900	0.5725	-1.28
121000	0.5725	-1.29
121100	0.5725	-1.29
121200	0.5725	-1.29
121300	0.5725	-1.29
121400	0.5725	-1.29
121500	0.5725	-1.29
121600	0.5700	-1.29
121700	0.5700	-1.29
121800	0.5700	-1.29
121900	0.5700	-1.29
122000	0.5700	-1.29
122100	0.5700	-1.29
122200	0.5675	-1.29
122300	0.5675	-1.29
122400	0.5675	-1.29
122500	0.5675	-1.28
122600	0.5675	-1.28
122700	0.5675	-1.29
122800	0.5675	-1.29
122900	0.5675	-1.29
123000	0.5675	-1.29
123100	0.5675	-1.29
123200	0.5675	-1.29
123300	0.5675	-1.29
123400	0.5700	-1.29
123500	0.5700	-1.29
123600	0.5700	-1.29
123700	0.5700	-1.29
123800	0.5700	-1.29
123900	0.5700	-1.29
124000	0.5700	-1.29
124100	0.5700	-1.29
124200	0.5725	-1.29
124300	0.5725	-1.29
124400	0.5725	-1.29
124500	0.5750	-1.29
124600	0.5750	-1.29
124700	0.5750	-1.29
124800	0.5750	-1.29
124900	0.5750	-1.29
125000	0.5750	-1.29
125100	0.5750	-1.29
125200	0.5750	-1.29
125300	0.5750	-1.29
125400	0.5750	-1.29
125500	0.5750	-1.29
125600	0.5750	-1.29
125700	0.5750	-1.29
125800	0.5750	-1.29
125900	0.5750	-1.29
126000	0.5750	-1.29
126100	0.5775	-1.29
126200	0.5775	-1.29
126300	0.5775	-1.29
126400	0.5800	-1.29
126500	0.5800	-1.29
126600	0.5825	-1.29
126700	0.5825	-1.29
126800	0.5850	-1.29
126900	0.5875	-1.30
127000	0.5900	-1.30
127100	0.5900	-1.30
127200	0.5925	-1.30
127300	0.5950	-1.30
127400	0.5975	-1.30
127500	0.6000	-1.30
127600	0.6000	-1.30
127700	0.6025	-1.30
127800	0.6050	-1.30
127900	0.6075	-1.30
128000	0.6100	-1.30
128100	0.6100	-1.30
128200	0.6125	-1.30
128300	0.6175	-1.30
128400	0.6200	-1.30
128500	0.6250	-1.30
128600	0.6300	-1.30
128700	0.6350	-1.30
128800	0.6400	-1.30
128900	0.6450	-1.30
129000	0.6500	-1.30
129100	0.6550	-1.30
129200	0.6600	-1.30
129300	0.6650	-1.30
129400	0.6725	-1.30
129500	0.6675	-1.30
129600	0.6625	-1.30
129700	0.6575	-1.30
129800	0.6550	-1.30
129900	0.6525	-1.30
130000	0.6525	-1.30
130100	0.6500	-1.30
130200	0.6475	-1.30
130300	0.6475	-1.30
130400	0.6450	-1.30
130500	0.6450	-1.30
130600	0.6425	-1.30
130700	0.6400	-1.30
130800	0.6400	-1.30
130900	0.6375	-1.30
131000	0.6375	-1.30
131100	0.6375	-1.30
131200	0.6350	-1.30
131300	0.6350	-1.30
131400	0.6350	-1.30
131500	0.6325	-1.30
131600	0.6325	-1.30
131700	0.6325	-1.30
131800	0.6300	-1.30
131900	0.6275	-1.30
132000	0.6275	-1.30
132100	0.6250	-1.30
132200	0.6250	-1.30
132300	0.6225	-1.30
132400	0.6225	-1.30
132500	0.6200	-1.30
132600	0.6200	-1.29
132700	0.6175	-1.29
132800	0.6175	-1.29
132900	0.6175	-1.29
133000	0.6150	-1.29
133100	0.6150	-1.29
133200	0.6150	-1.29
133300	0.6175	-1.29
133400	0.6175	-1.29
133500	0.6175	-1.29
133600	0.6200	-1.29
133700	0.6200	-1.29
133800	0.6200	-1.29
133900	0.6225	-1.29
134000	0.6225	-1.29
134100	0.6225	-1.29
134200	0.6250	-1.29
134300	0.6250	-1.29
134400	0.6250	-1.29
134500	0.6275	-1.29
134600	0.6275	-1.29
134700	0.6300	-1.29
134800	0.6325	-1.30
134900	0.6350	-1.30
135000	0.6375	-1.30
135100	0.6400	-1.30
135200	0.6425	-1.30
135300	0.6450	-1.30
135400	0.6500	-1.30
135500	0.6525	-1.30
135600	0.6550	-1.30
135700	0.6600	-1.30
135800	0.6625	-1.30
135900	0.6650	-1.30
136000	0.6625	-1.30
136100	0.6625	-1.30
136200	0.6625	-1.30
136300	0.6625	-1.30
136400	0.6650	-1.30
136500	0.6650	-1.30
136600	0.6675	-1.30
136700	0.6700	-1.30
136800	0.6725	-1.30
136900	0.6725	-1.30
137000	0.6750	-1.30
137100	0.6775	-1.30
137200	0.6800	-1.30
137300	0.6825	-1.30
137400	0.6875	-1.30
137500	0.6900	-1.30
137600	0.6950	-1.30
137700	0.6975	-1.30
137800	0.7025	-1.30
137900	0.7075	-1.30
138000	0.7100	-1.29
138100	0.7150	-1.29
138200	0.7200	-1.29
138300	0.7225	-1.29
138400	0.7275	-1.29
138500	0.7325	-1.29
138600	0.7350	-1.28
138700	0.7400	-1.28
138800	0.7300	-1.29
138900	0.7225	-1.29
139000	0.7150	-1.29
139100	0.7075	-1.30
139200	0.7000	-1.30
139300	0.6950	-1.30
139400	0.6900	-1.30
139500	0.6825	-1.30
139600	0.6775	-1.30
139700	0.6750	-1.30
139800	0.6700	-1.30
139900	0.6650	-1.30
140000	0.6600	-1.30
140100	0.6575	-1.30
140200	0.6550	-1.30
140300	0.6500	-1.30
140400	0.6475	-1.30
140500	0.6450	-1.30
140600	0.6425	-1.30
140700	0.6425	-1.30
140800	0.6400	-1.30
140900	0.6400	-1.30
141000	0.6375	-1.30
141100	0.6375	-1.30
141200	0.6375	-1.30
141300	0.6375	-1.30
141400	0.6350	-1.30
141500	0.6350	-1.30
141600	0.6350	-1.29
141700	0.6350	-1.29
141800	0.6350	-1.30
141900	0.6350	-1.29
142000	0.6350	-1.29
142100	0.6375	-1.29
142200	0.6375	-1.29
142300	0.6375	-1.29
142400	0.6400	-1.29
142500	0.6400	-1.29
142600	0.6425	-1.29
142700	0.6450	-1.29
142800	0.6450	-1.29
142900	0.6475	-1.29
143000	0.6500	-1.29
143100	0.6525	-1.29
143200	0.6550	-1.29
143300	0.6575	-1.29
143400	0.6600	-1.29
143500	0.6625	-1.29
143600	0.6650	-1.29
143700	0.6675	-1.29
143800	0.6700	-1.29
143900	0.6700	-1.29
144000	0.6750	-1.29
144100	0.6700	-1.29
144200	0.6675	-1.29
144300	0.6650	-1.29
144400	0.6625	-1.29
144500	0.6600	-1.29
144600	0.6575	-1.29
144700	0.6575	-1.29
144800	0.6550	-1.29
144900	0.6525	-1.29
145000	0.6500	-1.29
145100	0.6500	-1.29
145200	0.6475	-1.29
145300	0.6450	-1.29
145400	0.6425	-1.29
145500	0.6375	-1.29
145600	0.6325	-1.29
145700	0.6275	-1.29
145800	0.6250	-1.29
145900	0.6200	-1.28
146000	0.6150	-1.28
146100	0.6100	-1.28
146200	0.6050	-1.28
146300	0.6025	-1.28
146400	0.5975	-1.27
146500	0.5925	-1.27
146600	0.5875	-1.27
146700	0.5825	-1.27
146800	0.5800	-1.26
146900	0.5750	-1.26
147000	0.5725	-1.26
147100	0.5700	-1.25
147200	0.5650	-1.25
147300	0.5625	-1.25
147400	0.5600	-1.24
147500	0.5575	-1.24
147600	0.5550	-1.24
147700	0.5525	-1.24
147800	0.5500	-1.24
147900	0.5500	-1.24
148000	0.5475	-1.24
148100	0.5450	-1.24
148200	0.5425	-1.23
148300	0.5400	-1.23
148400	0.5400	-1.23
148500	0.5375	-1.23
148600	0.5375	-1.23
148700	0.5350	-1.23
148800	0.5350	-1.23
148900	0.5325	-1.23
149000	0.5325	-1.23
149100	0.5325	-1.23
149200	0.5300	-1.23
149300	0.5300	-1.23
149400	0.5300	-1.23
149500	0.5300	-1.23
149600	0.5300	-1.23
149700	0.5300	-1.23
149800	0.5300	-1.23
149900	0.5300	-1.23
150000	0.5300	-1.23
150100	0.5300	-1.24
150200	0.5300	-1.24
150300	0.5300	-1.24
150400	0.5300	-1.24
150500	0.5325	-1.24
150600	0.5325	-1.24
150700	0.5325	-1.24
150800	0.5325	-1.25
150900	0.5325	-1.25
151000	0.5350	-1.25
151100	0.5350	-1.25
151200	0.5350	-1.25
151300	0.5375	-1.25
151400	0.5375	-1.26
151500	0.5400	-1.26
151600	0.5400	-1.26
151700	0.5400	-1.26
151800	0.5425	-1.26
151900	0.5425	-1.26
152000	0.5425	-1.26
152100	0.5425	-1.26
152200	0.5450	-1.26
152300	0.5450	-1.26
152400	0.5450	-1.26
152500	0.5450	-1.26
152600	0.5425	-1.26
152700	0.5425	-1.26
152800	0.5425	-1.26
152900	0.5425	-1.26
153000	0.5425	-1.26
153100	0.5425	-1.26
153200	0.5400	-1.26
153300	0.5400	-1.25
153400	0.5400	-1.25
153500	0.5400	-1.25
153600	0.5375	-1.25
153700	0.5375	-1.25
153800	0.5375	-1.24
153900	0.5375	-1.24
154000	0.5375	-1.24
154100	0.5375	-1.24
154200	0.5350	-1.24
154300	0.5350	-1.24
154400	0.5350	-1.23
154500	0.5350	-1.23
154600	0.5325	-1.23
154700	0.5325	-1.23
154800	0.5325	-1.22
154900	0.5325	-1.22
155000	0.5300	-1.22
155100	0.5300	-1.22
155200	0.5300	-1.22
155300	0.5300	-1.22
155400	0.5275	-1.22
155500	0.5275	-1.21
155600	0.5275	-1.21
155700	0.5275	-1.21
155800	0.5275	-1.21
155900	0.5250	-1.21
156000	0.5250	-1.21
156100	0.5250	-1.21
156200	0.5250	-1.21
156300	0.5250	-1.21
156400	0.5250	-1.20
156500	0.5250	-1.20
156600	0.5275	-1.20
156700	0.5275	-1.20
156800	0.5275	-1.20
156900	0.5275	-1.20
157000	0.5275	-1.20
157100	0.5300	-1.20
157200	0.5300	-1.20
157300	0.5300	-1.20
157400	0.5300	-1.21
157500	0.5300	-1.20
157600	0.5325	-1.20
157700	0.5325	-1.20
157800	0.5325	-1.20
157900	0.5325	-1.20
158000	0.5325	-1.20
158100	0.5325	-1.20
158200	0.5325	-1.20
158300	0.5325	-1.20
158400	0.5325	-1.20
158500	0.5325	-1.20
158600	0.5325	-1.20
158700	0.5325	-1.20
158800	0.5325	-1.20
158900	0.5325	-1.20
159000	0.5325	-1.20
159100	0.5325	-1.20
159200	0.5325	-1.20
159300	0.5325	-1.20
159400	0.5325	-1.20
159500	0.5350	-1.20
159600	0.5350	-1.21
159700	0.5350	-1.21
159800	0.5375	-1.21
159900	0.5375	-1.21
160000	0.5375	-1.21
160100	0.5400	-1.21
160200	0.5400	-1.21
160300	0.5400	-1.21
160400	0.5400	-1.22
160500	0.5425	-1.22
160600	0.5425	-1.22
160700	0.5425	-1.22
160800	0.5425	-1.22
160900	0.5425	-1.22
161000	0.5450	-1.22
161100	0.5450	-1.22
161200	0.5450	-1.22
161300	0.5450	-1.22
161400	0.5450	-1.22
161500	0.5450	-1.22
161600	0.5450	-1.22
161700	0.5425	-1.22
161800	0.5425	-1.22
161900	0.5425	-1.22
162000	0.5425	-1.22
162100	0.5425	-1.22
162200	0.5425	-1.22
162300	0.5425	-1.22
162400	0.5425	-1.22
162500	0.5425	-1.21
162600	0.5425	-1.21
162700	0.5425	-1.21
162800	0.5425	-1.21
162900	0.5425	-1.21
163000	0.5425	-1.21
163100	0.5425	-1.21
163200	0.5400	-1.21
163300	0.5400	-1.21
163400	0.5400	-1.20
163500	0.5400	-1.20
163600	0.5400	-1.20
163700	0.5400	-1.20
163800	0.5400	-1.20
163900	0.5400	-1.20
164000	0.5400	-1.20
164100	0.5400	-1.20
164200	0.5400	-1.20
164300	0.5400	-1.19
164400	0.5400	-1.19
164500	0.5400	-1.19
164600	0.5425	-1.19
164700	0.5425	-1.19
164800	0.5425	-1.19
164900	0.5425	-1.19
165000	0.5425	-1.19
165100	0.5425	-1.19
165200	0.5425	-1.19
165300	0.5425	-1.19
165400	0.5425	-1.18
165500	0.5425	-1.18
165600	0.5425	-1.18
165700	0.5425	-1.18
165800	0.5425	-1.18
165900	0.5450	-1.18
166000	0.5450	-1.18
166100	0.5450	-1.18
166200	0.5450	-1.18
166300	0.5475	-1.17
166400	0.5475	-1.17
166500	0.5475	-1.17
166600	0.5475	-1.17
166700	0.5450	-1.17
166800	0.5450	-1.17
166900	0.5450	-1.18
167000	0.5425	-1.18
167100	0.5425	-1.18
167200	0.5400	-1.18
167300	0.5400	-1.18
167400	0.5400	-1.18
167500	0.5375	-1.18
167600	0.5375	-1.18
167700	0.5375	-1.18
167800	0.5350	-1.18
167900	0.5350	-1.19
168000	0.5350	-1.19
168100	0.5325	-1.19
168200	0.5325	-1.19
168300	0.5325	-1.19
168400	0.5325	-1.19
168500	0.5325	-1.19
168600	0.5325	-1.20
168700	0.5325	-1.20
168800	0.5325	-1.20
168900	0.5325	-1.20
169000	0.5300	-1.20
169100	0.5300	-1.20
169200	0.5300	-1.20
169300	0.5300	-1.20
169400	0.5275	-1.20
169500	0.5275	-1.20
169600	0.5275	-1.20
169700	0.5275	-1.19
169800	0.5275	-1.20
169900	0.5275	-1.19
170000	0.5250	-1.19
170100	0.5250	-1.19
170200	0.5225	-1.19
170300	0.5225	-1.19
170400	0.5225	-1.18
170500	0.5200	-1.18
170600	0.5200	-1.18
170700	0.5175	-1.18
170800	0.5175	-1.18
170900	0.5175	-1.17
171000	0.5150	-1.17
171100	0.5150	-1.17
171200	0.5125	-1.17
171300	0.5125	-1.16
171400	0.5100	-1.16
171500	0.5100	-1.16
171600	0.5100	-1.16
171700	0.5075	-1.15
171800	0.5075	-1.15
171900	0.5050	-1.15
172000	0.5050	-1.15
172100	0.5050	-1.15
172200	0.5050	-1.15
172300	0.5025	-1.14
172400	0.5025	-1.14
172500	0.5025	-1.14
172600	0.5025	-1.14
172700	0.5025	-1.14
172800	0.5000	-1.14
172900	0.5000	-1.14
173000	0.5000	-1.14
173100	0.5000	-1.14
173200	0.4975	-1.14
173300	0.4975	-1.13
173400	0.4975	-1.13
173500	0.4975	-1.13
173600	0.4950	-1.13
173700	0.4950	-1.13
173800	0.4925	-1.13
173900	0.4925	-1.13
174000	0.4925	-1.12
174100	0.4900	-1.12
174200	0.4900	-1.12
174300	0.4900	-1.12
174400	0.4900	-1.12
174500	0.4875	-1.12
174600	0.4875	-1.12
174700	0.4875	-1.11
174800	0.4875	-1.11
174900	0.4850	-1.11
175000	0.4875	-1.12
175100	0.4875	-1.12
175200	0.4875	-1.12
175300	0.4875	-1.12
175400	0.4875	-1.12
175500	0.4900	-1.12
175600	0.4900	-1.12
175700	0.4900	-1.12
175800	0.4900	-1.13
175900	0.4925	-1.13
176000	0.4925	-1.13
176100	0.4925	-1.13
176200	0.4925	-1.13
176300	0.4925	-1.13
176400	0.4925	-1.13
176500	0.4925	-1.13
176600	0.4950	-1.14
176700	0.4950	-1.14
176800	0.4950	-1.14
176900	0.4950	-1.14
177000	0.4950	-1.14
177100	0.4950	-1.14
177200	0.4950	-1.14
177300	0.4950	-1.14
177400	0.4950	-1.14
177500	0.4950	-1.14
177600	0.4950	-1.14
177700	0.4950	-1.14
177800	0.4950	-1.14
177900	0.4950	-1.14
178000	0.4950	-1.14
178100	0.4950	-1.14
178200	0.4925	-1.14
178300	0.4925	-1.14
178400	0.4925	-1.14
178500	0.4900	-1.13
178600	0.4875	-1.13
178700	0.4875	-1.13
178800	0.4850	-1.12
178900	0.4825	-1.12
179000	0.4800	-1.12
179100	0.4800	-1.11
179200	0.4775	-1.11
179300	0.4750	-1.10
179400	0.4725	-1.10
179500	0.4700	-1.10
179600	0.4675	-1.09
179700	0.4650	-1.08
179800	0.4600	-1.07
179900	0.4575	-1.07
180000	0.4550	-1.06
180100	0.4525	-1.05
180200	0.4500	-1.05
180300	0.4475	-1.04
180400	0.4450	-1.04
180500	0.4425	-1.03
180600	0.4375	-1.02
180700	0.4350	-1.02
180800	0.4325	-1.02
180900	0.4325	-1.01
181000	0.4300	-1.01
181100	0.4275	-1.01
181200	0.4250	-1.00
181300	0.4250	-1.00
181400	0.4225	-0.99
181500	0.4200	-0.99
181600	0.4200	-0.99
181700	0.4175	-0.99
181800	0.4175	-0.98
181900	0.4150	-0.98
182000	0.4150	-0.98
182100	0.4125	-0.98
182200	0.4125	-0.98
182300	0.4125	-0.98
182400	0.4100	-0.98
182500	0.4100	-0.98
182600	0.4100	-0.98
182700	0.4100	-0.97
182800	0.4100	-0.97
182900	0.4100	-0.97
183000	0.4100	-0.97
183100	0.4100	-0.97
183200	0.4100	-0.97
183300	0.4125	-0.98
183400	0.4125	-0.98
183500	0.4125	-0.98
183600	0.4125	-0.98
183700	0.4125	-0.98
183800	0.4125	-0.98
183900	0.4150	-0.97
184000	0.4150	-0.98
184100	0.4150	-0.98
184200	0.4175	-0.98
184300	0.4175	-0.98
184400	0.4200	-0.99
184500	0.4200	-0.99
184600	0.4200	-0.98
184700	0.4200	-0.98
184800	0.4200	-0.98
184900	0.4200	-0.98
185000	0.4200	-0.98
185100	0.4200	-0.98
185200	0.4200	-0.98
185300	0.4200	-0.97
185400	0.4200	-0.98
185500	0.4225	-0.98
185600	0.4225	-0.99
185700	0.4250	-0.99
185800	0.4250	-1.00
185900	0.4275	-1.00
186000	0.4275	-1.00
186100	0.4300	-1.01
186200	0.4350	-1.02
186300	0.4375	-1.04
186400	0.4425	-1.05
186500	0.4475	-1.06
186600	0.4525	-1.07
186700	0.4550	-1.08
186800	0.4600	-1.09
186900	0.4650	-1.10
187000	0.4675	-1.11
187100	0.4725	-1.11
187200	0.4750	-1.12
187300	0.4800	-1.13
187400	0.4825	-1.14
187500	0.4875	-1.15
187600	0.4925	-1.16
187700	0.4950	-1.16
187800	0.5000	-1.17
187900	0.5025	-1.18
188000	0.5050	-1.18
188100	0.5075	-1.18
188200	0.5100	-1.19
188300	0.5125	-1.19
188400	0.5150	-1.20
188500	0.5200	-1.20
188600	0.5200	-1.20
188700	0.5225	-1.20
188800	0.5250	-1.21
188900	0.5275	-1.21
189000	0.5275	-1.21
189100	0.5300	-1.21
189200	0.5300	-1.21
189300	0.5325	-1.21
189400	0.5325	-1.21
189500	0.5325	-1.21
189600	0.5350	-1.21
189700	0.5350	-1.21
189800	0.5350	-1.21
189900	0.5350	-1.21
190000	0.5350	-1.21
190100	0.5375	-1.22
190200	0.5375	-1.22
190300	0.5375	-1.22
190400	0.5375	-1.22
190500	0.5400	-1.22
190600	0.5400	-1.22
190700	0.5400	-1.22
190800	0.5425	-1.23
190900	0.5425	-1.23
191000	0.5450	-1.23
191100	0.5450	-1.24
191200	0.5475	-1.24
191300	0.5500	-1.24
191400	0.5525	-1.25
191500	0.5525	-1.25
191600	0.5550	-1.25
191700	0.5550	-1.26
191800	0.5575	-1.26
191900	0.5600	-1.26
192000	0.5600	-1.26
192100	0.5625	-1.27
192200	0.5650	-1.27
192300	0.5650	-1.27
192400	0.5675	-1.27
192500	0.5700	-1.28
192600	0.5700	-1.28
192700	0.5725	-1.28
192800	0.5725	-1.28
192900	0.5750	-1.28
193000	0.5750	-1.29
193100	0.5775	-1.29
193200	0.5775	-1.29
193300	0.5800	-1.29
193400	0.5800	-1.29
193500	0.5800	-1.29
193600	0.5825	-1.29
193700	0.5825	-1.29
193800	0.5825	-1.29
193900	0.5825	-1.29
194000	0.5850	-1.30
194100	0.5850	-1.30
194200	0.5850	-1.30
194300	0.5850	-1.30
194400	0.5875	-1.30
194500	0.5900	-1.30
194600	0.5900	-1.30
194700	0.5925	-1.30
194800	0.5925	-1.30
194900	0.5950	-1.30
195000	0.5950	-1.30
195100	0.5975	-1.30
195200	0.6000	-1.30
195300	0.6025	-1.30
195400	0.6025	-1.30
195500	0.6025	-1.30
195600	0.6025	-1.30
195700	0.6025	-1.30
195800	0.6025	-1.30
195900	0.6025	-1.30
196000	0.6025	-1.30
196100	0.6025	-1.30
196200	0.6025	-1.30
196300	0.6025	-1.30
196400	0.6025	-1.30
196500	0.6050	-1.30
196600	0.6050	-1.30
196700	0.6050	-1.30
196800	0.6050	-1.30
196900	0.6050	-1.30
197000	0.6050	-1.30
197100	0.6050	-1.30
197200	0.6050	-1.30
197300	0.6050	-1.30
197400	0.6050	-1.30
197500	0.6050	-1.30
197600	0.6050	-1.29
197700	0.6050	-1.29
197800	0.6050	-1.29
197900	0.6050	-1.29
198000	0.6025	-1.29
198100	0.6025	-1.29
198200	0.6025	-1.29
198300	0.6025	-1.29
198400	0.6025	-1.29
198500	0.6025	-1.29
198600	0.6025	-1.28
198700	0.6025	-1.28
198800	0.6025	-1.28
198900	0.6025	-1.28
199000	0.6025	-1.28
199100	0.6025	-1.28
199200	0.6025	-1.27
199300	0.6025	-1.27
199400	0.6025	-1.27
199500	0.6025	-1.27
199600	0.6025	-1.27
199700	0.6025	-1.27
199800	0.6050	-1.27
[truncated: 5,816 more rows]
