# Supplementary material for: The genetic basis of aneuploidy tolerance in wild yeast
Source: eLife. 2020 Jan 7;9:e52063. doi: 10.7554/eLife.52063 (PMC6970514; doi:10.7554/eLife.52063)
Supplement: Figure 1—source data 1. [file elife-52063-fig1-data1.zip › A1vB1/A1vB1_n20_ch5]

Bin start (bp)	MLE allele freq.	LOD score
0	0.6400	-1.09
100	0.6400	-1.09
200	0.6400	-1.09
300	0.6400	-1.09
400	0.6400	-1.09
500	0.6400	-1.09
600	0.6400	-1.09
700	0.6400	-1.09
800	0.6400	-1.09
900	0.6400	-1.09
1000	0.6400	-1.09
1100	0.6400	-1.09
1200	0.6400	-1.09
1300	0.6400	-1.09
1400	0.6400	-1.09
1500	0.6400	-1.09
1600	0.6375	-1.09
1700	0.6375	-1.09
1800	0.6375	-1.09
1900	0.6375	-1.09
2000	0.6375	-1.09
2100	0.6375	-1.09
2200	0.6375	-1.09
2300	0.6375	-1.09
2400	0.6375	-1.09
2500	0.6375	-1.09
2600	0.6375	-1.09
2700	0.6375	-1.09
2800	0.6375	-1.09
2900	0.6375	-1.09
3000	0.6375	-1.09
3100	0.6375	-1.09
3200	0.6375	-1.09
3300	0.6375	-1.09
3400	0.6375	-1.09
3500	0.6375	-1.09
3600	0.6375	-1.09
3700	0.6375	-1.09
3800	0.6375	-1.09
3900	0.6375	-1.09
4000	0.6375	-1.09
4100	0.6375	-1.09
4200	0.6375	-1.09
4300	0.6375	-1.09
4400	0.6375	-1.09
4500	0.6375	-1.09
4600	0.6350	-1.09
4700	0.6350	-1.09
4800	0.6350	-1.09
4900	0.6350	-1.09
5000	0.6350	-1.09
5100	0.6350	-1.09
5200	0.6350	-1.09
5300	0.6350	-1.09
5400	0.6350	-1.09
5500	0.6350	-1.09
5600	0.6350	-1.09
5700	0.6350	-1.09
5800	0.6350	-1.09
5900	0.6350	-1.09
6000	0.6350	-1.09
6100	0.6350	-1.09
6200	0.6350	-1.09
6300	0.6350	-1.09
6400	0.6325	-1.10
6500	0.6250	-1.10
6600	0.6375	-1.08
6700	0.6475	-1.06
6800	0.6525	-1.04
6900	0.6575	-1.03
7000	0.6600	-1.02
7100	0.6650	-1.01
7200	0.6675	-0.99
7300	0.6725	-0.98
7400	0.6750	-0.97
7500	0.6775	-0.96
7600	0.6800	-0.95
7700	0.6825	-0.94
7800	0.6850	-0.94
7900	0.6875	-0.93
8000	0.6900	-0.92
8100	0.6925	-0.91
8200	0.6925	-0.90
8300	0.6950	-0.90
8400	0.6950	-0.89
8500	0.6975	-0.89
8600	0.6975	-0.88
8700	0.7000	-0.87
8800	0.7000	-0.87
8900	0.7025	-0.86
9000	0.7025	-0.86
9100	0.7025	-0.85
9200	0.7050	-0.85
9300	0.7050	-0.84
9400	0.7075	-0.84
9500	0.7075	-0.83
9600	0.7100	-0.82
9700	0.7100	-0.81
9800	0.7125	-0.81
9900	0.7150	-0.80
10000	0.7150	-0.79
10100	0.7175	-0.78
10200	0.7200	-0.77
10300	0.7225	-0.76
10400	0.7225	-0.75
10500	0.7250	-0.75
10600	0.7250	-0.74
10700	0.7275	-0.74
10800	0.7300	-0.74
10900	0.7300	-0.73
11000	0.7325	-0.73
11100	0.7325	-0.72
11200	0.7350	-0.72
11300	0.7350	-0.72
11400	0.7375	-0.71
11500	0.7375	-0.71
11600	0.7400	-0.70
11700	0.7400	-0.70
11800	0.7425	-0.70
11900	0.7450	-0.69
12000	0.7450	-0.69
12100	0.7475	-0.68
12200	0.7500	-0.67
12300	0.7500	-0.67
12400	0.7525	-0.66
12500	0.7550	-0.65
12600	0.7575	-0.64
12700	0.7575	-0.64
12800	0.7600	-0.63
12900	0.7625	-0.62
13000	0.7650	-0.61
13100	0.7675	-0.61
13200	0.7700	-0.61
13300	0.7725	-0.60
13400	0.7750	-0.60
13500	0.7750	-0.61
13600	0.7750	-0.62
13700	0.7775	-0.62
13800	0.7775	-0.63
13900	0.7775	-0.64
14000	0.7800	-0.64
14100	0.7800	-0.65
14200	0.7825	-0.65
14300	0.7825	-0.66
14400	0.7825	-0.66
14500	0.7850	-0.66
14600	0.7875	-0.66
14700	0.7850	-0.67
14800	0.7825	-0.67
14900	0.7825	-0.67
15000	0.7800	-0.68
15100	0.7775	-0.68
15200	0.7775	-0.69
15300	0.7775	-0.69
15400	0.7775	-0.69
15500	0.7750	-0.69
15600	0.7750	-0.69
15700	0.7750	-0.69
15800	0.7750	-0.70
15900	0.7750	-0.70
16000	0.7750	-0.70
16100	0.7750	-0.70
16200	0.7750	-0.71
16300	0.7750	-0.71
16400	0.7750	-0.71
16500	0.7725	-0.71
16600	0.7725	-0.72
16700	0.7725	-0.72
16800	0.7700	-0.72
16900	0.7700	-0.73
17000	0.7700	-0.73
17100	0.7700	-0.73
17200	0.7700	-0.73
17300	0.7700	-0.72
17400	0.7700	-0.72
17500	0.7725	-0.72
17600	0.7725	-0.72
17700	0.7725	-0.72
17800	0.7750	-0.72
17900	0.7750	-0.71
18000	0.7750	-0.71
18100	0.7775	-0.71
18200	0.7750	-0.71
18300	0.7725	-0.73
18400	0.7700	-0.74
18500	0.7700	-0.76
18600	0.7675	-0.77
18700	0.7650	-0.79
18800	0.7625	-0.80
18900	0.7625	-0.81
19000	0.7600	-0.83
19100	0.7600	-0.84
19200	0.7575	-0.85
19300	0.7575	-0.87
19400	0.7550	-0.88
19500	0.7575	-0.88
19600	0.7575	-0.89
19700	0.7550	-0.90
19800	0.7550	-0.90
19900	0.7550	-0.91
20000	0.7525	-0.91
20100	0.7525	-0.92
20200	0.7500	-0.93
20300	0.7500	-0.93
20400	0.7500	-0.94
20500	0.7475	-0.95
20600	0.7475	-0.95
20700	0.7475	-0.96
20800	0.7450	-0.97
20900	0.7450	-0.97
21000	0.7425	-0.98
21100	0.7425	-0.98
21200	0.7400	-0.99
21300	0.7400	-1.00
21400	0.7400	-1.00
21500	0.7400	-1.00
21600	0.7425	-0.99
21700	0.7425	-0.98
21800	0.7450	-0.97
21900	0.7450	-0.95
22000	0.7475	-0.94
22100	0.7450	-0.92
22200	0.7450	-0.91
22300	0.7425	-0.90
22400	0.7425	-0.89
22500	0.7425	-0.88
22600	0.7400	-0.88
22700	0.7425	-0.88
22800	0.7450	-0.88
22900	0.7450	-0.87
23000	0.7475	-0.87
23100	0.7500	-0.86
23200	0.7500	-0.86
23300	0.7525	-0.86
23400	0.7550	-0.85
23500	0.7575	-0.85
23600	0.7600	-0.84
23700	0.7625	-0.83
23800	0.7650	-0.82
23900	0.7700	-0.81
24000	0.7750	-0.80
24100	0.7800	-0.79
24200	0.7850	-0.77
24300	0.7900	-0.77
24400	0.7950	-0.76
24500	0.8025	-0.75
24600	0.8075	-0.74
24700	0.8175	-0.73
24800	0.8250	-0.72
24900	0.8300	-0.71
25000	0.8225	-0.73
25100	0.8150	-0.75
25200	0.8075	-0.76
25300	0.8025	-0.77
25400	0.7975	-0.77
25500	0.7950	-0.78
25600	0.7900	-0.79
25700	0.7850	-0.80
25800	0.7800	-0.81
25900	0.7775	-0.82
26000	0.7725	-0.83
26100	0.7675	-0.84
26200	0.7650	-0.85
26300	0.7625	-0.86
26400	0.7600	-0.87
26500	0.7575	-0.88
26600	0.7550	-0.88
26700	0.7525	-0.89
26800	0.7525	-0.89
26900	0.7525	-0.89
27000	0.7500	-0.90
27100	0.7500	-0.90
27200	0.7500	-0.90
27300	0.7500	-0.91
27400	0.7475	-0.91
27500	0.7475	-0.92
27600	0.7450	-0.93
27700	0.7450	-0.93
27800	0.7450	-0.94
27900	0.7425	-0.95
28000	0.7425	-0.95
28100	0.7425	-0.96
28200	0.7400	-0.96
28300	0.7400	-0.97
28400	0.7400	-0.98
28500	0.7375	-0.98
28600	0.7375	-0.99
28700	0.7375	-1.00
28800	0.7350	-1.00
28900	0.7350	-1.01
29000	0.7325	-1.02
29100	0.7325	-1.02
29200	0.7300	-1.03
29300	0.7300	-1.04
29400	0.7275	-1.04
29500	0.7275	-1.05
29600	0.7250	-1.05
29700	0.7250	-1.06
29800	0.7225	-1.07
29900	0.7200	-1.07
30000	0.7200	-1.08
30100	0.7200	-1.09
30200	0.7175	-1.09
30300	0.7150	-1.10
30400	0.7150	-1.10
30500	0.7125	-1.11
30600	0.7100	-1.12
30700	0.7075	-1.13
30800	0.7075	-1.13
30900	0.7050	-1.14
31000	0.7025	-1.15
31100	0.7000	-1.16
31200	0.6975	-1.16
31300	0.6950	-1.17
31400	0.6950	-1.18
31500	0.6900	-1.19
31600	0.6875	-1.19
31700	0.6850	-1.20
31800	0.6825	-1.21
31900	0.6800	-1.21
32000	0.6775	-1.22
32100	0.6750	-1.22
32200	0.6750	-1.22
32300	0.6725	-1.23
32400	0.6700	-1.23
32500	0.6675	-1.24
32600	0.6650	-1.24
32700	0.6625	-1.24
32800	0.6625	-1.25
32900	0.6600	-1.25
33000	0.6575	-1.25
33100	0.6550	-1.26
33200	0.6525	-1.26
33300	0.6500	-1.26
33400	0.6500	-1.26
33500	0.6475	-1.27
33600	0.6450	-1.27
33700	0.6450	-1.27
33800	0.6425	-1.27
33900	0.6425	-1.27
34000	0.6400	-1.27
34100	0.6400	-1.27
34200	0.6375	-1.28
34300	0.6375	-1.28
34400	0.6350	-1.28
34500	0.6325	-1.28
34600	0.6325	-1.28
34700	0.6300	-1.28
34800	0.6300	-1.28
34900	0.6275	-1.28
35000	0.6275	-1.28
35100	0.6250	-1.29
35200	0.6250	-1.29
35300	0.6225	-1.29
35400	0.6225	-1.29
35500	0.6200	-1.29
35600	0.6200	-1.29
35700	0.6175	-1.29
35800	0.6175	-1.29
35900	0.6150	-1.29
36000	0.6150	-1.29
36100	0.6125	-1.29
36200	0.6125	-1.29
36300	0.6100	-1.30
36400	0.6100	-1.30
36500	0.6075	-1.30
36600	0.6075	-1.30
36700	0.6075	-1.30
36800	0.6050	-1.30
36900	0.6050	-1.30
37000	0.6050	-1.30
37100	0.6025	-1.30
37200	0.6025	-1.30
37300	0.6025	-1.30
37400	0.6025	-1.30
37500	0.6000	-1.30
37600	0.6000	-1.30
37700	0.6000	-1.30
37800	0.6000	-1.30
37900	0.6000	-1.30
38000	0.6000	-1.30
38100	0.5975	-1.30
38200	0.5975	-1.30
38300	0.5975	-1.30
38400	0.5975	-1.30
38500	0.6000	-1.30
38600	0.6000	-1.30
38700	0.6000	-1.30
38800	0.6000	-1.30
38900	0.6025	-1.30
39000	0.6025	-1.30
39100	0.6025	-1.30
39200	0.6025	-1.30
39300	0.6025	-1.30
39400	0.6050	-1.30
39500	0.6050	-1.30
39600	0.6050	-1.30
39700	0.6075	-1.30
39800	0.6075	-1.30
39900	0.6100	-1.30
40000	0.6100	-1.30
40100	0.6125	-1.30
40200	0.6125	-1.30
40300	0.6150	-1.30
40400	0.6150	-1.30
40500	0.6150	-1.30
40600	0.6150	-1.30
40700	0.6150	-1.30
40800	0.6150	-1.30
40900	0.6175	-1.30
41000	0.6175	-1.30
41100	0.6175	-1.30
41200	0.6175	-1.30
41300	0.6175	-1.30
41400	0.6175	-1.30
41500	0.6175	-1.30
41600	0.6175	-1.30
41700	0.6175	-1.30
41800	0.6175	-1.30
41900	0.6175	-1.30
42000	0.6175	-1.30
42100	0.6175	-1.30
42200	0.6175	-1.30
42300	0.6175	-1.30
42400	0.6175	-1.30
42500	0.6175	-1.30
42600	0.6175	-1.30
42700	0.6175	-1.30
42800	0.6175	-1.30
42900	0.6175	-1.30
43000	0.6150	-1.30
43100	0.6150	-1.30
43200	0.6125	-1.30
43300	0.6125	-1.30
43400	0.6100	-1.30
43500	0.6100	-1.30
43600	0.6075	-1.30
43700	0.6050	-1.30
43800	0.6050	-1.30
43900	0.6025	-1.30
44000	0.6000	-1.30
44100	0.6000	-1.30
44200	0.5975	-1.30
44300	0.5975	-1.30
44400	0.5950	-1.30
44500	0.5950	-1.30
44600	0.5925	-1.30
44700	0.5900	-1.30
44800	0.5900	-1.30
44900	0.5875	-1.30
45000	0.5875	-1.30
45100	0.5850	-1.30
45200	0.5850	-1.30
45300	0.5825	-1.30
45400	0.5825	-1.30
45500	0.5800	-1.29
45600	0.5800	-1.29
45700	0.5775	-1.29
45800	0.5750	-1.29
45900	0.5750	-1.29
46000	0.5725	-1.29
46100	0.5700	-1.29
46200	0.5675	-1.28
46300	0.5675	-1.28
46400	0.5650	-1.28
46500	0.5650	-1.28
46600	0.5650	-1.28
46700	0.5625	-1.28
46800	0.5625	-1.28
46900	0.5625	-1.28
47000	0.5625	-1.27
47100	0.5625	-1.27
47200	0.5625	-1.27
47300	0.5625	-1.27
47400	0.5625	-1.27
47500	0.5625	-1.27
47600	0.5600	-1.27
47700	0.5600	-1.27
47800	0.5600	-1.27
47900	0.5600	-1.27
48000	0.5600	-1.27
48100	0.5600	-1.27
48200	0.5600	-1.27
48300	0.5575	-1.27
48400	0.5575	-1.27
48500	0.5575	-1.27
48600	0.5575	-1.27
48700	0.5575	-1.27
48800	0.5575	-1.27
48900	0.5550	-1.27
49000	0.5550	-1.27
49100	0.5550	-1.27
49200	0.5550	-1.27
49300	0.5525	-1.27
49400	0.5525	-1.27
49500	0.5525	-1.27
49600	0.5525	-1.27
49700	0.5525	-1.27
49800	0.5525	-1.27
49900	0.5525	-1.27
50000	0.5525	-1.27
50100	0.5525	-1.27
50200	0.5500	-1.27
50300	0.5500	-1.27
50400	0.5500	-1.27
50500	0.5500	-1.27
50600	0.5475	-1.27
50700	0.5475	-1.27
50800	0.5475	-1.27
50900	0.5475	-1.27
51000	0.5450	-1.27
51100	0.5450	-1.27
51200	0.5450	-1.27
51300	0.5450	-1.27
51400	0.5425	-1.26
51500	0.5425	-1.26
51600	0.5425	-1.26
51700	0.5425	-1.26
51800	0.5400	-1.26
51900	0.5425	-1.26
52000	0.5425	-1.26
52100	0.5425	-1.26
52200	0.5400	-1.26
52300	0.5400	-1.26
52400	0.5400	-1.26
52500	0.5400	-1.26
52600	0.5400	-1.26
52700	0.5400	-1.25
52800	0.5400	-1.25
52900	0.5400	-1.25
53000	0.5400	-1.25
53100	0.5400	-1.25
53200	0.5400	-1.25
53300	0.5400	-1.25
53400	0.5400	-1.25
53500	0.5400	-1.25
53600	0.5400	-1.25
53700	0.5400	-1.25
53800	0.5400	-1.25
53900	0.5400	-1.25
54000	0.5400	-1.25
54100	0.5400	-1.24
54200	0.5400	-1.24
54300	0.5400	-1.24
54400	0.5400	-1.24
54500	0.5400	-1.24
54600	0.5400	-1.24
54700	0.5400	-1.24
54800	0.5400	-1.24
54900	0.5400	-1.24
55000	0.5400	-1.24
55100	0.5400	-1.24
55200	0.5400	-1.24
55300	0.5400	-1.24
55400	0.5400	-1.24
55500	0.5400	-1.24
55600	0.5400	-1.24
55700	0.5400	-1.24
55800	0.5400	-1.23
55900	0.5400	-1.24
56000	0.5400	-1.24
56100	0.5425	-1.24
56200	0.5425	-1.24
56300	0.5425	-1.24
56400	0.5450	-1.24
56500	0.5450	-1.24
56600	0.5475	-1.24
56700	0.5475	-1.24
56800	0.5475	-1.24
56900	0.5500	-1.24
57000	0.5500	-1.24
57100	0.5500	-1.24
57200	0.5525	-1.24
57300	0.5525	-1.24
57400	0.5525	-1.24
57500	0.5550	-1.24
57600	0.5550	-1.24
57700	0.5550	-1.24
57800	0.5575	-1.24
57900	0.5575	-1.24
58000	0.5600	-1.24
58100	0.5600	-1.24
58200	0.5625	-1.24
58300	0.5625	-1.24
58400	0.5650	-1.24
58500	0.5675	-1.24
58600	0.5675	-1.24
58700	0.5700	-1.24
58800	0.5700	-1.24
58900	0.5725	-1.24
59000	0.5725	-1.24
59100	0.5750	-1.24
59200	0.5750	-1.24
59300	0.5775	-1.24
59400	0.5775	-1.24
59500	0.5775	-1.24
59600	0.5800	-1.24
59700	0.5800	-1.24
59800	0.5825	-1.24
59900	0.5850	-1.24
60000	0.5875	-1.24
60100	0.5900	-1.24
60200	0.5925	-1.24
60300	0.5975	-1.25
60400	0.6000	-1.25
60500	0.6025	-1.25
60600	0.6075	-1.25
60700	0.6100	-1.25
60800	0.6125	-1.26
60900	0.6175	-1.26
61000	0.6225	-1.26
61100	0.6275	-1.26
61200	0.6325	-1.27
61300	0.6375	-1.27
61400	0.6450	-1.28
61500	0.6525	-1.28
61600	0.6625	-1.29
61700	0.6725	-1.29
61800	0.6850	-1.30
61900	0.6950	-1.30
62000	0.7075	-1.30
62100	0.7225	-1.30
62200	0.7200	-1.30
62300	0.7200	-1.30
62400	0.7200	-1.30
62500	0.7100	-1.30
62600	0.7025	-1.30
62700	0.6950	-1.30
62800	0.6875	-1.30
62900	0.6825	-1.29
63000	0.6750	-1.29
63100	0.6675	-1.29
63200	0.6625	-1.29
63300	0.6575	-1.28
63400	0.6500	-1.28
63500	0.6450	-1.28
63600	0.6400	-1.27
63700	0.6350	-1.27
63800	0.6300	-1.27
63900	0.6250	-1.26
64000	0.6200	-1.26
64100	0.6150	-1.26
64200	0.6125	-1.25
64300	0.6075	-1.25
64400	0.6025	-1.25
64500	0.6000	-1.25
64600	0.5975	-1.25
64700	0.5975	-1.25
64800	0.5950	-1.24
64900	0.5925	-1.24
65000	0.5900	-1.24
65100	0.5875	-1.24
65200	0.5875	-1.24
65300	0.5875	-1.24
65400	0.5875	-1.24
65500	0.5875	-1.25
65600	0.5875	-1.25
65700	0.5875	-1.25
65800	0.5875	-1.25
65900	0.5875	-1.25
66000	0.5875	-1.25
66100	0.5875	-1.26
66200	0.5875	-1.26
66300	0.5900	-1.26
66400	0.5900	-1.26
66500	0.5900	-1.26
66600	0.5900	-1.26
66700	0.5900	-1.26
66800	0.5900	-1.26
66900	0.5900	-1.26
67000	0.5925	-1.26
67100	0.5925	-1.26
67200	0.5925	-1.26
67300	0.5925	-1.26
67400	0.5925	-1.26
67500	0.5925	-1.26
67600	0.5925	-1.26
67700	0.5925	-1.26
67800	0.5925	-1.26
67900	0.5925	-1.26
68000	0.5925	-1.26
68100	0.5900	-1.26
68200	0.5900	-1.26
68300	0.5900	-1.26
68400	0.5900	-1.26
68500	0.5900	-1.26
68600	0.5900	-1.26
68700	0.5875	-1.26
68800	0.5875	-1.26
68900	0.5850	-1.26
69000	0.5850	-1.25
69100	0.5850	-1.25
69200	0.5850	-1.25
69300	0.5850	-1.25
69400	0.5850	-1.25
69500	0.5850	-1.25
69600	0.5850	-1.25
69700	0.5850	-1.26
69800	0.5850	-1.26
69900	0.5875	-1.26
70000	0.5875	-1.26
70100	0.5875	-1.26
70200	0.5900	-1.27
70300	0.5900	-1.27
70400	0.5900	-1.27
70500	0.5925	-1.27
70600	0.5925	-1.27
70700	0.5925	-1.27
70800	0.5950	-1.27
70900	0.5950	-1.27
71000	0.5950	-1.27
71100	0.5975	-1.27
71200	0.5975	-1.28
71300	0.6000	-1.28
71400	0.6025	-1.28
71500	0.6050	-1.28
71600	0.6050	-1.28
71700	0.6075	-1.28
71800	0.6075	-1.29
71900	0.6100	-1.29
72000	0.6125	-1.29
72100	0.6125	-1.29
72200	0.6150	-1.29
72300	0.6175	-1.29
72400	0.6150	-1.29
72500	0.6150	-1.29
72600	0.6125	-1.29
72700	0.6125	-1.29
72800	0.6100	-1.29
72900	0.6100	-1.29
73000	0.6100	-1.29
73100	0.6075	-1.29
73200	0.6075	-1.29
73300	0.6075	-1.29
73400	0.6075	-1.29
73500	0.6075	-1.29
73600	0.6075	-1.29
73700	0.6075	-1.29
73800	0.6050	-1.29
73900	0.6050	-1.29
74000	0.6050	-1.29
74100	0.6050	-1.29
74200	0.6050	-1.29
74300	0.6050	-1.29
74400	0.6050	-1.29
74500	0.6050	-1.29
74600	0.6050	-1.29
74700	0.6050	-1.29
74800	0.6025	-1.29
74900	0.6025	-1.29
75000	0.6025	-1.29
75100	0.6025	-1.29
75200	0.6025	-1.29
75300	0.6025	-1.29
75400	0.6025	-1.29
75500	0.6025	-1.29
75600	0.6025	-1.29
75700	0.6025	-1.29
75800	0.6025	-1.29
75900	0.6025	-1.29
76000	0.6025	-1.29
76100	0.6025	-1.29
76200	0.6025	-1.29
76300	0.6025	-1.29
76400	0.6025	-1.29
76500	0.6050	-1.29
76600	0.6050	-1.29
76700	0.6050	-1.29
76800	0.6075	-1.29
76900	0.6075	-1.29
77000	0.6075	-1.29
77100	0.6075	-1.29
77200	0.6100	-1.29
77300	0.6100	-1.29
77400	0.6100	-1.29
77500	0.6100	-1.29
77600	0.6100	-1.29
77700	0.6125	-1.29
77800	0.6125	-1.29
77900	0.6125	-1.29
78000	0.6125	-1.29
78100	0.6125	-1.29
78200	0.6125	-1.29
78300	0.6150	-1.29
78400	0.6150	-1.29
78500	0.6150	-1.29
78600	0.6175	-1.29
78700	0.6175	-1.29
78800	0.6175	-1.29
78900	0.6175	-1.29
79000	0.6200	-1.29
79100	0.6200	-1.29
79200	0.6200	-1.29
79300	0.6225	-1.29
79400	0.6225	-1.29
79500	0.6225	-1.29
79600	0.6250	-1.29
79700	0.6250	-1.29
79800	0.6275	-1.29
79900	0.6300	-1.29
80000	0.6300	-1.29
80100	0.6300	-1.29
80200	0.6325	-1.29
80300	0.6325	-1.29
80400	0.6325	-1.29
80500	0.6350	-1.29
80600	0.6350	-1.29
80700	0.6375	-1.29
80800	0.6375	-1.29
80900	0.6400	-1.29
81000	0.6425	-1.29
81100	0.6425	-1.29
81200	0.6450	-1.29
81300	0.6425	-1.29
81400	0.6425	-1.29
81500	0.6425	-1.29
81600	0.6400	-1.29
81700	0.6400	-1.29
81800	0.6400	-1.29
81900	0.6400	-1.29
82000	0.6400	-1.29
82100	0.6400	-1.29
82200	0.6400	-1.29
82300	0.6400	-1.29
82400	0.6400	-1.29
82500	0.6400	-1.29
82600	0.6400	-1.29
82700	0.6400	-1.29
82800	0.6400	-1.29
82900	0.6425	-1.30
83000	0.6425	-1.30
83100	0.6450	-1.30
83200	0.6475	-1.30
83300	0.6500	-1.30
83400	0.6500	-1.30
83500	0.6525	-1.30
83600	0.6550	-1.30
83700	0.6575	-1.30
83800	0.6575	-1.30
83900	0.6600	-1.30
84000	0.6625	-1.30
84100	0.6650	-1.30
84200	0.6650	-1.30
84300	0.6700	-1.30
84400	0.6725	-1.30
84500	0.6750	-1.30
84600	0.6775	-1.30
84700	0.6825	-1.30
84800	0.6850	-1.30
84900	0.6900	-1.30
85000	0.6900	-1.30
85100	0.6925	-1.30
85200	0.6950	-1.30
85300	0.6950	-1.30
85400	0.6975	-1.30
85500	0.7000	-1.30
85600	0.7025	-1.30
85700	0.7075	-1.30
85800	0.7125	-1.30
85900	0.7175	-1.30
86000	0.7250	-1.29
86100	0.7300	-1.29
86200	0.7375	-1.29
86300	0.7425	-1.28
86400	0.7475	-1.28
86500	0.7525	-1.27
86600	0.7575	-1.27
86700	0.7575	-1.27
86800	0.7475	-1.27
86900	0.7425	-1.28
87000	0.7350	-1.28
87100	0.7300	-1.28
87200	0.7250	-1.29
87300	0.7200	-1.29
87400	0.7150	-1.29
87500	0.7100	-1.29
87600	0.7050	-1.29
87700	0.7025	-1.29
87800	0.6975	-1.29
87900	0.6925	-1.30
88000	0.6875	-1.30
88100	0.6850	-1.30
88200	0.6800	-1.30
88300	0.6775	-1.30
88400	0.6750	-1.30
88500	0.6700	-1.30
88600	0.6675	-1.30
88700	0.6650	-1.30
88800	0.6625	-1.30
88900	0.6600	-1.30
89000	0.6575	-1.30
89100	0.6550	-1.30
89200	0.6550	-1.30
89300	0.6525	-1.30
89400	0.6500	-1.30
89500	0.6475	-1.30
89600	0.6475	-1.30
89700	0.6450	-1.30
89800	0.6425	-1.30
89900	0.6425	-1.30
90000	0.6400	-1.30
90100	0.6375	-1.30
90200	0.6350	-1.30
90300	0.6325	-1.30
90400	0.6300	-1.30
90500	0.6275	-1.30
90600	0.6250	-1.30
90700	0.6225	-1.30
90800	0.6225	-1.30
90900	0.6200	-1.30
91000	0.6175	-1.30
91100	0.6150	-1.30
91200	0.6150	-1.30
91300	0.6150	-1.30
91400	0.6150	-1.30
91500	0.6150	-1.30
91600	0.6175	-1.30
91700	0.6175	-1.30
91800	0.6175	-1.30
91900	0.6175	-1.30
92000	0.6175	-1.30
92100	0.6175	-1.30
92200	0.6175	-1.30
92300	0.6175	-1.30
92400	0.6175	-1.30
92500	0.6175	-1.30
92600	0.6175	-1.30
92700	0.6175	-1.30
92800	0.6175	-1.30
92900	0.6175	-1.30
93000	0.6175	-1.30
93100	0.6175	-1.30
93200	0.6175	-1.30
93300	0.6175	-1.30
93400	0.6175	-1.30
93500	0.6175	-1.30
93600	0.6175	-1.30
93700	0.6175	-1.30
93800	0.6175	-1.30
93900	0.6175	-1.30
94000	0.6175	-1.30
94100	0.6175	-1.30
94200	0.6175	-1.30
94300	0.6175	-1.30
94400	0.6175	-1.30
94500	0.6175	-1.30
94600	0.6200	-1.30
94700	0.6175	-1.30
94800	0.6175	-1.30
94900	0.6175	-1.30
95000	0.6150	-1.30
95100	0.6150	-1.30
95200	0.6150	-1.30
95300	0.6125	-1.30
95400	0.6100	-1.30
95500	0.6100	-1.30
95600	0.6100	-1.30
95700	0.6100	-1.30
95800	0.6075	-1.30
95900	0.6075	-1.30
96000	0.6075	-1.30
96100	0.6050	-1.30
96200	0.6050	-1.30
96300	0.6025	-1.30
96400	0.6025	-1.30
96500	0.6025	-1.30
96600	0.6025	-1.29
96700	0.6000	-1.29
96800	0.6000	-1.29
96900	0.6000	-1.29
97000	0.6000	-1.29
97100	0.6000	-1.29
97200	0.5975	-1.29
97300	0.5975	-1.29
97400	0.5975	-1.29
97500	0.5975	-1.29
97600	0.5975	-1.29
97700	0.5975	-1.29
97800	0.6000	-1.29
97900	0.6000	-1.29
98000	0.6025	-1.29
98100	0.6025	-1.29
98200	0.6050	-1.29
98300	0.6075	-1.29
98400	0.6100	-1.29
98500	0.6125	-1.29
98600	0.6150	-1.29
98700	0.6175	-1.29
98800	0.6200	-1.29
98900	0.6225	-1.29
99000	0.6250	-1.30
99100	0.6250	-1.30
99200	0.6250	-1.30
99300	0.6275	-1.30
99400	0.6275	-1.30
99500	0.6300	-1.30
99600	0.6325	-1.30
99700	0.6325	-1.30
99800	0.6350	-1.30
99900	0.6350	-1.30
100000	0.6375	-1.30
100100	0.6375	-1.30
100200	0.6375	-1.30
100300	0.6400	-1.30
100400	0.6375	-1.30
100500	0.6325	-1.30
100600	0.6300	-1.30
100700	0.6275	-1.30
100800	0.6250	-1.30
100900	0.6225	-1.30
101000	0.6175	-1.30
101100	0.6150	-1.30
101200	0.6125	-1.30
101300	0.6100	-1.30
101400	0.6075	-1.30
101500	0.6075	-1.30
101600	0.6050	-1.29
101700	0.6025	-1.29
101800	0.6025	-1.29
101900	0.6000	-1.29
102000	0.5975	-1.29
102100	0.5975	-1.29
102200	0.5975	-1.29
102300	0.5975	-1.29
102400	0.5950	-1.29
102500	0.5950	-1.29
102600	0.5950	-1.29
102700	0.5950	-1.29
102800	0.5925	-1.29
102900	0.5925	-1.29
103000	0.5925	-1.29
103100	0.5925	-1.29
103200	0.5925	-1.29
103300	0.5925	-1.29
103400	0.5925	-1.29
103500	0.5900	-1.29
103600	0.5900	-1.29
103700	0.5900	-1.29
103800	0.5900	-1.29
103900	0.5900	-1.29
104000	0.5875	-1.29
104100	0.5875	-1.29
104200	0.5875	-1.29
104300	0.5875	-1.29
104400	0.5875	-1.29
104500	0.5850	-1.29
104600	0.5850	-1.29
104700	0.5850	-1.29
104800	0.5850	-1.29
104900	0.5850	-1.29
105000	0.5850	-1.29
105100	0.5850	-1.29
105200	0.5850	-1.29
105300	0.5850	-1.29
105400	0.5850	-1.29
105500	0.5850	-1.29
105600	0.5850	-1.29
105700	0.5850	-1.29
105800	0.5850	-1.29
105900	0.5850	-1.29
106000	0.5850	-1.29
106100	0.5850	-1.29
106200	0.5850	-1.29
106300	0.5850	-1.29
106400	0.5875	-1.29
106500	0.5875	-1.29
106600	0.5875	-1.29
106700	0.5875	-1.29
106800	0.5875	-1.29
106900	0.5875	-1.29
107000	0.5850	-1.29
107100	0.5850	-1.29
107200	0.5825	-1.29
107300	0.5825	-1.29
107400	0.5800	-1.29
107500	0.5800	-1.29
107600	0.5800	-1.29
107700	0.5775	-1.29
107800	0.5775	-1.29
107900	0.5750	-1.29
108000	0.5750	-1.29
108100	0.5750	-1.29
108200	0.5750	-1.29
108300	0.5750	-1.29
108400	0.5750	-1.29
108500	0.5750	-1.29
108600	0.5750	-1.29
108700	0.5725	-1.29
108800	0.5725	-1.29
108900	0.5725	-1.29
109000	0.5725	-1.29
109100	0.5725	-1.29
109200	0.5750	-1.29
109300	0.5750	-1.29
109400	0.5750	-1.29
109500	0.5750	-1.29
109600	0.5750	-1.29
109700	0.5750	-1.29
109800	0.5750	-1.29
109900	0.5750	-1.29
110000	0.5750	-1.29
110100	0.5750	-1.29
110200	0.5750	-1.29
110300	0.5725	-1.29
110400	0.5725	-1.29
110500	0.5725	-1.29
110600	0.5725	-1.29
110700	0.5725	-1.29
110800	0.5725	-1.29
110900	0.5700	-1.29
111000	0.5700	-1.29
111100	0.5700	-1.29
111200	0.5700	-1.29
111300	0.5700	-1.29
111400	0.5700	-1.29
111500	0.5700	-1.29
111600	0.5675	-1.29
111700	0.5675	-1.29
111800	0.5675	-1.29
111900	0.5675	-1.29
112000	0.5675	-1.29
112100	0.5675	-1.29
112200	0.5675	-1.29
112300	0.5675	-1.28
112400	0.5675	-1.28
112500	0.5675	-1.28
112600	0.5675	-1.28
112700	0.5675	-1.28
112800	0.5675	-1.28
112900	0.5675	-1.28
113000	0.5650	-1.28
113100	0.5650	-1.28
113200	0.5650	-1.28
113300	0.5650	-1.28
113400	0.5650	-1.28
113500	0.5650	-1.28
113600	0.5650	-1.28
113700	0.5650	-1.28
113800	0.5650	-1.28
113900	0.5650	-1.28
114000	0.5650	-1.28
114100	0.5650	-1.28
114200	0.5650	-1.28
114300	0.5650	-1.28
114400	0.5650	-1.28
114500	0.5650	-1.28
114600	0.5625	-1.27
114700	0.5625	-1.27
114800	0.5625	-1.27
114900	0.5625	-1.27
115000	0.5625	-1.27
115100	0.5625	-1.27
115200	0.5600	-1.27
115300	0.5600	-1.27
115400	0.5600	-1.27
115500	0.5600	-1.27
115600	0.5600	-1.27
115700	0.5600	-1.27
115800	0.5625	-1.27
115900	0.5625	-1.27
116000	0.5625	-1.27
116100	0.5625	-1.27
116200	0.5625	-1.27
116300	0.5625	-1.27
116400	0.5625	-1.27
116500	0.5650	-1.27
116600	0.5650	-1.27
116700	0.5650	-1.27
116800	0.5650	-1.27
116900	0.5675	-1.27
117000	0.5675	-1.27
117100	0.5675	-1.27
117200	0.5700	-1.27
117300	0.5700	-1.27
117400	0.5700	-1.27
117500	0.5725	-1.27
117600	0.5725	-1.27
117700	0.5725	-1.26
117800	0.5750	-1.26
117900	0.5750	-1.27
118000	0.5775	-1.27
118100	0.5775	-1.27
118200	0.5800	-1.27
118300	0.5825	-1.27
118400	0.5850	-1.27
118500	0.5850	-1.27
118600	0.5875	-1.27
118700	0.5875	-1.27
118800	0.5850	-1.27
118900	0.5850	-1.27
119000	0.5850	-1.27
119100	0.5850	-1.27
119200	0.5850	-1.27
119300	0.5850	-1.27
119400	0.5850	-1.27
119500	0.5850	-1.27
119600	0.5875	-1.27
119700	0.5900	-1.27
119800	0.5900	-1.27
119900	0.5925	-1.27
120000	0.5925	-1.27
120100	0.5950	-1.27
120200	0.5950	-1.27
120300	0.5950	-1.27
120400	0.5950	-1.27
120500	0.5950	-1.27
120600	0.5950	-1.27
120700	0.5925	-1.27
120800	0.5925	-1.26
120900	0.5900	-1.26
121000	0.5875	-1.26
121100	0.5875	-1.26
121200	0.5875	-1.25
121300	0.5850	-1.25
121400	0.5825	-1.25
121500	0.5800	-1.24
121600	0.5775	-1.24
121700	0.5750	-1.23
121800	0.5725	-1.23
121900	0.5675	-1.22
122000	0.5650	-1.22
122100	0.5625	-1.21
122200	0.5600	-1.21
122300	0.5575	-1.20
122400	0.5525	-1.20
122500	0.5500	-1.19
122600	0.5475	-1.18
122700	0.5450	-1.18
122800	0.5425	-1.17
122900	0.5375	-1.17
123000	0.5350	-1.16
123100	0.5325	-1.15
123200	0.5275	-1.15
123300	0.5250	-1.14
123400	0.5225	-1.14
123500	0.5175	-1.13
123600	0.5150	-1.12
123700	0.5125	-1.12
123800	0.5100	-1.11
123900	0.5075	-1.11
124000	0.5050	-1.10
124100	0.5025	-1.10
124200	0.5000	-1.09
124300	0.4975	-1.09
124400	0.4950	-1.08
124500	0.4925	-1.08
124600	0.4900	-1.07
124700	0.4900	-1.07
124800	0.4875	-1.06
124900	0.4875	-1.06
125000	0.4850	-1.06
125100	0.4850	-1.06
125200	0.4850	-1.05
125300	0.4825	-1.05
125400	0.4825	-1.05
125500	0.4800	-1.04
125600	0.4800	-1.04
125700	0.4800	-1.04
125800	0.4800	-1.04
125900	0.4800	-1.04
126000	0.4800	-1.03
126100	0.4775	-1.03
126200	0.4775	-1.03
126300	0.4775	-1.03
126400	0.4775	-1.03
126500	0.4750	-1.03
126600	0.4750	-1.03
126700	0.4750	-1.03
126800	0.4750	-1.03
126900	0.4750	-1.04
127000	0.4750	-1.04
127100	0.4725	-1.04
127200	0.4725	-1.04
127300	0.4725	-1.04
127400	0.4700	-1.04
127500	0.4700	-1.04
127600	0.4675	-1.03
127700	0.4675	-1.03
127800	0.4675	-1.03
127900	0.4675	-1.03
128000	0.4650	-1.03
128100	0.4650	-1.02
128200	0.4650	-1.02
128300	0.4625	-1.02
128400	0.4625	-1.02
128500	0.4625	-1.01
128600	0.4600	-1.01
128700	0.4600	-1.01
128800	0.4600	-1.00
128900	0.4575	-1.00
129000	0.4575	-1.00
129100	0.4575	-0.99
129200	0.4575	-0.99
129300	0.4575	-0.99
129400	0.4575	-1.00
129500	0.4600	-1.00
129600	0.4600	-1.01
129700	0.4625	-1.01
129800	0.4650	-1.02
129900	0.4675	-1.02
130000	0.4675	-1.02
130100	0.4700	-1.03
130200	0.4725	-1.03
130300	0.4750	-1.04
130400	0.4750	-1.04
130500	0.4775	-1.05
130600	0.4800	-1.05
130700	0.4825	-1.06
130800	0.4850	-1.06
130900	0.4875	-1.06
131000	0.4900	-1.07
131100	0.4925	-1.07
131200	0.4950	-1.07
131300	0.5000	-1.07
131400	0.5025	-1.07
131500	0.5050	-1.08
131600	0.5075	-1.08
131700	0.5100	-1.08
131800	0.5150	-1.08
131900	0.5175	-1.08
132000	0.5200	-1.08
132100	0.5225	-1.08
132200	0.5250	-1.07
132300	0.5275	-1.07
132400	0.5275	-1.07
132500	0.5300	-1.07
132600	0.5325	-1.07
132700	0.5350	-1.06
132800	0.5375	-1.06
132900	0.5400	-1.05
133000	0.5400	-1.05
133100	0.5375	-1.05
133200	0.5350	-1.05
133300	0.5350	-1.05
133400	0.5325	-1.05
133500	0.5325	-1.05
133600	0.5300	-1.05
133700	0.5300	-1.05
133800	0.5275	-1.05
133900	0.5275	-1.05
134000	0.5275	-1.05
134100	0.5275	-1.05
134200	0.5250	-1.05
134300	0.5250	-1.05
134400	0.5250	-1.05
134500	0.5250	-1.06
134600	0.5250	-1.06
134700	0.5250	-1.06
134800	0.5250	-1.06
134900	0.5275	-1.06
135000	0.5275	-1.06
135100	0.5275	-1.06
135200	0.5275	-1.06
135300	0.5300	-1.06
135400	0.5300	-1.06
135500	0.5300	-1.06
135600	0.5300	-1.06
135700	0.5275	-1.06
135800	0.5275	-1.06
135900	0.5250	-1.05
136000	0.5250	-1.05
136100	0.5250	-1.05
136200	0.5225	-1.05
136300	0.5225	-1.05
136400	0.5225	-1.05
136500	0.5225	-1.05
136600	0.5225	-1.05
136700	0.5200	-1.05
136800	0.5200	-1.05
136900	0.5200	-1.04
137000	0.5200	-1.04
137100	0.5200	-1.04
137200	0.5175	-1.04
137300	0.5175	-1.04
137400	0.5175	-1.04
137500	0.5175	-1.04
137600	0.5175	-1.04
137700	0.5175	-1.04
137800	0.5175	-1.04
137900	0.5175	-1.04
138000	0.5175	-1.04
138100	0.5175	-1.04
138200	0.5175	-1.04
138300	0.5175	-1.04
138400	0.5150	-1.04
138500	0.5150	-1.04
138600	0.5125	-1.04
138700	0.5125	-1.04
138800	0.5100	-1.03
138900	0.5100	-1.03
139000	0.5075	-1.03
139100	0.5075	-1.03
139200	0.5050	-1.03
139300	0.5025	-1.03
139400	0.5000	-1.02
139500	0.5000	-1.02
139600	0.4975	-1.02
139700	0.4950	-1.02
139800	0.4950	-1.01
139900	0.4925	-1.01
140000	0.4900	-1.00
140100	0.4875	-1.00
140200	0.4850	-1.00
140300	0.4850	-1.00
140400	0.4825	-0.99
140500	0.4825	-0.99
140600	0.4825	-0.99
140700	0.4800	-1.00
140800	0.4800	-1.00
140900	0.4800	-1.00
141000	0.4800	-1.00
141100	0.4775	-1.00
141200	0.4775	-1.01
141300	0.4775	-1.01
141400	0.4775	-1.01
141500	0.4775	-1.01
141600	0.4775	-1.01
141700	0.4775	-1.02
141800	0.4775	-1.02
141900	0.4775	-1.02
142000	0.4775	-1.03
142100	0.4800	-1.03
142200	0.4800	-1.04
142300	0.4800	-1.04
142400	0.4800	-1.04
142500	0.4800	-1.04
142600	0.4800	-1.04
142700	0.4800	-1.05
142800	0.4800	-1.05
142900	0.4800	-1.05
143000	0.4775	-1.05
143100	0.4775	-1.05
143200	0.4750	-1.05
143300	0.4750	-1.05
143400	0.4750	-1.05
143500	0.4750	-1.06
143600	0.4775	-1.06
143700	0.4750	-1.06
143800	0.4750	-1.07
143900	0.4750	-1.07
144000	0.4750	-1.07
144100	0.4750	-1.08
144200	0.4750	-1.08
144300	0.4750	-1.08
144400	0.4775	-1.09
144500	0.4775	-1.09
144600	0.4775	-1.10
144700	0.4775	-1.10
144800	0.4775	-1.10
144900	0.4775	-1.11
145000	0.4775	-1.11
145100	0.4775	-1.11
145200	0.4800	-1.12
145300	0.4800	-1.12
145400	0.4800	-1.12
145500	0.4825	-1.13
145600	0.4825	-1.13
145700	0.4825	-1.13
145800	0.4850	-1.14
145900	0.4850	-1.14
146000	0.4875	-1.14
146100	0.4875	-1.15
146200	0.4875	-1.15
146300	0.4875	-1.15
146400	0.4900	-1.16
146500	0.4900	-1.16
146600	0.4900	-1.16
146700	0.4900	-1.16
146800	0.4900	-1.16
146900	0.4900	-1.16
147000	0.4900	-1.16
147100	0.4900	-1.16
147200	0.4900	-1.16
147300	0.4900	-1.16
147400	0.4900	-1.16
147500	0.4875	-1.16
147600	0.4875	-1.16
147700	0.4875	-1.15
147800	0.4875	-1.15
147900	0.4850	-1.15
148000	0.4850	-1.15
148100	0.4850	-1.15
148200	0.4825	-1.15
148300	0.4825	-1.14
148400	0.4825	-1.14
148500	0.4825	-1.14
148600	0.4825	-1.14
148700	0.4825	-1.14
148800	0.4825	-1.14
148900	0.4825	-1.14
149000	0.4825	-1.14
149100	0.4825	-1.14
149200	0.4825	-1.14
149300	0.4825	-1.14
149400	0.4825	-1.14
149500	0.4825	-1.14
149600	0.4825	-1.14
149700	0.4825	-1.14
149800	0.4825	-1.14
149900	0.4825	-1.14
150000	0.4825	-1.14
150100	0.4825	-1.14
150200	0.4825	-1.14
150300	0.4825	-1.13
150400	0.4825	-1.13
150500	0.4825	-1.13
150600	0.4825	-1.13
150700	0.4825	-1.13
150800	0.4825	-1.13
150900	0.4850	-1.13
151000	0.4850	-1.13
151100	0.4850	-1.12
151200	0.4850	-1.12
151300	0.4850	-1.12
151400	0.4850	-1.12
151500	0.4850	-1.12
151600	0.4850	-1.12
151700	0.4875	-1.12
151800	0.4875	-1.12
151900	0.4875	-1.12
152000	0.4875	-1.12
152100	0.4875	-1.12
152200	0.4875	-1.12
152300	0.4900	-1.12
152400	0.4900	-1.12
152500	0.4900	-1.12
152600	0.4900	-1.13
152700	0.4925	-1.13
152800	0.4925	-1.13
152900	0.4925	-1.14
153000	0.4925	-1.14
153100	0.4925	-1.14
153200	0.4925	-1.14
153300	0.4950	-1.15
153400	0.4950	-1.15
153500	0.4950	-1.15
153600	0.4950	-1.15
153700	0.4950	-1.15
153800	0.4950	-1.15
153900	0.4950	-1.15
154000	0.4950	-1.15
154100	0.4950	-1.16
154200	0.4950	-1.16
154300	0.4950	-1.16
154400	0.4950	-1.16
154500	0.4950	-1.16
154600	0.4950	-1.16
154700	0.4950	-1.16
154800	0.4950	-1.16
154900	0.4950	-1.16
155000	0.4950	-1.16
155100	0.4925	-1.16
155200	0.4925	-1.16
155300	0.4950	-1.16
155400	0.4950	-1.17
155500	0.4950	-1.17
155600	0.4950	-1.17
155700	0.4950	-1.17
155800	0.4950	-1.17
155900	0.4950	-1.17
156000	0.4950	-1.17
156100	0.4950	-1.17
156200	0.4950	-1.17
156300	0.4950	-1.17
156400	0.4925	-1.17
156500	0.4925	-1.17
156600	0.4925	-1.17
156700	0.4925	-1.17
156800	0.4925	-1.17
156900	0.4925	-1.17
157000	0.4900	-1.17
157100	0.4900	-1.17
157200	0.4900	-1.17
157300	0.4875	-1.17
157400	0.4875	-1.17
157500	0.4900	-1.17
157600	0.4900	-1.18
157700	0.4900	-1.18
157800	0.4900	-1.18
157900	0.4900	-1.18
158000	0.4900	-1.18
158100	0.4925	-1.18
158200	0.4925	-1.18
158300	0.4925	-1.18
158400	0.4925	-1.18
158500	0.4925	-1.18
158600	0.4950	-1.18
158700	0.4950	-1.18
158800	0.4925	-1.18
158900	0.4925	-1.18
159000	0.4900	-1.18
159100	0.4900	-1.18
159200	0.4875	-1.17
159300	0.4875	-1.17
159400	0.4850	-1.17
159500	0.4850	-1.17
159600	0.4850	-1.17
159700	0.4850	-1.17
159800	0.4850	-1.17
159900	0.4850	-1.17
160000	0.4850	-1.17
160100	0.4850	-1.17
160200	0.4875	-1.18
160300	0.4875	-1.18
160400	0.4875	-1.18
160500	0.4875	-1.18
160600	0.4875	-1.18
160700	0.4875	-1.18
160800	0.4875	-1.18
160900	0.4875	-1.18
161000	0.4875	-1.18
161100	0.4875	-1.19
161200	0.4875	-1.19
161300	0.4875	-1.19
161400	0.4875	-1.19
161500	0.4875	-1.19
161600	0.4875	-1.19
161700	0.4875	-1.19
161800	0.4875	-1.19
161900	0.4875	-1.19
162000	0.4875	-1.19
162100	0.4875	-1.19
162200	0.4875	-1.19
162300	0.4875	-1.19
162400	0.4875	-1.19
162500	0.4875	-1.19
162600	0.4875	-1.19
162700	0.4875	-1.19
162800	0.4850	-1.19
162900	0.4850	-1.19
163000	0.4850	-1.19
163100	0.4850	-1.19
163200	0.4850	-1.19
163300	0.4850	-1.19
163400	0.4850	-1.19
163500	0.4850	-1.19
163600	0.4875	-1.19
163700	0.4875	-1.20
163800	0.4875	-1.20
163900	0.4875	-1.20
164000	0.4875	-1.20
164100	0.4875	-1.20
164200	0.4875	-1.20
164300	0.4900	-1.20
164400	0.4900	-1.20
164500	0.4900	-1.21
164600	0.4900	-1.21
164700	0.4900	-1.21
164800	0.4900	-1.21
164900	0.4900	-1.21
165000	0.4925	-1.21
165100	0.4925	-1.21
165200	0.4925	-1.21
165300	0.4925	-1.21
165400	0.4925	-1.21
165500	0.4925	-1.21
165600	0.4925	-1.21
165700	0.4925	-1.21
165800	0.4925	-1.21
165900	0.4925	-1.21
166000	0.4925	-1.21
166100	0.4925	-1.21
166200	0.4925	-1.21
166300	0.4925	-1.21
166400	0.4900	-1.21
166500	0.4900	-1.21
166600	0.4900	-1.21
166700	0.4900	-1.21
166800	0.4900	-1.21
166900	0.4900	-1.21
167000	0.4900	-1.21
167100	0.4900	-1.21
167200	0.4900	-1.21
167300	0.4900	-1.21
167400	0.4900	-1.22
167500	0.4925	-1.22
167600	0.4925	-1.22
167700	0.4925	-1.22
167800	0.4925	-1.22
167900	0.4925	-1.22
168000	0.4925	-1.22
168100	0.4925	-1.22
168200	0.4925	-1.22
168300	0.4925	-1.22
168400	0.4925	-1.22
168500	0.4925	-1.22
168600	0.4925	-1.22
168700	0.4925	-1.22
168800	0.4925	-1.22
168900	0.4900	-1.22
169000	0.4900	-1.22
169100	0.4900	-1.22
169200	0.4900	-1.23
169300	0.4925	-1.23
169400	0.4925	-1.23
169500	0.4925	-1.23
169600	0.4925	-1.23
169700	0.4925	-1.23
169800	0.4925	-1.23
169900	0.4950	-1.23
170000	0.4950	-1.23
170100	0.4950	-1.23
170200	0.4950	-1.23
170300	0.4950	-1.23
170400	0.4975	-1.24
170500	0.4975	-1.24
170600	0.4975	-1.24
170700	0.4975	-1.24
170800	0.5000	-1.24
170900	0.5000	-1.24
171000	0.5000	-1.24
171100	0.5000	-1.24
171200	0.5000	-1.24
171300	0.5025	-1.24
171400	0.5025	-1.24
171500	0.5025	-1.24
171600	0.5025	-1.24
171700	0.5050	-1.24
171800	0.5050	-1.24
171900	0.5050	-1.25
172000	0.5075	-1.25
172100	0.5075	-1.25
172200	0.5075	-1.25
172300	0.5075	-1.25
172400	0.5100	-1.25
172500	0.5100	-1.25
172600	0.5100	-1.25
172700	0.5100	-1.25
172800	0.5100	-1.25
172900	0.5125	-1.25
173000	0.5125	-1.25
173100	0.5125	-1.25
173200	0.5125	-1.25
173300	0.5150	-1.25
173400	0.5150	-1.26
173500	0.5150	-1.26
173600	0.5175	-1.26
173700	0.5175	-1.26
173800	0.5200	-1.26
173900	0.5200	-1.26
174000	0.5225	-1.26
174100	0.5225	-1.26
174200	0.5225	-1.26
174300	0.5250	-1.26
174400	0.5250	-1.26
174500	0.5275	-1.26
174600	0.5275	-1.26
174700	0.5275	-1.26
174800	0.5300	-1.26
174900	0.5325	-1.26
175000	0.5350	-1.26
175100	0.5375	-1.26
175200	0.5400	-1.26
175300	0.5425	-1.27
175400	0.5425	-1.27
175500	0.5450	-1.27
175600	0.5475	-1.27
175700	0.5475	-1.27
175800	0.5425	-1.26
175900	0.5400	-1.26
176000	0.5375	-1.26
176100	0.5350	-1.26
176200	0.5325	-1.25
176300	0.5300	-1.25
176400	0.5275	-1.25
176500	0.5250	-1.24
176600	0.5225	-1.24
176700	0.5200	-1.24
176800	0.5175	-1.24
176900	0.5150	-1.23
177000	0.5125	-1.23
177100	0.5100	-1.22
177200	0.5075	-1.22
177300	0.5050	-1.22
177400	0.5025	-1.21
177500	0.5000	-1.21
177600	0.5000	-1.21
177700	0.4975	-1.21
177800	0.4975	-1.20
177900	0.4950	-1.20
178000	0.4950	-1.20
178100	0.4925	-1.20
178200	0.4925	-1.19
178300	0.4900	-1.19
178400	0.4900	-1.19
178500	0.4875	-1.19
178600	0.4875	-1.18
178700	0.4850	-1.18
178800	0.4850	-1.18
178900	0.4825	-1.18
179000	0.4825	-1.17
179100	0.4825	-1.17
179200	0.4800	-1.17
179300	0.4800	-1.17
179400	0.4775	-1.17
179500	0.4775	-1.16
179600	0.4750	-1.16
179700	0.4750	-1.16
179800	0.4750	-1.16
179900	0.4750	-1.16
180000	0.4750	-1.16
180100	0.4750	-1.16
180200	0.4775	-1.16
180300	0.4775	-1.16
180400	0.4775	-1.16
180500	0.4775	-1.16
180600	0.4800	-1.16
180700	0.4800	-1.17
180800	0.4800	-1.17
180900	0.4800	-1.17
181000	0.4800	-1.17
181100	0.4825	-1.17
181200	0.4825	-1.17
181300	0.4825	-1.17
181400	0.4850	-1.17
181500	0.4850	-1.17
181600	0.4850	-1.18
181700	0.4850	-1.18
181800	0.4850	-1.18
181900	0.4850	-1.18
182000	0.4850	-1.18
182100	0.4850	-1.18
182200	0.4850	-1.18
182300	0.4850	-1.18
182400	0.4850	-1.18
182500	0.4875	-1.18
182600	0.4875	-1.19
182700	0.4875	-1.19
182800	0.4875	-1.19
182900	0.4875	-1.19
183000	0.4875	-1.19
183100	0.4900	-1.19
183200	0.4900	-1.19
183300	0.4900	-1.20
183400	0.4900	-1.20
183500	0.4925	-1.20
183600	0.4925	-1.20
183700	0.4925	-1.20
183800	0.4925	-1.21
183900	0.4925	-1.21
184000	0.4950	-1.21
184100	0.4950	-1.21
184200	0.4950	-1.21
184300	0.4950	-1.21
184400	0.4950	-1.21
184500	0.4975	-1.21
184600	0.4975	-1.22
184700	0.4975	-1.22
184800	0.5000	-1.22
184900	0.5000	-1.22
185000	0.5000	-1.22
185100	0.5000	-1.22
185200	0.5025	-1.22
185300	0.5025	-1.22
185400	0.5025	-1.22
185500	0.5025	-1.23
185600	0.5025	-1.23
185700	0.5025	-1.23
185800	0.5025	-1.23
185900	0.5025	-1.23
186000	0.5025	-1.23
186100	0.5025	-1.23
186200	0.5025	-1.23
186300	0.5025	-1.23
186400	0.5025	-1.23
186500	0.5050	-1.23
186600	0.5025	-1.23
186700	0.5025	-1.22
186800	0.5025	-1.22
186900	0.5025	-1.22
187000	0.5025	-1.22
187100	0.5025	-1.22
187200	0.5050	-1.22
187300	0.5025	-1.21
187400	0.5025	-1.21
187500	0.5025	-1.21
187600	0.5000	-1.20
187700	0.4975	-1.20
187800	0.4975	-1.19
187900	0.4950	-1.19
188000	0.4950	-1.19
188100	0.4950	-1.19
188200	0.4925	-1.18
188300	0.4925	-1.18
188400	0.4925	-1.18
188500	0.4925	-1.18
188600	0.4925	-1.18
188700	0.4925	-1.18
188800	0.4925	-1.18
188900	0.4925	-1.18
189000	0.4925	-1.18
189100	0.4925	-1.18
189200	0.4925	-1.18
189300	0.4925	-1.18
189400	0.4925	-1.18
189500	0.4925	-1.18
189600	0.4950	-1.18
189700	0.4950	-1.18
189800	0.4950	-1.18
189900	0.4950	-1.18
190000	0.4950	-1.18
190100	0.4950	-1.18
190200	0.4950	-1.18
190300	0.4950	-1.18
190400	0.4925	-1.17
190500	0.4925	-1.17
190600	0.4925	-1.17
190700	0.4900	-1.17
190800	0.4900	-1.17
190900	0.4900	-1.16
191000	0.4875	-1.16
191100	0.4875	-1.16
191200	0.4850	-1.15
191300	0.4850	-1.15
191400	0.4825	-1.15
191500	0.4825	-1.14
191600	0.4800	-1.14
191700	0.4775	-1.13
191800	0.4750	-1.13
191900	0.4725	-1.12
192000	0.4725	-1.11
192100	0.4700	-1.11
192200	0.4675	-1.11
192300	0.4675	-1.10
192400	0.4650	-1.10
192500	0.4650	-1.09
192600	0.4625	-1.09
192700	0.4625	-1.08
192800	0.4600	-1.08
192900	0.4600	-1.08
193000	0.4600	-1.08
193100	0.4600	-1.08
193200	0.4600	-1.08
193300	0.4600	-1.08
193400	0.4600	-1.08
193500	0.4600	-1.08
193600	0.4600	-1.08
193700	0.4600	-1.08
193800	0.4600	-1.08
193900	0.4575	-1.08
194000	0.4575	-1.08
194100	0.4550	-1.07
194200	0.4550	-1.07
194300	0.4550	-1.07
194400	0.4550	-1.07
194500	0.4550	-1.07
194600	0.4550	-1.06
194700	0.4525	-1.06
194800	0.4550	-1.06
194900	0.4550	-1.06
195000	0.4550	-1.06
195100	0.4550	-1.06
195200	0.4550	-1.06
195300	0.4550	-1.06
195400	0.4575	-1.06
195500	0.4575	-1.07
195600	0.4575	-1.07
195700	0.4575	-1.07
195800	0.4575	-1.07
195900	0.4575	-1.07
196000	0.4575	-1.07
196100	0.4575	-1.07
196200	0.4575	-1.07
196300	0.4575	-1.08
196400	0.4575	-1.08
196500	0.4575	-1.08
196600	0.4550	-1.08
196700	0.4550	-1.08
196800	0.4550	-1.08
196900	0.4550	-1.08
197000	0.4550	-1.08
197100	0.4525	-1.08
197200	0.4525	-1.08
197300	0.4525	-1.08
197400	0.4525	-1.08
197500	0.4500	-1.08
197600	0.4500	-1.08
197700	0.4500	-1.08
197800	0.4475	-1.08
197900	0.4475	-1.08
198000	0.4475	-1.08
198100	0.4475	-1.08
198200	0.4450	-1.08
198300	0.4450	-1.08
198400	0.4450	-1.08
198500	0.4450	-1.08
198600	0.4450	-1.08
198700	0.4450	-1.08
198800	0.4450	-1.08
198900	0.4450	-1.08
199000	0.4450	-1.08
199100	0.4450	-1.08
199200	0.4450	-1.08
199300	0.4450	-1.08
199400	0.4450	-1.08
199500	0.4450	-1.08
199600	0.4450	-1.08
199700	0.4450	-1.08
199800	0.4450	-1.08
[truncated: 3,703 more rows]
