# Supplementary material for: The genetic basis of aneuploidy tolerance in wild yeast
Source: eLife. 2020 Jan 7;9:e52063. doi: 10.7554/eLife.52063 (PMC6970514; doi:10.7554/eLife.52063)
Supplement: Figure 1—source data 1. [file elife-52063-fig1-data1.zip › A1vB1/A1vB1_n20_ch13]

Bin start (bp)	MLE allele freq.	LOD score
0	0.4975	-1.30
100	0.4975	-1.30
200	0.4975	-1.30
300	0.4975	-1.30
400	0.4975	-1.30
500	0.4975	-1.30
600	0.4975	-1.30
700	0.4975	-1.30
800	0.4975	-1.30
900	0.4975	-1.30
1000	0.4975	-1.30
1100	0.4975	-1.30
1200	0.4975	-1.30
1300	0.4975	-1.30
1400	0.4975	-1.30
1500	0.4975	-1.30
1600	0.4975	-1.30
1700	0.4975	-1.30
1800	0.4975	-1.30
1900	0.4975	-1.30
2000	0.4975	-1.30
2100	0.4975	-1.30
2200	0.4975	-1.30
2300	0.4975	-1.30
2400	0.4975	-1.30
2500	0.4975	-1.30
2600	0.4975	-1.30
2700	0.4975	-1.30
2800	0.4975	-1.30
2900	0.4975	-1.30
3000	0.4975	-1.30
3100	0.4975	-1.30
3200	0.4975	-1.30
3300	0.4975	-1.30
3400	0.4975	-1.30
3500	0.4975	-1.30
3600	0.4975	-1.30
3700	0.4975	-1.30
3800	0.4975	-1.30
3900	0.4975	-1.30
4000	0.4975	-1.30
4100	0.4975	-1.30
4200	0.4975	-1.30
4300	0.4975	-1.30
4400	0.4975	-1.30
4500	0.4975	-1.30
4600	0.4975	-1.30
4700	0.4975	-1.30
4800	0.4975	-1.30
4900	0.4975	-1.30
5000	0.4975	-1.30
5100	0.4975	-1.30
5200	0.4975	-1.30
5300	0.4975	-1.30
5400	0.4975	-1.30
5500	0.4975	-1.30
5600	0.4975	-1.30
5700	0.4975	-1.30
5800	0.4975	-1.30
5900	0.4975	-1.30
6000	0.4975	-1.30
6100	0.4975	-1.30
6200	0.4975	-1.30
6300	0.4975	-1.30
6400	0.4975	-1.30
6500	0.4975	-1.30
6600	0.4975	-1.30
6700	0.4975	-1.30
6800	0.4975	-1.30
6900	0.4975	-1.30
7000	0.4975	-1.30
7100	0.4975	-1.30
7200	0.4975	-1.30
7300	0.4975	-1.30
7400	0.4975	-1.30
7500	0.4975	-1.30
7600	0.4975	-1.30
7700	0.4975	-1.30
7800	0.4975	-1.30
7900	0.4975	-1.30
8000	0.4975	-1.30
8100	0.4975	-1.30
8200	0.4975	-1.30
8300	0.4975	-1.30
8400	0.4975	-1.30
8500	0.4975	-1.30
8600	0.4975	-1.30
8700	0.4975	-1.30
8800	0.4975	-1.30
8900	0.4975	-1.30
9000	0.4975	-1.30
9100	0.4950	-1.30
9200	0.4950	-1.30
9300	0.4950	-1.30
9400	0.4925	-1.30
9500	0.4925	-1.30
9600	0.4925	-1.30
9700	0.4925	-1.30
9800	0.4900	-1.30
9900	0.4900	-1.29
10000	0.4900	-1.29
10100	0.4875	-1.29
10200	0.4875	-1.29
10300	0.4850	-1.29
10400	0.4850	-1.29
10500	0.4850	-1.29
10600	0.4850	-1.29
10700	0.4850	-1.29
10800	0.4850	-1.29
10900	0.4850	-1.29
11000	0.4850	-1.29
11100	0.4850	-1.29
11200	0.4875	-1.29
11300	0.4875	-1.29
11400	0.4875	-1.29
11500	0.4875	-1.29
11600	0.4875	-1.29
11700	0.4875	-1.30
11800	0.4875	-1.30
11900	0.4875	-1.30
12000	0.4875	-1.30
12100	0.4875	-1.30
12200	0.4875	-1.30
12300	0.4875	-1.30
12400	0.4875	-1.30
12500	0.4875	-1.30
12600	0.4875	-1.30
12700	0.4875	-1.30
12800	0.4875	-1.30
12900	0.4875	-1.30
13000	0.4875	-1.30
13100	0.4875	-1.30
13200	0.4875	-1.30
13300	0.4875	-1.30
13400	0.4875	-1.30
13500	0.4875	-1.30
13600	0.4875	-1.30
13700	0.4850	-1.30
13800	0.4850	-1.30
13900	0.4850	-1.30
14000	0.4825	-1.30
14100	0.4825	-1.29
14200	0.4800	-1.29
14300	0.4800	-1.29
14400	0.4800	-1.29
14500	0.4800	-1.29
14600	0.4775	-1.29
14700	0.4775	-1.29
14800	0.4775	-1.29
14900	0.4775	-1.29
15000	0.4800	-1.29
15100	0.4800	-1.29
15200	0.4800	-1.29
15300	0.4800	-1.29
15400	0.4825	-1.29
15500	0.4825	-1.29
15600	0.4850	-1.29
15700	0.4850	-1.29
15800	0.4875	-1.29
15900	0.4875	-1.29
16000	0.4900	-1.29
16100	0.4900	-1.29
16200	0.4900	-1.29
16300	0.4925	-1.29
16400	0.4925	-1.30
16500	0.4950	-1.30
16600	0.4950	-1.30
16700	0.4975	-1.30
16800	0.4975	-1.30
16900	0.4975	-1.30
17000	0.5000	-1.30
17100	0.5000	-1.30
17200	0.5000	-1.30
17300	0.5025	-1.30
17400	0.5025	-1.30
17500	0.5050	-1.30
17600	0.5050	-1.30
17700	0.5075	-1.30
17800	0.5075	-1.30
17900	0.5100	-1.30
18000	0.5125	-1.30
18100	0.5125	-1.30
18200	0.5150	-1.30
18300	0.5175	-1.30
18400	0.5200	-1.30
18500	0.5225	-1.30
18600	0.5250	-1.30
18700	0.5275	-1.30
18800	0.5300	-1.30
18900	0.5325	-1.30
19000	0.5350	-1.30
19100	0.5375	-1.30
19200	0.5400	-1.30
19300	0.5425	-1.30
19400	0.5475	-1.30
19500	0.5500	-1.30
19600	0.5525	-1.30
19700	0.5550	-1.30
19800	0.5575	-1.30
19900	0.5600	-1.30
20000	0.5625	-1.29
20100	0.5650	-1.29
20200	0.5675	-1.29
20300	0.5700	-1.29
20400	0.5750	-1.29
20500	0.5775	-1.29
20600	0.5825	-1.29
20700	0.5850	-1.29
20800	0.5900	-1.28
20900	0.5925	-1.28
21000	0.5975	-1.28
21100	0.6000	-1.28
21200	0.6000	-1.28
21300	0.6000	-1.28
21400	0.6000	-1.27
21500	0.6000	-1.27
21600	0.6000	-1.27
21700	0.5975	-1.27
21800	0.5950	-1.27
21900	0.5950	-1.27
22000	0.5900	-1.28
22100	0.5850	-1.28
22200	0.5775	-1.28
22300	0.5725	-1.29
22400	0.5700	-1.29
22500	0.5650	-1.29
22600	0.5625	-1.29
22700	0.5575	-1.29
22800	0.5550	-1.29
22900	0.5525	-1.30
23000	0.5475	-1.30
23100	0.5450	-1.30
23200	0.5425	-1.30
23300	0.5400	-1.30
23400	0.5400	-1.30
23500	0.5375	-1.30
23600	0.5350	-1.30
23700	0.5325	-1.30
23800	0.5300	-1.30
23900	0.5275	-1.30
24000	0.5250	-1.30
24100	0.5250	-1.30
24200	0.5225	-1.30
24300	0.5225	-1.30
24400	0.5200	-1.30
24500	0.5200	-1.30
24600	0.5175	-1.30
24700	0.5175	-1.30
24800	0.5150	-1.30
24900	0.5150	-1.30
25000	0.5125	-1.30
25100	0.5100	-1.30
25200	0.5100	-1.30
25300	0.5100	-1.30
25400	0.5100	-1.30
25500	0.5075	-1.29
25600	0.5075	-1.29
25700	0.5075	-1.29
25800	0.5075	-1.29
25900	0.5075	-1.29
26000	0.5075	-1.29
26100	0.5075	-1.29
26200	0.5075	-1.29
26300	0.5075	-1.29
26400	0.5075	-1.29
26500	0.5075	-1.28
26600	0.5100	-1.28
26700	0.5100	-1.28
26800	0.5100	-1.28
26900	0.5100	-1.28
27000	0.5100	-1.28
27100	0.5100	-1.28
27200	0.5100	-1.28
27300	0.5125	-1.28
27400	0.5125	-1.28
27500	0.5125	-1.28
27600	0.5125	-1.28
27700	0.5125	-1.28
27800	0.5100	-1.28
27900	0.5100	-1.28
28000	0.5100	-1.28
28100	0.5100	-1.28
28200	0.5100	-1.28
28300	0.5100	-1.28
28400	0.5100	-1.28
28500	0.5100	-1.28
28600	0.5075	-1.28
28700	0.5075	-1.28
28800	0.5075	-1.28
28900	0.5075	-1.28
29000	0.5075	-1.28
29100	0.5050	-1.29
29200	0.5050	-1.29
29300	0.5050	-1.29
29400	0.5050	-1.29
29500	0.5025	-1.29
29600	0.5025	-1.29
29700	0.5025	-1.29
29800	0.5025	-1.29
29900	0.5025	-1.29
30000	0.5025	-1.29
30100	0.5025	-1.29
30200	0.5025	-1.29
30300	0.5000	-1.29
30400	0.5000	-1.29
30500	0.5000	-1.29
30600	0.5000	-1.29
30700	0.5000	-1.29
30800	0.5000	-1.29
30900	0.5000	-1.29
31000	0.4975	-1.29
31100	0.4975	-1.29
31200	0.4975	-1.29
31300	0.4950	-1.29
31400	0.4950	-1.29
31500	0.4950	-1.30
31600	0.4925	-1.30
31700	0.4925	-1.30
31800	0.4925	-1.30
31900	0.4900	-1.30
32000	0.4900	-1.30
32100	0.4900	-1.30
32200	0.4875	-1.30
32300	0.4875	-1.30
32400	0.4850	-1.30
32500	0.4825	-1.30
32600	0.4800	-1.30
32700	0.4775	-1.30
32800	0.4775	-1.30
32900	0.4750	-1.30
33000	0.4750	-1.30
33100	0.4725	-1.30
33200	0.4700	-1.30
33300	0.4700	-1.30
33400	0.4675	-1.30
33500	0.4675	-1.30
33600	0.4650	-1.30
33700	0.4625	-1.30
33800	0.4625	-1.30
33900	0.4600	-1.30
34000	0.4575	-1.30
34100	0.4575	-1.30
34200	0.4550	-1.30
34300	0.4525	-1.30
34400	0.4500	-1.30
34500	0.4500	-1.30
34600	0.4475	-1.29
34700	0.4450	-1.29
34800	0.4425	-1.29
34900	0.4400	-1.29
35000	0.4375	-1.29
35100	0.4350	-1.29
35200	0.4325	-1.28
35300	0.4275	-1.28
35400	0.4250	-1.28
35500	0.4225	-1.28
35600	0.4200	-1.27
35700	0.4175	-1.27
35800	0.4150	-1.27
35900	0.4150	-1.27
36000	0.4125	-1.26
36100	0.4125	-1.26
36200	0.4100	-1.26
36300	0.4100	-1.26
36400	0.4100	-1.26
36500	0.4075	-1.26
36600	0.4050	-1.25
36700	0.4050	-1.25
36800	0.4025	-1.25
36900	0.4025	-1.25
37000	0.4000	-1.25
37100	0.4000	-1.25
37200	0.4000	-1.25
37300	0.3975	-1.25
37400	0.3975	-1.24
37500	0.3975	-1.24
37600	0.3950	-1.24
37700	0.3950	-1.24
37800	0.3950	-1.24
37900	0.3950	-1.24
38000	0.3925	-1.24
38100	0.3925	-1.24
38200	0.3925	-1.24
38300	0.3925	-1.24
38400	0.3925	-1.23
38500	0.3925	-1.23
38600	0.3925	-1.23
38700	0.3925	-1.23
38800	0.3925	-1.23
38900	0.3925	-1.23
39000	0.3925	-1.23
39100	0.3925	-1.23
39200	0.3900	-1.23
39300	0.3900	-1.22
39400	0.3900	-1.22
39500	0.3875	-1.22
39600	0.3875	-1.22
39700	0.3875	-1.21
39800	0.3850	-1.21
39900	0.3850	-1.21
40000	0.3850	-1.21
40100	0.3850	-1.20
40200	0.3825	-1.20
40300	0.3825	-1.20
40400	0.3825	-1.20
40500	0.3825	-1.19
40600	0.3800	-1.19
40700	0.3800	-1.19
40800	0.3800	-1.19
40900	0.3800	-1.18
41000	0.3800	-1.18
41100	0.3800	-1.18
41200	0.3800	-1.18
41300	0.3800	-1.18
41400	0.3800	-1.18
41500	0.3800	-1.18
41600	0.3800	-1.18
41700	0.3825	-1.18
41800	0.3825	-1.18
41900	0.3825	-1.18
42000	0.3825	-1.17
42100	0.3850	-1.17
42200	0.3850	-1.18
42300	0.3850	-1.18
42400	0.3850	-1.18
42500	0.3850	-1.18
42600	0.3850	-1.18
42700	0.3850	-1.18
42800	0.3850	-1.18
42900	0.3850	-1.18
43000	0.3825	-1.17
43100	0.3825	-1.17
43200	0.3800	-1.17
43300	0.3800	-1.17
43400	0.3800	-1.17
43500	0.3775	-1.17
43600	0.3775	-1.17
43700	0.3750	-1.17
43800	0.3750	-1.17
43900	0.3750	-1.16
44000	0.3750	-1.16
44100	0.3725	-1.16
44200	0.3725	-1.16
44300	0.3725	-1.16
44400	0.3700	-1.16
44500	0.3700	-1.16
44600	0.3700	-1.16
44700	0.3675	-1.16
44800	0.3675	-1.16
44900	0.3675	-1.15
45000	0.3650	-1.15
45100	0.3625	-1.15
45200	0.3625	-1.15
45300	0.3600	-1.14
45400	0.3600	-1.14
45500	0.3575	-1.14
45600	0.3550	-1.14
45700	0.3550	-1.13
45800	0.3550	-1.13
45900	0.3525	-1.13
46000	0.3500	-1.13
46100	0.3475	-1.12
46200	0.3450	-1.12
46300	0.3425	-1.11
46400	0.3400	-1.11
46500	0.3375	-1.11
46600	0.3375	-1.11
46700	0.3375	-1.11
46800	0.3375	-1.11
46900	0.3375	-1.11
47000	0.3375	-1.11
47100	0.3375	-1.11
47200	0.3350	-1.11
47300	0.3350	-1.11
47400	0.3350	-1.11
47500	0.3350	-1.11
47600	0.3350	-1.11
47700	0.3350	-1.11
47800	0.3350	-1.11
47900	0.3350	-1.11
48000	0.3350	-1.11
48100	0.3350	-1.12
48200	0.3350	-1.12
48300	0.3325	-1.11
48400	0.3325	-1.11
48500	0.3325	-1.11
48600	0.3300	-1.11
48700	0.3300	-1.11
48800	0.3300	-1.10
48900	0.3275	-1.10
49000	0.3275	-1.10
49100	0.3275	-1.10
49200	0.3275	-1.10
49300	0.3250	-1.10
49400	0.3250	-1.10
49500	0.3250	-1.10
49600	0.3250	-1.10
49700	0.3225	-1.10
49800	0.3225	-1.10
49900	0.3225	-1.10
50000	0.3225	-1.11
50100	0.3225	-1.11
50200	0.3225	-1.11
50300	0.3250	-1.12
50400	0.3250	-1.12
50500	0.3250	-1.13
50600	0.3250	-1.13
50700	0.3250	-1.13
50800	0.3275	-1.13
50900	0.3275	-1.14
51000	0.3275	-1.14
51100	0.3275	-1.14
51200	0.3275	-1.14
51300	0.3300	-1.14
51400	0.3300	-1.14
51500	0.3300	-1.14
51600	0.3300	-1.14
51700	0.3300	-1.15
51800	0.3300	-1.15
51900	0.3300	-1.15
52000	0.3300	-1.15
52100	0.3300	-1.15
52200	0.3300	-1.15
52300	0.3300	-1.15
52400	0.3300	-1.15
52500	0.3300	-1.15
52600	0.3300	-1.15
52700	0.3300	-1.16
52800	0.3300	-1.16
52900	0.3300	-1.16
53000	0.3300	-1.16
53100	0.3300	-1.16
53200	0.3300	-1.16
53300	0.3325	-1.16
53400	0.3325	-1.16
53500	0.3325	-1.17
53600	0.3350	-1.17
53700	0.3350	-1.17
53800	0.3350	-1.17
53900	0.3375	-1.18
54000	0.3375	-1.18
54100	0.3375	-1.18
54200	0.3375	-1.18
54300	0.3375	-1.18
54400	0.3375	-1.18
54500	0.3375	-1.17
54600	0.3375	-1.17
54700	0.3375	-1.17
54800	0.3375	-1.17
54900	0.3350	-1.17
55000	0.3350	-1.16
55100	0.3350	-1.16
55200	0.3325	-1.16
55300	0.3300	-1.15
55400	0.3300	-1.15
55500	0.3300	-1.15
55600	0.3275	-1.15
55700	0.3275	-1.15
55800	0.3275	-1.15
55900	0.3275	-1.15
56000	0.3275	-1.15
56100	0.3275	-1.15
56200	0.3275	-1.15
56300	0.3275	-1.14
56400	0.3250	-1.14
56500	0.3250	-1.14
56600	0.3250	-1.14
56700	0.3225	-1.13
56800	0.3225	-1.13
56900	0.3225	-1.13
57000	0.3200	-1.13
57100	0.3200	-1.12
57200	0.3200	-1.12
57300	0.3175	-1.12
57400	0.3175	-1.11
57500	0.3150	-1.11
57600	0.3150	-1.11
57700	0.3125	-1.10
57800	0.3125	-1.10
57900	0.3125	-1.09
58000	0.3100	-1.09
58100	0.3100	-1.09
58200	0.3100	-1.09
58300	0.3100	-1.08
58400	0.3100	-1.08
58500	0.3075	-1.08
58600	0.3075	-1.07
58700	0.3075	-1.07
58800	0.3075	-1.07
58900	0.3050	-1.06
59000	0.3050	-1.06
59100	0.3025	-1.06
59200	0.3000	-1.05
59300	0.3000	-1.05
59400	0.2975	-1.05
59500	0.2975	-1.04
59600	0.2950	-1.04
59700	0.2950	-1.04
59800	0.2950	-1.04
59900	0.2950	-1.04
60000	0.2925	-1.03
60100	0.2950	-1.03
60200	0.2950	-1.03
60300	0.2950	-1.03
60400	0.2950	-1.03
60500	0.2950	-1.03
60600	0.2950	-1.03
60700	0.2950	-1.03
60800	0.2925	-1.03
60900	0.2925	-1.02
61000	0.2925	-1.02
61100	0.2925	-1.02
61200	0.2925	-1.01
61300	0.2900	-1.01
61400	0.2900	-1.00
61500	0.2900	-1.00
61600	0.2925	-1.00
61700	0.2925	-1.00
61800	0.2925	-0.99
61900	0.2925	-0.99
62000	0.2925	-0.99
62100	0.2925	-0.99
62200	0.2950	-0.99
62300	0.2950	-0.99
62400	0.2950	-0.99
62500	0.2950	-0.99
62600	0.2950	-0.99
62700	0.2975	-0.99
62800	0.2975	-1.00
62900	0.3000	-1.00
63000	0.3000	-1.00
63100	0.3025	-1.01
63200	0.3050	-1.01
63300	0.3050	-1.01
63400	0.3050	-1.01
63500	0.3050	-1.01
63600	0.3050	-1.01
63700	0.3050	-1.00
63800	0.3025	-1.00
63900	0.3025	-0.99
64000	0.3025	-0.99
64100	0.3000	-0.98
64200	0.3000	-0.98
64300	0.3000	-0.97
64400	0.3000	-0.97
64500	0.3000	-0.97
64600	0.3025	-0.98
64700	0.3025	-0.98
64800	0.3050	-0.98
64900	0.3050	-0.98
65000	0.3050	-0.98
65100	0.3075	-0.99
65200	0.3075	-0.99
65300	0.3075	-0.99
65400	0.3100	-0.99
65500	0.3100	-0.99
65600	0.3100	-0.99
65700	0.3100	-0.99
65800	0.3100	-0.99
65900	0.3125	-0.99
66000	0.3125	-1.00
66100	0.3125	-1.00
66200	0.3150	-1.00
66300	0.3150	-1.00
66400	0.3150	-1.01
66500	0.3175	-1.01
66600	0.3175	-1.01
66700	0.3175	-1.01
66800	0.3200	-1.01
66900	0.3200	-1.01
67000	0.3200	-1.01
67100	0.3225	-1.01
67200	0.3225	-1.01
67300	0.3225	-1.01
67400	0.3250	-1.01
67500	0.3250	-1.02
67600	0.3275	-1.02
67700	0.3300	-1.02
67800	0.3275	-1.03
67900	0.3275	-1.03
68000	0.3275	-1.03
68100	0.3275	-1.03
68200	0.3250	-1.03
68300	0.3225	-1.03
68400	0.3225	-1.03
68500	0.3200	-1.04
68600	0.3175	-1.03
68700	0.3175	-1.03
68800	0.3150	-1.04
68900	0.3150	-1.04
69000	0.3150	-1.04
69100	0.3125	-1.04
69200	0.3125	-1.04
69300	0.3100	-1.04
69400	0.3100	-1.04
69500	0.3075	-1.04
69600	0.3075	-1.04
69700	0.3050	-1.04
69800	0.3050	-1.04
69900	0.3050	-1.04
70000	0.3025	-1.04
70100	0.3025	-1.04
70200	0.3025	-1.04
70300	0.3000	-1.04
70400	0.3000	-1.04
70500	0.2975	-1.04
70600	0.2975	-1.04
70700	0.2975	-1.04
70800	0.2950	-1.04
70900	0.2950	-1.04
71000	0.2950	-1.04
71100	0.2925	-1.04
71200	0.2925	-1.04
71300	0.2925	-1.04
71400	0.2900	-1.04
71500	0.2900	-1.03
71600	0.2875	-1.03
71700	0.2875	-1.03
71800	0.2875	-1.03
71900	0.2850	-1.02
72000	0.2850	-1.02
72100	0.2850	-1.02
72200	0.2850	-1.02
72300	0.2850	-1.01
72400	0.2825	-1.01
72500	0.2825	-1.01
72600	0.2825	-1.01
72700	0.2850	-1.02
72800	0.2875	-1.02
72900	0.2900	-1.03
73000	0.2900	-1.04
73100	0.2925	-1.04
73200	0.2950	-1.05
73300	0.2950	-1.05
73400	0.2975	-1.06
73500	0.2975	-1.06
73600	0.3000	-1.07
73700	0.3000	-1.07
73800	0.3000	-1.07
73900	0.3000	-1.08
74000	0.3000	-1.08
74100	0.3000	-1.08
74200	0.3000	-1.08
74300	0.3000	-1.08
74400	0.2975	-1.08
74500	0.2975	-1.08
74600	0.2975	-1.08
74700	0.2950	-1.08
74800	0.2950	-1.08
74900	0.2950	-1.08
75000	0.2950	-1.08
75100	0.2950	-1.08
75200	0.2950	-1.08
75300	0.2950	-1.08
75400	0.2950	-1.09
75500	0.2950	-1.09
75600	0.2950	-1.09
75700	0.2950	-1.09
75800	0.2950	-1.09
75900	0.2975	-1.09
76000	0.2975	-1.09
76100	0.2975	-1.10
76200	0.2975	-1.10
76300	0.2975	-1.10
76400	0.2975	-1.10
76500	0.2975	-1.10
76600	0.2975	-1.10
76700	0.2975	-1.10
76800	0.2975	-1.10
76900	0.2975	-1.10
77000	0.2975	-1.10
77100	0.2975	-1.10
77200	0.2975	-1.10
77300	0.2975	-1.10
77400	0.2975	-1.10
77500	0.2975	-1.10
77600	0.2975	-1.10
77700	0.2975	-1.10
77800	0.2975	-1.10
77900	0.2975	-1.10
78000	0.3000	-1.10
78100	0.3000	-1.11
78200	0.3000	-1.10
78300	0.3000	-1.10
78400	0.3000	-1.10
78500	0.3000	-1.10
78600	0.2975	-1.10
78700	0.2975	-1.10
78800	0.2975	-1.10
78900	0.2975	-1.10
79000	0.2975	-1.10
79100	0.2975	-1.10
79200	0.2975	-1.10
79300	0.2950	-1.10
79400	0.2950	-1.10
79500	0.2950	-1.10
79600	0.2950	-1.10
79700	0.2975	-1.10
79800	0.2975	-1.10
79900	0.2975	-1.10
80000	0.2950	-1.10
80100	0.2950	-1.10
80200	0.2950	-1.10
80300	0.2950	-1.10
80400	0.2950	-1.10
80500	0.2950	-1.10
80600	0.2925	-1.09
80700	0.2925	-1.09
80800	0.2925	-1.09
80900	0.2925	-1.09
81000	0.2925	-1.09
81100	0.2925	-1.09
81200	0.2925	-1.09
81300	0.2925	-1.09
81400	0.2925	-1.09
81500	0.2950	-1.10
81600	0.2950	-1.10
81700	0.2950	-1.10
81800	0.2950	-1.10
81900	0.2950	-1.10
82000	0.2950	-1.10
82100	0.2925	-1.10
82200	0.2925	-1.10
82300	0.2925	-1.10
82400	0.2925	-1.10
82500	0.2925	-1.11
82600	0.2925	-1.11
82700	0.2950	-1.12
82800	0.2950	-1.12
82900	0.2950	-1.12
83000	0.2950	-1.13
83100	0.2975	-1.13
83200	0.2950	-1.13
83300	0.2950	-1.13
83400	0.2950	-1.13
83500	0.2950	-1.13
83600	0.2950	-1.13
83700	0.2950	-1.13
83800	0.2950	-1.13
83900	0.2925	-1.13
84000	0.2925	-1.13
84100	0.2925	-1.13
84200	0.2925	-1.13
84300	0.2925	-1.13
84400	0.2925	-1.13
84500	0.2900	-1.13
84600	0.2900	-1.13
84700	0.2900	-1.13
84800	0.2900	-1.13
84900	0.2900	-1.12
85000	0.2900	-1.12
85100	0.2900	-1.12
85200	0.2875	-1.12
85300	0.2875	-1.12
85400	0.2875	-1.12
85500	0.2875	-1.12
85600	0.2875	-1.12
85700	0.2875	-1.12
85800	0.2875	-1.12
85900	0.2875	-1.12
86000	0.2875	-1.12
86100	0.2875	-1.12
86200	0.2850	-1.12
86300	0.2875	-1.12
86400	0.2875	-1.12
86500	0.2875	-1.12
86600	0.2875	-1.12
86700	0.2850	-1.12
86800	0.2875	-1.12
86900	0.2875	-1.12
87000	0.2875	-1.12
87100	0.2875	-1.12
87200	0.2875	-1.12
87300	0.2850	-1.12
87400	0.2850	-1.12
87500	0.2875	-1.12
87600	0.2875	-1.12
87700	0.2875	-1.12
87800	0.2900	-1.13
87900	0.2925	-1.13
88000	0.2925	-1.14
88100	0.2950	-1.14
88200	0.2975	-1.15
88300	0.2975	-1.15
88400	0.3000	-1.15
88500	0.3000	-1.16
88600	0.3000	-1.16
88700	0.3000	-1.16
88800	0.3025	-1.16
88900	0.3025	-1.16
89000	0.3025	-1.17
89100	0.3050	-1.17
89200	0.3050	-1.17
89300	0.3050	-1.17
89400	0.3075	-1.17
89500	0.3075	-1.17
89600	0.3075	-1.17
89700	0.3075	-1.17
89800	0.3075	-1.17
89900	0.3075	-1.18
90000	0.3075	-1.18
90100	0.3075	-1.18
90200	0.3075	-1.18
90300	0.3075	-1.18
90400	0.3075	-1.18
90500	0.3050	-1.17
90600	0.3050	-1.17
90700	0.3050	-1.17
90800	0.3050	-1.17
90900	0.3025	-1.17
91000	0.3025	-1.17
91100	0.3025	-1.16
91200	0.3025	-1.16
91300	0.3025	-1.16
91400	0.3025	-1.16
91500	0.3050	-1.16
91600	0.3050	-1.16
91700	0.3050	-1.16
91800	0.3050	-1.15
91900	0.3075	-1.15
92000	0.3075	-1.15
92100	0.3075	-1.15
92200	0.3075	-1.15
92300	0.3075	-1.15
92400	0.3075	-1.15
92500	0.3100	-1.14
92600	0.3100	-1.14
92700	0.3100	-1.14
92800	0.3100	-1.14
92900	0.3100	-1.14
93000	0.3125	-1.14
93100	0.3125	-1.13
93200	0.3125	-1.13
93300	0.3125	-1.13
93400	0.3150	-1.13
93500	0.3150	-1.13
93600	0.3150	-1.13
93700	0.3175	-1.13
93800	0.3200	-1.14
93900	0.3225	-1.14
94000	0.3225	-1.14
94100	0.3250	-1.14
94200	0.3275	-1.14
94300	0.3275	-1.15
94400	0.3300	-1.15
94500	0.3300	-1.15
94600	0.3300	-1.15
94700	0.3300	-1.15
94800	0.3325	-1.15
94900	0.3325	-1.15
95000	0.3350	-1.15
95100	0.3350	-1.15
95200	0.3350	-1.16
95300	0.3375	-1.16
95400	0.3375	-1.16
95500	0.3375	-1.16
95600	0.3400	-1.16
95700	0.3400	-1.16
95800	0.3400	-1.16
95900	0.3425	-1.16
96000	0.3425	-1.16
96100	0.3425	-1.16
96200	0.3450	-1.16
96300	0.3450	-1.16
96400	0.3450	-1.16
96500	0.3475	-1.16
96600	0.3475	-1.16
96700	0.3475	-1.16
96800	0.3500	-1.16
96900	0.3500	-1.16
97000	0.3500	-1.16
97100	0.3525	-1.17
97200	0.3550	-1.17
97300	0.3575	-1.17
97400	0.3600	-1.17
97500	0.3625	-1.18
97600	0.3650	-1.18
97700	0.3625	-1.18
97800	0.3575	-1.18
97900	0.3550	-1.17
98000	0.3525	-1.17
98100	0.3500	-1.17
98200	0.3475	-1.17
98300	0.3450	-1.17
98400	0.3425	-1.17
98500	0.3400	-1.17
98600	0.3375	-1.17
98700	0.3350	-1.16
98800	0.3325	-1.16
98900	0.3300	-1.16
99000	0.3300	-1.16
99100	0.3250	-1.16
99200	0.3225	-1.15
99300	0.3200	-1.15
99400	0.3175	-1.15
99500	0.3150	-1.14
99600	0.3125	-1.14
99700	0.3075	-1.13
99800	0.3050	-1.12
99900	0.3025	-1.11
100000	0.3000	-1.11
100100	0.2950	-1.10
100200	0.2925	-1.09
100300	0.2900	-1.09
100400	0.2875	-1.08
100500	0.2875	-1.08
100600	0.2850	-1.07
100700	0.2825	-1.07
100800	0.2800	-1.06
100900	0.2800	-1.06
101000	0.2775	-1.06
101100	0.2750	-1.05
101200	0.2725	-1.05
101300	0.2725	-1.04
101400	0.2700	-1.04
101500	0.2675	-1.03
101600	0.2650	-1.03
101700	0.2625	-1.03
101800	0.2625	-1.02
101900	0.2600	-1.02
102000	0.2575	-1.02
102100	0.2575	-1.01
102200	0.2550	-1.01
102300	0.2550	-1.01
102400	0.2525	-1.00
102500	0.2500	-1.00
102600	0.2500	-1.00
102700	0.2500	-1.00
102800	0.2500	-1.01
102900	0.2500	-1.01
103000	0.2500	-1.01
103100	0.2500	-1.01
103200	0.2500	-1.02
103300	0.2500	-1.02
103400	0.2500	-1.03
103500	0.2500	-1.03
103600	0.2500	-1.03
103700	0.2500	-1.04
103800	0.2500	-1.04
103900	0.2500	-1.05
104000	0.2500	-1.05
104100	0.2500	-1.06
104200	0.2500	-1.06
104300	0.2475	-1.06
104400	0.2475	-1.06
104500	0.2475	-1.06
104600	0.2475	-1.06
104700	0.2475	-1.06
104800	0.2450	-1.06
104900	0.2450	-1.05
105000	0.2425	-1.05
105100	0.2425	-1.05
105200	0.2425	-1.05
105300	0.2400	-1.04
105400	0.2400	-1.04
105500	0.2400	-1.04
105600	0.2400	-1.04
105700	0.2400	-1.04
105800	0.2400	-1.04
105900	0.2400	-1.04
106000	0.2400	-1.03
106100	0.2375	-1.03
106200	0.2375	-1.03
106300	0.2375	-1.03
106400	0.2400	-1.03
106500	0.2400	-1.03
106600	0.2400	-1.03
106700	0.2400	-1.03
106800	0.2400	-1.03
106900	0.2425	-1.03
107000	0.2425	-1.03
107100	0.2425	-1.03
107200	0.2450	-1.03
107300	0.2450	-1.03
107400	0.2475	-1.03
107500	0.2475	-1.03
107600	0.2500	-1.04
107700	0.2525	-1.04
107800	0.2525	-1.04
107900	0.2550	-1.04
108000	0.2550	-1.04
108100	0.2575	-1.04
108200	0.2600	-1.05
108300	0.2600	-1.05
108400	0.2625	-1.05
108500	0.2625	-1.05
108600	0.2650	-1.05
108700	0.2675	-1.06
108800	0.2675	-1.06
108900	0.2700	-1.06
109000	0.2700	-1.06
109100	0.2725	-1.06
109200	0.2725	-1.06
109300	0.2750	-1.06
109400	0.2750	-1.06
109500	0.2775	-1.06
109600	0.2775	-1.06
109700	0.2800	-1.07
109800	0.2800	-1.07
109900	0.2825	-1.07
110000	0.2850	-1.07
110100	0.2850	-1.08
110200	0.2850	-1.08
110300	0.2875	-1.08
110400	0.2900	-1.09
110500	0.2900	-1.09
110600	0.2925	-1.10
110700	0.2925	-1.10
110800	0.2950	-1.10
110900	0.2975	-1.11
111000	0.2950	-1.10
111100	0.2925	-1.10
111200	0.2900	-1.10
111300	0.2875	-1.10
111400	0.2850	-1.10
111500	0.2825	-1.09
111600	0.2800	-1.09
111700	0.2800	-1.09
111800	0.2775	-1.10
111900	0.2775	-1.10
112000	0.2750	-1.10
112100	0.2750	-1.10
112200	0.2725	-1.10
112300	0.2725	-1.10
112400	0.2725	-1.10
112500	0.2700	-1.10
112600	0.2700	-1.10
112700	0.2700	-1.10
112800	0.2700	-1.10
112900	0.2675	-1.10
113000	0.2675	-1.10
113100	0.2675	-1.10
113200	0.2675	-1.10
113300	0.2650	-1.10
113400	0.2650	-1.10
113500	0.2650	-1.10
113600	0.2650	-1.10
113700	0.2625	-1.10
113800	0.2625	-1.10
113900	0.2625	-1.10
114000	0.2625	-1.10
114100	0.2625	-1.10
114200	0.2600	-1.10
114300	0.2600	-1.10
114400	0.2600	-1.10
114500	0.2600	-1.10
114600	0.2600	-1.11
114700	0.2600	-1.11
114800	0.2600	-1.11
114900	0.2600	-1.11
115000	0.2600	-1.11
115100	0.2600	-1.11
115200	0.2600	-1.11
115300	0.2600	-1.11
115400	0.2575	-1.11
115500	0.2575	-1.11
115600	0.2575	-1.11
115700	0.2575	-1.11
115800	0.2575	-1.11
115900	0.2575	-1.11
116000	0.2575	-1.11
116100	0.2575	-1.11
116200	0.2600	-1.12
116300	0.2600	-1.12
116400	0.2625	-1.12
116500	0.2625	-1.13
116600	0.2625	-1.13
116700	0.2650	-1.13
116800	0.2650	-1.13
116900	0.2675	-1.14
117000	0.2675	-1.14
117100	0.2700	-1.14
117200	0.2700	-1.15
117300	0.2725	-1.15
117400	0.2725	-1.15
117500	0.2750	-1.15
117600	0.2750	-1.15
117700	0.2750	-1.15
117800	0.2775	-1.15
117900	0.2775	-1.16
118000	0.2775	-1.16
118100	0.2800	-1.16
118200	0.2800	-1.16
118300	0.2800	-1.16
118400	0.2825	-1.16
118500	0.2825	-1.17
118600	0.2825	-1.17
118700	0.2850	-1.17
118800	0.2850	-1.17
118900	0.2875	-1.17
119000	0.2900	-1.18
119100	0.2925	-1.18
119200	0.2950	-1.19
119300	0.2975	-1.19
119400	0.2975	-1.19
119500	0.3000	-1.20
119600	0.3025	-1.20
119700	0.3075	-1.21
119800	0.3125	-1.22
119900	0.3150	-1.22
120000	0.3200	-1.23
120100	0.3225	-1.23
120200	0.3275	-1.24
120300	0.3325	-1.24
120400	0.3350	-1.25
120500	0.3400	-1.25
120600	0.3425	-1.26
120700	0.3425	-1.26
120800	0.3400	-1.26
120900	0.3375	-1.26
121000	0.3375	-1.26
121100	0.3350	-1.25
121200	0.3325	-1.25
121300	0.3325	-1.25
121400	0.3300	-1.25
121500	0.3300	-1.25
121600	0.3275	-1.25
121700	0.3275	-1.25
121800	0.3250	-1.25
121900	0.3250	-1.25
122000	0.3250	-1.25
122100	0.3250	-1.25
122200	0.3250	-1.25
122300	0.3250	-1.25
122400	0.3250	-1.25
122500	0.3250	-1.25
122600	0.3250	-1.25
122700	0.3225	-1.25
122800	0.3225	-1.25
122900	0.3225	-1.25
123000	0.3225	-1.25
123100	0.3225	-1.25
123200	0.3225	-1.25
123300	0.3225	-1.25
123400	0.3225	-1.25
123500	0.3225	-1.25
123600	0.3225	-1.25
123700	0.3225	-1.25
123800	0.3225	-1.25
123900	0.3225	-1.26
124000	0.3225	-1.26
124100	0.3225	-1.26
124200	0.3225	-1.26
124300	0.3225	-1.26
124400	0.3200	-1.26
124500	0.3200	-1.26
124600	0.3200	-1.26
124700	0.3200	-1.26
124800	0.3200	-1.26
124900	0.3200	-1.26
125000	0.3200	-1.26
125100	0.3200	-1.26
125200	0.3200	-1.26
125300	0.3175	-1.26
125400	0.3175	-1.26
125500	0.3175	-1.25
125600	0.3175	-1.25
125700	0.3175	-1.25
125800	0.3175	-1.26
125900	0.3175	-1.26
126000	0.3175	-1.26
126100	0.3175	-1.26
126200	0.3150	-1.26
126300	0.3150	-1.26
126400	0.3150	-1.26
126500	0.3150	-1.26
126600	0.3150	-1.26
126700	0.3150	-1.26
126800	0.3150	-1.26
126900	0.3150	-1.26
127000	0.3150	-1.26
127100	0.3150	-1.26
127200	0.3150	-1.27
127300	0.3150	-1.27
127400	0.3150	-1.27
127500	0.3150	-1.27
127600	0.3150	-1.27
127700	0.3150	-1.27
127800	0.3175	-1.27
127900	0.3175	-1.28
128000	0.3175	-1.28
128100	0.3175	-1.28
128200	0.3175	-1.28
128300	0.3175	-1.28
128400	0.3175	-1.28
128500	0.3175	-1.28
128600	0.3175	-1.28
128700	0.3175	-1.28
128800	0.3175	-1.29
128900	0.3175	-1.29
129000	0.3200	-1.29
129100	0.3200	-1.29
129200	0.3175	-1.29
129300	0.3175	-1.29
129400	0.3175	-1.29
129500	0.3175	-1.29
129600	0.3175	-1.29
129700	0.3175	-1.29
129800	0.3175	-1.29
129900	0.3150	-1.29
130000	0.3150	-1.29
130100	0.3150	-1.29
130200	0.3150	-1.29
130300	0.3150	-1.29
130400	0.3150	-1.29
130500	0.3150	-1.29
130600	0.3150	-1.29
130700	0.3150	-1.29
130800	0.3150	-1.29
130900	0.3150	-1.29
131000	0.3150	-1.29
131100	0.3150	-1.29
131200	0.3150	-1.29
131300	0.3150	-1.29
131400	0.3150	-1.29
131500	0.3150	-1.29
131600	0.3150	-1.29
131700	0.3175	-1.29
131800	0.3175	-1.29
131900	0.3175	-1.29
132000	0.3175	-1.29
132100	0.3200	-1.30
132200	0.3200	-1.30
132300	0.3200	-1.30
132400	0.3200	-1.30
132500	0.3200	-1.30
132600	0.3200	-1.30
132700	0.3200	-1.30
132800	0.3175	-1.30
132900	0.3175	-1.30
133000	0.3175	-1.30
133100	0.3175	-1.30
133200	0.3175	-1.29
133300	0.3175	-1.29
133400	0.3175	-1.29
133500	0.3175	-1.30
133600	0.3175	-1.30
133700	0.3175	-1.30
133800	0.3175	-1.30
133900	0.3150	-1.30
134000	0.3150	-1.29
134100	0.3150	-1.29
134200	0.3150	-1.29
134300	0.3150	-1.29
134400	0.3150	-1.29
134500	0.3150	-1.29
134600	0.3150	-1.29
134700	0.3150	-1.29
134800	0.3150	-1.29
134900	0.3150	-1.29
135000	0.3150	-1.29
135100	0.3125	-1.29
135200	0.3125	-1.29
135300	0.3150	-1.29
135400	0.3150	-1.29
135500	0.3125	-1.29
135600	0.3125	-1.29
135700	0.3125	-1.29
135800	0.3125	-1.29
135900	0.3125	-1.29
136000	0.3125	-1.29
136100	0.3100	-1.29
136200	0.3100	-1.29
136300	0.3100	-1.29
136400	0.3075	-1.29
136500	0.3075	-1.29
136600	0.3075	-1.29
136700	0.3050	-1.29
136800	0.3050	-1.29
136900	0.3050	-1.29
137000	0.3050	-1.29
137100	0.3025	-1.29
137200	0.3025	-1.29
137300	0.3000	-1.28
137400	0.3000	-1.28
137500	0.3000	-1.28
137600	0.3000	-1.28
137700	0.3000	-1.28
137800	0.3000	-1.28
137900	0.3025	-1.29
138000	0.3025	-1.29
138100	0.3025	-1.29
138200	0.3050	-1.29
138300	0.3050	-1.29
138400	0.3050	-1.29
138500	0.3075	-1.29
138600	0.3075	-1.29
138700	0.3100	-1.29
138800	0.3125	-1.29
138900	0.3150	-1.29
139000	0.3150	-1.29
139100	0.3175	-1.29
139200	0.3200	-1.29
139300	0.3200	-1.29
139400	0.3225	-1.29
139500	0.3250	-1.29
139600	0.3275	-1.30
139700	0.3300	-1.30
139800	0.3325	-1.30
139900	0.3325	-1.30
140000	0.3350	-1.30
140100	0.3375	-1.30
140200	0.3400	-1.30
140300	0.3425	-1.30
140400	0.3450	-1.30
140500	0.3475	-1.30
140600	0.3500	-1.30
140700	0.3525	-1.30
140800	0.3525	-1.30
140900	0.3550	-1.30
141000	0.3575	-1.30
141100	0.3575	-1.30
141200	0.3575	-1.30
141300	0.3600	-1.30
141400	0.3600	-1.30
141500	0.3600	-1.30
141600	0.3600	-1.30
141700	0.3600	-1.30
141800	0.3600	-1.30
141900	0.3625	-1.30
142000	0.3625	-1.30
142100	0.3625	-1.30
142200	0.3625	-1.30
142300	0.3625	-1.30
142400	0.3600	-1.30
142500	0.3600	-1.30
142600	0.3600	-1.30
142700	0.3600	-1.30
142800	0.3600	-1.30
142900	0.3600	-1.30
143000	0.3575	-1.30
143100	0.3575	-1.30
143200	0.3575	-1.30
143300	0.3550	-1.30
143400	0.3550	-1.30
143500	0.3550	-1.30
143600	0.3525	-1.30
143700	0.3525	-1.30
143800	0.3525	-1.30
143900	0.3500	-1.30
144000	0.3475	-1.30
144100	0.3450	-1.30
144200	0.3450	-1.30
144300	0.3425	-1.30
144400	0.3400	-1.30
144500	0.3375	-1.30
144600	0.3375	-1.30
144700	0.3350	-1.30
144800	0.3350	-1.30
144900	0.3325	-1.30
145000	0.3325	-1.30
145100	0.3300	-1.30
145200	0.3300	-1.30
145300	0.3300	-1.30
145400	0.3300	-1.30
145500	0.3300	-1.30
145600	0.3275	-1.30
145700	0.3275	-1.30
145800	0.3275	-1.30
145900	0.3275	-1.30
146000	0.3275	-1.30
146100	0.3275	-1.30
146200	0.3275	-1.30
146300	0.3275	-1.30
146400	0.3275	-1.30
146500	0.3275	-1.30
146600	0.3275	-1.30
146700	0.3275	-1.30
146800	0.3275	-1.30
146900	0.3275	-1.30
147000	0.3275	-1.30
147100	0.3275	-1.30
147200	0.3275	-1.30
147300	0.3275	-1.30
147400	0.3275	-1.30
147500	0.3275	-1.30
147600	0.3275	-1.30
147700	0.3275	-1.30
147800	0.3275	-1.30
147900	0.3250	-1.30
148000	0.3250	-1.30
148100	0.3250	-1.30
148200	0.3250	-1.30
148300	0.3250	-1.30
148400	0.3225	-1.30
148500	0.3225	-1.30
148600	0.3225	-1.30
148700	0.3225	-1.30
148800	0.3200	-1.30
148900	0.3200	-1.30
149000	0.3200	-1.30
149100	0.3200	-1.30
149200	0.3225	-1.30
149300	0.3225	-1.30
149400	0.3225	-1.30
149500	0.3225	-1.30
149600	0.3225	-1.30
149700	0.3225	-1.30
149800	0.3250	-1.30
149900	0.3250	-1.30
150000	0.3225	-1.29
150100	0.3225	-1.29
150200	0.3225	-1.29
150300	0.3225	-1.29
150400	0.3225	-1.29
150500	0.3225	-1.29
150600	0.3200	-1.29
150700	0.3200	-1.29
150800	0.3200	-1.29
150900	0.3175	-1.29
151000	0.3175	-1.29
151100	0.3150	-1.29
151200	0.3150	-1.29
151300	0.3150	-1.29
151400	0.3125	-1.28
151500	0.3125	-1.28
151600	0.3125	-1.28
151700	0.3100	-1.28
151800	0.3100	-1.28
151900	0.3100	-1.28
152000	0.3075	-1.28
152100	0.3075	-1.28
152200	0.3075	-1.28
152300	0.3075	-1.28
152400	0.3050	-1.28
152500	0.3050	-1.28
152600	0.3050	-1.27
152700	0.3025	-1.27
152800	0.3025	-1.27
152900	0.3025	-1.27
153000	0.3025	-1.27
153100	0.3025	-1.27
153200	0.3025	-1.27
153300	0.3000	-1.27
153400	0.3000	-1.27
153500	0.3000	-1.27
153600	0.3000	-1.27
153700	0.3000	-1.27
153800	0.3000	-1.27
153900	0.3000	-1.27
154000	0.3000	-1.27
154100	0.2975	-1.27
154200	0.2975	-1.27
154300	0.2975	-1.26
154400	0.2975	-1.26
154500	0.2975	-1.26
154600	0.2975	-1.26
154700	0.3000	-1.26
154800	0.3000	-1.26
154900	0.3000	-1.26
155000	0.3000	-1.26
155100	0.3000	-1.26
155200	0.3025	-1.26
155300	0.3025	-1.26
155400	0.3025	-1.26
155500	0.3025	-1.26
155600	0.3050	-1.26
155700	0.3050	-1.26
155800	0.3050	-1.26
155900	0.3075	-1.26
156000	0.3075	-1.26
156100	0.3075	-1.26
156200	0.3075	-1.26
156300	0.3075	-1.26
156400	0.3075	-1.26
156500	0.3075	-1.26
156600	0.3100	-1.26
156700	0.3100	-1.26
156800	0.3100	-1.26
156900	0.3100	-1.26
157000	0.3100	-1.26
157100	0.3100	-1.26
157200	0.3100	-1.26
157300	0.3100	-1.25
157400	0.3125	-1.25
157500	0.3125	-1.25
157600	0.3150	-1.26
157700	0.3150	-1.26
157800	0.3150	-1.26
157900	0.3175	-1.26
158000	0.3175	-1.26
158100	0.3200	-1.26
158200	0.3200	-1.26
158300	0.3225	-1.26
158400	0.3225	-1.26
158500	0.3250	-1.26
158600	0.3250	-1.25
158700	0.3250	-1.25
158800	0.3275	-1.25
158900	0.3275	-1.25
159000	0.3275	-1.25
159100	0.3275	-1.26
159200	0.3275	-1.26
159300	0.3300	-1.26
159400	0.3300	-1.26
159500	0.3300	-1.26
159600	0.3300	-1.26
159700	0.3325	-1.26
159800	0.3325	-1.26
159900	0.3325	-1.26
160000	0.3350	-1.26
160100	0.3350	-1.26
160200	0.3375	-1.27
160300	0.3375	-1.27
160400	0.3375	-1.27
160500	0.3400	-1.27
160600	0.3400	-1.27
160700	0.3400	-1.27
160800	0.3425	-1.27
160900	0.3425	-1.27
161000	0.3425	-1.28
161100	0.3450	-1.28
161200	0.3450	-1.28
161300	0.3475	-1.28
161400	0.3475	-1.28
161500	0.3475	-1.28
161600	0.3475	-1.28
161700	0.3475	-1.28
161800	0.3475	-1.28
161900	0.3475	-1.28
162000	0.3475	-1.28
162100	0.3475	-1.28
162200	0.3475	-1.28
162300	0.3475	-1.28
162400	0.3475	-1.28
162500	0.3475	-1.28
162600	0.3475	-1.28
162700	0.3475	-1.28
162800	0.3475	-1.28
162900	0.3500	-1.28
163000	0.3500	-1.28
163100	0.3500	-1.28
163200	0.3525	-1.28
163300	0.3525	-1.28
163400	0.3550	-1.29
163500	0.3550	-1.29
163600	0.3550	-1.29
163700	0.3575	-1.29
163800	0.3575	-1.29
163900	0.3600	-1.29
164000	0.3600	-1.29
164100	0.3600	-1.29
164200	0.3600	-1.29
164300	0.3625	-1.29
164400	0.3625	-1.29
164500	0.3625	-1.29
164600	0.3625	-1.29
164700	0.3625	-1.29
164800	0.3625	-1.29
164900	0.3625	-1.29
165000	0.3625	-1.29
165100	0.3625	-1.29
165200	0.3650	-1.29
165300	0.3650	-1.29
165400	0.3675	-1.29
165500	0.3650	-1.29
165600	0.3650	-1.29
165700	0.3650	-1.29
165800	0.3650	-1.29
165900	0.3650	-1.29
166000	0.3650	-1.29
166100	0.3650	-1.29
166200	0.3650	-1.29
166300	0.3650	-1.29
166400	0.3650	-1.29
166500	0.3650	-1.29
166600	0.3650	-1.29
166700	0.3650	-1.29
166800	0.3650	-1.29
166900	0.3650	-1.29
167000	0.3675	-1.29
167100	0.3675	-1.29
167200	0.3675	-1.29
167300	0.3700	-1.29
167400	0.3700	-1.29
167500	0.3700	-1.29
167600	0.3700	-1.29
167700	0.3725	-1.29
167800	0.3725	-1.29
167900	0.3725	-1.29
168000	0.3725	-1.29
168100	0.3750	-1.29
168200	0.3750	-1.29
168300	0.3750	-1.29
168400	0.3775	-1.29
168500	0.3800	-1.29
168600	0.3800	-1.30
168700	0.3825	-1.30
168800	0.3825	-1.30
168900	0.3825	-1.30
169000	0.3825	-1.30
169100	0.3850	-1.30
169200	0.3850	-1.30
169300	0.3850	-1.30
169400	0.3850	-1.30
169500	0.3850	-1.30
169600	0.3850	-1.30
169700	0.3850	-1.30
169800	0.3850	-1.30
169900	0.3850	-1.30
170000	0.3850	-1.30
170100	0.3850	-1.30
170200	0.3850	-1.30
170300	0.3850	-1.30
170400	0.3850	-1.30
170500	0.3850	-1.30
170600	0.3850	-1.30
170700	0.3850	-1.30
170800	0.3825	-1.30
170900	0.3825	-1.30
171000	0.3825	-1.30
171100	0.3825	-1.30
171200	0.3825	-1.30
171300	0.3800	-1.30
171400	0.3800	-1.30
171500	0.3775	-1.30
171600	0.3775	-1.30
171700	0.3775	-1.30
171800	0.3775	-1.30
171900	0.3775	-1.30
172000	0.3775	-1.30
172100	0.3750	-1.30
172200	0.3750	-1.30
172300	0.3750	-1.30
172400	0.3750	-1.30
172500	0.3750	-1.30
172600	0.3750	-1.30
172700	0.3750	-1.30
172800	0.3725	-1.30
172900	0.3725	-1.30
173000	0.3725	-1.30
173100	0.3725	-1.30
173200	0.3750	-1.30
173300	0.3750	-1.30
173400	0.3750	-1.30
173500	0.3775	-1.30
173600	0.3775	-1.30
173700	0.3750	-1.30
173800	0.3750	-1.30
173900	0.3750	-1.30
174000	0.3775	-1.30
174100	0.3775	-1.30
174200	0.3775	-1.30
174300	0.3775	-1.30
174400	0.3775	-1.30
174500	0.3775	-1.30
174600	0.3775	-1.30
174700	0.3775	-1.30
174800	0.3775	-1.30
174900	0.3775	-1.30
175000	0.3800	-1.30
175100	0.3800	-1.30
175200	0.3800	-1.30
175300	0.3825	-1.30
175400	0.3825	-1.30
175500	0.3850	-1.30
175600	0.3850	-1.30
175700	0.3850	-1.30
175800	0.3850	-1.30
175900	0.3875	-1.30
176000	0.3875	-1.30
176100	0.3850	-1.30
176200	0.3850	-1.30
176300	0.3850	-1.30
176400	0.3850	-1.30
176500	0.3850	-1.30
176600	0.3850	-1.30
176700	0.3850	-1.30
176800	0.3850	-1.30
176900	0.3850	-1.30
177000	0.3850	-1.30
177100	0.3850	-1.30
177200	0.3850	-1.30
177300	0.3850	-1.30
177400	0.3850	-1.30
177500	0.3850	-1.30
177600	0.3850	-1.30
177700	0.3850	-1.30
177800	0.3850	-1.30
177900	0.3875	-1.30
178000	0.3875	-1.30
178100	0.3900	-1.30
178200	0.3900	-1.30
178300	0.3925	-1.30
178400	0.3950	-1.30
178500	0.3975	-1.30
178600	0.3975	-1.30
178700	0.4000	-1.30
178800	0.4025	-1.30
178900	0.4050	-1.30
179000	0.4075	-1.30
179100	0.4075	-1.30
179200	0.4100	-1.30
179300	0.4125	-1.30
179400	0.4125	-1.30
179500	0.4150	-1.30
179600	0.4175	-1.30
179700	0.4200	-1.30
179800	0.4225	-1.30
179900	0.4225	-1.30
180000	0.4250	-1.30
180100	0.4250	-1.30
180200	0.4275	-1.30
180300	0.4275	-1.30
180400	0.4300	-1.30
180500	0.4300	-1.30
180600	0.4325	-1.30
180700	0.4325	-1.30
180800	0.4350	-1.30
180900	0.4350	-1.30
181000	0.4375	-1.30
181100	0.4400	-1.30
181200	0.4400	-1.30
181300	0.4425	-1.30
181400	0.4425	-1.30
181500	0.4450	-1.30
181600	0.4475	-1.30
181700	0.4500	-1.30
181800	0.4525	-1.30
181900	0.4525	-1.30
182000	0.4550	-1.30
182100	0.4575	-1.30
182200	0.4600	-1.30
182300	0.4625	-1.30
182400	0.4625	-1.30
182500	0.4650	-1.30
182600	0.4675	-1.30
182700	0.4700	-1.30
182800	0.4700	-1.30
182900	0.4725	-1.30
183000	0.4750	-1.30
183100	0.4775	-1.30
183200	0.4800	-1.30
183300	0.4825	-1.30
183400	0.4850	-1.30
183500	0.4875	-1.30
183600	0.4925	-1.30
183700	0.4950	-1.30
183800	0.5000	-1.30
183900	0.5025	-1.30
184000	0.5075	-1.30
184100	0.5125	-1.30
184200	0.5125	-1.30
184300	0.5125	-1.30
184400	0.5150	-1.30
184500	0.5150	-1.30
184600	0.5150	-1.30
184700	0.5175	-1.30
184800	0.5175	-1.30
184900	0.5175	-1.30
185000	0.5175	-1.30
185100	0.5200	-1.30
185200	0.5200	-1.30
185300	0.5200	-1.30
185400	0.5225	-1.30
185500	0.5225	-1.30
185600	0.5225	-1.30
185700	0.5250	-1.30
185800	0.5250	-1.30
185900	0.5250	-1.30
186000	0.5275	-1.30
186100	0.5275	-1.30
186200	0.5275	-1.30
186300	0.5300	-1.30
186400	0.5300	-1.30
186500	0.5300	-1.30
186600	0.5325	-1.30
186700	0.5325	-1.30
186800	0.5325	-1.30
186900	0.5325	-1.30
187000	0.5350	-1.30
187100	0.5350	-1.30
187200	0.5350	-1.30
187300	0.5375	-1.30
187400	0.5375	-1.30
187500	0.5375	-1.30
187600	0.5400	-1.30
187700	0.5400	-1.30
187800	0.5400	-1.30
187900	0.5425	-1.30
188000	0.5425	-1.30
188100	0.5425	-1.30
188200	0.5450	-1.30
188300	0.5450	-1.30
188400	0.5450	-1.30
188500	0.5450	-1.30
188600	0.5475	-1.30
188700	0.5475	-1.30
188800	0.5475	-1.30
188900	0.5500	-1.30
189000	0.5500	-1.29
189100	0.5500	-1.29
189200	0.5525	-1.29
189300	0.5525	-1.29
189400	0.5525	-1.29
189500	0.5525	-1.29
189600	0.5550	-1.29
189700	0.5550	-1.29
189800	0.5550	-1.29
189900	0.5575	-1.29
190000	0.5575	-1.29
190100	0.5525	-1.29
190200	0.5475	-1.29
190300	0.5400	-1.30
190400	0.5350	-1.30
190500	0.5300	-1.30
190600	0.5250	-1.30
190700	0.5225	-1.30
190800	0.5175	-1.30
190900	0.5125	-1.30
191000	0.5100	-1.30
191100	0.5050	-1.30
191200	0.5025	-1.30
191300	0.4975	-1.30
191400	0.4950	-1.30
191500	0.4900	-1.30
191600	0.4875	-1.30
191700	0.4825	-1.30
191800	0.4800	-1.30
191900	0.4775	-1.30
192000	0.4750	-1.30
192100	0.4725	-1.30
192200	0.4675	-1.30
192300	0.4650	-1.30
192400	0.4625	-1.30
192500	0.4625	-1.30
192600	0.4600	-1.30
192700	0.4600	-1.30
192800	0.4575	-1.30
192900	0.4550	-1.30
193000	0.4550	-1.30
193100	0.4550	-1.30
193200	0.4525	-1.30
193300	0.4525	-1.30
193400	0.4525	-1.30
193500	0.4500	-1.30
193600	0.4500	-1.30
193700	0.4500	-1.30
193800	0.4475	-1.30
193900	0.4475	-1.30
194000	0.4475	-1.30
194100	0.4450	-1.30
194200	0.4450	-1.30
194300	0.4450	-1.30
194400	0.4425	-1.30
194500	0.4425	-1.30
194600	0.4400	-1.30
194700	0.4400	-1.30
194800	0.4400	-1.30
194900	0.4375	-1.30
195000	0.4375	-1.30
195100	0.4350	-1.30
195200	0.4350	-1.30
195300	0.4350	-1.30
195400	0.4325	-1.30
195500	0.4325	-1.30
195600	0.4325	-1.30
195700	0.4325	-1.30
195800	0.4325	-1.30
195900	0.4325	-1.30
196000	0.4300	-1.30
196100	0.4300	-1.30
196200	0.4300	-1.30
196300	0.4300	-1.30
196400	0.4300	-1.30
196500	0.4300	-1.30
196600	0.4300	-1.30
196700	0.4300	-1.30
196800	0.4300	-1.30
196900	0.4300	-1.30
197000	0.4300	-1.30
197100	0.4275	-1.30
197200	0.4275	-1.30
197300	0.4275	-1.30
197400	0.4275	-1.30
197500	0.4275	-1.30
197600	0.4275	-1.30
197700	0.4275	-1.30
197800	0.4275	-1.30
197900	0.4275	-1.30
198000	0.4275	-1.30
198100	0.4275	-1.30
198200	0.4275	-1.30
198300	0.4275	-1.30
198400	0.4275	-1.30
198500	0.4275	-1.30
198600	0.4275	-1.30
198700	0.4275	-1.30
198800	0.4275	-1.30
198900	0.4275	-1.30
199000	0.4275	-1.30
199100	0.4275	-1.30
199200	0.4275	-1.30
199300	0.4250	-1.30
199400	0.4250	-1.30
199500	0.4250	-1.30
199600	0.4250	-1.30
199700	0.4250	-1.30
199800	0.4250	-1.30
[truncated: 7,235 more rows]
