# Supplementary material for: The genetic basis of aneuploidy tolerance in wild yeast
Source: eLife. 2020 Jan 7;9:e52063. doi: 10.7554/eLife.52063 (PMC6970514; doi:10.7554/eLife.52063)
Supplement: Figure 1—source data 1. [file elife-52063-fig1-data1.zip › A1vB1/A1vB1_n20_ch2]

Bin start (bp)	MLE allele freq.	LOD score
0	0.5850	-1.22
100	0.5850	-1.22
200	0.5850	-1.22
300	0.5850	-1.22
400	0.5850	-1.22
500	0.5850	-1.22
600	0.5850	-1.22
700	0.5850	-1.22
800	0.5850	-1.22
900	0.5850	-1.22
1000	0.5850	-1.22
1100	0.5850	-1.22
1200	0.5850	-1.22
1300	0.5850	-1.22
1400	0.5850	-1.22
1500	0.5850	-1.22
1600	0.5850	-1.22
1700	0.5850	-1.22
1800	0.5850	-1.22
1900	0.5850	-1.22
2000	0.5850	-1.22
2100	0.5850	-1.22
2200	0.5850	-1.22
2300	0.5850	-1.22
2400	0.5850	-1.22
2500	0.5850	-1.22
2600	0.5825	-1.22
2700	0.5825	-1.22
2800	0.5825	-1.22
2900	0.5825	-1.22
3000	0.5825	-1.22
3100	0.5825	-1.22
3200	0.5825	-1.22
3300	0.5825	-1.22
3400	0.5825	-1.22
3500	0.5825	-1.22
3600	0.5825	-1.22
3700	0.5825	-1.22
3800	0.5825	-1.22
3900	0.5825	-1.22
4000	0.5825	-1.22
4100	0.5825	-1.22
4200	0.5825	-1.22
4300	0.5825	-1.22
4400	0.5825	-1.22
4500	0.5825	-1.22
4600	0.5825	-1.22
4700	0.5825	-1.22
4800	0.5825	-1.22
4900	0.5825	-1.22
5000	0.5825	-1.22
5100	0.5825	-1.22
5200	0.5825	-1.22
5300	0.5825	-1.22
5400	0.5825	-1.22
5500	0.5825	-1.22
5600	0.5825	-1.22
5700	0.5825	-1.22
5800	0.5825	-1.22
5900	0.5825	-1.22
6000	0.5825	-1.22
6100	0.5825	-1.22
6200	0.5825	-1.22
6300	0.5825	-1.22
6400	0.5825	-1.22
6500	0.5825	-1.22
6600	0.5825	-1.22
6700	0.5825	-1.22
6800	0.5825	-1.22
6900	0.5825	-1.22
7000	0.5825	-1.22
7100	0.5850	-1.22
7200	0.5875	-1.21
7300	0.5900	-1.21
7400	0.5925	-1.21
7500	0.5950	-1.20
7600	0.6000	-1.20
7700	0.6025	-1.20
7800	0.6050	-1.19
7900	0.6075	-1.19
8000	0.6100	-1.18
8100	0.6125	-1.18
8200	0.6150	-1.17
8300	0.6175	-1.17
8400	0.6175	-1.17
8500	0.6175	-1.17
8600	0.6175	-1.17
8700	0.6175	-1.17
8800	0.6175	-1.17
8900	0.6175	-1.17
9000	0.6175	-1.17
9100	0.6175	-1.16
9200	0.6175	-1.16
9300	0.6175	-1.16
9400	0.6175	-1.16
9500	0.6150	-1.16
9600	0.6150	-1.16
9700	0.6125	-1.16
9800	0.6125	-1.16
9900	0.6100	-1.16
10000	0.6125	-1.16
10100	0.6125	-1.16
10200	0.6125	-1.15
10300	0.6125	-1.15
10400	0.6125	-1.15
10500	0.6125	-1.15
10600	0.6150	-1.14
10700	0.6150	-1.14
10800	0.6150	-1.14
10900	0.6175	-1.13
11000	0.6175	-1.13
11100	0.6175	-1.13
11200	0.6175	-1.13
11300	0.6175	-1.13
11400	0.6175	-1.13
11500	0.6175	-1.13
11600	0.6175	-1.13
11700	0.6200	-1.12
11800	0.6200	-1.12
11900	0.6200	-1.12
12000	0.6200	-1.12
12100	0.6200	-1.12
12200	0.6200	-1.12
12300	0.6200	-1.12
12400	0.6200	-1.13
12500	0.6200	-1.13
12600	0.6200	-1.13
12700	0.6200	-1.13
12800	0.6200	-1.13
12900	0.6200	-1.13
13000	0.6200	-1.13
13100	0.6200	-1.13
13200	0.6200	-1.13
13300	0.6200	-1.13
13400	0.6200	-1.13
13500	0.6200	-1.13
13600	0.6200	-1.13
13700	0.6200	-1.13
13800	0.6200	-1.13
13900	0.6200	-1.13
14000	0.6200	-1.13
14100	0.6200	-1.13
14200	0.6200	-1.13
14300	0.6175	-1.14
14400	0.6175	-1.14
14500	0.6175	-1.14
14600	0.6175	-1.14
14700	0.6150	-1.14
14800	0.6150	-1.14
14900	0.6150	-1.14
15000	0.6150	-1.14
15100	0.6125	-1.14
15200	0.6125	-1.15
15300	0.6125	-1.15
15400	0.6125	-1.15
15500	0.6100	-1.15
15600	0.6100	-1.15
15700	0.6100	-1.15
15800	0.6075	-1.15
15900	0.6075	-1.16
16000	0.6075	-1.16
16100	0.6075	-1.16
16200	0.6075	-1.16
16300	0.6050	-1.16
16400	0.6050	-1.16
16500	0.6075	-1.17
16600	0.6075	-1.17
16700	0.6075	-1.17
16800	0.6075	-1.17
16900	0.6050	-1.17
17000	0.6050	-1.17
17100	0.6050	-1.17
17200	0.6050	-1.17
17300	0.6075	-1.17
17400	0.6075	-1.17
17500	0.6075	-1.17
17600	0.6075	-1.17
17700	0.6075	-1.17
17800	0.6075	-1.17
17900	0.6075	-1.17
18000	0.6075	-1.17
18100	0.6075	-1.17
18200	0.6075	-1.17
18300	0.6075	-1.17
18400	0.6075	-1.17
18500	0.6075	-1.17
18600	0.6075	-1.16
18700	0.6075	-1.16
18800	0.6075	-1.16
18900	0.6075	-1.16
19000	0.6075	-1.16
19100	0.6100	-1.16
19200	0.6100	-1.16
19300	0.6100	-1.16
19400	0.6100	-1.16
19500	0.6100	-1.16
19600	0.6100	-1.15
19700	0.6100	-1.15
19800	0.6100	-1.15
19900	0.6100	-1.15
20000	0.6100	-1.15
20100	0.6100	-1.15
20200	0.6100	-1.15
20300	0.6100	-1.15
20400	0.6100	-1.14
20500	0.6100	-1.14
20600	0.6125	-1.14
20700	0.6125	-1.14
20800	0.6125	-1.13
20900	0.6125	-1.13
21000	0.6125	-1.13
21100	0.6125	-1.13
21200	0.6125	-1.13
21300	0.6125	-1.13
21400	0.6125	-1.13
21500	0.6125	-1.13
21600	0.6125	-1.13
21700	0.6125	-1.13
21800	0.6150	-1.12
21900	0.6150	-1.12
22000	0.6150	-1.12
22100	0.6175	-1.12
22200	0.6175	-1.12
22300	0.6200	-1.11
22400	0.6200	-1.11
22500	0.6200	-1.11
22600	0.6200	-1.11
22700	0.6225	-1.11
22800	0.6225	-1.11
22900	0.6225	-1.11
23000	0.6225	-1.11
23100	0.6225	-1.11
23200	0.6225	-1.11
23300	0.6250	-1.11
23400	0.6250	-1.10
23500	0.6250	-1.10
23600	0.6275	-1.10
23700	0.6275	-1.10
23800	0.6275	-1.10
23900	0.6275	-1.10
24000	0.6275	-1.09
24100	0.6300	-1.09
24200	0.6300	-1.09
24300	0.6300	-1.09
24400	0.6300	-1.09
24500	0.6300	-1.09
24600	0.6300	-1.09
24700	0.6300	-1.09
24800	0.6300	-1.09
24900	0.6275	-1.09
25000	0.6275	-1.10
25100	0.6275	-1.10
25200	0.6275	-1.10
25300	0.6275	-1.10
25400	0.6275	-1.10
25500	0.6275	-1.10
25600	0.6250	-1.10
25700	0.6250	-1.10
25800	0.6250	-1.11
25900	0.6250	-1.11
26000	0.6250	-1.11
26100	0.6250	-1.11
26200	0.6250	-1.11
26300	0.6250	-1.11
26400	0.6250	-1.12
26500	0.6250	-1.12
26600	0.6250	-1.12
26700	0.6225	-1.12
26800	0.6225	-1.12
26900	0.6225	-1.12
27000	0.6200	-1.12
27100	0.6200	-1.12
27200	0.6200	-1.13
27300	0.6200	-1.13
27400	0.6175	-1.13
27500	0.6175	-1.13
27600	0.6175	-1.13
27700	0.6150	-1.14
27800	0.6150	-1.14
27900	0.6125	-1.14
28000	0.6125	-1.14
28100	0.6125	-1.14
28200	0.6100	-1.14
28300	0.6100	-1.14
28400	0.6075	-1.14
28500	0.6075	-1.15
28600	0.6075	-1.15
28700	0.6050	-1.15
28800	0.6050	-1.15
28900	0.6025	-1.16
29000	0.6025	-1.16
29100	0.6025	-1.16
29200	0.6025	-1.16
29300	0.6025	-1.16
29400	0.6025	-1.16
29500	0.6025	-1.16
29600	0.6025	-1.16
29700	0.6025	-1.16
29800	0.6025	-1.16
29900	0.6025	-1.16
30000	0.6025	-1.16
30100	0.6025	-1.16
30200	0.6050	-1.16
30300	0.6050	-1.16
30400	0.6050	-1.16
30500	0.6050	-1.16
30600	0.6050	-1.16
30700	0.6050	-1.15
30800	0.6050	-1.15
30900	0.6050	-1.15
31000	0.6050	-1.15
31100	0.6075	-1.15
31200	0.6075	-1.15
31300	0.6075	-1.15
31400	0.6075	-1.15
31500	0.6075	-1.15
31600	0.6075	-1.15
31700	0.6075	-1.15
31800	0.6075	-1.15
31900	0.6075	-1.15
32000	0.6075	-1.15
32100	0.6100	-1.15
32200	0.6100	-1.15
32300	0.6100	-1.15
32400	0.6100	-1.15
32500	0.6100	-1.15
32600	0.6100	-1.15
32700	0.6100	-1.15
32800	0.6100	-1.15
32900	0.6100	-1.15
33000	0.6100	-1.14
33100	0.6100	-1.14
33200	0.6100	-1.14
33300	0.6125	-1.14
33400	0.6125	-1.14
33500	0.6125	-1.14
33600	0.6125	-1.14
33700	0.6125	-1.14
33800	0.6125	-1.14
33900	0.6125	-1.13
34000	0.6125	-1.13
34100	0.6150	-1.13
34200	0.6150	-1.13
34300	0.6150	-1.13
34400	0.6150	-1.13
34500	0.6150	-1.13
34600	0.6150	-1.12
34700	0.6150	-1.12
34800	0.6150	-1.12
34900	0.6175	-1.12
35000	0.6175	-1.12
35100	0.6175	-1.12
35200	0.6175	-1.12
35300	0.6175	-1.11
35400	0.6175	-1.11
35500	0.6175	-1.11
35600	0.6175	-1.11
35700	0.6150	-1.12
35800	0.6125	-1.12
35900	0.6100	-1.13
36000	0.6050	-1.13
36100	0.6025	-1.14
36200	0.6000	-1.14
36300	0.5975	-1.15
36400	0.5925	-1.15
36500	0.5900	-1.16
36600	0.5875	-1.17
36700	0.5850	-1.17
36800	0.5825	-1.18
36900	0.5800	-1.18
37000	0.5750	-1.19
37100	0.5725	-1.19
37200	0.5700	-1.20
37300	0.5675	-1.20
37400	0.5650	-1.21
37500	0.5600	-1.21
37600	0.5575	-1.22
37700	0.5575	-1.22
37800	0.5550	-1.22
37900	0.5525	-1.22
38000	0.5525	-1.23
38100	0.5500	-1.23
38200	0.5500	-1.23
38300	0.5475	-1.23
38400	0.5475	-1.23
38500	0.5450	-1.23
38600	0.5450	-1.23
38700	0.5425	-1.24
38800	0.5425	-1.24
38900	0.5400	-1.24
39000	0.5400	-1.24
39100	0.5375	-1.24
39200	0.5375	-1.24
39300	0.5350	-1.24
39400	0.5325	-1.24
39500	0.5325	-1.25
39600	0.5325	-1.25
39700	0.5325	-1.25
39800	0.5300	-1.25
39900	0.5300	-1.25
40000	0.5300	-1.25
40100	0.5300	-1.25
40200	0.5300	-1.25
40300	0.5275	-1.25
40400	0.5275	-1.25
40500	0.5275	-1.25
40600	0.5275	-1.25
40700	0.5275	-1.25
40800	0.5250	-1.25
40900	0.5250	-1.25
41000	0.5250	-1.25
41100	0.5250	-1.25
41200	0.5225	-1.25
41300	0.5225	-1.25
41400	0.5200	-1.25
41500	0.5200	-1.26
41600	0.5175	-1.26
41700	0.5175	-1.26
41800	0.5150	-1.26
41900	0.5125	-1.26
42000	0.5125	-1.26
42100	0.5100	-1.26
42200	0.5100	-1.26
42300	0.5075	-1.26
42400	0.5075	-1.26
42500	0.5050	-1.26
42600	0.5050	-1.26
42700	0.5025	-1.26
42800	0.5025	-1.26
42900	0.5000	-1.27
43000	0.5000	-1.27
43100	0.4975	-1.27
43200	0.4950	-1.27
43300	0.4950	-1.27
43400	0.4925	-1.27
43500	0.4925	-1.27
43600	0.4900	-1.27
43700	0.4900	-1.27
43800	0.4900	-1.27
43900	0.4875	-1.27
44000	0.4875	-1.28
44100	0.4875	-1.28
44200	0.4850	-1.28
44300	0.4850	-1.28
44400	0.4825	-1.28
44500	0.4825	-1.28
44600	0.4825	-1.28
44700	0.4800	-1.28
44800	0.4800	-1.28
44900	0.4775	-1.28
45000	0.4775	-1.28
45100	0.4775	-1.28
45200	0.4775	-1.29
45300	0.4775	-1.29
45400	0.4775	-1.29
45500	0.4750	-1.29
45600	0.4750	-1.29
45700	0.4750	-1.29
45800	0.4750	-1.29
45900	0.4750	-1.29
46000	0.4700	-1.29
46100	0.4675	-1.29
46200	0.4650	-1.29
46300	0.4600	-1.30
46400	0.4575	-1.30
46500	0.4550	-1.30
46600	0.4500	-1.30
46700	0.4500	-1.30
46800	0.4450	-1.30
46900	0.4425	-1.30
47000	0.4400	-1.30
47100	0.4400	-1.30
47200	0.4375	-1.30
47300	0.4375	-1.30
47400	0.4375	-1.30
47500	0.4350	-1.30
47600	0.4350	-1.30
47700	0.4350	-1.30
47800	0.4350	-1.30
47900	0.4350	-1.30
48000	0.4325	-1.30
48100	0.4325	-1.30
48200	0.4325	-1.30
48300	0.4300	-1.30
48400	0.4300	-1.30
48500	0.4300	-1.30
48600	0.4275	-1.30
48700	0.4275	-1.30
48800	0.4250	-1.30
48900	0.4250	-1.30
49000	0.4225	-1.30
49100	0.4200	-1.30
49200	0.4200	-1.30
49300	0.4175	-1.30
49400	0.4150	-1.30
49500	0.4125	-1.30
49600	0.4100	-1.30
49700	0.4100	-1.30
49800	0.4075	-1.30
49900	0.4050	-1.30
50000	0.4050	-1.30
50100	0.4025	-1.30
50200	0.4000	-1.29
50300	0.3975	-1.29
50400	0.3950	-1.29
50500	0.3925	-1.29
50600	0.3900	-1.29
50700	0.3875	-1.29
50800	0.3875	-1.29
50900	0.3850	-1.29
51000	0.3825	-1.28
51100	0.3825	-1.28
51200	0.3800	-1.28
51300	0.3775	-1.28
51400	0.3775	-1.28
51500	0.3775	-1.28
51600	0.3775	-1.27
51700	0.3750	-1.27
51800	0.3750	-1.27
51900	0.3750	-1.27
52000	0.3725	-1.27
52100	0.3725	-1.27
52200	0.3725	-1.27
52300	0.3725	-1.27
52400	0.3725	-1.27
52500	0.3725	-1.27
52600	0.3725	-1.27
52700	0.3725	-1.27
52800	0.3750	-1.27
52900	0.3750	-1.27
53000	0.3750	-1.27
53100	0.3750	-1.27
53200	0.3750	-1.27
53300	0.3775	-1.27
53400	0.3775	-1.27
53500	0.3775	-1.27
53600	0.3775	-1.27
53700	0.3775	-1.27
53800	0.3775	-1.27
53900	0.3775	-1.27
54000	0.3775	-1.27
54100	0.3775	-1.27
54200	0.3775	-1.27
54300	0.3775	-1.27
54400	0.3775	-1.27
54500	0.3775	-1.27
54600	0.3775	-1.27
54700	0.3775	-1.26
54800	0.3775	-1.26
54900	0.3775	-1.26
55000	0.3775	-1.26
55100	0.3775	-1.26
55200	0.3775	-1.26
55300	0.3750	-1.26
55400	0.3750	-1.26
55500	0.3750	-1.26
55600	0.3750	-1.26
55700	0.3750	-1.25
55800	0.3750	-1.25
55900	0.3725	-1.25
56000	0.3725	-1.25
56100	0.3725	-1.25
56200	0.3725	-1.25
56300	0.3725	-1.25
56400	0.3725	-1.25
56500	0.3725	-1.25
56600	0.3700	-1.25
56700	0.3700	-1.25
56800	0.3700	-1.24
56900	0.3675	-1.24
57000	0.3675	-1.24
57100	0.3675	-1.24
57200	0.3675	-1.24
57300	0.3675	-1.24
57400	0.3675	-1.24
57500	0.3675	-1.24
57600	0.3675	-1.24
57700	0.3675	-1.24
57800	0.3700	-1.24
57900	0.3700	-1.24
58000	0.3700	-1.24
58100	0.3700	-1.24
58200	0.3700	-1.24
58300	0.3700	-1.24
58400	0.3700	-1.24
58500	0.3725	-1.24
58600	0.3725	-1.24
58700	0.3725	-1.24
58800	0.3725	-1.24
58900	0.3725	-1.24
59000	0.3725	-1.24
59100	0.3725	-1.24
59200	0.3750	-1.24
59300	0.3750	-1.24
59400	0.3750	-1.24
59500	0.3750	-1.24
59600	0.3750	-1.24
59700	0.3750	-1.24
59800	0.3750	-1.24
59900	0.3775	-1.24
60000	0.3775	-1.24
60100	0.3775	-1.24
60200	0.3775	-1.24
60300	0.3775	-1.24
60400	0.3800	-1.24
60500	0.3800	-1.24
60600	0.3800	-1.24
60700	0.3825	-1.24
60800	0.3825	-1.24
60900	0.3825	-1.24
61000	0.3825	-1.24
61100	0.3800	-1.24
61200	0.3800	-1.24
61300	0.3775	-1.24
61400	0.3775	-1.24
61500	0.3775	-1.24
61600	0.3750	-1.24
61700	0.3750	-1.24
61800	0.3750	-1.24
61900	0.3750	-1.24
62000	0.3750	-1.24
62100	0.3750	-1.24
62200	0.3750	-1.24
62300	0.3750	-1.24
62400	0.3750	-1.24
62500	0.3750	-1.24
62600	0.3775	-1.24
62700	0.3775	-1.24
62800	0.3775	-1.24
62900	0.3775	-1.25
63000	0.3750	-1.24
63100	0.3725	-1.24
63200	0.3700	-1.24
63300	0.3675	-1.24
63400	0.3675	-1.24
63500	0.3650	-1.23
63600	0.3625	-1.23
63700	0.3600	-1.23
63800	0.3575	-1.22
63900	0.3575	-1.22
64000	0.3550	-1.22
64100	0.3550	-1.22
64200	0.3525	-1.21
64300	0.3525	-1.21
64400	0.3525	-1.21
64500	0.3525	-1.21
64600	0.3500	-1.20
64700	0.3500	-1.20
64800	0.3500	-1.20
64900	0.3475	-1.19
65000	0.3450	-1.19
65100	0.3450	-1.19
65200	0.3425	-1.18
65300	0.3425	-1.18
65400	0.3425	-1.18
65500	0.3425	-1.18
65600	0.3425	-1.18
65700	0.3450	-1.18
65800	0.3450	-1.18
65900	0.3450	-1.18
66000	0.3450	-1.18
66100	0.3450	-1.18
66200	0.3450	-1.18
66300	0.3450	-1.18
66400	0.3450	-1.18
66500	0.3450	-1.18
66600	0.3475	-1.18
66700	0.3500	-1.19
66800	0.3525	-1.19
66900	0.3525	-1.19
67000	0.3550	-1.19
67100	0.3575	-1.20
67200	0.3575	-1.20
67300	0.3600	-1.20
67400	0.3600	-1.20
67500	0.3625	-1.20
67600	0.3625	-1.20
67700	0.3650	-1.20
67800	0.3650	-1.20
67900	0.3650	-1.20
68000	0.3675	-1.20
68100	0.3675	-1.20
68200	0.3700	-1.20
68300	0.3700	-1.20
68400	0.3675	-1.20
68500	0.3675	-1.19
68600	0.3675	-1.19
68700	0.3650	-1.18
68800	0.3650	-1.18
68900	0.3650	-1.17
69000	0.3650	-1.17
69100	0.3650	-1.17
69200	0.3650	-1.16
69300	0.3650	-1.16
69400	0.3650	-1.15
69500	0.3650	-1.15
69600	0.3650	-1.15
69700	0.3650	-1.14
69800	0.3650	-1.14
69900	0.3675	-1.14
70000	0.3675	-1.14
70100	0.3700	-1.14
70200	0.3700	-1.13
70300	0.3700	-1.13
70400	0.3725	-1.13
70500	0.3725	-1.13
70600	0.3750	-1.13
70700	0.3750	-1.12
70800	0.3775	-1.12
70900	0.3800	-1.12
71000	0.3800	-1.11
71100	0.3825	-1.11
71200	0.3775	-1.10
71300	0.3750	-1.09
71400	0.3725	-1.08
71500	0.3675	-1.07
71600	0.3650	-1.06
71700	0.3625	-1.05
71800	0.3600	-1.04
71900	0.3575	-1.03
72000	0.3525	-1.03
72100	0.3500	-1.01
72200	0.3475	-1.01
72300	0.3450	-1.00
72400	0.3425	-0.99
72500	0.3400	-0.98
72600	0.3375	-0.97
72700	0.3350	-0.96
72800	0.3325	-0.95
72900	0.3300	-0.95
73000	0.3275	-0.94
73100	0.3225	-0.93
73200	0.3200	-0.92
73300	0.3175	-0.91
73400	0.3150	-0.90
73500	0.3150	-0.90
73600	0.3125	-0.89
73700	0.3100	-0.89
73800	0.3100	-0.89
73900	0.3100	-0.89
74000	0.3075	-0.89
74100	0.3075	-0.89
74200	0.3075	-0.88
74300	0.3050	-0.89
74400	0.3050	-0.89
74500	0.3050	-0.89
74600	0.3050	-0.89
74700	0.3050	-0.89
74800	0.3025	-0.89
74900	0.3025	-0.89
75000	0.3000	-0.89
75100	0.3000	-0.89
75200	0.3000	-0.89
75300	0.2975	-0.89
75400	0.2975	-0.89
75500	0.2950	-0.89
75600	0.2950	-0.89
75700	0.2925	-0.89
75800	0.2925	-0.89
75900	0.2925	-0.89
76000	0.2900	-0.89
76100	0.2900	-0.89
76200	0.2875	-0.89
76300	0.2875	-0.89
76400	0.2875	-0.90
76500	0.2875	-0.90
76600	0.2875	-0.90
76700	0.2875	-0.91
76800	0.2850	-0.91
76900	0.2850	-0.91
77000	0.2850	-0.91
77100	0.2850	-0.91
77200	0.2850	-0.92
77300	0.2850	-0.92
77400	0.2850	-0.92
77500	0.2850	-0.92
77600	0.2850	-0.92
77700	0.2850	-0.92
77800	0.2850	-0.93
77900	0.2875	-0.93
78000	0.2875	-0.92
78100	0.2875	-0.92
78200	0.2875	-0.92
78300	0.2900	-0.92
78400	0.2900	-0.92
78500	0.2900	-0.92
78600	0.2900	-0.92
78700	0.2900	-0.92
78800	0.2900	-0.92
78900	0.2900	-0.92
79000	0.2925	-0.92
79100	0.2925	-0.92
79200	0.2925	-0.92
79300	0.2925	-0.92
79400	0.2925	-0.92
79500	0.2950	-0.91
79600	0.2950	-0.91
79700	0.2950	-0.91
79800	0.2950	-0.91
79900	0.2950	-0.90
80000	0.2950	-0.90
80100	0.2950	-0.89
80200	0.2950	-0.89
80300	0.2950	-0.89
80400	0.2950	-0.88
80500	0.2950	-0.87
80600	0.2925	-0.87
80700	0.2925	-0.86
80800	0.2925	-0.86
80900	0.2925	-0.86
81000	0.2950	-0.85
81100	0.2950	-0.85
81200	0.2950	-0.85
81300	0.2950	-0.85
81400	0.2950	-0.85
81500	0.2950	-0.84
81600	0.2925	-0.83
81700	0.2925	-0.83
81800	0.2900	-0.82
81900	0.2900	-0.82
82000	0.2900	-0.82
82100	0.2875	-0.82
82200	0.2875	-0.82
82300	0.2875	-0.81
82400	0.2875	-0.81
82500	0.2850	-0.81
82600	0.2850	-0.81
82700	0.2850	-0.81
82800	0.2850	-0.81
82900	0.2850	-0.81
83000	0.2850	-0.81
83100	0.2850	-0.81
83200	0.2825	-0.81
83300	0.2825	-0.81
83400	0.2825	-0.80
83500	0.2825	-0.80
83600	0.2825	-0.80
83700	0.2800	-0.80
83800	0.2800	-0.79
83900	0.2800	-0.78
84000	0.2775	-0.78
84100	0.2775	-0.77
84200	0.2750	-0.77
84300	0.2750	-0.76
84400	0.2750	-0.76
84500	0.2725	-0.76
84600	0.2725	-0.75
84700	0.2725	-0.75
84800	0.2700	-0.74
84900	0.2700	-0.74
85000	0.2700	-0.73
85100	0.2700	-0.73
85200	0.2700	-0.73
85300	0.2700	-0.72
85400	0.2700	-0.72
85500	0.2700	-0.72
85600	0.2700	-0.71
85700	0.2700	-0.71
85800	0.2675	-0.70
85900	0.2675	-0.70
86000	0.2675	-0.70
86100	0.2675	-0.70
86200	0.2675	-0.70
86300	0.2650	-0.69
86400	0.2650	-0.69
86500	0.2650	-0.69
86600	0.2650	-0.69
86700	0.2650	-0.68
86800	0.2650	-0.68
86900	0.2650	-0.68
87000	0.2650	-0.68
87100	0.2650	-0.69
87200	0.2650	-0.69
87300	0.2650	-0.68
87400	0.2650	-0.68
87500	0.2650	-0.68
87600	0.2650	-0.67
87700	0.2650	-0.67
87800	0.2650	-0.67
87900	0.2675	-0.68
88000	0.2675	-0.68
88100	0.2675	-0.68
88200	0.2675	-0.69
88300	0.2700	-0.70
88400	0.2700	-0.70
88500	0.2700	-0.71
88600	0.2700	-0.71
88700	0.2725	-0.72
88800	0.2725	-0.73
88900	0.2725	-0.73
89000	0.2750	-0.74
89100	0.2750	-0.75
89200	0.2750	-0.75
89300	0.2750	-0.76
89400	0.2775	-0.76
89500	0.2775	-0.76
89600	0.2775	-0.77
89700	0.2775	-0.77
89800	0.2775	-0.77
89900	0.2775	-0.78
90000	0.2775	-0.78
90100	0.2775	-0.78
90200	0.2775	-0.78
90300	0.2775	-0.78
90400	0.2775	-0.78
90500	0.2775	-0.78
90600	0.2775	-0.78
90700	0.2775	-0.78
90800	0.2775	-0.78
90900	0.2750	-0.78
91000	0.2750	-0.77
91100	0.2750	-0.77
91200	0.2750	-0.77
91300	0.2750	-0.77
91400	0.2750	-0.77
91500	0.2750	-0.76
91600	0.2725	-0.76
91700	0.2725	-0.76
91800	0.2725	-0.76
91900	0.2725	-0.76
92000	0.2725	-0.76
92100	0.2725	-0.75
92200	0.2700	-0.75
92300	0.2700	-0.75
92400	0.2700	-0.75
92500	0.2700	-0.74
92600	0.2675	-0.74
92700	0.2675	-0.74
92800	0.2675	-0.74
92900	0.2675	-0.74
93000	0.2675	-0.74
93100	0.2675	-0.74
93200	0.2675	-0.74
93300	0.2675	-0.74
93400	0.2675	-0.74
93500	0.2675	-0.74
93600	0.2675	-0.74
93700	0.2675	-0.74
93800	0.2675	-0.74
93900	0.2675	-0.74
94000	0.2675	-0.74
94100	0.2675	-0.74
94200	0.2675	-0.74
94300	0.2675	-0.74
94400	0.2675	-0.75
94500	0.2675	-0.75
94600	0.2675	-0.75
94700	0.2675	-0.75
94800	0.2675	-0.75
94900	0.2700	-0.75
95000	0.2700	-0.75
95100	0.2700	-0.75
95200	0.2700	-0.75
95300	0.2675	-0.75
95400	0.2675	-0.75
95500	0.2675	-0.75
95600	0.2675	-0.74
95700	0.2675	-0.74
95800	0.2675	-0.74
95900	0.2675	-0.74
96000	0.2675	-0.74
96100	0.2675	-0.74
96200	0.2675	-0.74
96300	0.2675	-0.74
96400	0.2700	-0.74
96500	0.2700	-0.74
96600	0.2700	-0.74
96700	0.2700	-0.74
96800	0.2700	-0.75
96900	0.2700	-0.75
97000	0.2725	-0.75
97100	0.2725	-0.76
97200	0.2725	-0.76
97300	0.2725	-0.77
97400	0.2725	-0.77
97500	0.2725	-0.77
97600	0.2750	-0.77
97700	0.2750	-0.78
97800	0.2750	-0.78
97900	0.2750	-0.78
98000	0.2775	-0.79
98100	0.2775	-0.79
98200	0.2775	-0.79
98300	0.2775	-0.79
98400	0.2775	-0.80
98500	0.2775	-0.80
98600	0.2775	-0.80
98700	0.2775	-0.80
98800	0.2800	-0.80
98900	0.2800	-0.81
99000	0.2800	-0.81
99100	0.2800	-0.81
99200	0.2800	-0.81
99300	0.2800	-0.80
99400	0.2775	-0.80
99500	0.2775	-0.80
99600	0.2775	-0.80
99700	0.2775	-0.79
99800	0.2775	-0.79
99900	0.2775	-0.79
100000	0.2775	-0.79
100100	0.2775	-0.79
100200	0.2775	-0.79
100300	0.2750	-0.79
100400	0.2750	-0.79
100500	0.2775	-0.79
100600	0.2775	-0.80
100700	0.2775	-0.80
100800	0.2775	-0.80
100900	0.2800	-0.80
101000	0.2800	-0.81
101100	0.2825	-0.81
101200	0.2825	-0.81
101300	0.2825	-0.81
101400	0.2825	-0.82
101500	0.2850	-0.82
101600	0.2850	-0.82
101700	0.2850	-0.82
101800	0.2850	-0.82
101900	0.2850	-0.82
102000	0.2850	-0.82
102100	0.2850	-0.82
102200	0.2850	-0.82
102300	0.2825	-0.82
102400	0.2825	-0.82
102500	0.2825	-0.82
102600	0.2800	-0.82
102700	0.2800	-0.82
102800	0.2800	-0.82
102900	0.2775	-0.81
103000	0.2775	-0.81
103100	0.2750	-0.80
103200	0.2750	-0.80
103300	0.2725	-0.80
103400	0.2725	-0.79
103500	0.2725	-0.79
103600	0.2700	-0.78
103700	0.2700	-0.78
103800	0.2675	-0.78
103900	0.2675	-0.77
104000	0.2675	-0.77
104100	0.2650	-0.77
104200	0.2650	-0.77
104300	0.2650	-0.77
104400	0.2650	-0.77
104500	0.2650	-0.76
104600	0.2625	-0.76
104700	0.2625	-0.77
104800	0.2650	-0.77
104900	0.2675	-0.78
105000	0.2675	-0.79
105100	0.2700	-0.79
105200	0.2725	-0.80
105300	0.2725	-0.81
105400	0.2725	-0.81
105500	0.2725	-0.81
105600	0.2750	-0.81
105700	0.2750	-0.81
105800	0.2750	-0.81
105900	0.2750	-0.81
106000	0.2750	-0.81
106100	0.2750	-0.81
106200	0.2750	-0.81
106300	0.2750	-0.81
106400	0.2725	-0.80
106500	0.2725	-0.80
106600	0.2725	-0.80
106700	0.2725	-0.79
106800	0.2725	-0.79
106900	0.2725	-0.79
107000	0.2725	-0.79
107100	0.2725	-0.79
107200	0.2750	-0.79
107300	0.2750	-0.79
107400	0.2750	-0.79
107500	0.2750	-0.78
107600	0.2750	-0.78
107700	0.2750	-0.78
107800	0.2750	-0.78
107900	0.2775	-0.78
108000	0.2775	-0.78
108100	0.2775	-0.78
108200	0.2800	-0.79
108300	0.2800	-0.79
108400	0.2800	-0.79
108500	0.2825	-0.79
108600	0.2850	-0.80
108700	0.2850	-0.80
108800	0.2875	-0.80
108900	0.2875	-0.81
109000	0.2900	-0.81
109100	0.2900	-0.81
109200	0.2925	-0.82
109300	0.2925	-0.82
109400	0.2950	-0.83
109500	0.2950	-0.83
109600	0.2950	-0.83
109700	0.2950	-0.83
109800	0.2950	-0.83
109900	0.2950	-0.83
110000	0.2950	-0.82
110100	0.2950	-0.82
110200	0.2925	-0.82
110300	0.2925	-0.82
110400	0.2925	-0.81
110500	0.2925	-0.81
110600	0.2925	-0.80
110700	0.2900	-0.80
110800	0.2900	-0.80
110900	0.2900	-0.79
111000	0.2900	-0.79
111100	0.2900	-0.79
111200	0.2900	-0.78
111300	0.2900	-0.78
111400	0.2900	-0.78
111500	0.2900	-0.78
111600	0.2900	-0.77
111700	0.2900	-0.77
111800	0.2875	-0.77
111900	0.2875	-0.76
112000	0.2875	-0.76
112100	0.2875	-0.76
112200	0.2875	-0.76
112300	0.2875	-0.76
112400	0.2875	-0.76
112500	0.2875	-0.76
112600	0.2875	-0.75
112700	0.2875	-0.75
112800	0.2900	-0.75
112900	0.2900	-0.74
113000	0.2900	-0.74
113100	0.2900	-0.74
113200	0.2900	-0.74
113300	0.2900	-0.73
113400	0.2900	-0.73
113500	0.2900	-0.73
113600	0.2900	-0.73
113700	0.2925	-0.73
113800	0.2925	-0.73
113900	0.2925	-0.73
114000	0.2925	-0.73
114100	0.2950	-0.73
114200	0.2950	-0.73
114300	0.2950	-0.72
114400	0.2950	-0.72
114500	0.2950	-0.72
114600	0.2975	-0.72
114700	0.2975	-0.73
114800	0.3000	-0.73
114900	0.3025	-0.74
115000	0.3025	-0.74
115100	0.3050	-0.75
115200	0.3075	-0.75
115300	0.3075	-0.75
115400	0.3050	-0.75
115500	0.3050	-0.75
115600	0.3050	-0.75
115700	0.3050	-0.75
115800	0.3050	-0.75
115900	0.3025	-0.75
116000	0.3025	-0.75
116100	0.3025	-0.75
116200	0.3025	-0.75
116300	0.3000	-0.75
116400	0.3000	-0.75
116500	0.3000	-0.75
116600	0.2975	-0.75
116700	0.2975	-0.74
116800	0.2950	-0.74
116900	0.2950	-0.73
117000	0.2925	-0.73
117100	0.2900	-0.72
117200	0.2900	-0.71
117300	0.2875	-0.71
117400	0.2850	-0.70
117500	0.2850	-0.69
117600	0.2825	-0.69
117700	0.2825	-0.68
117800	0.2800	-0.67
117900	0.2775	-0.65
118000	0.2750	-0.64
118100	0.2725	-0.63
118200	0.2700	-0.62
118300	0.2675	-0.60
118400	0.2650	-0.59
118500	0.2650	-0.59
118600	0.2650	-0.58
118700	0.2625	-0.57
118800	0.2625	-0.57
118900	0.2625	-0.56
119000	0.2625	-0.56
119100	0.2625	-0.56
119200	0.2625	-0.55
119300	0.2625	-0.55
119400	0.2625	-0.55
119500	0.2625	-0.55
119600	0.2625	-0.55
119700	0.2650	-0.55
119800	0.2650	-0.56
119900	0.2675	-0.56
120000	0.2675	-0.57
120100	0.2675	-0.57
120200	0.2675	-0.57
120300	0.2675	-0.57
120400	0.2675	-0.58
120500	0.2675	-0.58
120600	0.2675	-0.58
120700	0.2675	-0.58
120800	0.2675	-0.58
120900	0.2675	-0.59
121000	0.2675	-0.59
121100	0.2675	-0.59
121200	0.2675	-0.59
121300	0.2675	-0.59
121400	0.2700	-0.59
121500	0.2700	-0.59
121600	0.2700	-0.59
121700	0.2700	-0.60
121800	0.2700	-0.60
121900	0.2700	-0.60
122000	0.2700	-0.60
122100	0.2700	-0.60
122200	0.2725	-0.60
122300	0.2725	-0.60
122400	0.2725	-0.60
122500	0.2725	-0.61
122600	0.2725	-0.61
122700	0.2750	-0.61
122800	0.2750	-0.61
122900	0.2750	-0.61
123000	0.2750	-0.61
123100	0.2750	-0.62
123200	0.2775	-0.62
123300	0.2775	-0.62
123400	0.2775	-0.63
123500	0.2775	-0.64
123600	0.2775	-0.64
123700	0.2775	-0.65
123800	0.2800	-0.65
123900	0.2800	-0.66
124000	0.2800	-0.66
124100	0.2800	-0.67
124200	0.2800	-0.67
124300	0.2800	-0.67
124400	0.2800	-0.67
124500	0.2775	-0.66
124600	0.2775	-0.66
124700	0.2775	-0.66
124800	0.2750	-0.66
124900	0.2750	-0.65
125000	0.2725	-0.65
125100	0.2725	-0.64
125200	0.2700	-0.64
125300	0.2675	-0.63
125400	0.2675	-0.62
125500	0.2650	-0.62
125600	0.2625	-0.61
125700	0.2625	-0.61
125800	0.2625	-0.61
125900	0.2600	-0.60
126000	0.2600	-0.60
126100	0.2575	-0.59
126200	0.2550	-0.58
126300	0.2525	-0.57
126400	0.2525	-0.56
126500	0.2500	-0.55
126600	0.2475	-0.54
126700	0.2475	-0.54
126800	0.2450	-0.53
126900	0.2425	-0.52
127000	0.2400	-0.51
127100	0.2400	-0.50
127200	0.2375	-0.49
127300	0.2350	-0.48
127400	0.2350	-0.47
127500	0.2325	-0.46
127600	0.2300	-0.46
127700	0.2300	-0.45
127800	0.2275	-0.44
127900	0.2275	-0.43
128000	0.2250	-0.42
128100	0.2250	-0.41
128200	0.2225	-0.41
128300	0.2225	-0.40
128400	0.2225	-0.40
128500	0.2200	-0.39
128600	0.2200	-0.39
128700	0.2225	-0.40
128800	0.2225	-0.41
128900	0.2250	-0.42
129000	0.2250	-0.43
129100	0.2250	-0.44
129200	0.2275	-0.45
129300	0.2275	-0.45
129400	0.2275	-0.46
129500	0.2275	-0.46
129600	0.2275	-0.46
129700	0.2275	-0.46
129800	0.2275	-0.46
129900	0.2275	-0.46
130000	0.2275	-0.46
130100	0.2250	-0.46
130200	0.2250	-0.46
130300	0.2250	-0.46
130400	0.2250	-0.46
130500	0.2250	-0.45
130600	0.2250	-0.45
130700	0.2225	-0.44
130800	0.2225	-0.44
130900	0.2225	-0.44
131000	0.2225	-0.43
131100	0.2225	-0.43
131200	0.2200	-0.43
131300	0.2200	-0.43
131400	0.2200	-0.43
131500	0.2200	-0.42
131600	0.2200	-0.42
131700	0.2200	-0.42
131800	0.2175	-0.42
131900	0.2175	-0.41
132000	0.2175	-0.41
132100	0.2175	-0.41
132200	0.2175	-0.41
132300	0.2150	-0.40
132400	0.2150	-0.40
132500	0.2150	-0.40
132600	0.2150	-0.40
132700	0.2150	-0.40
132800	0.2150	-0.40
132900	0.2150	-0.39
133000	0.2150	-0.39
133100	0.2150	-0.38
133200	0.2150	-0.38
133300	0.2125	-0.37
133400	0.2125	-0.37
133500	0.2125	-0.36
133600	0.2125	-0.36
133700	0.2125	-0.35
133800	0.2125	-0.34
133900	0.2125	-0.34
134000	0.2125	-0.34
134100	0.2125	-0.34
134200	0.2125	-0.34
134300	0.2125	-0.33
134400	0.2125	-0.33
134500	0.2125	-0.33
134600	0.2125	-0.33
134700	0.2125	-0.33
134800	0.2125	-0.33
134900	0.2125	-0.33
135000	0.2125	-0.34
135100	0.2150	-0.34
135200	0.2150	-0.34
135300	0.2150	-0.35
135400	0.2175	-0.35
135500	0.2175	-0.36
135600	0.2175	-0.36
135700	0.2200	-0.36
135800	0.2200	-0.37
135900	0.2200	-0.37
136000	0.2200	-0.38
136100	0.2200	-0.38
136200	0.2225	-0.38
136300	0.2225	-0.38
136400	0.2225	-0.39
136500	0.2225	-0.39
136600	0.2225	-0.39
136700	0.2250	-0.40
136800	0.2275	-0.41
136900	0.2275	-0.42
137000	0.2300	-0.43
137100	0.2300	-0.43
137200	0.2325	-0.44
137300	0.2325	-0.45
137400	0.2350	-0.47
137500	0.2375	-0.48
137600	0.2375	-0.49
137700	0.2400	-0.50
137800	0.2425	-0.51
137900	0.2450	-0.53
138000	0.2475	-0.54
138100	0.2475	-0.54
138200	0.2475	-0.54
138300	0.2500	-0.55
138400	0.2500	-0.55
138500	0.2500	-0.55
138600	0.2500	-0.55
138700	0.2500	-0.55
138800	0.2500	-0.56
138900	0.2500	-0.56
139000	0.2525	-0.56
139100	0.2525	-0.56
139200	0.2525	-0.57
139300	0.2550	-0.58
139400	0.2550	-0.59
139500	0.2550	-0.59
139600	0.2575	-0.60
139700	0.2575	-0.61
139800	0.2600	-0.62
139900	0.2600	-0.62
140000	0.2600	-0.63
140100	0.2625	-0.64
140200	0.2625	-0.65
140300	0.2650	-0.65
140400	0.2650	-0.66
140500	0.2650	-0.66
140600	0.2650	-0.67
140700	0.2675	-0.67
140800	0.2675	-0.68
140900	0.2675	-0.68
141000	0.2700	-0.68
141100	0.2700	-0.69
141200	0.2700	-0.69
141300	0.2725	-0.70
141400	0.2725	-0.70
141500	0.2725	-0.71
141600	0.2750	-0.71
141700	0.2750	-0.71
141800	0.2750	-0.71
141900	0.2775	-0.71
142000	0.2775	-0.72
142100	0.2775	-0.72
142200	0.2775	-0.72
142300	0.2775	-0.72
142400	0.2800	-0.73
142500	0.2800	-0.73
142600	0.2825	-0.74
142700	0.2825	-0.74
142800	0.2850	-0.75
142900	0.2850	-0.75
143000	0.2850	-0.76
143100	0.2875	-0.76
143200	0.2875	-0.76
143300	0.2875	-0.77
143400	0.2900	-0.77
143500	0.2900	-0.77
143600	0.2900	-0.77
143700	0.2900	-0.77
143800	0.2900	-0.78
143900	0.2900	-0.78
144000	0.2900	-0.78
144100	0.2900	-0.78
144200	0.2900	-0.78
144300	0.2900	-0.78
144400	0.2925	-0.78
144500	0.2925	-0.78
144600	0.2925	-0.78
144700	0.2925	-0.78
144800	0.2925	-0.78
144900	0.2925	-0.78
145000	0.2925	-0.78
145100	0.2950	-0.78
145200	0.2950	-0.78
145300	0.2950	-0.78
145400	0.2950	-0.78
145500	0.2950	-0.78
145600	0.2950	-0.78
145700	0.2950	-0.78
145800	0.2950	-0.78
145900	0.2975	-0.78
146000	0.2975	-0.78
146100	0.2975	-0.78
146200	0.2975	-0.79
146300	0.3000	-0.79
146400	0.3000	-0.79
146500	0.3025	-0.80
146600	0.3025	-0.80
146700	0.3025	-0.81
146800	0.3050	-0.81
146900	0.3050	-0.82
147000	0.3075	-0.82
147100	0.3075	-0.83
147200	0.3100	-0.83
147300	0.3100	-0.84
147400	0.3125	-0.84
147500	0.3125	-0.85
147600	0.3150	-0.86
147700	0.3150	-0.86
147800	0.3175	-0.87
147900	0.3175	-0.87
148000	0.3200	-0.88
148100	0.3200	-0.88
148200	0.3225	-0.89
148300	0.3225	-0.89
148400	0.3250	-0.90
148500	0.3250	-0.90
148600	0.3275	-0.91
148700	0.3275	-0.91
148800	0.3300	-0.92
148900	0.3300	-0.92
149000	0.3325	-0.92
149100	0.3325	-0.93
149200	0.3350	-0.93
149300	0.3350	-0.94
149400	0.3375	-0.94
149500	0.3375	-0.94
149600	0.3400	-0.95
149700	0.3400	-0.95
149800	0.3425	-0.96
149900	0.3450	-0.96
150000	0.3450	-0.97
150100	0.3475	-0.98
150200	0.3500	-0.99
150300	0.3525	-0.99
150400	0.3525	-1.00
150500	0.3550	-1.00
150600	0.3550	-1.01
150700	0.3575	-1.01
150800	0.3575	-1.01
150900	0.3600	-1.02
151000	0.3600	-1.02
151100	0.3625	-1.03
151200	0.3625	-1.03
151300	0.3650	-1.03
151400	0.3650	-1.04
151500	0.3675	-1.04
151600	0.3675	-1.04
151700	0.3675	-1.04
151800	0.3650	-1.03
151900	0.3625	-1.03
152000	0.3625	-1.02
152100	0.3625	-1.02
152200	0.3600	-1.01
152300	0.3600	-1.01
152400	0.3575	-1.00
152500	0.3575	-0.99
152600	0.3550	-0.99
152700	0.3550	-0.99
152800	0.3550	-0.98
152900	0.3550	-0.98
153000	0.3550	-0.98
153100	0.3550	-0.98
153200	0.3550	-0.98
153300	0.3550	-0.98
153400	0.3575	-0.98
153500	0.3575	-0.98
153600	0.3575	-0.98
153700	0.3575	-0.98
153800	0.3575	-0.98
153900	0.3575	-0.98
154000	0.3575	-0.98
154100	0.3575	-0.98
154200	0.3575	-0.98
154300	0.3575	-0.98
154400	0.3575	-0.98
154500	0.3575	-0.98
154600	0.3575	-0.98
154700	0.3550	-0.97
154800	0.3550	-0.97
154900	0.3525	-0.97
155000	0.3525	-0.96
155100	0.3500	-0.95
155200	0.3500	-0.95
155300	0.3500	-0.94
155400	0.3475	-0.94
155500	0.3475	-0.94
155600	0.3475	-0.94
155700	0.3475	-0.94
155800	0.3475	-0.94
155900	0.3475	-0.93
156000	0.3450	-0.92
156100	0.3450	-0.91
156200	0.3425	-0.91
156300	0.3425	-0.90
156400	0.3425	-0.90
156500	0.3400	-0.89
156600	0.3400	-0.88
156700	0.3400	-0.88
156800	0.3400	-0.87
156900	0.3375	-0.87
157000	0.3375	-0.86
157100	0.3375	-0.86
157200	0.3375	-0.85
157300	0.3350	-0.85
157400	0.3350	-0.84
157500	0.3350	-0.84
157600	0.3350	-0.83
157700	0.3350	-0.83
157800	0.3350	-0.83
157900	0.3350	-0.83
158000	0.3350	-0.83
158100	0.3350	-0.83
158200	0.3350	-0.83
158300	0.3350	-0.83
158400	0.3325	-0.82
158500	0.3325	-0.82
158600	0.3325	-0.81
158700	0.3300	-0.81
158800	0.3300	-0.80
158900	0.3275	-0.80
159000	0.3275	-0.79
159100	0.3250	-0.78
159200	0.3225	-0.78
159300	0.3225	-0.77
159400	0.3200	-0.76
159500	0.3175	-0.75
159600	0.3150	-0.75
159700	0.3150	-0.74
159800	0.3125	-0.74
159900	0.3100	-0.73
160000	0.3125	-0.74
160100	0.3125	-0.74
160200	0.3125	-0.75
160300	0.3150	-0.75
160400	0.3150	-0.76
160500	0.3150	-0.76
160600	0.3150	-0.77
160700	0.3175	-0.77
160800	0.3175	-0.78
160900	0.3175	-0.78
161000	0.3175	-0.79
161100	0.3200	-0.79
161200	0.3200	-0.79
161300	0.3200	-0.80
161400	0.3225	-0.80
161500	0.3225	-0.81
161600	0.3225	-0.81
161700	0.3225	-0.82
161800	0.3250	-0.82
161900	0.3250	-0.83
162000	0.3250	-0.83
162100	0.3275	-0.84
162200	0.3275	-0.84
162300	0.3275	-0.84
162400	0.3275	-0.85
162500	0.3300	-0.85
162600	0.3300	-0.86
162700	0.3300	-0.86
162800	0.3300	-0.86
162900	0.3300	-0.86
163000	0.3300	-0.86
163100	0.3300	-0.86
163200	0.3300	-0.86
163300	0.3275	-0.85
163400	0.3275	-0.85
163500	0.3275	-0.85
163600	0.3275	-0.85
163700	0.3275	-0.85
163800	0.3275	-0.85
163900	0.3250	-0.85
164000	0.3250	-0.84
164100	0.3250	-0.84
164200	0.3250	-0.84
164300	0.3250	-0.84
164400	0.3250	-0.84
164500	0.3250	-0.84
164600	0.3225	-0.84
164700	0.3225	-0.83
164800	0.3225	-0.83
164900	0.3225	-0.83
165000	0.3225	-0.83
165100	0.3225	-0.84
165200	0.3225	-0.84
165300	0.3225	-0.84
165400	0.3225	-0.84
165500	0.3225	-0.84
165600	0.3250	-0.84
165700	0.3250	-0.84
165800	0.3250	-0.84
165900	0.3250	-0.84
166000	0.3250	-0.84
166100	0.3250	-0.84
166200	0.3250	-0.84
166300	0.3250	-0.83
166400	0.3250	-0.83
166500	0.3250	-0.83
166600	0.3250	-0.83
166700	0.3275	-0.84
166800	0.3275	-0.84
166900	0.3275	-0.84
167000	0.3275	-0.83
167100	0.3275	-0.83
167200	0.3275	-0.82
167300	0.3275	-0.82
167400	0.3275	-0.81
167500	0.3275	-0.81
167600	0.3275	-0.80
167700	0.3275	-0.80
167800	0.3275	-0.80
167900	0.3275	-0.80
168000	0.3300	-0.81
168100	0.3300	-0.81
168200	0.3325	-0.81
168300	0.3325	-0.81
168400	0.3350	-0.82
168500	0.3350	-0.82
168600	0.3375	-0.82
168700	0.3375	-0.82
168800	0.3375	-0.83
168900	0.3375	-0.83
169000	0.3375	-0.82
169100	0.3375	-0.82
169200	0.3375	-0.82
169300	0.3375	-0.82
169400	0.3375	-0.82
169500	0.3375	-0.82
169600	0.3375	-0.82
169700	0.3375	-0.82
169800	0.3375	-0.82
169900	0.3375	-0.82
170000	0.3375	-0.82
170100	0.3375	-0.81
170200	0.3375	-0.81
170300	0.3375	-0.81
170400	0.3375	-0.81
170500	0.3375	-0.81
170600	0.3375	-0.81
170700	0.3375	-0.80
170800	0.3350	-0.80
170900	0.3375	-0.79
171000	0.3375	-0.79
171100	0.3375	-0.79
171200	0.3375	-0.78
171300	0.3375	-0.78
171400	0.3375	-0.78
171500	0.3375	-0.78
171600	0.3375	-0.78
171700	0.3400	-0.78
171800	0.3400	-0.78
171900	0.3400	-0.79
172000	0.3425	-0.79
172100	0.3425	-0.79
172200	0.3450	-0.79
172300	0.3450	-0.79
172400	0.3450	-0.79
172500	0.3475	-0.79
172600	0.3475	-0.79
172700	0.3500	-0.79
172800	0.3500	-0.79
172900	0.3500	-0.79
173000	0.3500	-0.79
173100	0.3525	-0.79
173200	0.3525	-0.79
173300	0.3550	-0.79
173400	0.3550	-0.79
173500	0.3575	-0.79
173600	0.3575	-0.80
173700	0.3575	-0.80
173800	0.3600	-0.80
173900	0.3600	-0.80
174000	0.3625	-0.80
174100	0.3625	-0.80
174200	0.3650	-0.80
174300	0.3650	-0.80
174400	0.3675	-0.80
174500	0.3675	-0.80
174600	0.3700	-0.81
174700	0.3750	-0.82
174800	0.3775	-0.82
174900	0.3725	-0.81
175000	0.3700	-0.80
175100	0.3675	-0.79
175200	0.3650	-0.79
175300	0.3625	-0.78
175400	0.3625	-0.78
175500	0.3600	-0.78
175600	0.3600	-0.78
175700	0.3600	-0.78
175800	0.3600	-0.78
175900	0.3575	-0.78
176000	0.3575	-0.78
176100	0.3575	-0.78
176200	0.3575	-0.78
176300	0.3550	-0.78
176400	0.3550	-0.78
176500	0.3550	-0.79
176600	0.3550	-0.79
176700	0.3550	-0.79
176800	0.3550	-0.79
176900	0.3550	-0.79
177000	0.3550	-0.79
177100	0.3550	-0.80
177200	0.3550	-0.80
177300	0.3550	-0.80
177400	0.3550	-0.80
177500	0.3550	-0.80
177600	0.3550	-0.80
177700	0.3550	-0.81
177800	0.3550	-0.81
177900	0.3550	-0.81
178000	0.3550	-0.81
178100	0.3550	-0.82
178200	0.3550	-0.82
178300	0.3550	-0.82
178400	0.3550	-0.82
178500	0.3575	-0.82
178600	0.3575	-0.83
178700	0.3600	-0.83
178800	0.3600	-0.84
178900	0.3625	-0.84
179000	0.3650	-0.85
179100	0.3675	-0.86
179200	0.3675	-0.86
179300	0.3700	-0.87
179400	0.3725	-0.88
179500	0.3725	-0.88
179600	0.3750	-0.89
179700	0.3775	-0.90
179800	0.3800	-0.91
179900	0.3800	-0.92
180000	0.3825	-0.92
180100	0.3850	-0.93
180200	0.3875	-0.94
180300	0.3900	-0.95
180400	0.3925	-0.95
180500	0.3950	-0.96
180600	0.3975	-0.97
180700	0.3975	-0.97
180800	0.4000	-0.97
180900	0.4025	-0.98
181000	0.4025	-0.98
181100	0.4050	-0.99
181200	0.4075	-0.99
181300	0.4075	-1.00
181400	0.4100	-1.00
181500	0.4125	-1.00
181600	0.4125	-1.01
181700	0.4150	-1.01
181800	0.4150	-1.01
181900	0.4175	-1.02
182000	0.4175	-1.02
182100	0.4200	-1.03
182200	0.4200	-1.03
182300	0.4225	-1.03
182400	0.4225	-1.03
182500	0.4225	-1.04
182600	0.4250	-1.04
182700	0.4250	-1.04
182800	0.4275	-1.05
182900	0.4275	-1.05
183000	0.4275	-1.06
183100	0.4300	-1.06
183200	0.4300	-1.06
183300	0.4325	-1.07
183400	0.4325	-1.07
183500	0.4325	-1.07
183600	0.4350	-1.07
183700	0.4350	-1.08
183800	0.4350	-1.08
183900	0.4375	-1.08
184000	0.4400	-1.09
184100	0.4400	-1.09
184200	0.4425	-1.09
184300	0.4425	-1.09
184400	0.4450	-1.10
184500	0.4450	-1.10
184600	0.4475	-1.10
184700	0.4475	-1.10
184800	0.4500	-1.10
184900	0.4500	-1.11
185000	0.4500	-1.11
185100	0.4525	-1.11
185200	0.4525	-1.11
185300	0.4550	-1.11
185400	0.4550	-1.11
185500	0.4550	-1.11
185600	0.4575	-1.11
185700	0.4575	-1.11
185800	0.4575	-1.11
185900	0.4600	-1.11
186000	0.4600	-1.11
186100	0.4600	-1.11
186200	0.4600	-1.11
186300	0.4625	-1.11
186400	0.4600	-1.10
186500	0.4600	-1.10
186600	0.4600	-1.09
186700	0.4600	-1.09
186800	0.4575	-1.08
186900	0.4550	-1.07
187000	0.4550	-1.07
187100	0.4525	-1.06
187200	0.4500	-1.05
187300	0.4500	-1.05
187400	0.4475	-1.04
187500	0.4475	-1.04
187600	0.4450	-1.03
187700	0.4425	-1.03
187800	0.4400	-1.02
187900	0.4400	-1.02
188000	0.4375	-1.01
188100	0.4375	-1.01
188200	0.4350	-1.00
188300	0.4325	-0.99
188400	0.4325	-0.99
188500	0.4300	-0.98
188600	0.4275	-0.98
188700	0.4275	-0.97
188800	0.4250	-0.96
188900	0.4250	-0.96
189000	0.4225	-0.95
189100	0.4200	-0.95
189200	0.4200	-0.94
189300	0.4200	-0.94
189400	0.4200	-0.94
189500	0.4175	-0.94
189600	0.4175	-0.94
189700	0.4175	-0.94
189800	0.4175	-0.94
189900	0.4175	-0.94
190000	0.4175	-0.94
190100	0.4175	-0.93
190200	0.4175	-0.93
190300	0.4175	-0.93
190400	0.4150	-0.93
190500	0.4150	-0.93
190600	0.4150	-0.92
190700	0.4150	-0.92
190800	0.4125	-0.92
190900	0.4125	-0.91
191000	0.4125	-0.91
191100	0.4100	-0.90
191200	0.4100	-0.90
191300	0.4100	-0.90
191400	0.4100	-0.89
191500	0.4100	-0.89
191600	0.4100	-0.88
191700	0.4075	-0.88
191800	0.4075	-0.87
191900	0.4075	-0.87
192000	0.4075	-0.86
192100	0.4075	-0.86
192200	0.4075	-0.85
192300	0.4075	-0.85
192400	0.4100	-0.84
192500	0.4100	-0.85
192600	0.4125	-0.85
192700	0.4150	-0.85
192800	0.4150	-0.85
192900	0.4175	-0.85
193000	0.4200	-0.85
193100	0.4225	-0.85
193200	0.4250	-0.85
193300	0.4275	-0.86
193400	0.4300	-0.86
193500	0.4325	-0.86
193600	0.4350	-0.87
193700	0.4350	-0.87
193800	0.4375	-0.87
193900	0.4375	-0.87
194000	0.4400	-0.88
194100	0.4400	-0.88
194200	0.4400	-0.88
194300	0.4425	-0.88
194400	0.4425	-0.89
194500	0.4450	-0.89
194600	0.4475	-0.89
194700	0.4475	-0.90
194800	0.4500	-0.90
194900	0.4500	-0.90
195000	0.4525	-0.91
195100	0.4525	-0.91
195200	0.4550	-0.91
195300	0.4550	-0.92
195400	0.4575	-0.92
195500	0.4600	-0.93
195600	0.4600	-0.93
195700	0.4625	-0.93
195800	0.4625	-0.94
195900	0.4650	-0.94
196000	0.4650	-0.94
196100	0.4675	-0.95
196200	0.4700	-0.95
196300	0.4700	-0.96
196400	0.4725	-0.96
196500	0.4750	-0.97
196600	0.4750	-0.97
196700	0.4775	-0.97
196800	0.4775	-0.98
196900	0.4775	-0.98
197000	0.4775	-0.98
197100	0.4775	-0.98
197200	0.4775	-0.97
197300	0.4775	-0.97
197400	0.4775	-0.97
197500	0.4775	-0.97
197600	0.4775	-0.97
197700	0.4775	-0.97
197800	0.4750	-0.97
197900	0.4750	-0.97
198000	0.4750	-0.97
198100	0.4750	-0.97
198200	0.4750	-0.97
198300	0.4750	-0.98
198400	0.4750	-0.98
198500	0.4750	-0.98
198600	0.4750	-0.98
198700	0.4750	-0.98
198800	0.4725	-0.98
198900	0.4725	-0.98
199000	0.4725	-0.98
199100	0.4725	-0.98
199200	0.4725	-0.98
199300	0.4700	-0.98
199400	0.4700	-0.98
199500	0.4700	-0.98
199600	0.4675	-0.98
199700	0.4675	-0.98
199800	0.4675	-0.98
[truncated: 6,096 more rows]
