# Supplementary material for: The genetic basis of aneuploidy tolerance in wild yeast
Source: eLife. 2020 Jan 7;9:e52063. doi: 10.7554/eLife.52063 (PMC6970514; doi:10.7554/eLife.52063)
Supplement: Figure 1—source data 1. [file elife-52063-fig1-data1.zip › A1vB1/A1vB1_n20_ch12]

Bin start (bp)	MLE allele freq.	LOD score
0	0.3800	-1.30
100	0.3800	-1.30
200	0.3800	-1.30
300	0.3800	-1.30
400	0.3800	-1.30
500	0.3800	-1.30
600	0.3800	-1.30
700	0.3800	-1.30
800	0.3800	-1.30
900	0.3825	-1.30
1000	0.3825	-1.30
1100	0.3825	-1.30
1200	0.3825	-1.30
1300	0.3825	-1.30
1400	0.3825	-1.30
1500	0.3825	-1.30
1600	0.3825	-1.30
1700	0.3825	-1.30
1800	0.3825	-1.30
1900	0.3825	-1.30
2000	0.3825	-1.30
2100	0.3825	-1.30
2200	0.3825	-1.30
2300	0.3825	-1.30
2400	0.3825	-1.30
2500	0.3825	-1.30
2600	0.3825	-1.30
2700	0.3825	-1.30
2800	0.3825	-1.30
2900	0.3825	-1.30
3000	0.3825	-1.30
3100	0.3825	-1.30
3200	0.3825	-1.30
3300	0.3825	-1.30
3400	0.3825	-1.30
3500	0.3825	-1.30
3600	0.3825	-1.30
3700	0.3825	-1.30
3800	0.3825	-1.30
3900	0.3825	-1.30
4000	0.3825	-1.30
4100	0.3825	-1.30
4200	0.3825	-1.30
4300	0.3825	-1.30
4400	0.3850	-1.30
4500	0.3850	-1.30
4600	0.3850	-1.30
4700	0.3850	-1.30
4800	0.3850	-1.30
4900	0.3850	-1.30
5000	0.3850	-1.30
5100	0.3850	-1.30
5200	0.3850	-1.30
5300	0.3850	-1.30
5400	0.3850	-1.30
5500	0.3850	-1.30
5600	0.3850	-1.30
5700	0.3850	-1.30
5800	0.3850	-1.30
5900	0.3850	-1.30
6000	0.3850	-1.30
6100	0.3850	-1.30
6200	0.3850	-1.30
6300	0.3850	-1.30
6400	0.3850	-1.30
6500	0.3850	-1.30
6600	0.3850	-1.30
6700	0.3850	-1.30
6800	0.3850	-1.30
6900	0.3850	-1.30
7000	0.3850	-1.30
7100	0.3850	-1.30
7200	0.3850	-1.30
7300	0.3850	-1.30
7400	0.3850	-1.30
7500	0.3850	-1.30
7600	0.3850	-1.30
7700	0.3850	-1.30
7800	0.3850	-1.30
7900	0.3850	-1.30
8000	0.3875	-1.30
8100	0.3875	-1.30
8200	0.3875	-1.30
8300	0.3875	-1.30
8400	0.3875	-1.30
8500	0.3875	-1.30
8600	0.3875	-1.30
8700	0.3875	-1.30
8800	0.3875	-1.30
8900	0.3875	-1.30
9000	0.3875	-1.30
9100	0.3875	-1.30
9200	0.3875	-1.30
9300	0.3875	-1.30
9400	0.3875	-1.30
9500	0.3875	-1.30
9600	0.3875	-1.30
9700	0.3875	-1.30
9800	0.3875	-1.30
9900	0.3875	-1.30
10000	0.3875	-1.30
10100	0.3875	-1.30
10200	0.3875	-1.30
10300	0.3875	-1.30
10400	0.3875	-1.30
10500	0.3875	-1.30
10600	0.3875	-1.30
10700	0.3875	-1.30
10800	0.3875	-1.30
10900	0.3875	-1.30
11000	0.3875	-1.30
11100	0.3875	-1.30
11200	0.3875	-1.30
11300	0.3900	-1.30
11400	0.3900	-1.30
11500	0.3925	-1.30
11600	0.3925	-1.30
11700	0.3950	-1.30
11800	0.3950	-1.30
11900	0.3975	-1.30
12000	0.3975	-1.30
12100	0.4000	-1.30
12200	0.4000	-1.30
12300	0.4000	-1.30
12400	0.4025	-1.30
12500	0.4025	-1.30
12600	0.4050	-1.30
12700	0.4050	-1.30
12800	0.4075	-1.30
12900	0.4075	-1.30
13000	0.4100	-1.29
13100	0.4100	-1.29
13200	0.4125	-1.29
13300	0.4125	-1.29
13400	0.4150	-1.29
13500	0.4150	-1.29
13600	0.4150	-1.29
13700	0.4175	-1.28
13800	0.4175	-1.28
13900	0.4175	-1.28
14000	0.4175	-1.28
14100	0.4150	-1.27
14200	0.4150	-1.27
14300	0.4150	-1.27
14400	0.4150	-1.27
14500	0.4125	-1.26
14600	0.4125	-1.26
14700	0.4125	-1.26
14800	0.4125	-1.26
14900	0.4125	-1.26
15000	0.4125	-1.26
15100	0.4150	-1.26
15200	0.4150	-1.26
15300	0.4150	-1.26
15400	0.4150	-1.26
15500	0.4175	-1.26
15600	0.4175	-1.26
15700	0.4175	-1.26
15800	0.4175	-1.26
15900	0.4175	-1.25
16000	0.4175	-1.25
16100	0.4200	-1.25
16200	0.4200	-1.25
16300	0.4200	-1.25
16400	0.4225	-1.25
16500	0.4250	-1.25
16600	0.4225	-1.25
16700	0.4225	-1.25
16800	0.4225	-1.25
16900	0.4225	-1.25
17000	0.4225	-1.25
17100	0.4225	-1.25
17200	0.4200	-1.25
17300	0.4200	-1.25
17400	0.4200	-1.25
17500	0.4175	-1.25
17600	0.4175	-1.25
17700	0.4175	-1.25
17800	0.4175	-1.25
17900	0.4175	-1.25
18000	0.4175	-1.25
18100	0.4175	-1.25
18200	0.4200	-1.25
18300	0.4200	-1.25
18400	0.4225	-1.25
18500	0.4225	-1.25
18600	0.4250	-1.25
18700	0.4250	-1.25
18800	0.4275	-1.25
18900	0.4275	-1.25
19000	0.4275	-1.25
19100	0.4300	-1.25
19200	0.4300	-1.25
19300	0.4300	-1.25
19400	0.4300	-1.25
19500	0.4325	-1.24
19600	0.4325	-1.24
19700	0.4325	-1.24
19800	0.4350	-1.24
19900	0.4350	-1.24
20000	0.4350	-1.24
20100	0.4350	-1.24
20200	0.4350	-1.24
20300	0.4350	-1.24
20400	0.4375	-1.24
20500	0.4375	-1.24
20600	0.4375	-1.24
20700	0.4375	-1.24
20800	0.4375	-1.24
20900	0.4400	-1.24
21000	0.4400	-1.24
21100	0.4400	-1.24
21200	0.4425	-1.24
21300	0.4425	-1.24
21400	0.4425	-1.24
21500	0.4450	-1.24
21600	0.4450	-1.24
21700	0.4450	-1.25
21800	0.4475	-1.25
21900	0.4475	-1.25
22000	0.4475	-1.25
22100	0.4475	-1.25
22200	0.4475	-1.25
22300	0.4475	-1.25
22400	0.4475	-1.25
22500	0.4450	-1.25
22600	0.4450	-1.25
22700	0.4425	-1.25
22800	0.4425	-1.25
22900	0.4400	-1.24
23000	0.4400	-1.24
23100	0.4400	-1.24
23200	0.4375	-1.24
23300	0.4375	-1.24
23400	0.4350	-1.23
23500	0.4350	-1.23
23600	0.4325	-1.23
23700	0.4325	-1.23
23800	0.4300	-1.22
23900	0.4300	-1.22
24000	0.4300	-1.22
24100	0.4275	-1.22
24200	0.4275	-1.22
24300	0.4275	-1.22
24400	0.4275	-1.22
24500	0.4275	-1.23
24600	0.4275	-1.23
24700	0.4275	-1.23
24800	0.4250	-1.23
24900	0.4250	-1.23
25000	0.4250	-1.23
25100	0.4250	-1.23
25200	0.4250	-1.23
25300	0.4250	-1.23
25400	0.4250	-1.23
25500	0.4250	-1.23
25600	0.4250	-1.23
25700	0.4250	-1.24
25800	0.4250	-1.24
25900	0.4250	-1.24
26000	0.4250	-1.24
26100	0.4275	-1.24
26200	0.4275	-1.25
26300	0.4275	-1.25
26400	0.4275	-1.25
26500	0.4275	-1.25
26600	0.4275	-1.25
26700	0.4275	-1.25
26800	0.4275	-1.25
26900	0.4275	-1.25
27000	0.4275	-1.25
27100	0.4275	-1.26
27200	0.4275	-1.26
27300	0.4300	-1.26
27400	0.4300	-1.26
27500	0.4300	-1.26
27600	0.4300	-1.26
27700	0.4325	-1.26
27800	0.4325	-1.26
27900	0.4325	-1.26
28000	0.4325	-1.27
28100	0.4325	-1.27
28200	0.4325	-1.27
28300	0.4325	-1.27
28400	0.4350	-1.27
28500	0.4350	-1.27
28600	0.4350	-1.27
28700	0.4350	-1.27
28800	0.4350	-1.27
28900	0.4350	-1.27
29000	0.4350	-1.27
29100	0.4375	-1.27
29200	0.4375	-1.27
29300	0.4375	-1.27
29400	0.4400	-1.27
29500	0.4400	-1.27
29600	0.4400	-1.27
29700	0.4400	-1.27
29800	0.4425	-1.27
29900	0.4425	-1.27
30000	0.4425	-1.27
30100	0.4425	-1.27
30200	0.4425	-1.27
30300	0.4425	-1.27
30400	0.4425	-1.27
30500	0.4425	-1.27
30600	0.4425	-1.27
30700	0.4425	-1.26
30800	0.4425	-1.26
30900	0.4425	-1.26
31000	0.4425	-1.26
31100	0.4425	-1.26
31200	0.4425	-1.25
31300	0.4425	-1.25
31400	0.4450	-1.25
31500	0.4450	-1.25
31600	0.4475	-1.25
31700	0.4475	-1.25
31800	0.4500	-1.25
31900	0.4525	-1.25
32000	0.4500	-1.25
32100	0.4500	-1.25
32200	0.4500	-1.25
32300	0.4500	-1.26
32400	0.4500	-1.26
32500	0.4500	-1.26
32600	0.4500	-1.26
32700	0.4525	-1.26
32800	0.4525	-1.27
32900	0.4525	-1.27
33000	0.4525	-1.27
33100	0.4525	-1.27
33200	0.4525	-1.27
33300	0.4525	-1.27
33400	0.4525	-1.27
33500	0.4525	-1.27
33600	0.4525	-1.27
33700	0.4525	-1.27
33800	0.4525	-1.27
33900	0.4525	-1.27
34000	0.4525	-1.27
34100	0.4525	-1.27
34200	0.4525	-1.27
34300	0.4525	-1.27
34400	0.4525	-1.27
34500	0.4525	-1.27
34600	0.4500	-1.26
34700	0.4500	-1.26
34800	0.4500	-1.26
34900	0.4500	-1.26
35000	0.4500	-1.26
35100	0.4500	-1.26
35200	0.4500	-1.26
35300	0.4500	-1.26
35400	0.4500	-1.26
35500	0.4475	-1.25
35600	0.4450	-1.25
35700	0.4425	-1.25
35800	0.4425	-1.25
35900	0.4400	-1.25
36000	0.4375	-1.25
36100	0.4375	-1.25
36200	0.4350	-1.25
36300	0.4325	-1.25
36400	0.4325	-1.25
36500	0.4300	-1.25
36600	0.4300	-1.25
36700	0.4275	-1.25
36800	0.4250	-1.25
36900	0.4250	-1.25
37000	0.4250	-1.25
37100	0.4225	-1.25
37200	0.4225	-1.25
37300	0.4225	-1.25
37400	0.4200	-1.25
37500	0.4200	-1.25
37600	0.4200	-1.25
37700	0.4200	-1.25
37800	0.4200	-1.24
37900	0.4200	-1.24
38000	0.4200	-1.24
38100	0.4200	-1.25
38200	0.4200	-1.25
38300	0.4200	-1.25
38400	0.4200	-1.25
38500	0.4200	-1.25
38600	0.4200	-1.25
38700	0.4200	-1.25
38800	0.4200	-1.25
38900	0.4200	-1.25
39000	0.4200	-1.25
39100	0.4225	-1.25
39200	0.4225	-1.25
39300	0.4225	-1.25
39400	0.4225	-1.25
39500	0.4250	-1.25
39600	0.4250	-1.25
39700	0.4250	-1.25
39800	0.4250	-1.25
39900	0.4250	-1.26
40000	0.4250	-1.26
40100	0.4250	-1.26
40200	0.4250	-1.26
40300	0.4250	-1.26
40400	0.4250	-1.26
40500	0.4250	-1.26
40600	0.4250	-1.25
40700	0.4250	-1.25
40800	0.4250	-1.25
40900	0.4225	-1.25
41000	0.4225	-1.25
41100	0.4225	-1.25
41200	0.4225	-1.25
41300	0.4225	-1.25
41400	0.4225	-1.25
41500	0.4225	-1.25
41600	0.4225	-1.25
41700	0.4225	-1.25
41800	0.4225	-1.25
41900	0.4225	-1.24
42000	0.4225	-1.24
42100	0.4225	-1.24
42200	0.4250	-1.24
42300	0.4250	-1.24
42400	0.4250	-1.24
42500	0.4250	-1.24
42600	0.4250	-1.23
42700	0.4250	-1.23
42800	0.4250	-1.23
42900	0.4250	-1.23
43000	0.4250	-1.23
43100	0.4250	-1.23
43200	0.4250	-1.23
43300	0.4250	-1.22
43400	0.4250	-1.22
43500	0.4250	-1.22
43600	0.4225	-1.22
43700	0.4225	-1.21
43800	0.4200	-1.21
43900	0.4200	-1.21
44000	0.4200	-1.21
44100	0.4175	-1.20
44200	0.4175	-1.20
44300	0.4175	-1.20
44400	0.4150	-1.20
44500	0.4150	-1.20
44600	0.4175	-1.20
44700	0.4175	-1.20
44800	0.4200	-1.20
44900	0.4225	-1.20
45000	0.4225	-1.21
45100	0.4250	-1.21
45200	0.4300	-1.21
45300	0.4325	-1.22
45400	0.4375	-1.22
45500	0.4400	-1.23
45600	0.4425	-1.23
45700	0.4475	-1.23
45800	0.4500	-1.24
45900	0.4550	-1.24
46000	0.4575	-1.24
46100	0.4625	-1.25
46200	0.4650	-1.25
46300	0.4700	-1.25
46400	0.4725	-1.25
46500	0.4775	-1.25
46600	0.4800	-1.25
46700	0.4850	-1.26
46800	0.4900	-1.26
46900	0.4950	-1.26
47000	0.4975	-1.26
47100	0.5050	-1.27
47200	0.5125	-1.27
47300	0.5175	-1.27
47400	0.5250	-1.27
47500	0.5325	-1.28
47600	0.5300	-1.27
47700	0.5250	-1.27
47800	0.5225	-1.27
47900	0.5175	-1.27
48000	0.5125	-1.27
48100	0.5075	-1.26
48200	0.5050	-1.26
48300	0.5000	-1.26
48400	0.4975	-1.26
48500	0.4925	-1.25
48600	0.4900	-1.25
48700	0.4850	-1.25
48800	0.4800	-1.25
48900	0.4775	-1.24
49000	0.4725	-1.24
49100	0.4700	-1.24
49200	0.4675	-1.24
49300	0.4650	-1.23
49400	0.4625	-1.23
49500	0.4600	-1.23
49600	0.4575	-1.23
49700	0.4575	-1.22
49800	0.4550	-1.22
49900	0.4525	-1.22
50000	0.4525	-1.22
50100	0.4525	-1.22
50200	0.4500	-1.21
50300	0.4500	-1.21
50400	0.4475	-1.21
50500	0.4475	-1.21
50600	0.4475	-1.20
50700	0.4450	-1.20
50800	0.4450	-1.20
50900	0.4450	-1.20
51000	0.4450	-1.20
51100	0.4450	-1.20
51200	0.4475	-1.20
51300	0.4500	-1.20
51400	0.4500	-1.20
51500	0.4525	-1.20
51600	0.4550	-1.20
51700	0.4575	-1.20
51800	0.4600	-1.21
51900	0.4625	-1.21
52000	0.4650	-1.21
52100	0.4700	-1.21
52200	0.4725	-1.21
52300	0.4750	-1.21
52400	0.4800	-1.21
52500	0.4825	-1.21
52600	0.4850	-1.20
52700	0.4850	-1.21
52800	0.4850	-1.21
52900	0.4850	-1.21
53000	0.4825	-1.22
53100	0.4800	-1.22
53200	0.4775	-1.22
53300	0.4750	-1.22
53400	0.4725	-1.22
53500	0.4700	-1.22
53600	0.4675	-1.23
53700	0.4650	-1.23
53800	0.4625	-1.23
53900	0.4600	-1.23
54000	0.4575	-1.23
54100	0.4525	-1.22
54200	0.4500	-1.22
54300	0.4475	-1.22
54400	0.4450	-1.22
54500	0.4425	-1.22
54600	0.4400	-1.22
54700	0.4375	-1.22
54800	0.4350	-1.22
54900	0.4350	-1.22
55000	0.4325	-1.22
55100	0.4300	-1.22
55200	0.4300	-1.22
55300	0.4275	-1.22
55400	0.4275	-1.22
55500	0.4275	-1.23
55600	0.4250	-1.23
55700	0.4250	-1.23
55800	0.4250	-1.23
55900	0.4225	-1.23
56000	0.4225	-1.23
56100	0.4225	-1.23
56200	0.4225	-1.23
56300	0.4200	-1.23
56400	0.4200	-1.23
56500	0.4200	-1.24
56600	0.4175	-1.23
56700	0.4175	-1.23
56800	0.4175	-1.24
56900	0.4175	-1.24
57000	0.4150	-1.24
57100	0.4150	-1.24
57200	0.4150	-1.24
57300	0.4150	-1.24
57400	0.4150	-1.24
57500	0.4125	-1.24
57600	0.4125	-1.24
57700	0.4125	-1.24
57800	0.4125	-1.24
57900	0.4125	-1.24
58000	0.4125	-1.24
58100	0.4125	-1.24
58200	0.4125	-1.24
58300	0.4125	-1.24
58400	0.4125	-1.25
58500	0.4125	-1.25
58600	0.4125	-1.25
58700	0.4125	-1.25
58800	0.4125	-1.25
58900	0.4125	-1.25
59000	0.4125	-1.25
59100	0.4125	-1.25
59200	0.4125	-1.25
59300	0.4125	-1.25
59400	0.4150	-1.26
59500	0.4150	-1.26
59600	0.4150	-1.26
59700	0.4150	-1.26
59800	0.4175	-1.26
59900	0.4175	-1.26
60000	0.4175	-1.27
60100	0.4175	-1.27
60200	0.4175	-1.27
60300	0.4175	-1.27
60400	0.4175	-1.27
60500	0.4175	-1.27
60600	0.4175	-1.27
60700	0.4175	-1.27
60800	0.4175	-1.27
60900	0.4175	-1.27
61000	0.4175	-1.27
61100	0.4175	-1.27
61200	0.4175	-1.27
61300	0.4175	-1.27
61400	0.4200	-1.27
61500	0.4200	-1.27
61600	0.4200	-1.27
61700	0.4225	-1.27
61800	0.4225	-1.27
61900	0.4225	-1.27
62000	0.4225	-1.27
62100	0.4225	-1.26
62200	0.4225	-1.26
62300	0.4225	-1.26
62400	0.4225	-1.26
62500	0.4225	-1.26
62600	0.4225	-1.26
62700	0.4225	-1.26
62800	0.4225	-1.26
62900	0.4200	-1.25
63000	0.4200	-1.25
63100	0.4175	-1.25
63200	0.4175	-1.25
63300	0.4150	-1.25
63400	0.4150	-1.24
63500	0.4150	-1.24
63600	0.4150	-1.24
63700	0.4125	-1.23
63800	0.4125	-1.23
63900	0.4125	-1.23
64000	0.4125	-1.22
64100	0.4125	-1.22
64200	0.4100	-1.22
64300	0.4100	-1.21
64400	0.4100	-1.21
64500	0.4100	-1.21
64600	0.4075	-1.20
64700	0.4075	-1.20
64800	0.4075	-1.20
64900	0.4075	-1.19
65000	0.4075	-1.19
65100	0.4075	-1.19
65200	0.4075	-1.19
65300	0.4075	-1.18
65400	0.4075	-1.18
65500	0.4075	-1.18
65600	0.4050	-1.18
65700	0.4050	-1.18
65800	0.4050	-1.18
65900	0.4025	-1.18
66000	0.4050	-1.18
66100	0.4050	-1.18
66200	0.4050	-1.18
66300	0.4050	-1.18
66400	0.4050	-1.19
66500	0.4050	-1.19
66600	0.4050	-1.19
66700	0.4050	-1.19
66800	0.4050	-1.19
66900	0.4075	-1.20
67000	0.4075	-1.20
67100	0.4075	-1.20
67200	0.4100	-1.20
67300	0.4100	-1.20
67400	0.4100	-1.21
67500	0.4100	-1.21
67600	0.4125	-1.21
67700	0.4125	-1.22
67800	0.4125	-1.22
67900	0.4150	-1.22
68000	0.4150	-1.23
68100	0.4150	-1.23
68200	0.4150	-1.23
68300	0.4150	-1.23
68400	0.4150	-1.23
68500	0.4125	-1.23
68600	0.4125	-1.22
68700	0.4125	-1.22
68800	0.4125	-1.22
68900	0.4125	-1.22
69000	0.4125	-1.23
69100	0.4125	-1.23
69200	0.4125	-1.23
69300	0.4150	-1.23
69400	0.4150	-1.23
69500	0.4150	-1.23
69600	0.4150	-1.23
69700	0.4150	-1.24
69800	0.4175	-1.24
69900	0.4175	-1.24
70000	0.4175	-1.24
70100	0.4175	-1.24
70200	0.4175	-1.24
70300	0.4200	-1.24
70400	0.4200	-1.24
70500	0.4200	-1.24
70600	0.4200	-1.24
70700	0.4200	-1.24
70800	0.4200	-1.24
70900	0.4175	-1.24
71000	0.4175	-1.24
71100	0.4175	-1.24
71200	0.4175	-1.24
71300	0.4200	-1.25
71400	0.4200	-1.25
71500	0.4200	-1.25
71600	0.4200	-1.25
71700	0.4200	-1.25
71800	0.4200	-1.25
71900	0.4200	-1.25
72000	0.4200	-1.25
72100	0.4200	-1.25
72200	0.4200	-1.25
72300	0.4200	-1.24
72400	0.4175	-1.24
72500	0.4175	-1.24
72600	0.4175	-1.24
72700	0.4175	-1.24
72800	0.4175	-1.24
72900	0.4175	-1.24
73000	0.4175	-1.24
73100	0.4200	-1.24
73200	0.4200	-1.24
73300	0.4225	-1.24
73400	0.4250	-1.24
73500	0.4250	-1.24
73600	0.4250	-1.24
73700	0.4250	-1.24
73800	0.4250	-1.24
73900	0.4250	-1.24
74000	0.4250	-1.24
74100	0.4250	-1.24
74200	0.4225	-1.24
74300	0.4225	-1.24
74400	0.4225	-1.24
74500	0.4225	-1.24
74600	0.4200	-1.24
74700	0.4200	-1.24
74800	0.4200	-1.24
74900	0.4225	-1.23
75000	0.4225	-1.23
75100	0.4225	-1.23
75200	0.4225	-1.23
75300	0.4225	-1.23
75400	0.4225	-1.23
75500	0.4225	-1.23
75600	0.4225	-1.23
75700	0.4225	-1.23
75800	0.4225	-1.23
75900	0.4225	-1.23
76000	0.4225	-1.23
76100	0.4250	-1.23
76200	0.4250	-1.23
76300	0.4250	-1.23
76400	0.4250	-1.23
76500	0.4250	-1.23
76600	0.4250	-1.23
76700	0.4225	-1.23
76800	0.4225	-1.23
76900	0.4225	-1.23
77000	0.4250	-1.24
77100	0.4250	-1.24
77200	0.4275	-1.24
77300	0.4275	-1.25
77400	0.4275	-1.25
77500	0.4275	-1.25
77600	0.4275	-1.25
77700	0.4275	-1.25
77800	0.4275	-1.25
77900	0.4250	-1.25
78000	0.4250	-1.25
78100	0.4250	-1.25
78200	0.4250	-1.25
78300	0.4250	-1.26
78400	0.4225	-1.26
78500	0.4225	-1.26
78600	0.4225	-1.26
78700	0.4225	-1.26
78800	0.4225	-1.26
78900	0.4225	-1.26
79000	0.4225	-1.26
79100	0.4200	-1.26
79200	0.4200	-1.26
79300	0.4200	-1.26
79400	0.4200	-1.26
79500	0.4200	-1.26
79600	0.4200	-1.26
79700	0.4200	-1.26
79800	0.4200	-1.26
79900	0.4225	-1.26
80000	0.4225	-1.26
80100	0.4250	-1.26
80200	0.4250	-1.26
80300	0.4275	-1.26
80400	0.4300	-1.27
80500	0.4300	-1.27
80600	0.4325	-1.27
80700	0.4350	-1.27
80800	0.4350	-1.27
80900	0.4375	-1.27
81000	0.4375	-1.27
81100	0.4375	-1.27
81200	0.4375	-1.27
81300	0.4350	-1.27
81400	0.4350	-1.27
81500	0.4350	-1.27
81600	0.4350	-1.27
81700	0.4325	-1.27
81800	0.4325	-1.27
81900	0.4325	-1.26
82000	0.4300	-1.26
82100	0.4300	-1.26
82200	0.4300	-1.26
82300	0.4300	-1.26
82400	0.4275	-1.26
82500	0.4275	-1.26
82600	0.4275	-1.25
82700	0.4250	-1.25
82800	0.4250	-1.25
82900	0.4250	-1.25
83000	0.4225	-1.24
83100	0.4225	-1.24
83200	0.4200	-1.23
83300	0.4200	-1.23
83400	0.4200	-1.23
83500	0.4175	-1.23
83600	0.4175	-1.22
83700	0.4150	-1.22
83800	0.4150	-1.22
83900	0.4150	-1.21
84000	0.4150	-1.21
84100	0.4125	-1.21
84200	0.4125	-1.21
84300	0.4125	-1.21
84400	0.4125	-1.21
84500	0.4100	-1.21
84600	0.4100	-1.20
84700	0.4100	-1.20
84800	0.4075	-1.20
84900	0.4075	-1.20
85000	0.4075	-1.20
85100	0.4075	-1.20
85200	0.4075	-1.20
85300	0.4075	-1.20
85400	0.4075	-1.21
85500	0.4075	-1.21
85600	0.4100	-1.21
85700	0.4075	-1.21
85800	0.4075	-1.21
85900	0.4075	-1.21
86000	0.4100	-1.21
86100	0.4100	-1.20
86200	0.4100	-1.20
86300	0.4100	-1.20
86400	0.4125	-1.20
86500	0.4125	-1.20
86600	0.4125	-1.20
86700	0.4125	-1.20
86800	0.4125	-1.20
86900	0.4125	-1.20
87000	0.4125	-1.20
87100	0.4125	-1.20
87200	0.4125	-1.20
87300	0.4125	-1.20
87400	0.4125	-1.20
87500	0.4125	-1.20
87600	0.4150	-1.20
87700	0.4150	-1.20
87800	0.4150	-1.20
87900	0.4150	-1.20
88000	0.4150	-1.20
88100	0.4150	-1.20
88200	0.4150	-1.20
88300	0.4150	-1.20
88400	0.4150	-1.20
88500	0.4175	-1.20
88600	0.4175	-1.20
88700	0.4175	-1.20
88800	0.4175	-1.20
88900	0.4175	-1.21
89000	0.4175	-1.21
89100	0.4175	-1.21
89200	0.4175	-1.21
89300	0.4200	-1.21
89400	0.4200	-1.21
89500	0.4200	-1.21
89600	0.4200	-1.21
89700	0.4200	-1.21
89800	0.4200	-1.21
89900	0.4200	-1.21
90000	0.4200	-1.21
90100	0.4200	-1.21
90200	0.4200	-1.21
90300	0.4175	-1.21
90400	0.4175	-1.21
90500	0.4175	-1.20
90600	0.4150	-1.20
90700	0.4150	-1.20
90800	0.4150	-1.20
90900	0.4150	-1.19
91000	0.4125	-1.19
91100	0.4125	-1.19
91200	0.4125	-1.18
91300	0.4125	-1.18
91400	0.4125	-1.18
91500	0.4125	-1.18
91600	0.4150	-1.18
91700	0.4150	-1.18
91800	0.4150	-1.18
91900	0.4150	-1.18
92000	0.4150	-1.18
92100	0.4150	-1.18
92200	0.4150	-1.18
92300	0.4150	-1.18
92400	0.4175	-1.18
92500	0.4175	-1.19
92600	0.4175	-1.19
92700	0.4175	-1.19
92800	0.4175	-1.19
92900	0.4175	-1.19
93000	0.4175	-1.19
93100	0.4175	-1.19
93200	0.4175	-1.19
93300	0.4200	-1.19
93400	0.4200	-1.19
93500	0.4200	-1.19
93600	0.4200	-1.19
93700	0.4200	-1.19
93800	0.4200	-1.19
93900	0.4200	-1.19
94000	0.4200	-1.19
94100	0.4200	-1.19
94200	0.4200	-1.19
94300	0.4200	-1.19
94400	0.4175	-1.19
94500	0.4175	-1.19
94600	0.4175	-1.19
94700	0.4175	-1.19
94800	0.4150	-1.19
94900	0.4150	-1.19
95000	0.4150	-1.19
95100	0.4150	-1.19
95200	0.4150	-1.19
95300	0.4150	-1.19
95400	0.4150	-1.19
95500	0.4150	-1.19
95600	0.4150	-1.19
95700	0.4150	-1.19
95800	0.4150	-1.19
95900	0.4150	-1.19
96000	0.4150	-1.19
96100	0.4125	-1.19
96200	0.4125	-1.19
96300	0.4125	-1.19
96400	0.4125	-1.18
96500	0.4125	-1.18
96600	0.4125	-1.18
96700	0.4125	-1.18
96800	0.4100	-1.18
96900	0.4100	-1.18
97000	0.4100	-1.18
97100	0.4100	-1.18
97200	0.4100	-1.18
97300	0.4100	-1.18
97400	0.4075	-1.18
97500	0.4075	-1.18
97600	0.4075	-1.18
97700	0.4075	-1.18
97800	0.4075	-1.18
97900	0.4075	-1.17
98000	0.4075	-1.17
98100	0.4075	-1.17
98200	0.4075	-1.17
98300	0.4075	-1.17
98400	0.4075	-1.17
98500	0.4075	-1.17
98600	0.4075	-1.17
98700	0.4075	-1.17
98800	0.4075	-1.17
98900	0.4075	-1.17
99000	0.4075	-1.17
99100	0.4100	-1.17
99200	0.4100	-1.17
99300	0.4100	-1.17
99400	0.4100	-1.17
99500	0.4100	-1.17
99600	0.4100	-1.17
99700	0.4100	-1.17
99800	0.4125	-1.17
99900	0.4150	-1.18
100000	0.4175	-1.18
100100	0.4175	-1.19
100200	0.4200	-1.19
100300	0.4225	-1.19
100400	0.4225	-1.20
100500	0.4250	-1.20
100600	0.4275	-1.20
100700	0.4275	-1.20
100800	0.4300	-1.20
100900	0.4300	-1.21
101000	0.4325	-1.21
101100	0.4350	-1.21
101200	0.4350	-1.21
101300	0.4375	-1.21
101400	0.4400	-1.21
101500	0.4400	-1.21
101600	0.4425	-1.21
101700	0.4450	-1.21
101800	0.4475	-1.22
101900	0.4500	-1.22
102000	0.4500	-1.22
102100	0.4525	-1.21
102200	0.4550	-1.21
102300	0.4550	-1.21
102400	0.4575	-1.22
102500	0.4625	-1.22
102600	0.4650	-1.22
102700	0.4675	-1.22
102800	0.4725	-1.22
102900	0.4750	-1.22
103000	0.4775	-1.22
103100	0.4825	-1.22
103200	0.4850	-1.22
103300	0.4875	-1.22
103400	0.4925	-1.22
103500	0.4975	-1.23
103600	0.5050	-1.23
103700	0.5025	-1.23
103800	0.5000	-1.23
103900	0.4975	-1.24
104000	0.4950	-1.24
104100	0.4925	-1.24
104200	0.4925	-1.24
104300	0.4900	-1.24
104400	0.4875	-1.24
104500	0.4875	-1.24
104600	0.4850	-1.24
104700	0.4850	-1.24
104800	0.4825	-1.24
104900	0.4825	-1.24
105000	0.4800	-1.24
105100	0.4800	-1.24
105200	0.4775	-1.24
105300	0.4775	-1.24
105400	0.4750	-1.24
105500	0.4750	-1.24
105600	0.4750	-1.24
105700	0.4725	-1.25
105800	0.4725	-1.25
105900	0.4725	-1.25
106000	0.4700	-1.25
106100	0.4700	-1.25
106200	0.4675	-1.25
106300	0.4675	-1.25
106400	0.4650	-1.24
106500	0.4650	-1.24
106600	0.4625	-1.24
106700	0.4625	-1.24
106800	0.4600	-1.24
106900	0.4600	-1.24
107000	0.4575	-1.23
107100	0.4575	-1.23
107200	0.4550	-1.23
107300	0.4550	-1.23
107400	0.4525	-1.22
107500	0.4525	-1.22
107600	0.4500	-1.22
107700	0.4500	-1.22
107800	0.4500	-1.22
107900	0.4500	-1.21
108000	0.4500	-1.21
108100	0.4500	-1.21
108200	0.4475	-1.21
108300	0.4475	-1.21
108400	0.4475	-1.21
108500	0.4475	-1.21
108600	0.4475	-1.21
108700	0.4475	-1.21
108800	0.4500	-1.21
108900	0.4500	-1.21
109000	0.4525	-1.21
109100	0.4550	-1.21
109200	0.4550	-1.22
109300	0.4550	-1.22
109400	0.4550	-1.22
109500	0.4550	-1.22
109600	0.4550	-1.22
109700	0.4550	-1.22
109800	0.4550	-1.22
109900	0.4525	-1.22
110000	0.4525	-1.22
110100	0.4525	-1.22
110200	0.4525	-1.21
110300	0.4525	-1.21
110400	0.4500	-1.21
110500	0.4500	-1.21
110600	0.4500	-1.21
110700	0.4500	-1.21
110800	0.4475	-1.21
110900	0.4475	-1.21
111000	0.4475	-1.21
111100	0.4475	-1.21
111200	0.4500	-1.21
111300	0.4475	-1.21
111400	0.4475	-1.21
111500	0.4475	-1.21
111600	0.4475	-1.21
111700	0.4475	-1.21
111800	0.4450	-1.21
111900	0.4450	-1.21
112000	0.4425	-1.21
112100	0.4425	-1.21
112200	0.4400	-1.20
112300	0.4400	-1.20
112400	0.4375	-1.20
112500	0.4375	-1.20
112600	0.4350	-1.20
112700	0.4350	-1.20
112800	0.4325	-1.20
112900	0.4325	-1.20
113000	0.4300	-1.20
113100	0.4300	-1.20
113200	0.4300	-1.20
113300	0.4300	-1.20
113400	0.4300	-1.20
113500	0.4300	-1.21
113600	0.4325	-1.21
113700	0.4325	-1.21
113800	0.4325	-1.21
113900	0.4350	-1.21
114000	0.4350	-1.21
114100	0.4350	-1.22
114200	0.4375	-1.22
114300	0.4375	-1.22
114400	0.4400	-1.22
114500	0.4400	-1.23
114600	0.4400	-1.23
114700	0.4400	-1.23
114800	0.4400	-1.23
114900	0.4400	-1.23
115000	0.4425	-1.23
115100	0.4425	-1.23
115200	0.4425	-1.24
115300	0.4425	-1.24
115400	0.4425	-1.24
115500	0.4425	-1.24
115600	0.4425	-1.24
115700	0.4425	-1.24
115800	0.4450	-1.25
115900	0.4450	-1.25
116000	0.4450	-1.25
116100	0.4450	-1.25
116200	0.4475	-1.25
116300	0.4475	-1.26
116400	0.4475	-1.26
116500	0.4500	-1.26
116600	0.4500	-1.26
116700	0.4500	-1.26
116800	0.4500	-1.26
116900	0.4525	-1.26
117000	0.4525	-1.26
117100	0.4550	-1.27
117200	0.4550	-1.27
117300	0.4575	-1.27
117400	0.4575	-1.27
117500	0.4575	-1.27
117600	0.4575	-1.27
117700	0.4575	-1.27
117800	0.4575	-1.27
117900	0.4600	-1.27
118000	0.4600	-1.27
118100	0.4600	-1.27
118200	0.4600	-1.27
118300	0.4600	-1.27
118400	0.4600	-1.27
118500	0.4625	-1.27
118600	0.4625	-1.27
118700	0.4625	-1.27
118800	0.4625	-1.27
118900	0.4625	-1.27
119000	0.4625	-1.27
119100	0.4650	-1.27
119200	0.4650	-1.27
119300	0.4650	-1.27
119400	0.4625	-1.27
119500	0.4625	-1.26
119600	0.4625	-1.26
119700	0.4600	-1.26
119800	0.4600	-1.26
119900	0.4575	-1.26
120000	0.4575	-1.25
120100	0.4550	-1.25
120200	0.4550	-1.25
120300	0.4550	-1.25
120400	0.4525	-1.25
120500	0.4525	-1.24
120600	0.4525	-1.24
120700	0.4500	-1.24
120800	0.4500	-1.24
120900	0.4500	-1.24
121000	0.4500	-1.24
121100	0.4500	-1.23
121200	0.4500	-1.23
121300	0.4500	-1.23
121400	0.4500	-1.23
121500	0.4500	-1.23
121600	0.4500	-1.22
121700	0.4475	-1.22
121800	0.4475	-1.22
121900	0.4475	-1.21
122000	0.4450	-1.21
122100	0.4450	-1.21
122200	0.4450	-1.21
122300	0.4450	-1.21
122400	0.4450	-1.20
122500	0.4450	-1.20
122600	0.4450	-1.20
122700	0.4450	-1.20
122800	0.4450	-1.20
122900	0.4450	-1.20
123000	0.4450	-1.20
123100	0.4450	-1.20
123200	0.4450	-1.20
123300	0.4450	-1.19
123400	0.4450	-1.19
123500	0.4450	-1.19
123600	0.4450	-1.19
123700	0.4450	-1.19
123800	0.4450	-1.20
123900	0.4450	-1.20
124000	0.4450	-1.20
124100	0.4450	-1.20
124200	0.4450	-1.20
124300	0.4450	-1.20
124400	0.4450	-1.20
124500	0.4425	-1.19
124600	0.4425	-1.19
124700	0.4425	-1.19
124800	0.4425	-1.19
124900	0.4450	-1.19
125000	0.4450	-1.19
125100	0.4450	-1.19
125200	0.4450	-1.19
125300	0.4450	-1.18
125400	0.4450	-1.18
125500	0.4450	-1.18
125600	0.4450	-1.17
125700	0.4450	-1.17
125800	0.4450	-1.17
125900	0.4450	-1.16
126000	0.4450	-1.16
126100	0.4450	-1.16
126200	0.4450	-1.15
126300	0.4450	-1.15
126400	0.4450	-1.14
126500	0.4450	-1.14
126600	0.4450	-1.13
126700	0.4450	-1.12
126800	0.4450	-1.12
126900	0.4450	-1.11
127000	0.4450	-1.10
127100	0.4425	-1.08
127200	0.4425	-1.07
127300	0.4425	-1.06
127400	0.4325	-1.04
127500	0.4325	-1.05
127600	0.4350	-1.06
127700	0.4350	-1.06
127800	0.4350	-1.07
127900	0.4375	-1.08
128000	0.4375	-1.09
128100	0.4375	-1.10
128200	0.4375	-1.10
128300	0.4375	-1.11
128400	0.4375	-1.12
128500	0.4400	-1.12
128600	0.4400	-1.13
128700	0.4400	-1.14
128800	0.4400	-1.14
128900	0.4400	-1.15
129000	0.4400	-1.15
129100	0.4400	-1.16
129200	0.4400	-1.16
129300	0.4425	-1.17
129400	0.4425	-1.18
129500	0.4425	-1.18
129600	0.4425	-1.19
129700	0.4425	-1.19
129800	0.4425	-1.20
129900	0.4425	-1.20
130000	0.4425	-1.21
130100	0.4450	-1.21
130200	0.4450	-1.22
130300	0.4450	-1.22
130400	0.4450	-1.22
130500	0.4475	-1.23
130600	0.4475	-1.23
130700	0.4475	-1.23
130800	0.4475	-1.23
130900	0.4475	-1.23
131000	0.4475	-1.24
131100	0.4475	-1.24
131200	0.4475	-1.24
131300	0.4475	-1.24
131400	0.4475	-1.24
131500	0.4500	-1.24
131600	0.4500	-1.25
131700	0.4525	-1.25
131800	0.4525	-1.25
131900	0.4550	-1.25
132000	0.4575	-1.26
132100	0.4575	-1.26
132200	0.4600	-1.26
132300	0.4600	-1.26
132400	0.4600	-1.27
132500	0.4600	-1.27
132600	0.4600	-1.27
132700	0.4600	-1.26
132800	0.4600	-1.26
132900	0.4600	-1.26
133000	0.4600	-1.26
133100	0.4575	-1.26
133200	0.4575	-1.26
133300	0.4575	-1.26
133400	0.4575	-1.26
133500	0.4575	-1.26
133600	0.4575	-1.26
133700	0.4550	-1.26
133800	0.4550	-1.26
133900	0.4525	-1.26
134000	0.4500	-1.25
134100	0.4500	-1.25
134200	0.4475	-1.25
134300	0.4475	-1.25
134400	0.4450	-1.25
134500	0.4450	-1.25
134600	0.4450	-1.25
134700	0.4450	-1.25
134800	0.4450	-1.24
134900	0.4450	-1.24
135000	0.4450	-1.24
135100	0.4450	-1.24
135200	0.4450	-1.24
135300	0.4450	-1.24
135400	0.4450	-1.24
135500	0.4450	-1.24
135600	0.4450	-1.24
135700	0.4450	-1.24
135800	0.4450	-1.24
135900	0.4475	-1.24
136000	0.4475	-1.25
136100	0.4475	-1.25
136200	0.4475	-1.25
136300	0.4500	-1.25
136400	0.4500	-1.25
136500	0.4500	-1.25
136600	0.4500	-1.25
136700	0.4500	-1.25
136800	0.4500	-1.25
136900	0.4500	-1.25
137000	0.4525	-1.25
137100	0.4525	-1.26
137200	0.4525	-1.26
137300	0.4525	-1.26
137400	0.4525	-1.26
137500	0.4525	-1.26
137600	0.4525	-1.26
137700	0.4525	-1.26
137800	0.4550	-1.26
137900	0.4550	-1.26
138000	0.4550	-1.26
138100	0.4550	-1.26
138200	0.4550	-1.26
138300	0.4550	-1.26
138400	0.4550	-1.26
138500	0.4550	-1.26
138600	0.4550	-1.26
138700	0.4550	-1.26
138800	0.4575	-1.26
138900	0.4575	-1.26
139000	0.4575	-1.26
139100	0.4575	-1.26
139200	0.4600	-1.26
139300	0.4600	-1.26
139400	0.4600	-1.26
139500	0.4600	-1.26
139600	0.4600	-1.26
139700	0.4600	-1.26
139800	0.4600	-1.26
139900	0.4600	-1.26
140000	0.4600	-1.26
140100	0.4625	-1.26
140200	0.4625	-1.26
140300	0.4625	-1.26
140400	0.4625	-1.26
140500	0.4625	-1.26
140600	0.4650	-1.26
140700	0.4650	-1.26
140800	0.4650	-1.26
140900	0.4675	-1.27
141000	0.4675	-1.27
141100	0.4675	-1.27
141200	0.4675	-1.27
141300	0.4675	-1.27
141400	0.4675	-1.27
141500	0.4675	-1.27
141600	0.4675	-1.27
141700	0.4675	-1.27
141800	0.4675	-1.27
141900	0.4675	-1.27
142000	0.4675	-1.27
142100	0.4675	-1.27
142200	0.4675	-1.27
142300	0.4675	-1.27
142400	0.4675	-1.27
142500	0.4675	-1.26
142600	0.4675	-1.26
142700	0.4675	-1.26
142800	0.4675	-1.26
142900	0.4675	-1.26
143000	0.4675	-1.26
143100	0.4675	-1.26
143200	0.4650	-1.26
143300	0.4650	-1.26
143400	0.4650	-1.25
143500	0.4650	-1.25
143600	0.4625	-1.25
143700	0.4625	-1.25
143800	0.4625	-1.25
143900	0.4600	-1.24
144000	0.4600	-1.24
144100	0.4600	-1.24
144200	0.4575	-1.24
144300	0.4575	-1.24
144400	0.4575	-1.24
144500	0.4575	-1.24
144600	0.4550	-1.24
144700	0.4550	-1.24
144800	0.4550	-1.24
144900	0.4550	-1.24
145000	0.4525	-1.24
145100	0.4525	-1.24
145200	0.4525	-1.24
145300	0.4525	-1.24
145400	0.4525	-1.24
145500	0.4550	-1.24
145600	0.4550	-1.24
145700	0.4575	-1.24
145800	0.4575	-1.24
145900	0.4575	-1.24
146000	0.4600	-1.24
146100	0.4600	-1.25
146200	0.4600	-1.25
146300	0.4625	-1.25
146400	0.4625	-1.25
146500	0.4625	-1.25
146600	0.4625	-1.25
146700	0.4625	-1.25
146800	0.4625	-1.25
146900	0.4625	-1.25
147000	0.4625	-1.25
147100	0.4600	-1.24
147200	0.4600	-1.24
147300	0.4600	-1.24
147400	0.4600	-1.24
147500	0.4600	-1.24
147600	0.4600	-1.24
147700	0.4625	-1.24
147800	0.4625	-1.24
147900	0.4625	-1.24
148000	0.4625	-1.24
148100	0.4625	-1.24
148200	0.4625	-1.24
148300	0.4625	-1.24
148400	0.4625	-1.24
148500	0.4625	-1.24
148600	0.4625	-1.24
148700	0.4625	-1.24
148800	0.4650	-1.24
148900	0.4650	-1.24
149000	0.4650	-1.24
149100	0.4650	-1.24
149200	0.4650	-1.24
149300	0.4650	-1.24
149400	0.4650	-1.24
149500	0.4650	-1.24
149600	0.4650	-1.24
149700	0.4650	-1.24
149800	0.4675	-1.24
149900	0.4675	-1.24
150000	0.4675	-1.24
150100	0.4675	-1.24
150200	0.4700	-1.24
150300	0.4700	-1.25
150400	0.4700	-1.25
150500	0.4700	-1.25
150600	0.4700	-1.25
150700	0.4725	-1.25
150800	0.4725	-1.25
150900	0.4750	-1.25
151000	0.4750	-1.25
151100	0.4750	-1.26
151200	0.4750	-1.25
151300	0.4725	-1.25
151400	0.4700	-1.25
151500	0.4700	-1.25
151600	0.4675	-1.25
151700	0.4675	-1.25
151800	0.4650	-1.25
151900	0.4650	-1.25
152000	0.4650	-1.25
152100	0.4650	-1.25
152200	0.4625	-1.25
152300	0.4625	-1.25
152400	0.4625	-1.26
152500	0.4625	-1.26
152600	0.4625	-1.26
152700	0.4600	-1.26
152800	0.4600	-1.26
152900	0.4600	-1.26
153000	0.4575	-1.26
153100	0.4575	-1.26
153200	0.4575	-1.26
153300	0.4550	-1.26
153400	0.4550	-1.26
153500	0.4550	-1.26
153600	0.4550	-1.26
153700	0.4550	-1.26
153800	0.4525	-1.26
153900	0.4525	-1.26
154000	0.4525	-1.26
154100	0.4525	-1.26
154200	0.4500	-1.26
154300	0.4500	-1.26
154400	0.4500	-1.26
154500	0.4475	-1.26
154600	0.4475	-1.26
154700	0.4475	-1.26
154800	0.4500	-1.26
154900	0.4500	-1.26
155000	0.4500	-1.26
155100	0.4500	-1.26
155200	0.4500	-1.26
155300	0.4525	-1.26
155400	0.4525	-1.26
155500	0.4525	-1.26
155600	0.4525	-1.26
155700	0.4550	-1.26
155800	0.4550	-1.26
155900	0.4550	-1.26
156000	0.4550	-1.26
156100	0.4550	-1.26
156200	0.4575	-1.26
156300	0.4575	-1.26
156400	0.4575	-1.26
156500	0.4575	-1.27
156600	0.4600	-1.27
156700	0.4600	-1.27
156800	0.4600	-1.27
156900	0.4600	-1.27
157000	0.4625	-1.27
157100	0.4625	-1.27
157200	0.4625	-1.27
157300	0.4625	-1.27
157400	0.4625	-1.27
157500	0.4625	-1.27
157600	0.4625	-1.27
157700	0.4625	-1.27
157800	0.4625	-1.27
157900	0.4625	-1.27
158000	0.4650	-1.27
158100	0.4650	-1.27
158200	0.4650	-1.27
158300	0.4650	-1.27
158400	0.4675	-1.27
158500	0.4675	-1.28
158600	0.4675	-1.28
158700	0.4675	-1.28
158800	0.4675	-1.28
158900	0.4675	-1.28
159000	0.4675	-1.28
159100	0.4650	-1.28
159200	0.4650	-1.28
159300	0.4650	-1.28
159400	0.4625	-1.28
159500	0.4625	-1.28
159600	0.4625	-1.28
159700	0.4625	-1.28
159800	0.4625	-1.28
159900	0.4625	-1.28
160000	0.4625	-1.28
160100	0.4625	-1.28
160200	0.4625	-1.28
160300	0.4600	-1.28
160400	0.4600	-1.28
160500	0.4600	-1.28
160600	0.4600	-1.28
160700	0.4600	-1.28
160800	0.4600	-1.28
160900	0.4625	-1.28
161000	0.4625	-1.28
161100	0.4600	-1.28
161200	0.4600	-1.28
161300	0.4600	-1.28
161400	0.4600	-1.28
161500	0.4600	-1.28
161600	0.4600	-1.28
161700	0.4600	-1.28
161800	0.4600	-1.28
161900	0.4600	-1.28
162000	0.4575	-1.28
162100	0.4575	-1.28
162200	0.4575	-1.28
162300	0.4575	-1.28
162400	0.4575	-1.28
162500	0.4575	-1.27
162600	0.4575	-1.27
162700	0.4575	-1.27
162800	0.4550	-1.27
162900	0.4550	-1.27
163000	0.4550	-1.27
163100	0.4550	-1.27
163200	0.4575	-1.28
163300	0.4575	-1.28
163400	0.4575	-1.28
163500	0.4600	-1.28
163600	0.4600	-1.28
163700	0.4600	-1.28
163800	0.4600	-1.28
163900	0.4625	-1.28
164000	0.4625	-1.28
164100	0.4625	-1.28
164200	0.4625	-1.28
164300	0.4625	-1.28
164400	0.4650	-1.28
164500	0.4650	-1.28
164600	0.4650	-1.28
164700	0.4675	-1.28
164800	0.4675	-1.28
164900	0.4675	-1.28
165000	0.4700	-1.28
165100	0.4700	-1.28
165200	0.4725	-1.28
165300	0.4725	-1.28
165400	0.4750	-1.28
165500	0.4750	-1.28
165600	0.4775	-1.28
165700	0.4775	-1.28
165800	0.4775	-1.28
165900	0.4800	-1.28
166000	0.4800	-1.28
166100	0.4825	-1.28
166200	0.4825	-1.28
166300	0.4850	-1.28
166400	0.4875	-1.28
166500	0.4875	-1.28
166600	0.4875	-1.28
166700	0.4900	-1.28
166800	0.4900	-1.28
166900	0.4925	-1.28
167000	0.4925	-1.28
167100	0.4950	-1.28
167200	0.4950	-1.28
167300	0.4975	-1.28
167400	0.4975	-1.28
167500	0.5000	-1.28
167600	0.5000	-1.28
167700	0.5025	-1.28
167800	0.5025	-1.28
167900	0.5025	-1.28
168000	0.5025	-1.28
168100	0.5050	-1.28
168200	0.5050	-1.28
168300	0.5050	-1.28
168400	0.5075	-1.28
168500	0.5075	-1.28
168600	0.5075	-1.28
168700	0.5100	-1.28
168800	0.5100	-1.28
168900	0.5125	-1.28
169000	0.5125	-1.28
169100	0.5150	-1.28
169200	0.5150	-1.28
169300	0.5175	-1.28
169400	0.5175	-1.28
169500	0.5175	-1.28
169600	0.5200	-1.28
169700	0.5200	-1.28
169800	0.5225	-1.28
169900	0.5250	-1.28
170000	0.5250	-1.28
170100	0.5275	-1.28
170200	0.5300	-1.28
170300	0.5325	-1.28
170400	0.5350	-1.28
170500	0.5350	-1.28
170600	0.5350	-1.28
170700	0.5350	-1.28
170800	0.5350	-1.28
170900	0.5350	-1.28
171000	0.5350	-1.28
171100	0.5350	-1.28
171200	0.5350	-1.28
171300	0.5350	-1.28
171400	0.5375	-1.28
171500	0.5375	-1.28
171600	0.5400	-1.28
171700	0.5400	-1.28
171800	0.5400	-1.28
171900	0.5425	-1.28
172000	0.5400	-1.28
172100	0.5350	-1.28
172200	0.5300	-1.28
172300	0.5275	-1.28
172400	0.5225	-1.28
172500	0.5200	-1.28
172600	0.5175	-1.28
172700	0.5150	-1.28
172800	0.5100	-1.28
172900	0.5075	-1.27
173000	0.5050	-1.27
173100	0.5025	-1.27
173200	0.5000	-1.27
173300	0.5000	-1.27
173400	0.4975	-1.27
173500	0.4950	-1.27
173600	0.4925	-1.27
173700	0.4925	-1.27
173800	0.4900	-1.27
173900	0.4875	-1.27
174000	0.4875	-1.27
174100	0.4850	-1.27
174200	0.4850	-1.27
174300	0.4850	-1.27
174400	0.4850	-1.27
174500	0.4825	-1.27
174600	0.4825	-1.27
174700	0.4850	-1.27
174800	0.4850	-1.27
174900	0.4850	-1.27
175000	0.4850	-1.27
175100	0.4850	-1.27
175200	0.4850	-1.27
175300	0.4850	-1.27
175400	0.4825	-1.27
175500	0.4825	-1.27
175600	0.4800	-1.27
175700	0.4800	-1.28
175800	0.4775	-1.28
175900	0.4775	-1.28
176000	0.4750	-1.28
176100	0.4725	-1.28
176200	0.4725	-1.28
176300	0.4725	-1.28
176400	0.4725	-1.28
176500	0.4700	-1.28
176600	0.4700	-1.28
176700	0.4700	-1.28
176800	0.4700	-1.28
176900	0.4675	-1.28
177000	0.4675	-1.28
177100	0.4675	-1.28
177200	0.4675	-1.28
177300	0.4650	-1.28
177400	0.4650	-1.28
177500	0.4625	-1.28
177600	0.4625	-1.28
177700	0.4600	-1.28
177800	0.4600	-1.28
177900	0.4575	-1.27
178000	0.4550	-1.27
178100	0.4550	-1.27
178200	0.4525	-1.27
178300	0.4500	-1.27
178400	0.4500	-1.27
178500	0.4475	-1.27
178600	0.4450	-1.26
178700	0.4450	-1.26
178800	0.4425	-1.26
178900	0.4400	-1.26
179000	0.4400	-1.26
179100	0.4375	-1.25
179200	0.4350	-1.25
179300	0.4350	-1.25
179400	0.4325	-1.25
179500	0.4300	-1.25
179600	0.4300	-1.24
179700	0.4300	-1.24
179800	0.4275	-1.24
179900	0.4275	-1.24
180000	0.4250	-1.24
180100	0.4250	-1.24
180200	0.4225	-1.24
180300	0.4225	-1.23
180400	0.4200	-1.23
180500	0.4200	-1.23
180600	0.4200	-1.23
180700	0.4200	-1.23
180800	0.4200	-1.23
180900	0.4200	-1.23
181000	0.4200	-1.23
181100	0.4200	-1.23
181200	0.4175	-1.23
181300	0.4175	-1.23
181400	0.4175	-1.23
181500	0.4175	-1.23
181600	0.4150	-1.23
181700	0.4150	-1.23
181800	0.4150	-1.23
181900	0.4150	-1.23
182000	0.4150	-1.23
182100	0.4150	-1.23
182200	0.4150	-1.23
182300	0.4150	-1.23
182400	0.4150	-1.23
182500	0.4150	-1.23
182600	0.4150	-1.23
182700	0.4150	-1.23
182800	0.4150	-1.23
182900	0.4150	-1.23
183000	0.4150	-1.23
183100	0.4150	-1.23
183200	0.4175	-1.23
183300	0.4175	-1.23
183400	0.4175	-1.23
183500	0.4175	-1.23
183600	0.4175	-1.23
183700	0.4150	-1.23
183800	0.4150	-1.23
183900	0.4150	-1.24
184000	0.4150	-1.24
184100	0.4150	-1.24
184200	0.4175	-1.24
184300	0.4175	-1.24
184400	0.4175	-1.24
184500	0.4175	-1.24
184600	0.4175	-1.24
184700	0.4175	-1.25
184800	0.4175	-1.25
184900	0.4175	-1.25
185000	0.4175	-1.25
185100	0.4200	-1.25
185200	0.4200	-1.25
185300	0.4200	-1.25
185400	0.4200	-1.25
185500	0.4200	-1.25
185600	0.4200	-1.25
185700	0.4200	-1.25
185800	0.4200	-1.25
185900	0.4225	-1.25
186000	0.4225	-1.25
186100	0.4225	-1.26
186200	0.4225	-1.26
186300	0.4250	-1.26
186400	0.4250	-1.26
186500	0.4250	-1.26
186600	0.4250	-1.26
186700	0.4250	-1.26
186800	0.4250	-1.26
186900	0.4250	-1.26
187000	0.4275	-1.26
187100	0.4275	-1.26
187200	0.4275	-1.26
187300	0.4275	-1.26
187400	0.4275	-1.26
187500	0.4275	-1.25
187600	0.4300	-1.25
187700	0.4300	-1.25
187800	0.4300	-1.25
187900	0.4300	-1.25
188000	0.4300	-1.25
188100	0.4300	-1.25
188200	0.4325	-1.25
188300	0.4325	-1.25
188400	0.4325	-1.25
188500	0.4325	-1.25
188600	0.4325	-1.25
188700	0.4325	-1.25
188800	0.4325	-1.25
188900	0.4325	-1.24
189000	0.4325	-1.24
189100	0.4325	-1.24
189200	0.4325	-1.24
189300	0.4325	-1.24
189400	0.4325	-1.24
189500	0.4325	-1.24
189600	0.4300	-1.24
189700	0.4300	-1.24
189800	0.4300	-1.24
189900	0.4275	-1.24
190000	0.4275	-1.23
190100	0.4275	-1.23
190200	0.4250	-1.23
190300	0.4250	-1.23
190400	0.4250	-1.23
190500	0.4250	-1.23
190600	0.4225	-1.23
190700	0.4225	-1.23
190800	0.4225	-1.22
190900	0.4225	-1.22
191000	0.4225	-1.22
191100	0.4200	-1.22
191200	0.4200	-1.22
191300	0.4200	-1.22
191400	0.4200	-1.22
191500	0.4200	-1.22
191600	0.4200	-1.22
191700	0.4200	-1.22
191800	0.4200	-1.22
191900	0.4200	-1.22
192000	0.4175	-1.22
192100	0.4175	-1.22
192200	0.4175	-1.22
192300	0.4175	-1.22
192400	0.4175	-1.22
192500	0.4150	-1.22
192600	0.4150	-1.22
192700	0.4150	-1.22
192800	0.4150	-1.23
192900	0.4150	-1.23
193000	0.4125	-1.23
193100	0.4125	-1.23
193200	0.4125	-1.23
193300	0.4125	-1.23
193400	0.4125	-1.23
193500	0.4125	-1.23
193600	0.4100	-1.23
193700	0.4100	-1.23
193800	0.4100	-1.23
193900	0.4100	-1.23
194000	0.4075	-1.23
194100	0.4075	-1.23
194200	0.4075	-1.23
194300	0.4050	-1.23
194400	0.4050	-1.23
194500	0.4050	-1.24
194600	0.4050	-1.24
194700	0.4025	-1.24
194800	0.4025	-1.24
194900	0.4025	-1.24
195000	0.4025	-1.24
195100	0.4000	-1.24
195200	0.4000	-1.24
195300	0.4000	-1.24
195400	0.3975	-1.24
195500	0.3975	-1.24
195600	0.3950	-1.24
195700	0.3950	-1.24
195800	0.3925	-1.24
195900	0.3900	-1.24
196000	0.3900	-1.24
196100	0.3875	-1.24
196200	0.3875	-1.24
196300	0.3850	-1.24
196400	0.3825	-1.23
196500	0.3825	-1.23
196600	0.3800	-1.23
196700	0.3775	-1.23
196800	0.3775	-1.23
196900	0.3750	-1.23
197000	0.3750	-1.23
197100	0.3750	-1.23
197200	0.3725	-1.23
197300	0.3725	-1.23
197400	0.3700	-1.23
197500	0.3700	-1.23
197600	0.3675	-1.22
197700	0.3650	-1.22
197800	0.3650	-1.22
197900	0.3625	-1.21
198000	0.3600	-1.21
198100	0.3575	-1.20
198200	0.3550	-1.20
198300	0.3525	-1.20
198400	0.3500	-1.19
198500	0.3450	-1.18
198600	0.3375	-1.17
198700	0.3300	-1.16
198800	0.3200	-1.14
198900	0.3100	-1.12
199000	0.3000	-1.10
199100	0.2900	-1.07
199200	0.2775	-1.05
199300	0.2675	-1.02
199400	0.2575	-0.99
199500	0.2475	-0.96
199600	0.2400	-0.92
199700	0.2300	-0.88
199800	0.2225	-0.84
[truncated: 8,648 more rows]
