# Supplementary material for: The genetic basis of aneuploidy tolerance in wild yeast
Source: eLife. 2020 Jan 7;9:e52063. doi: 10.7554/eLife.52063 (PMC6970514; doi:10.7554/eLife.52063)
Supplement: Figure 1—source data 1. [file elife-52063-fig1-data1.zip › A1vB1/A1vB1_n20_ch3]

Bin start (bp)	MLE allele freq.	LOD score
0	0.6600	-1.25
100	0.6600	-1.25
200	0.6600	-1.25
300	0.6600	-1.25
400	0.6600	-1.25
500	0.6600	-1.25
600	0.6600	-1.25
700	0.6600	-1.25
800	0.6600	-1.25
900	0.6600	-1.25
1000	0.6600	-1.25
1100	0.6600	-1.25
1200	0.6550	-1.25
1300	0.6525	-1.24
1400	0.6475	-1.24
1500	0.6425	-1.24
1600	0.6425	-1.24
1700	0.6400	-1.24
1800	0.6400	-1.24
1900	0.6425	-1.24
2000	0.6475	-1.24
2100	0.6550	-1.25
2200	0.6650	-1.25
2300	0.6725	-1.26
2400	0.6675	-1.26
2500	0.6675	-1.26
2600	0.6700	-1.27
2700	0.6725	-1.27
2800	0.6725	-1.27
2900	0.6750	-1.28
3000	0.6775	-1.28
3100	0.6825	-1.29
3200	0.6925	-1.29
3300	0.6975	-1.30
3400	0.7050	-1.30
3500	0.7125	-1.30
3600	0.7250	-1.30
3700	0.7400	-1.29
3800	0.7600	-1.28
3900	0.7850	-1.26
4000	0.8125	-1.22
4100	0.8050	-1.23
4200	0.8000	-1.24
4300	0.7950	-1.25
4400	0.7875	-1.26
4500	0.7800	-1.27
4600	0.7725	-1.28
4700	0.7600	-1.29
4800	0.7500	-1.29
4900	0.7425	-1.29
5000	0.7325	-1.30
5100	0.7250	-1.30
5200	0.7150	-1.30
5300	0.7050	-1.30
5400	0.6975	-1.30
5500	0.6875	-1.30
5600	0.6825	-1.30
5700	0.6825	-1.30
5800	0.6800	-1.30
5900	0.6800	-1.30
6000	0.6775	-1.30
6100	0.6775	-1.30
6200	0.6775	-1.30
6300	0.6725	-1.30
6400	0.6700	-1.30
6500	0.6650	-1.30
6600	0.6625	-1.30
6700	0.6625	-1.30
6800	0.6625	-1.30
6900	0.6625	-1.30
7000	0.6650	-1.30
7100	0.6650	-1.30
7200	0.6650	-1.30
7300	0.6650	-1.30
7400	0.6650	-1.30
7500	0.6650	-1.30
7600	0.6650	-1.30
7700	0.6675	-1.29
7800	0.6675	-1.29
7900	0.6675	-1.29
8000	0.6675	-1.29
8100	0.6675	-1.29
8200	0.6675	-1.29
8300	0.6675	-1.29
8400	0.6700	-1.29
8500	0.6700	-1.29
8600	0.6725	-1.29
8700	0.6750	-1.30
8800	0.6750	-1.30
8900	0.6775	-1.30
9000	0.6775	-1.30
9100	0.6800	-1.30
9200	0.6825	-1.30
9300	0.6825	-1.30
9400	0.6825	-1.30
9500	0.6850	-1.30
9600	0.6850	-1.30
9700	0.6875	-1.30
9800	0.6875	-1.30
9900	0.6900	-1.30
10000	0.6900	-1.30
10100	0.6900	-1.30
10200	0.6925	-1.30
10300	0.6925	-1.30
10400	0.6950	-1.30
10500	0.6950	-1.30
10600	0.6975	-1.30
10700	0.6975	-1.30
10800	0.6975	-1.30
10900	0.7000	-1.30
11000	0.7000	-1.30
11100	0.7025	-1.30
11200	0.7025	-1.30
11300	0.7050	-1.30
11400	0.7050	-1.30
11500	0.7050	-1.30
11600	0.7075	-1.30
11700	0.7075	-1.30
11800	0.7100	-1.30
11900	0.7100	-1.30
12000	0.7125	-1.30
12100	0.7125	-1.30
12200	0.7150	-1.30
12300	0.7150	-1.30
12400	0.7175	-1.30
12500	0.7175	-1.30
12600	0.7175	-1.30
12700	0.7200	-1.30
12800	0.7200	-1.30
12900	0.7225	-1.30
13000	0.7225	-1.30
13100	0.7250	-1.30
13200	0.7250	-1.30
13300	0.7250	-1.30
13400	0.7275	-1.30
13500	0.7275	-1.30
13600	0.7300	-1.30
13700	0.7300	-1.30
13800	0.7300	-1.30
13900	0.7325	-1.30
14000	0.7325	-1.30
14100	0.7325	-1.30
14200	0.7325	-1.30
14300	0.7300	-1.30
14400	0.7300	-1.30
14500	0.7300	-1.30
14600	0.7275	-1.30
14700	0.7250	-1.30
14800	0.7225	-1.30
14900	0.7225	-1.30
15000	0.7200	-1.30
15100	0.7175	-1.30
15200	0.7150	-1.30
15300	0.7150	-1.30
15400	0.7100	-1.30
15500	0.7050	-1.30
15600	0.7000	-1.30
15700	0.6950	-1.30
15800	0.6925	-1.30
15900	0.6875	-1.30
16000	0.6850	-1.30
16100	0.6825	-1.30
16200	0.6800	-1.30
16300	0.6775	-1.30
16400	0.6750	-1.30
16500	0.6725	-1.30
16600	0.6725	-1.30
16700	0.6700	-1.30
16800	0.6675	-1.30
16900	0.6650	-1.30
17000	0.6650	-1.30
17100	0.6625	-1.30
17200	0.6600	-1.30
17300	0.6600	-1.30
17400	0.6575	-1.30
17500	0.6550	-1.30
17600	0.6550	-1.30
17700	0.6525	-1.30
17800	0.6525	-1.30
17900	0.6525	-1.30
18000	0.6500	-1.30
18100	0.6500	-1.30
18200	0.6475	-1.30
18300	0.6475	-1.30
18400	0.6450	-1.30
18500	0.6450	-1.30
18600	0.6425	-1.30
18700	0.6425	-1.30
18800	0.6425	-1.30
18900	0.6400	-1.30
19000	0.6400	-1.30
19100	0.6400	-1.30
19200	0.6400	-1.30
19300	0.6400	-1.30
19400	0.6400	-1.30
19500	0.6400	-1.30
19600	0.6400	-1.30
19700	0.6400	-1.30
19800	0.6400	-1.30
19900	0.6375	-1.30
20000	0.6375	-1.30
20100	0.6375	-1.30
20200	0.6375	-1.30
20300	0.6350	-1.30
20400	0.6350	-1.30
20500	0.6350	-1.30
20600	0.6350	-1.30
20700	0.6350	-1.30
20800	0.6350	-1.30
20900	0.6350	-1.30
21000	0.6350	-1.30
21100	0.6350	-1.30
21200	0.6350	-1.30
21300	0.6375	-1.30
21400	0.6375	-1.30
21500	0.6375	-1.30
21600	0.6400	-1.30
21700	0.6400	-1.30
21800	0.6425	-1.30
21900	0.6425	-1.30
22000	0.6450	-1.30
22100	0.6450	-1.30
22200	0.6450	-1.30
22300	0.6450	-1.30
22400	0.6450	-1.30
22500	0.6450	-1.30
22600	0.6450	-1.30
22700	0.6450	-1.30
22800	0.6450	-1.30
22900	0.6425	-1.30
23000	0.6425	-1.30
23100	0.6425	-1.30
23200	0.6425	-1.30
23300	0.6450	-1.30
23400	0.6450	-1.30
23500	0.6450	-1.30
23600	0.6450	-1.30
23700	0.6450	-1.30
23800	0.6450	-1.30
23900	0.6450	-1.30
24000	0.6450	-1.30
24100	0.6450	-1.30
24200	0.6450	-1.30
24300	0.6450	-1.30
24400	0.6450	-1.30
24500	0.6450	-1.30
24600	0.6425	-1.30
24700	0.6425	-1.30
24800	0.6425	-1.30
24900	0.6425	-1.30
25000	0.6450	-1.30
25100	0.6450	-1.30
25200	0.6425	-1.30
25300	0.6425	-1.30
25400	0.6425	-1.30
25500	0.6450	-1.30
25600	0.6450	-1.30
25700	0.6450	-1.30
25800	0.6475	-1.30
25900	0.6475	-1.30
26000	0.6500	-1.30
26100	0.6500	-1.30
26200	0.6525	-1.30
26300	0.6525	-1.30
26400	0.6550	-1.30
26500	0.6550	-1.30
26600	0.6575	-1.30
26700	0.6575	-1.30
26800	0.6600	-1.30
26900	0.6625	-1.30
27000	0.6650	-1.30
27100	0.6675	-1.30
27200	0.6700	-1.30
27300	0.6725	-1.30
27400	0.6750	-1.30
27500	0.6775	-1.30
27600	0.6800	-1.30
27700	0.6825	-1.30
27800	0.6850	-1.30
27900	0.6875	-1.30
28000	0.6900	-1.30
28100	0.6950	-1.30
28200	0.6975	-1.30
28300	0.7000	-1.30
28400	0.7025	-1.30
28500	0.7075	-1.30
28600	0.7125	-1.30
28700	0.7175	-1.30
28800	0.7225	-1.29
28900	0.7275	-1.29
29000	0.7325	-1.29
29100	0.7400	-1.29
29200	0.7450	-1.28
29300	0.7500	-1.28
29400	0.7550	-1.27
29500	0.7500	-1.28
29600	0.7450	-1.28
29700	0.7375	-1.28
29800	0.7325	-1.29
29900	0.7250	-1.29
30000	0.7200	-1.29
30100	0.7150	-1.29
30200	0.7125	-1.29
30300	0.7075	-1.29
30400	0.7050	-1.30
30500	0.7025	-1.30
30600	0.7025	-1.29
30700	0.7000	-1.29
30800	0.7000	-1.29
30900	0.7000	-1.29
31000	0.6975	-1.29
31100	0.6975	-1.29
31200	0.6975	-1.29
31300	0.6950	-1.29
31400	0.6925	-1.29
31500	0.6900	-1.29
31600	0.6875	-1.29
31700	0.6850	-1.30
31800	0.6800	-1.30
31900	0.6775	-1.30
32000	0.6750	-1.30
32100	0.6725	-1.30
32200	0.6675	-1.30
32300	0.6650	-1.30
32400	0.6625	-1.30
32500	0.6600	-1.30
32600	0.6600	-1.30
32700	0.6575	-1.30
32800	0.6550	-1.30
32900	0.6525	-1.30
33000	0.6525	-1.30
33100	0.6500	-1.30
33200	0.6475	-1.30
33300	0.6475	-1.30
33400	0.6450	-1.30
33500	0.6450	-1.30
33600	0.6450	-1.30
33700	0.6425	-1.30
33800	0.6425	-1.30
33900	0.6425	-1.30
34000	0.6425	-1.30
34100	0.6425	-1.30
34200	0.6425	-1.30
34300	0.6425	-1.30
34400	0.6400	-1.30
34500	0.6400	-1.30
34600	0.6400	-1.30
34700	0.6400	-1.30
34800	0.6400	-1.30
34900	0.6400	-1.30
35000	0.6375	-1.30
35100	0.6375	-1.30
35200	0.6375	-1.30
35300	0.6375	-1.30
35400	0.6375	-1.30
35500	0.6375	-1.30
35600	0.6375	-1.30
35700	0.6350	-1.30
35800	0.6350	-1.30
35900	0.6350	-1.30
36000	0.6325	-1.30
36100	0.6300	-1.30
36200	0.6300	-1.30
36300	0.6275	-1.30
36400	0.6250	-1.30
36500	0.6250	-1.30
36600	0.6225	-1.30
36700	0.6225	-1.30
36800	0.6200	-1.30
36900	0.6200	-1.30
37000	0.6175	-1.30
37100	0.6175	-1.30
37200	0.6150	-1.30
37300	0.6150	-1.30
37400	0.6125	-1.30
37500	0.6125	-1.30
37600	0.6100	-1.30
37700	0.6075	-1.30
37800	0.6075	-1.30
37900	0.6050	-1.30
38000	0.6025	-1.30
38100	0.6000	-1.30
38200	0.5975	-1.30
38300	0.5950	-1.30
38400	0.5900	-1.30
38500	0.5875	-1.30
38600	0.5850	-1.30
38700	0.5825	-1.30
38800	0.5800	-1.30
38900	0.5775	-1.30
39000	0.5750	-1.30
39100	0.5725	-1.30
39200	0.5700	-1.29
39300	0.5700	-1.29
39400	0.5700	-1.29
39500	0.5700	-1.29
39600	0.5700	-1.29
39700	0.5700	-1.29
39800	0.5700	-1.29
39900	0.5700	-1.29
40000	0.5700	-1.29
40100	0.5700	-1.29
40200	0.5700	-1.29
40300	0.5700	-1.29
40400	0.5700	-1.29
40500	0.5700	-1.29
40600	0.5725	-1.29
40700	0.5750	-1.29
40800	0.5750	-1.29
40900	0.5775	-1.29
41000	0.5750	-1.29
41100	0.5750	-1.29
41200	0.5725	-1.29
41300	0.5725	-1.29
41400	0.5725	-1.29
41500	0.5700	-1.28
41600	0.5700	-1.28
41700	0.5675	-1.28
41800	0.5650	-1.28
41900	0.5650	-1.28
42000	0.5650	-1.28
42100	0.5650	-1.28
42200	0.5625	-1.28
42300	0.5625	-1.28
42400	0.5625	-1.28
42500	0.5625	-1.28
42600	0.5625	-1.27
42700	0.5625	-1.27
42800	0.5625	-1.27
42900	0.5625	-1.27
43000	0.5600	-1.27
43100	0.5600	-1.27
43200	0.5600	-1.27
43300	0.5600	-1.27
43400	0.5600	-1.27
43500	0.5600	-1.27
43600	0.5600	-1.27
43700	0.5600	-1.27
43800	0.5575	-1.27
43900	0.5575	-1.27
44000	0.5575	-1.27
44100	0.5575	-1.27
44200	0.5575	-1.27
44300	0.5575	-1.27
44400	0.5575	-1.27
44500	0.5575	-1.27
44600	0.5575	-1.27
44700	0.5575	-1.27
44800	0.5550	-1.27
44900	0.5550	-1.27
45000	0.5550	-1.27
45100	0.5550	-1.27
45200	0.5550	-1.27
45300	0.5550	-1.27
45400	0.5575	-1.27
45500	0.5575	-1.27
45600	0.5575	-1.27
45700	0.5575	-1.27
45800	0.5575	-1.27
45900	0.5600	-1.27
46000	0.5600	-1.27
46100	0.5600	-1.27
46200	0.5625	-1.28
46300	0.5650	-1.28
46400	0.5650	-1.28
46500	0.5675	-1.28
46600	0.5700	-1.28
46700	0.5725	-1.29
46800	0.5775	-1.29
46900	0.5800	-1.29
47000	0.5825	-1.29
47100	0.5875	-1.29
47200	0.5900	-1.29
47300	0.5950	-1.30
47400	0.5975	-1.30
47500	0.6025	-1.30
47600	0.6050	-1.30
47700	0.6100	-1.30
47800	0.6150	-1.30
47900	0.6200	-1.30
48000	0.6250	-1.30
48100	0.6300	-1.30
48200	0.6350	-1.30
48300	0.6400	-1.30
48400	0.6450	-1.29
48500	0.6500	-1.29
48600	0.6575	-1.29
48700	0.6650	-1.28
48800	0.6600	-1.29
48900	0.6550	-1.29
49000	0.6525	-1.29
49100	0.6500	-1.29
49200	0.6450	-1.30
49300	0.6425	-1.30
49400	0.6400	-1.30
49500	0.6375	-1.30
49600	0.6350	-1.30
49700	0.6325	-1.30
49800	0.6325	-1.30
49900	0.6300	-1.30
50000	0.6275	-1.30
50100	0.6275	-1.30
50200	0.6275	-1.30
50300	0.6275	-1.30
50400	0.6275	-1.30
50500	0.6275	-1.30
50600	0.6275	-1.30
50700	0.6275	-1.30
50800	0.6300	-1.30
50900	0.6300	-1.30
51000	0.6300	-1.30
51100	0.6300	-1.30
51200	0.6325	-1.30
51300	0.6325	-1.30
51400	0.6350	-1.30
51500	0.6350	-1.30
51600	0.6375	-1.30
51700	0.6375	-1.30
51800	0.6400	-1.30
51900	0.6400	-1.30
52000	0.6425	-1.30
52100	0.6450	-1.30
52200	0.6475	-1.30
52300	0.6525	-1.30
52400	0.6550	-1.29
52500	0.6525	-1.29
52600	0.6525	-1.29
52700	0.6525	-1.29
52800	0.6500	-1.29
52900	0.6475	-1.29
53000	0.6450	-1.29
53100	0.6400	-1.29
53200	0.6375	-1.29
53300	0.6350	-1.29
53400	0.6325	-1.29
53500	0.6300	-1.29
53600	0.6275	-1.29
53700	0.6250	-1.29
53800	0.6225	-1.29
53900	0.6200	-1.29
54000	0.6175	-1.29
54100	0.6150	-1.29
54200	0.6125	-1.29
54300	0.6100	-1.29
54400	0.6075	-1.29
54500	0.6050	-1.29
54600	0.6050	-1.29
54700	0.6050	-1.29
54800	0.6050	-1.29
54900	0.6050	-1.29
55000	0.6050	-1.29
55100	0.6050	-1.29
55200	0.6050	-1.28
55300	0.6050	-1.28
55400	0.6025	-1.28
55500	0.6025	-1.28
55600	0.6025	-1.28
55700	0.6025	-1.28
55800	0.6025	-1.27
55900	0.6025	-1.27
56000	0.6025	-1.27
56100	0.6025	-1.27
56200	0.6025	-1.27
56300	0.6025	-1.27
56400	0.6025	-1.26
56500	0.6025	-1.26
56600	0.6025	-1.26
56700	0.6050	-1.26
56800	0.6050	-1.26
56900	0.6050	-1.25
57000	0.6050	-1.25
57100	0.6050	-1.25
57200	0.6025	-1.25
57300	0.6025	-1.25
57400	0.6025	-1.25
57500	0.6025	-1.25
57600	0.6025	-1.25
57700	0.6025	-1.25
57800	0.6050	-1.24
57900	0.6050	-1.24
58000	0.6050	-1.24
58100	0.6075	-1.24
58200	0.6075	-1.24
58300	0.6075	-1.23
58400	0.6075	-1.23
58500	0.6100	-1.23
58600	0.6100	-1.23
58700	0.6100	-1.23
58800	0.6125	-1.22
58900	0.6125	-1.22
59000	0.6125	-1.22
59100	0.6150	-1.21
59200	0.6150	-1.21
59300	0.6175	-1.21
59400	0.6175	-1.20
59500	0.6200	-1.20
59600	0.6200	-1.20
59700	0.6225	-1.19
59800	0.6250	-1.19
59900	0.6250	-1.19
60000	0.6275	-1.18
60100	0.6275	-1.18
60200	0.6300	-1.18
60300	0.6300	-1.18
60400	0.6300	-1.18
60500	0.6300	-1.17
60600	0.6300	-1.17
60700	0.6300	-1.17
60800	0.6300	-1.17
60900	0.6325	-1.17
61000	0.6300	-1.17
61100	0.6300	-1.17
61200	0.6300	-1.17
61300	0.6300	-1.17
61400	0.6300	-1.17
61500	0.6300	-1.17
61600	0.6300	-1.17
61700	0.6300	-1.17
61800	0.6300	-1.17
61900	0.6300	-1.16
62000	0.6300	-1.16
62100	0.6300	-1.16
62200	0.6300	-1.16
62300	0.6300	-1.16
62400	0.6300	-1.16
62500	0.6275	-1.16
62600	0.6275	-1.15
62700	0.6275	-1.15
62800	0.6275	-1.15
62900	0.6275	-1.15
63000	0.6275	-1.15
63100	0.6275	-1.15
63200	0.6275	-1.15
63300	0.6275	-1.14
63400	0.6275	-1.14
63500	0.6275	-1.14
63600	0.6250	-1.14
63700	0.6250	-1.14
63800	0.6250	-1.14
63900	0.6250	-1.14
64000	0.6225	-1.13
64100	0.6225	-1.13
64200	0.6225	-1.13
64300	0.6200	-1.13
64400	0.6200	-1.13
64500	0.6200	-1.12
64600	0.6175	-1.12
64700	0.6175	-1.12
64800	0.6150	-1.12
64900	0.6150	-1.12
65000	0.6125	-1.12
65100	0.6125	-1.12
65200	0.6100	-1.12
65300	0.6100	-1.12
65400	0.6075	-1.13
65500	0.6075	-1.13
65600	0.6075	-1.13
65700	0.6050	-1.13
65800	0.6050	-1.14
65900	0.6025	-1.14
66000	0.6025	-1.14
66100	0.6000	-1.14
66200	0.6000	-1.15
66300	0.5975	-1.15
66400	0.5975	-1.15
66500	0.5950	-1.15
66600	0.5950	-1.16
66700	0.5950	-1.16
66800	0.5925	-1.16
66900	0.5925	-1.16
67000	0.5925	-1.16
67100	0.5925	-1.16
67200	0.5925	-1.16
67300	0.5900	-1.16
67400	0.5900	-1.16
67500	0.5900	-1.16
67600	0.5875	-1.16
67700	0.5875	-1.17
67800	0.5875	-1.17
67900	0.5850	-1.17
68000	0.5850	-1.17
68100	0.5850	-1.17
68200	0.5850	-1.17
68300	0.5825	-1.17
68400	0.5825	-1.17
68500	0.5825	-1.17
68600	0.5825	-1.18
68700	0.5825	-1.18
68800	0.5825	-1.18
68900	0.5825	-1.18
69000	0.5825	-1.18
69100	0.5825	-1.18
69200	0.5825	-1.18
69300	0.5825	-1.18
69400	0.5825	-1.18
69500	0.5825	-1.19
69600	0.5825	-1.19
69700	0.5825	-1.19
69800	0.5825	-1.19
69900	0.5825	-1.19
70000	0.5825	-1.19
70100	0.5825	-1.19
70200	0.5825	-1.20
70300	0.5825	-1.20
70400	0.5825	-1.20
70500	0.5850	-1.20
70600	0.5875	-1.20
70700	0.5825	-1.20
70800	0.5800	-1.21
70900	0.5775	-1.21
71000	0.5750	-1.22
71100	0.5725	-1.22
71200	0.5700	-1.23
71300	0.5650	-1.23
71400	0.5625	-1.24
71500	0.5600	-1.24
71600	0.5575	-1.25
71700	0.5550	-1.25
71800	0.5525	-1.25
71900	0.5500	-1.26
72000	0.5500	-1.26
72100	0.5500	-1.26
72200	0.5500	-1.26
72300	0.5500	-1.26
72400	0.5500	-1.26
72500	0.5500	-1.26
72600	0.5500	-1.26
72700	0.5500	-1.26
72800	0.5500	-1.26
72900	0.5500	-1.26
73000	0.5525	-1.26
73100	0.5525	-1.26
73200	0.5525	-1.26
73300	0.5550	-1.26
73400	0.5550	-1.25
73500	0.5575	-1.25
73600	0.5600	-1.25
73700	0.5600	-1.25
73800	0.5625	-1.24
73900	0.5625	-1.24
74000	0.5650	-1.24
74100	0.5675	-1.24
74200	0.5675	-1.23
74300	0.5700	-1.23
74400	0.5725	-1.23
74500	0.5750	-1.23
74600	0.5750	-1.23
74700	0.5775	-1.22
74800	0.5775	-1.22
74900	0.5800	-1.22
75000	0.5800	-1.22
75100	0.5800	-1.22
75200	0.5825	-1.22
75300	0.5825	-1.22
75400	0.5825	-1.22
75500	0.5825	-1.22
75600	0.5850	-1.21
75700	0.5850	-1.21
75800	0.5850	-1.21
75900	0.5875	-1.21
76000	0.5875	-1.21
76100	0.5900	-1.21
76200	0.5925	-1.20
76300	0.5925	-1.20
76400	0.5950	-1.20
76500	0.5950	-1.20
76600	0.5975	-1.20
76700	0.5975	-1.19
76800	0.6000	-1.19
76900	0.6000	-1.19
77000	0.6025	-1.19
77100	0.6025	-1.19
77200	0.6050	-1.18
77300	0.6050	-1.18
77400	0.6050	-1.18
77500	0.6050	-1.18
77600	0.6050	-1.18
77700	0.6075	-1.18
77800	0.6075	-1.18
77900	0.6075	-1.18
78000	0.6075	-1.17
78100	0.6075	-1.17
78200	0.6100	-1.17
78300	0.6100	-1.17
78400	0.6100	-1.17
78500	0.6100	-1.17
78600	0.6100	-1.17
78700	0.6100	-1.16
78800	0.6100	-1.16
78900	0.6100	-1.16
79000	0.6100	-1.16
79100	0.6100	-1.16
79200	0.6100	-1.17
79300	0.6100	-1.17
79400	0.6100	-1.17
79500	0.6100	-1.17
79600	0.6100	-1.17
79700	0.6100	-1.17
79800	0.6100	-1.17
79900	0.6100	-1.17
80000	0.6100	-1.18
80100	0.6125	-1.18
80200	0.6125	-1.18
80300	0.6125	-1.18
80400	0.6125	-1.18
80500	0.6125	-1.18
80600	0.6125	-1.18
80700	0.6125	-1.18
80800	0.6125	-1.18
80900	0.6125	-1.19
81000	0.6150	-1.19
81100	0.6150	-1.19
81200	0.6150	-1.19
81300	0.6150	-1.19
81400	0.6150	-1.19
81500	0.6175	-1.19
81600	0.6175	-1.19
81700	0.6200	-1.19
81800	0.6225	-1.19
81900	0.6275	-1.19
82000	0.6300	-1.18
82100	0.6350	-1.18
82200	0.6400	-1.17
82300	0.6450	-1.17
82400	0.6475	-1.17
82500	0.6475	-1.16
82600	0.6500	-1.16
82700	0.6525	-1.16
82800	0.6525	-1.16
82900	0.6550	-1.15
83000	0.6550	-1.15
83100	0.6575	-1.15
83200	0.6575	-1.15
83300	0.6600	-1.14
83400	0.6625	-1.14
83500	0.6650	-1.13
83600	0.6675	-1.12
83700	0.6725	-1.11
83800	0.6800	-1.10
83900	0.6850	-1.08
84000	0.6950	-1.05
84100	0.7000	-1.04
84200	0.7075	-1.02
84300	0.7125	-0.99
84400	0.7175	-0.97
84500	0.7250	-0.95
84600	0.7300	-0.93
84700	0.7300	-0.92
84800	0.7300	-0.92
84900	0.7300	-0.92
85000	0.7325	-0.91
85100	0.7325	-0.91
85200	0.7325	-0.91
85300	0.7325	-0.90
85400	0.7325	-0.90
85500	0.7350	-0.90
85600	0.7350	-0.89
85700	0.7350	-0.89
85800	0.7350	-0.89
85900	0.7350	-0.89
86000	0.7350	-0.88
86100	0.7375	-0.88
86200	0.7375	-0.88
86300	0.7375	-0.87
86400	0.7375	-0.87
86500	0.7375	-0.87
86600	0.7375	-0.86
86700	0.7400	-0.86
86800	0.7400	-0.86
86900	0.7400	-0.85
87000	0.7400	-0.85
87100	0.7400	-0.85
87200	0.7400	-0.84
87300	0.7400	-0.84
87400	0.7400	-0.84
87500	0.7425	-0.83
87600	0.7425	-0.83
87700	0.7425	-0.83
87800	0.7425	-0.82
87900	0.7425	-0.82
88000	0.7425	-0.82
88100	0.7425	-0.82
88200	0.7425	-0.81
88300	0.7450	-0.81
88400	0.7450	-0.81
88500	0.7450	-0.80
88600	0.7450	-0.80
88700	0.7450	-0.80
88800	0.7450	-0.79
88900	0.7450	-0.79
89000	0.7450	-0.79
89100	0.7450	-0.78
89200	0.7450	-0.78
89300	0.7450	-0.78
89400	0.7450	-0.78
89500	0.7475	-0.77
89600	0.7475	-0.77
89700	0.7475	-0.77
89800	0.7475	-0.76
89900	0.7475	-0.76
90000	0.7475	-0.76
90100	0.7475	-0.75
90200	0.7475	-0.75
90300	0.7475	-0.75
90400	0.7475	-0.75
90500	0.7475	-0.74
90600	0.7475	-0.74
90700	0.7475	-0.74
90800	0.7400	-0.77
90900	0.7325	-0.80
91000	0.7250	-0.83
91100	0.7175	-0.86
91200	0.7100	-0.89
91300	0.7050	-0.91
91400	0.6975	-0.94
91500	0.6900	-0.96
91600	0.6825	-0.99
91700	0.6750	-1.00
91800	0.6700	-1.02
91900	0.6625	-1.04
92000	0.6600	-1.06
92100	0.6550	-1.07
92200	0.6500	-1.08
92300	0.6475	-1.09
92400	0.6450	-1.09
92500	0.6425	-1.10
92600	0.6375	-1.11
92700	0.6350	-1.12
92800	0.6325	-1.12
92900	0.6325	-1.13
93000	0.6300	-1.13
93100	0.6275	-1.13
93200	0.6250	-1.14
93300	0.6250	-1.14
93400	0.6225	-1.15
93500	0.6200	-1.15
93600	0.6200	-1.15
93700	0.6175	-1.16
93800	0.6175	-1.16
93900	0.6150	-1.16
94000	0.6150	-1.16
94100	0.6125	-1.17
94200	0.6125	-1.17
94300	0.6100	-1.17
94400	0.6100	-1.17
94500	0.6075	-1.18
94600	0.6050	-1.18
94700	0.6050	-1.18
94800	0.6025	-1.18
94900	0.6025	-1.19
95000	0.6000	-1.19
95100	0.5975	-1.19
95200	0.5975	-1.19
95300	0.5950	-1.19
95400	0.5950	-1.20
95500	0.5925	-1.20
95600	0.5900	-1.20
95700	0.5900	-1.20
95800	0.5875	-1.21
95900	0.5850	-1.21
96000	0.5850	-1.21
96100	0.5850	-1.21
96200	0.5825	-1.21
96300	0.5825	-1.21
96400	0.5825	-1.21
96500	0.5825	-1.22
96600	0.5800	-1.22
96700	0.5800	-1.22
96800	0.5800	-1.22
96900	0.5800	-1.22
97000	0.5775	-1.22
97100	0.5775	-1.22
97200	0.5775	-1.22
97300	0.5775	-1.22
97400	0.5750	-1.22
97500	0.5750	-1.22
97600	0.5750	-1.23
97700	0.5750	-1.23
97800	0.5750	-1.23
97900	0.5725	-1.23
98000	0.5725	-1.23
98100	0.5725	-1.23
98200	0.5725	-1.23
98300	0.5700	-1.23
98400	0.5700	-1.23
98500	0.5700	-1.23
98600	0.5700	-1.23
98700	0.5700	-1.23
98800	0.5725	-1.23
98900	0.5725	-1.23
99000	0.5725	-1.23
99100	0.5700	-1.23
99200	0.5700	-1.23
99300	0.5700	-1.23
99400	0.5700	-1.24
99500	0.5700	-1.24
99600	0.5675	-1.24
99700	0.5675	-1.25
99800	0.5675	-1.25
99900	0.5675	-1.25
100000	0.5675	-1.25
100100	0.5675	-1.26
100200	0.5650	-1.26
100300	0.5650	-1.26
100400	0.5650	-1.26
100500	0.5650	-1.26
100600	0.5650	-1.26
100700	0.5650	-1.27
100800	0.5650	-1.27
100900	0.5650	-1.27
101000	0.5650	-1.27
101100	0.5650	-1.27
101200	0.5650	-1.27
101300	0.5650	-1.27
101400	0.5650	-1.27
101500	0.5650	-1.28
101600	0.5650	-1.28
101700	0.5650	-1.28
101800	0.5650	-1.28
101900	0.5650	-1.28
102000	0.5650	-1.28
102100	0.5650	-1.28
102200	0.5650	-1.28
102300	0.5650	-1.28
102400	0.5650	-1.28
102500	0.5650	-1.28
102600	0.5650	-1.28
102700	0.5625	-1.28
102800	0.5625	-1.28
102900	0.5625	-1.29
103000	0.5625	-1.29
103100	0.5625	-1.29
103200	0.5625	-1.29
103300	0.5625	-1.29
103400	0.5625	-1.29
103500	0.5625	-1.29
103600	0.5650	-1.29
103700	0.5650	-1.29
103800	0.5675	-1.29
103900	0.5675	-1.29
104000	0.5675	-1.29
104100	0.5725	-1.28
104200	0.5750	-1.28
104300	0.5775	-1.28
104400	0.5800	-1.28
104500	0.5825	-1.28
104600	0.5875	-1.28
104700	0.5900	-1.28
104800	0.5950	-1.28
104900	0.5975	-1.27
105000	0.6000	-1.27
105100	0.6025	-1.27
105200	0.6075	-1.27
105300	0.6100	-1.26
105400	0.6150	-1.26
105500	0.6175	-1.26
105600	0.6225	-1.25
105700	0.6200	-1.26
105800	0.6175	-1.26
105900	0.6150	-1.26
106000	0.6125	-1.26
106100	0.6100	-1.26
106200	0.6075	-1.26
106300	0.6050	-1.27
106400	0.6025	-1.27
106500	0.6025	-1.27
106600	0.6000	-1.27
106700	0.5975	-1.27
106800	0.5950	-1.27
106900	0.5950	-1.27
107000	0.5950	-1.27
107100	0.5950	-1.27
107200	0.5925	-1.27
107300	0.5925	-1.27
107400	0.5925	-1.27
107500	0.5900	-1.27
107600	0.5900	-1.27
107700	0.5900	-1.28
107800	0.5875	-1.28
107900	0.5875	-1.28
108000	0.5875	-1.28
108100	0.5850	-1.28
108200	0.5850	-1.28
108300	0.5850	-1.28
108400	0.5825	-1.28
108500	0.5825	-1.28
108600	0.5825	-1.28
108700	0.5800	-1.28
108800	0.5800	-1.28
108900	0.5775	-1.28
109000	0.5775	-1.28
109100	0.5775	-1.28
109200	0.5750	-1.28
109300	0.5750	-1.29
109400	0.5725	-1.29
109500	0.5725	-1.29
109600	0.5700	-1.29
109700	0.5700	-1.29
109800	0.5700	-1.29
109900	0.5675	-1.29
110000	0.5675	-1.29
110100	0.5675	-1.29
110200	0.5650	-1.29
110300	0.5650	-1.29
110400	0.5650	-1.29
110500	0.5650	-1.29
110600	0.5625	-1.29
110700	0.5625	-1.29
110800	0.5625	-1.29
110900	0.5625	-1.29
111000	0.5625	-1.29
111100	0.5625	-1.29
111200	0.5625	-1.29
111300	0.5625	-1.29
111400	0.5625	-1.29
111500	0.5625	-1.29
111600	0.5625	-1.29
111700	0.5625	-1.29
111800	0.5650	-1.29
111900	0.5650	-1.29
112000	0.5650	-1.29
112100	0.5650	-1.29
112200	0.5650	-1.29
112300	0.5650	-1.29
112400	0.5650	-1.29
112500	0.5650	-1.29
112600	0.5675	-1.29
112700	0.5675	-1.29
112800	0.5675	-1.29
112900	0.5675	-1.29
113000	0.5650	-1.29
113100	0.5675	-1.29
113200	0.5650	-1.29
113300	0.5650	-1.29
113400	0.5650	-1.29
113500	0.5675	-1.29
113600	0.5675	-1.29
113700	0.5700	-1.29
113800	0.5725	-1.29
113900	0.5750	-1.29
114000	0.5775	-1.28
114100	0.5800	-1.28
114200	0.5825	-1.28
114300	0.5850	-1.28
114400	0.5850	-1.28
114500	0.5825	-1.28
114600	0.5800	-1.28
114700	0.5775	-1.28
114800	0.5750	-1.28
114900	0.5750	-1.29
115000	0.5750	-1.29
115100	0.5725	-1.29
115200	0.5725	-1.29
115300	0.5700	-1.29
115400	0.5700	-1.29
115500	0.5700	-1.29
115600	0.5675	-1.29
115700	0.5675	-1.29
115800	0.5650	-1.29
115900	0.5650	-1.29
116000	0.5625	-1.29
116100	0.5625	-1.29
116200	0.5600	-1.29
116300	0.5600	-1.29
116400	0.5600	-1.29
116500	0.5575	-1.29
116600	0.5575	-1.29
116700	0.5550	-1.29
116800	0.5550	-1.29
116900	0.5525	-1.29
117000	0.5500	-1.29
117100	0.5500	-1.29
117200	0.5475	-1.29
117300	0.5475	-1.29
117400	0.5475	-1.29
117500	0.5475	-1.29
117600	0.5450	-1.29
117700	0.5450	-1.29
117800	0.5450	-1.30
117900	0.5425	-1.30
118000	0.5425	-1.30
118100	0.5400	-1.30
118200	0.5400	-1.30
118300	0.5375	-1.30
118400	0.5375	-1.30
118500	0.5375	-1.30
118600	0.5375	-1.30
118700	0.5375	-1.30
118800	0.5375	-1.30
118900	0.5400	-1.30
119000	0.5400	-1.30
119100	0.5425	-1.30
119200	0.5425	-1.30
119300	0.5425	-1.30
119400	0.5450	-1.30
119500	0.5450	-1.30
119600	0.5450	-1.30
119700	0.5450	-1.30
119800	0.5475	-1.30
119900	0.5475	-1.30
120000	0.5475	-1.30
120100	0.5475	-1.30
120200	0.5500	-1.30
120300	0.5500	-1.30
120400	0.5500	-1.30
120500	0.5525	-1.30
120600	0.5525	-1.30
120700	0.5525	-1.30
120800	0.5550	-1.30
120900	0.5550	-1.30
121000	0.5550	-1.30
121100	0.5575	-1.30
121200	0.5575	-1.30
121300	0.5575	-1.30
121400	0.5600	-1.30
121500	0.5600	-1.30
121600	0.5600	-1.30
121700	0.5625	-1.30
121800	0.5625	-1.30
121900	0.5650	-1.30
122000	0.5650	-1.30
122100	0.5650	-1.30
122200	0.5675	-1.30
122300	0.5675	-1.30
122400	0.5675	-1.30
122500	0.5675	-1.30
122600	0.5700	-1.30
122700	0.5700	-1.30
122800	0.5725	-1.30
122900	0.5725	-1.30
123000	0.5750	-1.30
123100	0.5750	-1.30
123200	0.5775	-1.30
123300	0.5775	-1.30
123400	0.5800	-1.30
123500	0.5825	-1.30
123600	0.5850	-1.30
123700	0.5875	-1.30
123800	0.5875	-1.30
123900	0.5900	-1.30
124000	0.5925	-1.30
124100	0.5950	-1.30
124200	0.5975	-1.30
124300	0.6025	-1.30
124400	0.6050	-1.30
124500	0.6025	-1.30
124600	0.6025	-1.30
124700	0.6000	-1.30
124800	0.5975	-1.30
124900	0.5975	-1.30
125000	0.5950	-1.30
125100	0.5950	-1.30
125200	0.5925	-1.30
125300	0.5925	-1.30
125400	0.5900	-1.30
125500	0.5900	-1.30
125600	0.5875	-1.30
125700	0.5850	-1.30
125800	0.5850	-1.30
125900	0.5825	-1.30
126000	0.5825	-1.30
126100	0.5825	-1.30
126200	0.5800	-1.30
126300	0.5800	-1.30
126400	0.5775	-1.30
126500	0.5775	-1.30
126600	0.5775	-1.30
126700	0.5750	-1.30
126800	0.5750	-1.30
126900	0.5750	-1.30
127000	0.5725	-1.30
127100	0.5725	-1.30
127200	0.5725	-1.30
127300	0.5725	-1.30
127400	0.5700	-1.30
127500	0.5700	-1.30
127600	0.5725	-1.30
127700	0.5725	-1.30
127800	0.5725	-1.30
127900	0.5750	-1.30
128000	0.5750	-1.30
128100	0.5750	-1.30
128200	0.5775	-1.30
128300	0.5800	-1.29
128400	0.5800	-1.29
128500	0.5800	-1.29
128600	0.5800	-1.29
128700	0.5800	-1.29
128800	0.5800	-1.29
128900	0.5800	-1.29
129000	0.5800	-1.29
129100	0.5800	-1.29
129200	0.5800	-1.29
129300	0.5800	-1.29
129400	0.5800	-1.29
129500	0.5800	-1.29
129600	0.5800	-1.29
129700	0.5800	-1.29
129800	0.5800	-1.29
129900	0.5775	-1.29
130000	0.5775	-1.29
130100	0.5775	-1.29
130200	0.5775	-1.29
130300	0.5775	-1.29
130400	0.5775	-1.29
130500	0.5750	-1.29
130600	0.5750	-1.29
130700	0.5750	-1.29
130800	0.5750	-1.29
130900	0.5725	-1.29
131000	0.5725	-1.29
131100	0.5725	-1.29
131200	0.5725	-1.29
131300	0.5725	-1.29
131400	0.5750	-1.29
131500	0.5750	-1.29
131600	0.5750	-1.29
131700	0.5725	-1.29
131800	0.5725	-1.29
131900	0.5725	-1.29
132000	0.5725	-1.29
132100	0.5700	-1.29
132200	0.5700	-1.30
132300	0.5700	-1.30
132400	0.5700	-1.30
132500	0.5675	-1.30
132600	0.5675	-1.30
132700	0.5675	-1.30
132800	0.5650	-1.30
132900	0.5650	-1.30
133000	0.5650	-1.30
133100	0.5625	-1.30
133200	0.5625	-1.30
133300	0.5625	-1.30
133400	0.5600	-1.30
133500	0.5600	-1.30
133600	0.5600	-1.30
133700	0.5575	-1.30
133800	0.5575	-1.30
133900	0.5575	-1.30
134000	0.5575	-1.30
134100	0.5550	-1.30
134200	0.5550	-1.30
134300	0.5550	-1.30
134400	0.5550	-1.30
134500	0.5550	-1.30
134600	0.5550	-1.30
134700	0.5550	-1.30
134800	0.5550	-1.30
134900	0.5550	-1.30
135000	0.5550	-1.30
135100	0.5550	-1.30
135200	0.5550	-1.30
135300	0.5525	-1.30
135400	0.5525	-1.30
135500	0.5525	-1.30
135600	0.5525	-1.30
135700	0.5525	-1.30
135800	0.5525	-1.30
135900	0.5500	-1.30
136000	0.5500	-1.30
136100	0.5500	-1.30
136200	0.5500	-1.30
136300	0.5500	-1.30
136400	0.5500	-1.30
136500	0.5525	-1.30
136600	0.5525	-1.30
136700	0.5525	-1.30
136800	0.5500	-1.30
136900	0.5500	-1.30
137000	0.5500	-1.30
137100	0.5475	-1.30
137200	0.5475	-1.30
137300	0.5475	-1.29
137400	0.5450	-1.29
137500	0.5450	-1.29
137600	0.5450	-1.29
137700	0.5425	-1.29
137800	0.5425	-1.29
137900	0.5400	-1.29
138000	0.5400	-1.29
138100	0.5400	-1.29
138200	0.5400	-1.29
138300	0.5375	-1.28
138400	0.5375	-1.28
138500	0.5375	-1.28
138600	0.5375	-1.28
138700	0.5350	-1.28
138800	0.5350	-1.28
138900	0.5350	-1.28
139000	0.5325	-1.28
139100	0.5325	-1.27
139200	0.5325	-1.27
139300	0.5325	-1.27
139400	0.5325	-1.27
139500	0.5325	-1.27
139600	0.5325	-1.27
139700	0.5325	-1.27
139800	0.5325	-1.27
139900	0.5325	-1.27
140000	0.5325	-1.26
140100	0.5325	-1.26
140200	0.5350	-1.26
140300	0.5375	-1.26
140400	0.5375	-1.26
140500	0.5425	-1.26
140600	0.5450	-1.26
140700	0.5475	-1.27
140800	0.5500	-1.27
140900	0.5550	-1.27
141000	0.5575	-1.27
141100	0.5600	-1.27
141200	0.5650	-1.27
141300	0.5675	-1.27
141400	0.5725	-1.28
141500	0.5750	-1.28
141600	0.5800	-1.28
141700	0.5825	-1.28
141800	0.5875	-1.28
141900	0.5950	-1.29
142000	0.6000	-1.29
142100	0.6050	-1.29
142200	0.6100	-1.29
142300	0.6175	-1.29
142400	0.6225	-1.30
142500	0.6300	-1.30
142600	0.6350	-1.30
142700	0.6425	-1.30
142800	0.6350	-1.30
142900	0.6250	-1.30
143000	0.6150	-1.29
143100	0.6050	-1.29
143200	0.5975	-1.29
143300	0.5900	-1.29
143400	0.5825	-1.28
143500	0.5725	-1.28
143600	0.5675	-1.28
143700	0.5600	-1.27
143800	0.5550	-1.27
143900	0.5475	-1.27
144000	0.5425	-1.27
144100	0.5375	-1.26
144200	0.5325	-1.26
144300	0.5275	-1.26
144400	0.5250	-1.26
144500	0.5225	-1.26
144600	0.5175	-1.26
144700	0.5150	-1.26
144800	0.5125	-1.25
144900	0.5075	-1.25
145000	0.5050	-1.25
145100	0.5000	-1.25
145200	0.4950	-1.24
145300	0.4925	-1.24
145400	0.4875	-1.24
145500	0.4850	-1.24
145600	0.4800	-1.23
145700	0.4750	-1.23
145800	0.4725	-1.23
145900	0.4675	-1.22
146000	0.4625	-1.22
146100	0.4575	-1.21
146200	0.4550	-1.21
146300	0.4500	-1.20
146400	0.4450	-1.20
146500	0.4400	-1.19
146600	0.4325	-1.18
146700	0.4275	-1.17
146800	0.4200	-1.16
146900	0.4125	-1.15
147000	0.4025	-1.13
147100	0.3925	-1.11
147200	0.3850	-1.09
147300	0.3750	-1.08
147400	0.3675	-1.05
147500	0.3575	-1.03
147600	0.3475	-1.01
147700	0.3375	-0.98
147800	0.3250	-0.96
147900	0.3150	-0.93
148000	0.3050	-0.90
148100	0.2925	-0.86
148200	0.2825	-0.82
148300	0.2675	-0.78
148400	0.2550	-0.73
148500	0.2425	-0.69
148600	0.2300	-0.62
148700	0.2200	-0.55
148800	0.2075	-0.48
148900	0.1950	-0.40
149000	0.1850	-0.32
149100	0.1725	-0.24
149200	0.1600	-0.15
149300	0.1500	-0.06
149400	0.1425	0.01
149500	0.1350	0.07
149600	0.1275	0.13
149700	0.1200	0.20
149800	0.1150	0.26
149900	0.1075	0.33
150000	0.1000	0.40
150100	0.0950	0.47
150200	0.0900	0.54
150300	0.0825	0.60
150400	0.0775	0.67
150500	0.0825	0.64
150600	0.0850	0.61
150700	0.0875	0.58
150800	0.0925	0.54
150900	0.0950	0.51
151000	0.1000	0.48
151100	0.1025	0.45
151200	0.1075	0.40
151300	0.1125	0.36
151400	0.1200	0.31
151500	0.1250	0.27
151600	0.1450	0.09
151700	0.1650	-0.07
151800	0.1875	-0.21
151900	0.2075	-0.35
152000	0.2250	-0.46
152100	0.2425	-0.55
152200	0.2575	-0.63
152300	0.2700	-0.70
152400	0.2825	-0.75
152500	0.2925	-0.80
152600	0.3025	-0.84
152700	0.3125	-0.88
152800	0.3200	-0.91
152900	0.3300	-0.94
153000	0.3375	-0.97
153100	0.3450	-0.99
153200	0.3525	-1.02
153300	0.3600	-1.04
153400	0.3675	-1.06
153500	0.3750	-1.08
153600	0.3800	-1.10
153700	0.3875	-1.11
153800	0.3925	-1.13
153900	0.3975	-1.14
154000	0.4025	-1.15
154100	0.4075	-1.16
154200	0.4100	-1.17
154300	0.4150	-1.17
154400	0.4175	-1.18
154500	0.4200	-1.19
154600	0.4250	-1.19
154700	0.4275	-1.20
154800	0.4300	-1.21
154900	0.4350	-1.22
155000	0.4375	-1.22
155100	0.4400	-1.23
155200	0.4425	-1.23
155300	0.4425	-1.24
155400	0.4450	-1.24
155500	0.4475	-1.24
155600	0.4475	-1.25
155700	0.4500	-1.25
155800	0.4500	-1.25
155900	0.4500	-1.25
156000	0.4500	-1.25
156100	0.4500	-1.25
156200	0.4525	-1.25
156300	0.4525	-1.25
156400	0.4525	-1.26
156500	0.4550	-1.26
156600	0.4550	-1.26
156700	0.4550	-1.26
156800	0.4550	-1.26
156900	0.4575	-1.26
157000	0.4575	-1.26
157100	0.4575	-1.27
157200	0.4600	-1.27
157300	0.4600	-1.27
157400	0.4600	-1.27
157500	0.4600	-1.27
157600	0.4600	-1.27
157700	0.4600	-1.27
157800	0.4600	-1.27
157900	0.4600	-1.27
158000	0.4600	-1.27
158100	0.4600	-1.27
158200	0.4600	-1.27
158300	0.4600	-1.27
158400	0.4575	-1.27
158500	0.4575	-1.27
158600	0.4575	-1.27
158700	0.4550	-1.27
158800	0.4550	-1.27
158900	0.4525	-1.27
159000	0.4525	-1.27
159100	0.4525	-1.27
159200	0.4500	-1.27
159300	0.4500	-1.27
159400	0.4500	-1.27
159500	0.4500	-1.27
159600	0.4475	-1.27
159700	0.4475	-1.27
159800	0.4450	-1.27
159900	0.4450	-1.27
160000	0.4450	-1.27
160100	0.4425	-1.27
160200	0.4425	-1.27
160300	0.4400	-1.27
160400	0.4400	-1.27
160500	0.4400	-1.27
160600	0.4400	-1.27
160700	0.4400	-1.27
160800	0.4400	-1.27
160900	0.4400	-1.27
161000	0.4400	-1.27
161100	0.4400	-1.27
161200	0.4400	-1.27
161300	0.4375	-1.27
161400	0.4375	-1.27
161500	0.4375	-1.27
161600	0.4375	-1.27
161700	0.4375	-1.27
161800	0.4375	-1.26
161900	0.4350	-1.26
162000	0.4350	-1.26
162100	0.4350	-1.26
162200	0.4325	-1.26
162300	0.4325	-1.26
162400	0.4300	-1.26
162500	0.4300	-1.26
162600	0.4275	-1.25
162700	0.4275	-1.25
162800	0.4250	-1.25
162900	0.4250	-1.25
163000	0.4225	-1.25
163100	0.4225	-1.25
163200	0.4225	-1.24
163300	0.4200	-1.24
163400	0.4200	-1.24
163500	0.4175	-1.24
163600	0.4150	-1.24
163700	0.4150	-1.23
163800	0.4125	-1.23
163900	0.4125	-1.23
164000	0.4100	-1.23
164100	0.4100	-1.22
164200	0.4075	-1.22
164300	0.4075	-1.22
164400	0.4075	-1.22
164500	0.4050	-1.21
164600	0.4050	-1.21
164700	0.4050	-1.21
164800	0.4050	-1.21
164900	0.4050	-1.21
165000	0.4050	-1.21
165100	0.4050	-1.21
165200	0.4050	-1.20
165300	0.4050	-1.20
165400	0.4050	-1.20
165500	0.4050	-1.20
165600	0.4050	-1.20
165700	0.4050	-1.20
165800	0.4075	-1.20
165900	0.4075	-1.20
166000	0.4075	-1.20
166100	0.4075	-1.20
166200	0.4075	-1.20
166300	0.4100	-1.19
166400	0.4100	-1.19
166500	0.4100	-1.19
166600	0.4125	-1.19
166700	0.4125	-1.19
166800	0.4125	-1.19
166900	0.4150	-1.19
167000	0.4175	-1.20
167100	0.4175	-1.20
167200	0.4175	-1.19
167300	0.4175	-1.19
167400	0.4175	-1.19
167500	0.4175	-1.19
167600	0.4175	-1.19
167700	0.4175	-1.19
167800	0.4175	-1.19
167900	0.4175	-1.18
168000	0.4175	-1.18
168100	0.4200	-1.18
168200	0.4200	-1.18
168300	0.4200	-1.18
168400	0.4200	-1.18
168500	0.4200	-1.18
168600	0.4200	-1.18
168700	0.4200	-1.18
168800	0.4225	-1.17
168900	0.4225	-1.17
169000	0.4225	-1.17
169100	0.4225	-1.17
169200	0.4200	-1.17
169300	0.4200	-1.17
169400	0.4200	-1.16
169500	0.4175	-1.16
169600	0.4150	-1.16
169700	0.4150	-1.15
169800	0.4125	-1.15
169900	0.4125	-1.15
170000	0.4125	-1.15
170100	0.4100	-1.15
170200	0.4100	-1.15
170300	0.4100	-1.15
170400	0.4125	-1.15
170500	0.4125	-1.16
170600	0.4100	-1.16
170700	0.4100	-1.16
170800	0.4075	-1.16
170900	0.4075	-1.17
171000	0.4050	-1.17
171100	0.4050	-1.17
171200	0.4050	-1.17
171300	0.4050	-1.17
171400	0.4050	-1.18
171500	0.4050	-1.18
171600	0.4050	-1.18
171700	0.4050	-1.18
171800	0.4025	-1.19
171900	0.4025	-1.19
172000	0.4025	-1.19
172100	0.4025	-1.19
172200	0.4025	-1.19
172300	0.4025	-1.19
172400	0.4025	-1.19
172500	0.4025	-1.19
172600	0.4025	-1.19
172700	0.4025	-1.19
172800	0.4000	-1.19
172900	0.4000	-1.19
173000	0.4000	-1.20
173100	0.4000	-1.20
173200	0.4000	-1.20
173300	0.4000	-1.20
173400	0.4000	-1.20
173500	0.4000	-1.20
173600	0.4000	-1.20
173700	0.4000	-1.20
173800	0.4000	-1.20
173900	0.4000	-1.20
174000	0.4000	-1.20
174100	0.4025	-1.21
174200	0.4025	-1.21
174300	0.4050	-1.21
174400	0.4050	-1.21
174500	0.4050	-1.21
174600	0.4075	-1.22
174700	0.4075	-1.22
174800	0.4075	-1.22
174900	0.4075	-1.22
175000	0.4075	-1.22
175100	0.4075	-1.22
175200	0.4050	-1.22
175300	0.4050	-1.22
175400	0.4050	-1.22
175500	0.4050	-1.22
175600	0.4025	-1.22
175700	0.4025	-1.21
175800	0.4025	-1.21
175900	0.4025	-1.21
176000	0.4025	-1.21
176100	0.4000	-1.21
176200	0.4000	-1.21
176300	0.4000	-1.21
176400	0.4000	-1.21
176500	0.4000	-1.21
176600	0.3975	-1.21
176700	0.3975	-1.21
176800	0.4000	-1.21
176900	0.3975	-1.21
177000	0.3975	-1.21
177100	0.3975	-1.21
177200	0.3975	-1.21
177300	0.3975	-1.21
177400	0.3950	-1.21
177500	0.3950	-1.21
177600	0.3950	-1.21
177700	0.3950	-1.21
177800	0.3950	-1.21
177900	0.3950	-1.21
178000	0.3950	-1.22
178100	0.3950	-1.22
178200	0.3925	-1.22
178300	0.3925	-1.22
178400	0.3925	-1.22
178500	0.3925	-1.22
178600	0.3925	-1.22
178700	0.3925	-1.22
178800	0.3925	-1.22
178900	0.3925	-1.22
179000	0.3925	-1.22
179100	0.3925	-1.22
179200	0.3925	-1.22
179300	0.3925	-1.22
179400	0.3925	-1.22
179500	0.3925	-1.22
179600	0.3925	-1.22
179700	0.3950	-1.22
179800	0.3950	-1.22
179900	0.3950	-1.22
180000	0.3950	-1.22
180100	0.3950	-1.22
180200	0.3950	-1.22
180300	0.3950	-1.22
180400	0.3950	-1.22
180500	0.3950	-1.22
180600	0.3950	-1.22
180700	0.3950	-1.22
180800	0.3950	-1.22
180900	0.3950	-1.22
181000	0.3950	-1.22
181100	0.3950	-1.22
181200	0.3950	-1.22
181300	0.3950	-1.22
181400	0.3950	-1.22
181500	0.3950	-1.22
181600	0.3950	-1.22
181700	0.3950	-1.22
181800	0.3950	-1.22
181900	0.3950	-1.22
182000	0.3950	-1.22
182100	0.3950	-1.22
182200	0.3950	-1.22
182300	0.3975	-1.22
182400	0.3975	-1.22
182500	0.3975	-1.22
182600	0.3975	-1.22
182700	0.3975	-1.22
182800	0.3975	-1.23
182900	0.3975	-1.23
183000	0.3975	-1.23
183100	0.4000	-1.23
183200	0.4000	-1.23
183300	0.4000	-1.23
183400	0.4000	-1.23
183500	0.4000	-1.23
183600	0.4025	-1.23
183700	0.4025	-1.23
183800	0.4025	-1.23
183900	0.4025	-1.23
184000	0.4025	-1.23
184100	0.4025	-1.23
184200	0.4000	-1.23
184300	0.4000	-1.23
184400	0.4000	-1.23
184500	0.4000	-1.23
184600	0.4000	-1.23
184700	0.3975	-1.22
184800	0.3975	-1.22
184900	0.3975	-1.22
185000	0.3975	-1.22
185100	0.3975	-1.22
185200	0.3975	-1.22
185300	0.3950	-1.22
185400	0.3950	-1.22
185500	0.3950	-1.21
185600	0.3950	-1.21
185700	0.3925	-1.21
185800	0.3925	-1.21
185900	0.3925	-1.21
186000	0.3900	-1.21
186100	0.3900	-1.21
186200	0.3875	-1.21
186300	0.3875	-1.20
186400	0.3850	-1.20
186500	0.3850	-1.20
186600	0.3825	-1.19
186700	0.3825	-1.19
186800	0.3800	-1.19
186900	0.3800	-1.19
187000	0.3800	-1.19
187100	0.3800	-1.19
187200	0.3800	-1.19
187300	0.3775	-1.18
187400	0.3775	-1.18
187500	0.3775	-1.18
187600	0.3775	-1.18
187700	0.3750	-1.18
187800	0.3750	-1.18
187900	0.3750	-1.18
188000	0.3750	-1.18
188100	0.3750	-1.18
188200	0.3750	-1.18
188300	0.3750	-1.18
188400	0.3750	-1.18
188500	0.3775	-1.18
188600	0.3775	-1.18
188700	0.3775	-1.18
188800	0.3775	-1.18
188900	0.3775	-1.18
189000	0.3775	-1.18
189100	0.3775	-1.18
189200	0.3775	-1.18
189300	0.3775	-1.18
189400	0.3800	-1.18
189500	0.3800	-1.18
189600	0.3800	-1.18
189700	0.3800	-1.19
189800	0.3800	-1.19
189900	0.3800	-1.19
190000	0.3800	-1.19
190100	0.3800	-1.19
190200	0.3800	-1.19
190300	0.3800	-1.19
190400	0.3775	-1.19
190500	0.3775	-1.19
190600	0.3775	-1.19
190700	0.3775	-1.18
190800	0.3750	-1.18
190900	0.3750	-1.18
191000	0.3750	-1.18
191100	0.3750	-1.18
191200	0.3725	-1.18
191300	0.3725	-1.18
191400	0.3725	-1.18
191500	0.3725	-1.18
191600	0.3725	-1.18
191700	0.3725	-1.18
191800	0.3725	-1.18
191900	0.3725	-1.18
192000	0.3725	-1.18
192100	0.3725	-1.18
192200	0.3725	-1.18
192300	0.3725	-1.18
192400	0.3725	-1.18
192500	0.3725	-1.18
192600	0.3725	-1.18
192700	0.3725	-1.18
192800	0.3725	-1.18
192900	0.3750	-1.18
193000	0.3750	-1.18
193100	0.3750	-1.18
193200	0.3775	-1.18
193300	0.3775	-1.19
193400	0.3800	-1.19
193500	0.3825	-1.19
193600	0.3850	-1.20
193700	0.3875	-1.20
193800	0.3900	-1.20
193900	0.3925	-1.21
194000	0.3925	-1.21
194100	0.3950	-1.21
194200	0.3975	-1.21
194300	0.3975	-1.21
194400	0.4000	-1.21
194500	0.4025	-1.21
194600	0.4025	-1.21
194700	0.4025	-1.21
194800	0.4050	-1.21
194900	0.4050	-1.21
195000	0.4075	-1.21
195100	0.4075	-1.21
195200	0.4075	-1.21
195300	0.4100	-1.21
195400	0.4100	-1.21
195500	0.4100	-1.21
195600	0.4100	-1.21
195700	0.4125	-1.21
195800	0.4125	-1.21
195900	0.4150	-1.21
196000	0.4150	-1.21
196100	0.4150	-1.21
196200	0.4175	-1.20
196300	0.4175	-1.20
196400	0.4175	-1.20
196500	0.4175	-1.20
196600	0.4200	-1.20
196700	0.4200	-1.20
196800	0.4225	-1.20
196900	0.4225	-1.20
197000	0.4250	-1.19
197100	0.4275	-1.19
197200	0.4300	-1.19
197300	0.4325	-1.19
197400	0.4350	-1.19
197500	0.4325	-1.19
197600	0.4325	-1.19
197700	0.4300	-1.19
197800	0.4300	-1.19
197900	0.4275	-1.18
198000	0.4275	-1.18
198100	0.4250	-1.18
198200	0.4250	-1.18
198300	0.4225	-1.18
198400	0.4225	-1.17
198500	0.4225	-1.17
198600	0.4225	-1.17
198700	0.4225	-1.17
198800	0.4225	-1.17
198900	0.4200	-1.17
199000	0.4200	-1.17
199100	0.4200	-1.17
199200	0.4200	-1.17
199300	0.4200	-1.17
199400	0.4200	-1.17
199500	0.4200	-1.17
199600	0.4200	-1.17
199700	0.4200	-1.17
199800	0.4200	-1.17
[truncated: 1,161 more rows]
