# Supplementary material for: The genetic basis of aneuploidy tolerance in wild yeast
Source: eLife. 2020 Jan 7;9:e52063. doi: 10.7554/eLife.52063 (PMC6970514; doi:10.7554/eLife.52063)
Supplement: Figure 1—source data 1. [file elife-52063-fig1-data1.zip › A1vB1/A1vB1_n20_ch15]

Bin start (bp)	MLE allele freq.	LOD score
0	0.7500	-1.23
100	0.7500	-1.23
200	0.7500	-1.23
300	0.7475	-1.23
400	0.7475	-1.23
500	0.7450	-1.24
600	0.7425	-1.24
700	0.7375	-1.24
800	0.7350	-1.23
900	0.7300	-1.24
1000	0.7225	-1.24
1100	0.7175	-1.24
1200	0.7100	-1.25
1300	0.7050	-1.25
1400	0.6975	-1.25
1500	0.6925	-1.25
1600	0.6850	-1.26
1700	0.6775	-1.26
1800	0.6725	-1.26
1900	0.6650	-1.26
2000	0.6600	-1.27
2100	0.6525	-1.27
2200	0.6475	-1.27
2300	0.6400	-1.27
2400	0.6350	-1.27
2500	0.6275	-1.28
2600	0.6225	-1.28
2700	0.6150	-1.28
2800	0.6075	-1.28
2900	0.6025	-1.28
3000	0.5950	-1.28
3100	0.5900	-1.28
3200	0.5850	-1.28
3300	0.5825	-1.29
3400	0.5775	-1.29
3500	0.5725	-1.29
3600	0.5675	-1.29
3700	0.5650	-1.29
3800	0.5600	-1.29
3900	0.5575	-1.29
4000	0.5550	-1.29
4100	0.5500	-1.29
4200	0.5475	-1.29
4300	0.5450	-1.29
4400	0.5400	-1.29
4500	0.5375	-1.29
4600	0.5350	-1.29
4700	0.5325	-1.29
4800	0.5300	-1.29
4900	0.5300	-1.29
5000	0.5300	-1.29
5100	0.5275	-1.29
5200	0.5275	-1.29
5300	0.5275	-1.29
5400	0.5275	-1.29
5500	0.5250	-1.29
5600	0.5250	-1.28
5700	0.5250	-1.28
5800	0.5225	-1.28
5900	0.5225	-1.28
6000	0.5225	-1.28
6100	0.5200	-1.29
6200	0.5200	-1.29
6300	0.5200	-1.29
6400	0.5200	-1.29
6500	0.5200	-1.29
6600	0.5200	-1.29
6700	0.5200	-1.29
6800	0.5200	-1.29
6900	0.5200	-1.29
7000	0.5175	-1.29
7100	0.5175	-1.29
7200	0.5175	-1.29
7300	0.5200	-1.29
7400	0.5200	-1.29
7500	0.5200	-1.29
7600	0.5200	-1.29
7700	0.5200	-1.29
7800	0.5200	-1.29
7900	0.5200	-1.29
8000	0.5225	-1.29
8100	0.5225	-1.29
8200	0.5225	-1.29
8300	0.5225	-1.29
8400	0.5250	-1.29
8500	0.5250	-1.29
8600	0.5250	-1.29
8700	0.5275	-1.29
8800	0.5275	-1.29
8900	0.5275	-1.29
9000	0.5300	-1.29
9100	0.5300	-1.29
9200	0.5325	-1.29
9300	0.5325	-1.29
9400	0.5350	-1.29
9500	0.5375	-1.29
9600	0.5400	-1.29
9700	0.5400	-1.29
9800	0.5425	-1.29
9900	0.5450	-1.29
10000	0.5475	-1.29
10100	0.5475	-1.29
10200	0.5500	-1.29
10300	0.5525	-1.29
10400	0.5550	-1.29
10500	0.5575	-1.29
10600	0.5600	-1.29
10700	0.5650	-1.28
10800	0.5675	-1.28
10900	0.5725	-1.28
11000	0.5775	-1.28
11100	0.5800	-1.28
11200	0.5825	-1.28
11300	0.5850	-1.28
11400	0.5875	-1.27
11500	0.5900	-1.27
11600	0.5925	-1.27
11700	0.5925	-1.27
11800	0.5950	-1.27
11900	0.5975	-1.27
12000	0.5950	-1.27
12100	0.5950	-1.27
12200	0.5925	-1.27
12300	0.5925	-1.27
12400	0.5925	-1.27
12500	0.5925	-1.27
12600	0.5925	-1.27
12700	0.5900	-1.27
12800	0.5875	-1.27
12900	0.5850	-1.27
13000	0.5800	-1.28
13100	0.5775	-1.28
13200	0.5750	-1.28
13300	0.5700	-1.28
13400	0.5675	-1.28
13500	0.5650	-1.28
13600	0.5625	-1.28
13700	0.5600	-1.28
13800	0.5575	-1.29
13900	0.5550	-1.29
14000	0.5525	-1.29
14100	0.5500	-1.29
14200	0.5475	-1.29
14300	0.5425	-1.29
14400	0.5400	-1.29
14500	0.5375	-1.29
14600	0.5375	-1.29
14700	0.5350	-1.29
14800	0.5325	-1.29
14900	0.5325	-1.29
15000	0.5325	-1.29
15100	0.5325	-1.29
15200	0.5325	-1.29
15300	0.5325	-1.29
15400	0.5325	-1.29
15500	0.5325	-1.29
15600	0.5350	-1.29
15700	0.5350	-1.29
15800	0.5325	-1.29
15900	0.5300	-1.29
16000	0.5275	-1.29
16100	0.5275	-1.29
16200	0.5250	-1.29
16300	0.5250	-1.29
16400	0.5225	-1.29
16500	0.5225	-1.29
16600	0.5225	-1.29
16700	0.5225	-1.29
16800	0.5225	-1.29
16900	0.5225	-1.29
17000	0.5225	-1.29
17100	0.5225	-1.29
17200	0.5225	-1.29
17300	0.5225	-1.29
17400	0.5225	-1.29
17500	0.5225	-1.29
17600	0.5225	-1.29
17700	0.5225	-1.29
17800	0.5225	-1.29
17900	0.5225	-1.29
18000	0.5225	-1.29
18100	0.5200	-1.29
18200	0.5200	-1.29
18300	0.5200	-1.29
18400	0.5200	-1.29
18500	0.5200	-1.29
18600	0.5200	-1.29
18700	0.5200	-1.29
18800	0.5200	-1.29
18900	0.5200	-1.29
19000	0.5200	-1.29
19100	0.5225	-1.29
19200	0.5225	-1.29
19300	0.5225	-1.29
19400	0.5225	-1.29
19500	0.5250	-1.29
19600	0.5250	-1.29
19700	0.5250	-1.29
19800	0.5250	-1.29
19900	0.5275	-1.30
20000	0.5275	-1.30
20100	0.5300	-1.30
20200	0.5325	-1.29
20300	0.5325	-1.29
20400	0.5350	-1.29
20500	0.5375	-1.29
20600	0.5400	-1.29
20700	0.5450	-1.29
20800	0.5475	-1.29
20900	0.5500	-1.29
21000	0.5525	-1.29
21100	0.5575	-1.29
21200	0.5600	-1.29
21300	0.5625	-1.29
21400	0.5675	-1.29
21500	0.5700	-1.29
21600	0.5725	-1.29
21700	0.5750	-1.29
21800	0.5800	-1.28
21900	0.5825	-1.28
22000	0.5850	-1.28
22100	0.5875	-1.28
22200	0.5925	-1.28
22300	0.5950	-1.28
22400	0.5975	-1.28
22500	0.6025	-1.28
22600	0.6050	-1.28
22700	0.6100	-1.28
22800	0.6150	-1.27
22900	0.6175	-1.27
23000	0.6225	-1.27
23100	0.6250	-1.27
23200	0.6300	-1.27
23300	0.6350	-1.27
23400	0.6375	-1.26
23500	0.6425	-1.26
23600	0.6450	-1.26
23700	0.6500	-1.26
23800	0.6550	-1.26
23900	0.6575	-1.25
24000	0.6625	-1.25
24100	0.6650	-1.25
24200	0.6700	-1.25
24300	0.6725	-1.25
24400	0.6775	-1.24
24500	0.6750	-1.25
24600	0.6700	-1.25
24700	0.6675	-1.25
24800	0.6625	-1.26
24900	0.6600	-1.26
25000	0.6575	-1.26
25100	0.6550	-1.27
25200	0.6525	-1.27
25300	0.6475	-1.27
25400	0.6475	-1.27
25500	0.6450	-1.27
25600	0.6450	-1.28
25700	0.6425	-1.28
25800	0.6425	-1.28
25900	0.6425	-1.28
26000	0.6400	-1.28
26100	0.6400	-1.28
26200	0.6400	-1.28
26300	0.6375	-1.28
26400	0.6375	-1.28
26500	0.6375	-1.28
26600	0.6375	-1.28
26700	0.6375	-1.28
26800	0.6375	-1.29
26900	0.6375	-1.29
27000	0.6375	-1.29
27100	0.6350	-1.29
27200	0.6350	-1.29
27300	0.6350	-1.29
27400	0.6350	-1.29
27500	0.6350	-1.29
27600	0.6350	-1.29
27700	0.6350	-1.29
27800	0.6350	-1.29
27900	0.6350	-1.29
28000	0.6325	-1.29
28100	0.6325	-1.29
28200	0.6325	-1.29
28300	0.6325	-1.29
28400	0.6325	-1.29
28500	0.6325	-1.29
28600	0.6325	-1.29
28700	0.6325	-1.29
28800	0.6325	-1.29
28900	0.6325	-1.29
29000	0.6325	-1.29
29100	0.6300	-1.29
29200	0.6300	-1.29
29300	0.6300	-1.29
29400	0.6300	-1.29
29500	0.6300	-1.29
29600	0.6300	-1.29
29700	0.6325	-1.29
29800	0.6325	-1.29
29900	0.6325	-1.29
30000	0.6350	-1.29
30100	0.6400	-1.29
30200	0.6425	-1.29
30300	0.6475	-1.28
30400	0.6550	-1.28
30500	0.6600	-1.28
30600	0.6675	-1.27
30700	0.6750	-1.26
30800	0.6825	-1.26
30900	0.6900	-1.25
31000	0.6975	-1.24
31100	0.7050	-1.23
31200	0.7125	-1.22
31300	0.7225	-1.21
31400	0.7300	-1.20
31500	0.7350	-1.19
31600	0.7425	-1.18
31700	0.7500	-1.17
31800	0.7575	-1.15
31900	0.7650	-1.14
32000	0.7700	-1.12
32100	0.7800	-1.10
32200	0.7875	-1.08
32300	0.7975	-1.05
32400	0.8050	-1.03
32500	0.8100	-1.01
32600	0.8175	-0.98
32700	0.8225	-0.96
32800	0.8125	-0.99
32900	0.8000	-1.03
33000	0.7875	-1.06
33100	0.7750	-1.09
33200	0.7650	-1.12
33300	0.7525	-1.14
33400	0.7425	-1.16
33500	0.7325	-1.18
33600	0.7250	-1.19
33700	0.7175	-1.21
33800	0.7100	-1.22
33900	0.7025	-1.23
34000	0.6925	-1.24
34100	0.6850	-1.24
34200	0.6800	-1.25
34300	0.6725	-1.26
34400	0.6650	-1.26
34500	0.6600	-1.27
34600	0.6525	-1.27
34700	0.6450	-1.28
34800	0.6400	-1.28
34900	0.6325	-1.29
35000	0.6275	-1.29
35100	0.6225	-1.29
35200	0.6175	-1.29
35300	0.6125	-1.30
35400	0.6075	-1.30
35500	0.6050	-1.30
35600	0.6000	-1.30
35700	0.5975	-1.30
35800	0.5950	-1.30
35900	0.5925	-1.30
36000	0.5900	-1.30
36100	0.5900	-1.30
36200	0.5875	-1.30
36300	0.5850	-1.30
36400	0.5850	-1.30
36500	0.5825	-1.30
36600	0.5800	-1.30
36700	0.5800	-1.30
36800	0.5775	-1.30
36900	0.5750	-1.30
37000	0.5725	-1.30
37100	0.5725	-1.30
37200	0.5700	-1.30
37300	0.5700	-1.30
37400	0.5675	-1.30
37500	0.5675	-1.30
37600	0.5650	-1.30
37700	0.5650	-1.30
37800	0.5625	-1.30
37900	0.5600	-1.29
38000	0.5575	-1.29
38100	0.5575	-1.29
38200	0.5550	-1.29
38300	0.5550	-1.29
38400	0.5525	-1.29
38500	0.5525	-1.29
38600	0.5500	-1.29
38700	0.5500	-1.29
38800	0.5475	-1.29
38900	0.5475	-1.29
39000	0.5475	-1.29
39100	0.5450	-1.29
39200	0.5450	-1.29
39300	0.5425	-1.29
39400	0.5400	-1.29
39500	0.5400	-1.29
39600	0.5400	-1.29
39700	0.5375	-1.29
39800	0.5375	-1.29
39900	0.5375	-1.29
40000	0.5350	-1.29
40100	0.5350	-1.29
40200	0.5325	-1.29
40300	0.5325	-1.29
40400	0.5325	-1.29
40500	0.5300	-1.29
40600	0.5300	-1.29
40700	0.5300	-1.29
40800	0.5300	-1.29
40900	0.5300	-1.29
41000	0.5300	-1.29
41100	0.5300	-1.29
41200	0.5300	-1.29
41300	0.5325	-1.29
41400	0.5325	-1.29
41500	0.5325	-1.29
41600	0.5325	-1.29
41700	0.5325	-1.29
41800	0.5350	-1.29
41900	0.5350	-1.29
42000	0.5375	-1.29
42100	0.5375	-1.29
42200	0.5375	-1.29
42300	0.5375	-1.29
42400	0.5400	-1.29
42500	0.5400	-1.29
42600	0.5400	-1.30
42700	0.5400	-1.30
42800	0.5400	-1.30
42900	0.5400	-1.30
43000	0.5400	-1.30
43100	0.5400	-1.30
43200	0.5400	-1.29
43300	0.5400	-1.29
43400	0.5400	-1.29
43500	0.5400	-1.29
43600	0.5375	-1.29
43700	0.5375	-1.29
43800	0.5350	-1.29
43900	0.5350	-1.29
44000	0.5325	-1.29
44100	0.5325	-1.29
44200	0.5325	-1.29
44300	0.5300	-1.29
44400	0.5300	-1.29
44500	0.5300	-1.29
44600	0.5300	-1.28
44700	0.5275	-1.28
44800	0.5275	-1.28
44900	0.5275	-1.28
45000	0.5250	-1.28
45100	0.5250	-1.28
45200	0.5250	-1.28
45300	0.5250	-1.28
45400	0.5225	-1.28
45500	0.5225	-1.28
45600	0.5225	-1.28
45700	0.5200	-1.28
45800	0.5200	-1.28
45900	0.5200	-1.28
46000	0.5200	-1.28
46100	0.5175	-1.28
46200	0.5175	-1.28
46300	0.5175	-1.28
46400	0.5175	-1.28
46500	0.5150	-1.28
46600	0.5150	-1.27
46700	0.5150	-1.27
46800	0.5125	-1.27
46900	0.5125	-1.27
47000	0.5125	-1.27
47100	0.5100	-1.27
47200	0.5100	-1.27
47300	0.5100	-1.27
47400	0.5100	-1.27
47500	0.5075	-1.27
47600	0.5075	-1.27
47700	0.5075	-1.27
47800	0.5050	-1.27
47900	0.5050	-1.27
48000	0.5050	-1.27
48100	0.5050	-1.27
48200	0.5025	-1.27
48300	0.5025	-1.27
48400	0.5025	-1.27
48500	0.5025	-1.27
48600	0.5000	-1.27
48700	0.5000	-1.27
48800	0.5000	-1.27
48900	0.5000	-1.27
49000	0.5025	-1.27
49100	0.5025	-1.27
49200	0.5025	-1.27
49300	0.5050	-1.27
49400	0.5050	-1.27
49500	0.5050	-1.27
49600	0.5075	-1.27
49700	0.5075	-1.27
49800	0.5075	-1.27
49900	0.5075	-1.27
50000	0.5075	-1.27
50100	0.5075	-1.27
50200	0.5075	-1.27
50300	0.5075	-1.27
50400	0.5075	-1.27
50500	0.5075	-1.27
50600	0.5100	-1.27
50700	0.5100	-1.27
50800	0.5100	-1.28
50900	0.5100	-1.28
51000	0.5100	-1.28
51100	0.5100	-1.28
51200	0.5125	-1.28
51300	0.5125	-1.28
51400	0.5125	-1.28
51500	0.5150	-1.28
51600	0.5150	-1.28
51700	0.5175	-1.28
51800	0.5175	-1.28
51900	0.5200	-1.29
52000	0.5200	-1.29
52100	0.5225	-1.29
52200	0.5225	-1.29
52300	0.5225	-1.29
52400	0.5250	-1.29
52500	0.5250	-1.29
52600	0.5275	-1.29
52700	0.5275	-1.29
52800	0.5300	-1.29
52900	0.5300	-1.29
53000	0.5300	-1.29
53100	0.5325	-1.29
53200	0.5325	-1.29
53300	0.5325	-1.29
53400	0.5350	-1.29
53500	0.5350	-1.30
53600	0.5350	-1.30
53700	0.5350	-1.30
53800	0.5375	-1.30
53900	0.5375	-1.30
54000	0.5350	-1.29
54100	0.5325	-1.29
54200	0.5325	-1.29
54300	0.5300	-1.29
54400	0.5275	-1.29
54500	0.5275	-1.29
54600	0.5250	-1.29
54700	0.5250	-1.29
54800	0.5225	-1.29
54900	0.5225	-1.29
55000	0.5225	-1.29
55100	0.5225	-1.29
55200	0.5225	-1.29
55300	0.5200	-1.28
55400	0.5200	-1.28
55500	0.5200	-1.28
55600	0.5200	-1.28
55700	0.5200	-1.28
55800	0.5200	-1.28
55900	0.5200	-1.28
56000	0.5200	-1.28
56100	0.5200	-1.28
56200	0.5200	-1.28
56300	0.5200	-1.28
56400	0.5200	-1.28
56500	0.5175	-1.28
56600	0.5175	-1.28
56700	0.5175	-1.28
56800	0.5175	-1.28
56900	0.5150	-1.28
57000	0.5150	-1.28
57100	0.5150	-1.28
57200	0.5150	-1.28
57300	0.5150	-1.27
57400	0.5150	-1.27
57500	0.5125	-1.27
57600	0.5125	-1.27
57700	0.5125	-1.27
57800	0.5100	-1.27
57900	0.5100	-1.27
58000	0.5100	-1.27
58100	0.5100	-1.27
58200	0.5075	-1.27
58300	0.5075	-1.26
58400	0.5075	-1.26
58500	0.5050	-1.26
58600	0.5050	-1.26
58700	0.5050	-1.26
58800	0.5050	-1.26
58900	0.5025	-1.26
59000	0.5025	-1.26
59100	0.5000	-1.26
59200	0.5000	-1.26
59300	0.5000	-1.26
59400	0.5000	-1.26
59500	0.4975	-1.25
59600	0.4975	-1.25
59700	0.4950	-1.25
59800	0.4950	-1.25
59900	0.4950	-1.25
60000	0.4950	-1.25
60100	0.4950	-1.25
60200	0.4950	-1.26
60300	0.4975	-1.26
60400	0.4975	-1.26
60500	0.5000	-1.26
60600	0.5000	-1.26
60700	0.5025	-1.26
60800	0.5025	-1.26
60900	0.5025	-1.26
61000	0.5050	-1.26
61100	0.5050	-1.26
61200	0.5075	-1.26
61300	0.5075	-1.26
61400	0.5075	-1.26
61500	0.5100	-1.26
61600	0.5100	-1.26
61700	0.5100	-1.27
61800	0.5100	-1.27
61900	0.5100	-1.27
62000	0.5100	-1.27
62100	0.5125	-1.27
62200	0.5125	-1.27
62300	0.5125	-1.27
62400	0.5125	-1.27
62500	0.5125	-1.27
62600	0.5125	-1.27
62700	0.5150	-1.27
62800	0.5150	-1.27
62900	0.5150	-1.27
63000	0.5150	-1.27
63100	0.5150	-1.27
63200	0.5125	-1.27
63300	0.5125	-1.27
63400	0.5125	-1.27
63500	0.5125	-1.27
63600	0.5125	-1.27
63700	0.5125	-1.27
63800	0.5100	-1.26
63900	0.5100	-1.26
64000	0.5100	-1.26
64100	0.5100	-1.27
64200	0.5100	-1.27
64300	0.5100	-1.27
64400	0.5100	-1.26
64500	0.5100	-1.26
64600	0.5100	-1.26
64700	0.5100	-1.26
64800	0.5075	-1.26
64900	0.5075	-1.26
65000	0.5050	-1.26
65100	0.5050	-1.26
65200	0.5025	-1.26
65300	0.5000	-1.25
65400	0.5000	-1.25
65500	0.5000	-1.25
65600	0.4975	-1.25
65700	0.4975	-1.25
65800	0.4975	-1.25
65900	0.4950	-1.25
66000	0.4950	-1.25
66100	0.4950	-1.25
66200	0.4950	-1.25
66300	0.4925	-1.25
66400	0.4925	-1.25
66500	0.4925	-1.25
66600	0.4900	-1.25
66700	0.4900	-1.25
66800	0.4900	-1.25
66900	0.4900	-1.25
67000	0.4875	-1.26
67100	0.4875	-1.26
67200	0.4875	-1.26
67300	0.4850	-1.26
67400	0.4850	-1.26
67500	0.4850	-1.26
67600	0.4825	-1.26
67700	0.4825	-1.26
67800	0.4825	-1.26
67900	0.4825	-1.26
68000	0.4850	-1.26
68100	0.4850	-1.26
68200	0.4850	-1.26
68300	0.4875	-1.27
68400	0.4875	-1.27
68500	0.4875	-1.27
68600	0.4875	-1.27
68700	0.4900	-1.27
68800	0.4900	-1.27
68900	0.4925	-1.27
69000	0.4925	-1.28
69100	0.4925	-1.28
69200	0.4950	-1.28
69300	0.4950	-1.28
69400	0.4975	-1.28
69500	0.4975	-1.28
69600	0.5000	-1.29
69700	0.5000	-1.29
69800	0.5000	-1.29
69900	0.5025	-1.29
70000	0.5025	-1.29
70100	0.5050	-1.29
70200	0.5050	-1.29
70300	0.5075	-1.29
70400	0.5075	-1.29
70500	0.5075	-1.29
70600	0.5100	-1.29
70700	0.5100	-1.29
70800	0.5100	-1.29
70900	0.5125	-1.29
71000	0.5125	-1.29
71100	0.5125	-1.29
71200	0.5150	-1.29
71300	0.5150	-1.29
71400	0.5150	-1.29
71500	0.5175	-1.29
71600	0.5175	-1.29
71700	0.5175	-1.29
71800	0.5175	-1.29
71900	0.5175	-1.29
72000	0.5175	-1.30
72100	0.5175	-1.30
72200	0.5200	-1.30
72300	0.5200	-1.30
72400	0.5200	-1.30
72500	0.5200	-1.30
72600	0.5225	-1.30
72700	0.5225	-1.30
72800	0.5225	-1.30
72900	0.5225	-1.30
73000	0.5225	-1.30
73100	0.5225	-1.30
73200	0.5225	-1.30
73300	0.5225	-1.30
73400	0.5225	-1.30
73500	0.5225	-1.30
73600	0.5250	-1.30
73700	0.5250	-1.30
73800	0.5275	-1.30
73900	0.5275	-1.30
74000	0.5300	-1.30
74100	0.5300	-1.30
74200	0.5300	-1.30
74300	0.5325	-1.30
74400	0.5325	-1.30
74500	0.5325	-1.30
74600	0.5350	-1.30
74700	0.5350	-1.30
74800	0.5350	-1.30
74900	0.5350	-1.30
75000	0.5350	-1.30
75100	0.5350	-1.30
75200	0.5350	-1.30
75300	0.5375	-1.30
75400	0.5375	-1.30
75500	0.5400	-1.30
75600	0.5425	-1.30
75700	0.5475	-1.30
75800	0.5500	-1.30
75900	0.5550	-1.30
76000	0.5575	-1.30
76100	0.5600	-1.30
76200	0.5650	-1.30
76300	0.5700	-1.30
76400	0.5750	-1.30
76500	0.5800	-1.30
76600	0.5875	-1.30
76700	0.5900	-1.30
76800	0.5900	-1.30
76900	0.5925	-1.30
77000	0.5950	-1.30
77100	0.5950	-1.30
77200	0.5975	-1.30
77300	0.5975	-1.30
77400	0.5950	-1.30
77500	0.5925	-1.30
77600	0.5875	-1.30
77700	0.5850	-1.30
77800	0.5825	-1.30
77900	0.5775	-1.30
78000	0.5750	-1.30
78100	0.5725	-1.30
78200	0.5700	-1.30
78300	0.5675	-1.30
78400	0.5650	-1.30
78500	0.5650	-1.30
78600	0.5625	-1.30
78700	0.5625	-1.30
78800	0.5600	-1.30
78900	0.5600	-1.30
79000	0.5600	-1.30
79100	0.5600	-1.30
79200	0.5600	-1.30
79300	0.5600	-1.30
79400	0.5600	-1.30
79500	0.5600	-1.30
79600	0.5625	-1.30
79700	0.5650	-1.30
79800	0.5675	-1.30
79900	0.5675	-1.30
80000	0.5700	-1.30
80100	0.5725	-1.30
80200	0.5750	-1.30
80300	0.5775	-1.30
80400	0.5800	-1.30
80500	0.5825	-1.30
80600	0.5850	-1.29
80700	0.5875	-1.29
80800	0.5900	-1.29
80900	0.5950	-1.29
81000	0.5975	-1.29
81100	0.6025	-1.29
81200	0.6075	-1.29
81300	0.6100	-1.29
81400	0.6100	-1.29
81500	0.6075	-1.29
81600	0.6050	-1.29
81700	0.6025	-1.29
81800	0.6000	-1.29
81900	0.5975	-1.29
82000	0.5950	-1.29
82100	0.5925	-1.29
82200	0.5900	-1.29
82300	0.5875	-1.29
82400	0.5875	-1.28
82500	0.5850	-1.28
82600	0.5850	-1.28
82700	0.5825	-1.28
82800	0.5800	-1.28
82900	0.5800	-1.28
83000	0.5775	-1.28
83100	0.5775	-1.28
83200	0.5750	-1.28
83300	0.5750	-1.28
83400	0.5725	-1.28
83500	0.5725	-1.28
83600	0.5700	-1.28
83700	0.5700	-1.28
83800	0.5675	-1.28
83900	0.5650	-1.28
84000	0.5650	-1.28
84100	0.5625	-1.28
84200	0.5600	-1.28
84300	0.5600	-1.28
84400	0.5600	-1.28
84500	0.5600	-1.28
84600	0.5625	-1.28
84700	0.5625	-1.28
84800	0.5625	-1.28
84900	0.5625	-1.28
85000	0.5650	-1.28
85100	0.5650	-1.28
85200	0.5650	-1.28
85300	0.5675	-1.28
85400	0.5675	-1.28
85500	0.5675	-1.28
85600	0.5675	-1.28
85700	0.5675	-1.28
85800	0.5650	-1.28
85900	0.5650	-1.28
86000	0.5650	-1.28
86100	0.5650	-1.28
86200	0.5650	-1.28
86300	0.5625	-1.28
86400	0.5625	-1.28
86500	0.5625	-1.28
86600	0.5625	-1.29
86700	0.5600	-1.29
86800	0.5600	-1.29
86900	0.5600	-1.29
87000	0.5600	-1.29
87100	0.5600	-1.29
87200	0.5600	-1.29
87300	0.5600	-1.29
87400	0.5600	-1.29
87500	0.5625	-1.28
87600	0.5625	-1.28
87700	0.5650	-1.28
87800	0.5650	-1.28
87900	0.5675	-1.28
88000	0.5675	-1.27
88100	0.5675	-1.27
88200	0.5700	-1.27
88300	0.5700	-1.27
88400	0.5725	-1.27
88500	0.5725	-1.26
88600	0.5750	-1.26
88700	0.5750	-1.26
88800	0.5775	-1.26
88900	0.5800	-1.25
89000	0.5825	-1.25
89100	0.5825	-1.25
89200	0.5850	-1.24
89300	0.5875	-1.24
89400	0.5875	-1.24
89500	0.5900	-1.24
89600	0.5900	-1.23
89700	0.5925	-1.23
89800	0.5925	-1.23
89900	0.5950	-1.23
90000	0.5950	-1.22
90100	0.5975	-1.22
90200	0.5975	-1.22
90300	0.5975	-1.22
90400	0.5975	-1.22
90500	0.5975	-1.21
90600	0.5975	-1.21
90700	0.5975	-1.21
90800	0.5975	-1.21
90900	0.5975	-1.21
91000	0.5975	-1.21
91100	0.5975	-1.20
91200	0.5975	-1.20
91300	0.5950	-1.20
91400	0.5950	-1.20
91500	0.5950	-1.20
91600	0.5950	-1.20
91700	0.5950	-1.20
91800	0.5950	-1.20
91900	0.5950	-1.20
92000	0.5950	-1.20
92100	0.5950	-1.20
92200	0.5950	-1.20
92300	0.5950	-1.19
92400	0.5950	-1.19
92500	0.5950	-1.19
92600	0.5950	-1.19
92700	0.5925	-1.19
92800	0.5900	-1.20
92900	0.5875	-1.20
93000	0.5850	-1.20
93100	0.5825	-1.21
93200	0.5775	-1.21
93300	0.5750	-1.21
93400	0.5725	-1.22
93500	0.5700	-1.22
93600	0.5675	-1.22
93700	0.5625	-1.23
93800	0.5600	-1.23
93900	0.5575	-1.23
94000	0.5575	-1.23
94100	0.5550	-1.24
94200	0.5525	-1.24
94300	0.5500	-1.24
94400	0.5500	-1.24
94500	0.5475	-1.24
94600	0.5450	-1.25
94700	0.5450	-1.25
94800	0.5425	-1.25
94900	0.5400	-1.25
95000	0.5375	-1.25
95100	0.5375	-1.25
95200	0.5375	-1.25
95300	0.5375	-1.25
95400	0.5375	-1.25
95500	0.5375	-1.25
95600	0.5375	-1.24
95700	0.5400	-1.24
95800	0.5400	-1.24
95900	0.5425	-1.24
96000	0.5425	-1.24
96100	0.5425	-1.23
96200	0.5450	-1.23
96300	0.5450	-1.23
96400	0.5450	-1.23
96500	0.5475	-1.23
96600	0.5475	-1.23
96700	0.5475	-1.22
96800	0.5475	-1.22
96900	0.5500	-1.22
97000	0.5500	-1.22
97100	0.5500	-1.22
97200	0.5500	-1.21
97300	0.5500	-1.21
97400	0.5525	-1.21
97500	0.5525	-1.21
97600	0.5525	-1.20
97700	0.5550	-1.20
97800	0.5550	-1.20
97900	0.5550	-1.20
98000	0.5550	-1.19
98100	0.5550	-1.19
98200	0.5575	-1.19
98300	0.5575	-1.19
98400	0.5575	-1.18
98500	0.5575	-1.18
98600	0.5575	-1.18
98700	0.5575	-1.18
98800	0.5575	-1.18
98900	0.5575	-1.17
99000	0.5575	-1.18
99100	0.5550	-1.18
99200	0.5550	-1.18
99300	0.5525	-1.18
99400	0.5525	-1.18
99500	0.5500	-1.18
99600	0.5500	-1.18
99700	0.5500	-1.18
99800	0.5475	-1.18
99900	0.5475	-1.18
100000	0.5450	-1.18
100100	0.5450	-1.18
100200	0.5450	-1.19
100300	0.5450	-1.19
100400	0.5425	-1.19
100500	0.5425	-1.19
100600	0.5425	-1.19
100700	0.5425	-1.20
100800	0.5400	-1.20
100900	0.5400	-1.20
101000	0.5400	-1.20
101100	0.5375	-1.20
101200	0.5375	-1.21
101300	0.5375	-1.21
101400	0.5375	-1.21
101500	0.5350	-1.21
101600	0.5350	-1.22
101700	0.5325	-1.22
101800	0.5325	-1.22
101900	0.5300	-1.23
102000	0.5300	-1.23
102100	0.5300	-1.23
102200	0.5275	-1.24
102300	0.5275	-1.24
102400	0.5250	-1.24
102500	0.5250	-1.24
102600	0.5225	-1.24
102700	0.5225	-1.25
102800	0.5225	-1.25
102900	0.5225	-1.25
103000	0.5225	-1.25
103100	0.5225	-1.25
103200	0.5200	-1.25
103300	0.5200	-1.25
103400	0.5200	-1.25
103500	0.5200	-1.25
103600	0.5200	-1.25
103700	0.5200	-1.25
103800	0.5200	-1.25
103900	0.5200	-1.25
104000	0.5225	-1.25
104100	0.5225	-1.25
104200	0.5225	-1.25
104300	0.5250	-1.25
104400	0.5250	-1.25
104500	0.5250	-1.25
104600	0.5250	-1.25
104700	0.5275	-1.25
104800	0.5275	-1.25
104900	0.5275	-1.24
105000	0.5275	-1.24
105100	0.5300	-1.24
105200	0.5300	-1.24
105300	0.5300	-1.24
105400	0.5300	-1.24
105500	0.5325	-1.24
105600	0.5325	-1.24
105700	0.5325	-1.24
105800	0.5350	-1.24
105900	0.5350	-1.24
106000	0.5350	-1.24
106100	0.5375	-1.23
106200	0.5375	-1.23
106300	0.5375	-1.23
106400	0.5375	-1.23
106500	0.5400	-1.23
106600	0.5400	-1.23
106700	0.5400	-1.23
106800	0.5425	-1.23
106900	0.5425	-1.23
107000	0.5425	-1.23
107100	0.5425	-1.23
107200	0.5450	-1.23
107300	0.5450	-1.22
107400	0.5450	-1.22
107500	0.5475	-1.22
107600	0.5475	-1.22
107700	0.5500	-1.22
107800	0.5500	-1.22
107900	0.5500	-1.22
108000	0.5525	-1.22
108100	0.5525	-1.22
108200	0.5525	-1.22
108300	0.5525	-1.22
108400	0.5550	-1.22
108500	0.5550	-1.22
108600	0.5550	-1.22
108700	0.5575	-1.22
108800	0.5575	-1.22
108900	0.5600	-1.22
109000	0.5600	-1.22
109100	0.5600	-1.22
109200	0.5600	-1.22
109300	0.5625	-1.22
109400	0.5625	-1.22
109500	0.5625	-1.22
109600	0.5625	-1.22
109700	0.5625	-1.22
109800	0.5650	-1.22
109900	0.5650	-1.22
110000	0.5650	-1.22
110100	0.5650	-1.23
110200	0.5650	-1.23
110300	0.5675	-1.23
110400	0.5675	-1.23
110500	0.5675	-1.23
110600	0.5675	-1.23
110700	0.5675	-1.23
110800	0.5675	-1.23
110900	0.5675	-1.23
111000	0.5650	-1.23
111100	0.5650	-1.23
111200	0.5625	-1.23
111300	0.5600	-1.24
111400	0.5600	-1.24
111500	0.5575	-1.24
111600	0.5575	-1.24
111700	0.5550	-1.24
111800	0.5550	-1.24
111900	0.5525	-1.25
112000	0.5525	-1.25
112100	0.5500	-1.25
112200	0.5500	-1.25
112300	0.5500	-1.25
112400	0.5475	-1.26
112500	0.5475	-1.26
112600	0.5475	-1.26
112700	0.5475	-1.26
112800	0.5450	-1.26
112900	0.5450	-1.27
113000	0.5450	-1.27
113100	0.5450	-1.27
113200	0.5425	-1.27
113300	0.5425	-1.27
113400	0.5425	-1.27
113500	0.5425	-1.27
113600	0.5425	-1.27
113700	0.5425	-1.27
113800	0.5425	-1.27
113900	0.5425	-1.27
114000	0.5425	-1.27
114100	0.5450	-1.27
114200	0.5450	-1.27
114300	0.5450	-1.27
114400	0.5450	-1.27
114500	0.5450	-1.27
114600	0.5450	-1.27
114700	0.5450	-1.27
114800	0.5450	-1.28
114900	0.5475	-1.27
115000	0.5475	-1.27
115100	0.5475	-1.27
115200	0.5500	-1.27
115300	0.5500	-1.27
115400	0.5500	-1.27
115500	0.5525	-1.27
115600	0.5525	-1.27
115700	0.5550	-1.27
115800	0.5575	-1.27
115900	0.5600	-1.27
116000	0.5600	-1.27
116100	0.5625	-1.26
116200	0.5650	-1.26
116300	0.5650	-1.26
116400	0.5675	-1.26
116500	0.5675	-1.26
116600	0.5675	-1.26
116700	0.5675	-1.26
116800	0.5700	-1.26
116900	0.5700	-1.26
117000	0.5700	-1.26
117100	0.5725	-1.26
117200	0.5725	-1.26
117300	0.5725	-1.26
117400	0.5725	-1.26
117500	0.5750	-1.26
117600	0.5750	-1.26
117700	0.5750	-1.26
117800	0.5750	-1.26
117900	0.5725	-1.26
118000	0.5725	-1.26
118100	0.5725	-1.26
118200	0.5700	-1.26
118300	0.5700	-1.26
118400	0.5700	-1.26
118500	0.5675	-1.26
118600	0.5675	-1.26
118700	0.5675	-1.26
118800	0.5650	-1.26
118900	0.5650	-1.26
119000	0.5650	-1.26
119100	0.5625	-1.26
119200	0.5625	-1.26
119300	0.5625	-1.26
119400	0.5600	-1.26
119500	0.5600	-1.26
119600	0.5600	-1.26
119700	0.5575	-1.26
119800	0.5575	-1.26
119900	0.5575	-1.26
120000	0.5550	-1.26
120100	0.5550	-1.26
120200	0.5550	-1.26
120300	0.5525	-1.26
120400	0.5525	-1.26
120500	0.5525	-1.26
120600	0.5500	-1.26
120700	0.5500	-1.26
120800	0.5475	-1.26
120900	0.5475	-1.26
121000	0.5475	-1.26
121100	0.5450	-1.26
121200	0.5450	-1.26
121300	0.5450	-1.26
121400	0.5425	-1.26
121500	0.5425	-1.26
121600	0.5425	-1.26
121700	0.5400	-1.26
121800	0.5400	-1.25
121900	0.5400	-1.25
122000	0.5375	-1.25
122100	0.5375	-1.25
122200	0.5350	-1.25
122300	0.5350	-1.25
122400	0.5350	-1.25
122500	0.5325	-1.25
122600	0.5325	-1.25
122700	0.5325	-1.25
122800	0.5300	-1.25
122900	0.5300	-1.25
123000	0.5300	-1.25
123100	0.5275	-1.25
123200	0.5275	-1.25
123300	0.5250	-1.25
123400	0.5250	-1.25
123500	0.5250	-1.25
123600	0.5225	-1.25
123700	0.5225	-1.25
123800	0.5225	-1.25
123900	0.5200	-1.25
124000	0.5200	-1.25
124100	0.5200	-1.25
124200	0.5175	-1.25
124300	0.5175	-1.25
124400	0.5150	-1.25
124500	0.5150	-1.25
124600	0.5150	-1.25
124700	0.5125	-1.25
124800	0.5125	-1.25
124900	0.5125	-1.25
125000	0.5125	-1.25
125100	0.5125	-1.25
125200	0.5125	-1.25
125300	0.5125	-1.25
125400	0.5125	-1.25
125500	0.5100	-1.25
125600	0.5100	-1.25
125700	0.5100	-1.24
125800	0.5100	-1.24
125900	0.5100	-1.24
126000	0.5075	-1.24
126100	0.5075	-1.24
126200	0.5075	-1.24
126300	0.5050	-1.24
126400	0.5050	-1.25
126500	0.5025	-1.25
126600	0.5025	-1.25
126700	0.5000	-1.25
126800	0.5000	-1.25
126900	0.4975	-1.25
127000	0.4975	-1.25
127100	0.4950	-1.25
127200	0.4925	-1.25
127300	0.4925	-1.25
127400	0.4900	-1.25
127500	0.4875	-1.26
127600	0.4850	-1.26
127700	0.4825	-1.26
127800	0.4825	-1.26
127900	0.4800	-1.26
128000	0.4775	-1.26
128100	0.4750	-1.27
128200	0.4725	-1.27
128300	0.4725	-1.27
128400	0.4700	-1.27
128500	0.4675	-1.27
128600	0.4650	-1.27
128700	0.4625	-1.28
128800	0.4600	-1.28
128900	0.4575	-1.28
129000	0.4550	-1.28
129100	0.4550	-1.28
129200	0.4525	-1.28
129300	0.4500	-1.29
129400	0.4500	-1.29
129500	0.4475	-1.29
129600	0.4450	-1.29
129700	0.4450	-1.29
129800	0.4425	-1.29
129900	0.4425	-1.29
130000	0.4400	-1.29
130100	0.4400	-1.29
130200	0.4375	-1.30
130300	0.4375	-1.30
130400	0.4375	-1.30
130500	0.4350	-1.30
130600	0.4350	-1.30
130700	0.4350	-1.30
130800	0.4350	-1.30
130900	0.4350	-1.30
131000	0.4325	-1.30
131100	0.4325	-1.30
131200	0.4325	-1.30
131300	0.4325	-1.30
131400	0.4325	-1.30
131500	0.4325	-1.30
131600	0.4300	-1.30
131700	0.4300	-1.30
131800	0.4300	-1.30
131900	0.4300	-1.30
132000	0.4300	-1.30
132100	0.4325	-1.30
132200	0.4325	-1.30
132300	0.4325	-1.30
132400	0.4350	-1.30
132500	0.4350	-1.30
132600	0.4350	-1.30
132700	0.4350	-1.30
132800	0.4350	-1.30
132900	0.4375	-1.30
133000	0.4375	-1.30
133100	0.4375	-1.30
133200	0.4375	-1.30
133300	0.4375	-1.30
133400	0.4375	-1.30
133500	0.4375	-1.30
133600	0.4375	-1.30
133700	0.4375	-1.30
133800	0.4375	-1.30
133900	0.4375	-1.30
134000	0.4375	-1.30
134100	0.4400	-1.30
134200	0.4400	-1.30
134300	0.4400	-1.30
134400	0.4400	-1.30
134500	0.4400	-1.30
134600	0.4400	-1.30
134700	0.4425	-1.30
134800	0.4425	-1.30
134900	0.4425	-1.30
135000	0.4425	-1.30
135100	0.4450	-1.30
135200	0.4450	-1.30
135300	0.4450	-1.30
135400	0.4475	-1.30
135500	0.4475	-1.30
135600	0.4475	-1.30
135700	0.4475	-1.30
135800	0.4500	-1.30
135900	0.4500	-1.30
136000	0.4525	-1.30
136100	0.4525	-1.30
136200	0.4550	-1.30
136300	0.4550	-1.30
136400	0.4575	-1.30
136500	0.4575	-1.30
136600	0.4600	-1.30
136700	0.4600	-1.30
136800	0.4625	-1.30
136900	0.4625	-1.29
137000	0.4650	-1.29
137100	0.4650	-1.29
137200	0.4675	-1.29
137300	0.4675	-1.29
137400	0.4700	-1.29
137500	0.4725	-1.29
137600	0.4725	-1.29
137700	0.4750	-1.29
137800	0.4750	-1.29
137900	0.4750	-1.29
138000	0.4775	-1.29
138100	0.4800	-1.29
138200	0.4800	-1.29
138300	0.4825	-1.29
138400	0.4825	-1.28
138500	0.4850	-1.28
138600	0.4850	-1.28
138700	0.4875	-1.28
138800	0.4875	-1.28
138900	0.4900	-1.28
139000	0.4925	-1.28
139100	0.4950	-1.28
139200	0.4950	-1.28
139300	0.4975	-1.28
139400	0.5000	-1.27
139500	0.5000	-1.27
139600	0.5025	-1.27
139700	0.5050	-1.27
139800	0.5050	-1.27
139900	0.5075	-1.27
140000	0.5075	-1.26
140100	0.5100	-1.26
140200	0.5125	-1.26
140300	0.5125	-1.26
140400	0.5150	-1.26
140500	0.5150	-1.26
140600	0.5150	-1.26
140700	0.5150	-1.25
140800	0.5150	-1.25
140900	0.5150	-1.25
141000	0.5125	-1.25
141100	0.5125	-1.25
141200	0.5125	-1.25
141300	0.5150	-1.25
141400	0.5150	-1.25
141500	0.5150	-1.25
141600	0.5150	-1.25
141700	0.5150	-1.24
141800	0.5150	-1.24
141900	0.5150	-1.24
142000	0.5175	-1.24
142100	0.5175	-1.24
142200	0.5175	-1.24
142300	0.5175	-1.24
142400	0.5175	-1.24
142500	0.5200	-1.24
142600	0.5200	-1.23
142700	0.5200	-1.23
142800	0.5200	-1.23
142900	0.5200	-1.23
143000	0.5200	-1.23
143100	0.5200	-1.23
143200	0.5225	-1.23
143300	0.5225	-1.23
143400	0.5225	-1.22
143500	0.5225	-1.22
143600	0.5225	-1.22
143700	0.5225	-1.22
143800	0.5225	-1.22
143900	0.5225	-1.22
144000	0.5225	-1.22
144100	0.5225	-1.22
144200	0.5200	-1.22
144300	0.5200	-1.22
144400	0.5200	-1.22
144500	0.5200	-1.22
144600	0.5175	-1.22
144700	0.5175	-1.22
144800	0.5175	-1.23
144900	0.5150	-1.23
145000	0.5150	-1.23
145100	0.5150	-1.23
145200	0.5150	-1.23
145300	0.5125	-1.23
145400	0.5125	-1.23
145500	0.5125	-1.23
145600	0.5125	-1.23
145700	0.5125	-1.23
145800	0.5125	-1.23
145900	0.5100	-1.23
146000	0.5100	-1.23
146100	0.5100	-1.23
146200	0.5100	-1.23
146300	0.5125	-1.23
146400	0.5125	-1.23
146500	0.5125	-1.23
146600	0.5150	-1.23
146700	0.5150	-1.23
146800	0.5150	-1.23
146900	0.5175	-1.22
147000	0.5175	-1.22
147100	0.5175	-1.22
147200	0.5200	-1.22
147300	0.5175	-1.22
147400	0.5175	-1.22
147500	0.5175	-1.22
147600	0.5175	-1.22
147700	0.5175	-1.22
147800	0.5175	-1.22
147900	0.5175	-1.22
148000	0.5200	-1.22
148100	0.5200	-1.22
148200	0.5200	-1.22
148300	0.5200	-1.22
148400	0.5225	-1.22
148500	0.5225	-1.22
148600	0.5225	-1.22
148700	0.5225	-1.22
148800	0.5225	-1.22
148900	0.5250	-1.22
149000	0.5250	-1.22
149100	0.5225	-1.22
149200	0.5225	-1.22
149300	0.5225	-1.23
149400	0.5225	-1.23
149500	0.5225	-1.23
149600	0.5225	-1.23
149700	0.5225	-1.23
149800	0.5250	-1.23
149900	0.5250	-1.23
150000	0.5250	-1.23
150100	0.5275	-1.23
150200	0.5275	-1.23
150300	0.5300	-1.23
150400	0.5300	-1.23
150500	0.5325	-1.23
150600	0.5325	-1.23
150700	0.5350	-1.22
150800	0.5350	-1.22
150900	0.5350	-1.22
151000	0.5350	-1.23
151100	0.5350	-1.23
151200	0.5350	-1.23
151300	0.5375	-1.23
151400	0.5375	-1.23
151500	0.5375	-1.23
151600	0.5375	-1.23
151700	0.5375	-1.23
151800	0.5375	-1.23
151900	0.5400	-1.23
152000	0.5400	-1.23
152100	0.5400	-1.23
152200	0.5400	-1.23
152300	0.5425	-1.22
152400	0.5425	-1.22
152500	0.5425	-1.22
152600	0.5450	-1.22
152700	0.5450	-1.22
152800	0.5475	-1.22
152900	0.5475	-1.22
153000	0.5500	-1.22
153100	0.5500	-1.21
153200	0.5500	-1.21
153300	0.5525	-1.21
153400	0.5525	-1.21
153500	0.5550	-1.20
153600	0.5550	-1.20
153700	0.5550	-1.20
153800	0.5575	-1.20
153900	0.5575	-1.20
154000	0.5575	-1.20
154100	0.5575	-1.19
154200	0.5550	-1.19
154300	0.5550	-1.19
154400	0.5550	-1.19
154500	0.5550	-1.19
154600	0.5550	-1.19
154700	0.5550	-1.19
154800	0.5550	-1.19
154900	0.5525	-1.19
155000	0.5550	-1.19
155100	0.5550	-1.19
155200	0.5550	-1.19
155300	0.5550	-1.19
155400	0.5550	-1.18
155500	0.5550	-1.18
155600	0.5550	-1.18
155700	0.5550	-1.18
155800	0.5550	-1.18
155900	0.5575	-1.18
156000	0.5575	-1.18
156100	0.5575	-1.18
156200	0.5600	-1.18
156300	0.5600	-1.18
156400	0.5625	-1.18
156500	0.5650	-1.18
156600	0.5650	-1.18
156700	0.5675	-1.17
156800	0.5700	-1.17
156900	0.5700	-1.17
157000	0.5725	-1.17
157100	0.5750	-1.17
157200	0.5750	-1.17
157300	0.5775	-1.17
157400	0.5775	-1.18
157500	0.5800	-1.18
157600	0.5800	-1.18
157700	0.5825	-1.18
157800	0.5825	-1.18
157900	0.5850	-1.18
158000	0.5850	-1.18
158100	0.5875	-1.18
158200	0.5875	-1.18
158300	0.5900	-1.18
158400	0.5900	-1.18
158500	0.5925	-1.18
158600	0.5925	-1.19
158700	0.5950	-1.19
158800	0.5975	-1.19
158900	0.5975	-1.19
159000	0.6000	-1.19
159100	0.6025	-1.19
159200	0.6025	-1.19
159300	0.6050	-1.19
159400	0.6100	-1.19
159500	0.6125	-1.18
159600	0.6150	-1.18
159700	0.6175	-1.18
159800	0.6200	-1.18
159900	0.6250	-1.17
160000	0.6275	-1.17
160100	0.6325	-1.17
160200	0.6275	-1.17
160300	0.6225	-1.17
160400	0.6175	-1.18
160500	0.6125	-1.18
160600	0.6075	-1.19
160700	0.6050	-1.19
160800	0.6000	-1.20
160900	0.5950	-1.21
161000	0.5900	-1.21
161100	0.5850	-1.22
161200	0.5800	-1.22
161300	0.5750	-1.23
161400	0.5700	-1.24
161500	0.5650	-1.24
161600	0.5625	-1.25
161700	0.5575	-1.25
161800	0.5550	-1.25
161900	0.5525	-1.25
162000	0.5500	-1.26
162100	0.5475	-1.26
162200	0.5475	-1.26
162300	0.5450	-1.26
162400	0.5425	-1.26
162500	0.5425	-1.26
162600	0.5400	-1.26
162700	0.5375	-1.26
162800	0.5375	-1.26
162900	0.5350	-1.26
163000	0.5350	-1.27
163100	0.5325	-1.27
163200	0.5300	-1.27
163300	0.5300	-1.27
163400	0.5275	-1.27
163500	0.5275	-1.27
163600	0.5250	-1.27
163700	0.5250	-1.27
163800	0.5225	-1.28
163900	0.5225	-1.28
164000	0.5250	-1.27
164100	0.5250	-1.27
164200	0.5250	-1.27
164300	0.5250	-1.27
164400	0.5250	-1.27
164500	0.5250	-1.27
164600	0.5275	-1.27
164700	0.5275	-1.27
164800	0.5250	-1.27
164900	0.5250	-1.27
165000	0.5250	-1.27
165100	0.5250	-1.27
165200	0.5250	-1.27
165300	0.5250	-1.27
165400	0.5250	-1.27
165500	0.5250	-1.27
165600	0.5250	-1.27
165700	0.5250	-1.27
165800	0.5250	-1.27
165900	0.5225	-1.27
166000	0.5225	-1.27
166100	0.5225	-1.28
166200	0.5200	-1.28
166300	0.5200	-1.28
166400	0.5200	-1.28
166500	0.5200	-1.28
166600	0.5175	-1.28
166700	0.5175	-1.28
166800	0.5175	-1.28
166900	0.5175	-1.28
167000	0.5175	-1.28
167100	0.5175	-1.28
167200	0.5175	-1.28
167300	0.5175	-1.28
167400	0.5175	-1.28
167500	0.5150	-1.28
167600	0.5150	-1.28
167700	0.5150	-1.28
167800	0.5125	-1.28
167900	0.5100	-1.28
168000	0.5100	-1.28
168100	0.5075	-1.29
168200	0.5050	-1.29
168300	0.5050	-1.29
168400	0.5025	-1.29
168500	0.5050	-1.29
168600	0.5050	-1.29
168700	0.5050	-1.29
168800	0.5025	-1.29
168900	0.5025	-1.29
169000	0.5025	-1.29
169100	0.5025	-1.29
169200	0.5025	-1.29
169300	0.5025	-1.29
169400	0.5000	-1.29
169500	0.5000	-1.29
169600	0.5000	-1.29
169700	0.4975	-1.29
169800	0.4975	-1.29
169900	0.4975	-1.29
170000	0.4950	-1.29
170100	0.4950	-1.29
170200	0.4925	-1.29
170300	0.4925	-1.29
170400	0.4925	-1.29
170500	0.4900	-1.29
170600	0.4900	-1.29
170700	0.4900	-1.29
170800	0.4900	-1.29
170900	0.4900	-1.29
171000	0.4875	-1.29
171100	0.4875	-1.29
171200	0.4875	-1.29
171300	0.4875	-1.29
171400	0.4875	-1.29
171500	0.4875	-1.29
171600	0.4875	-1.29
171700	0.4875	-1.29
171800	0.4875	-1.29
171900	0.4875	-1.29
172000	0.4875	-1.29
172100	0.4875	-1.29
172200	0.4875	-1.29
172300	0.4875	-1.29
172400	0.4875	-1.29
172500	0.4875	-1.29
172600	0.4900	-1.29
172700	0.4900	-1.29
172800	0.4900	-1.29
172900	0.4925	-1.29
173000	0.4925	-1.29
173100	0.4925	-1.29
173200	0.4950	-1.29
173300	0.4950	-1.29
173400	0.4975	-1.29
173500	0.4975	-1.29
173600	0.5000	-1.29
173700	0.5000	-1.29
173800	0.5025	-1.29
173900	0.5025	-1.29
174000	0.5050	-1.29
174100	0.5050	-1.29
174200	0.5075	-1.28
174300	0.5075	-1.28
174400	0.5100	-1.28
174500	0.5100	-1.28
174600	0.5100	-1.28
174700	0.5100	-1.28
174800	0.5100	-1.28
174900	0.5100	-1.28
175000	0.5125	-1.28
175100	0.5125	-1.28
175200	0.5125	-1.28
175300	0.5125	-1.28
175400	0.5125	-1.28
175500	0.5125	-1.28
175600	0.5125	-1.28
175700	0.5150	-1.28
175800	0.5150	-1.28
175900	0.5150	-1.28
176000	0.5150	-1.28
176100	0.5150	-1.28
176200	0.5150	-1.28
176300	0.5125	-1.28
176400	0.5125	-1.28
176500	0.5125	-1.28
176600	0.5125	-1.28
176700	0.5125	-1.28
176800	0.5125	-1.28
176900	0.5125	-1.28
177000	0.5125	-1.28
177100	0.5125	-1.28
177200	0.5100	-1.28
177300	0.5100	-1.28
177400	0.5100	-1.28
177500	0.5100	-1.28
177600	0.5100	-1.28
177700	0.5100	-1.28
177800	0.5100	-1.28
177900	0.5100	-1.27
178000	0.5100	-1.27
178100	0.5100	-1.27
178200	0.5100	-1.27
178300	0.5125	-1.27
178400	0.5125	-1.27
178500	0.5125	-1.27
178600	0.5125	-1.27
178700	0.5150	-1.27
178800	0.5150	-1.27
178900	0.5150	-1.27
179000	0.5150	-1.27
179100	0.5175	-1.27
179200	0.5175	-1.27
179300	0.5175	-1.27
179400	0.5175	-1.27
179500	0.5200	-1.27
179600	0.5200	-1.27
179700	0.5200	-1.27
179800	0.5200	-1.27
179900	0.5225	-1.27
180000	0.5225	-1.27
180100	0.5225	-1.27
180200	0.5225	-1.27
180300	0.5225	-1.27
180400	0.5250	-1.27
180500	0.5250	-1.27
180600	0.5250	-1.27
180700	0.5250	-1.27
180800	0.5250	-1.27
180900	0.5250	-1.27
181000	0.5250	-1.27
181100	0.5250	-1.27
181200	0.5250	-1.26
181300	0.5275	-1.26
181400	0.5275	-1.26
181500	0.5275	-1.26
181600	0.5275	-1.26
181700	0.5275	-1.26
181800	0.5275	-1.26
181900	0.5275	-1.26
182000	0.5250	-1.26
182100	0.5250	-1.26
182200	0.5250	-1.26
182300	0.5250	-1.26
182400	0.5225	-1.26
182500	0.5225	-1.26
182600	0.5225	-1.27
182700	0.5225	-1.27
182800	0.5225	-1.27
182900	0.5225	-1.26
183000	0.5225	-1.26
183100	0.5225	-1.26
183200	0.5225	-1.26
183300	0.5250	-1.26
183400	0.5250	-1.26
183500	0.5250	-1.26
183600	0.5250	-1.26
183700	0.5250	-1.26
183800	0.5275	-1.26
183900	0.5275	-1.26
184000	0.5275	-1.26
184100	0.5275	-1.26
184200	0.5275	-1.26
184300	0.5275	-1.26
184400	0.5300	-1.26
184500	0.5300	-1.26
184600	0.5300	-1.26
184700	0.5300	-1.26
184800	0.5325	-1.25
184900	0.5325	-1.25
185000	0.5325	-1.25
185100	0.5350	-1.25
185200	0.5350	-1.25
185300	0.5375	-1.25
185400	0.5375	-1.24
185500	0.5400	-1.24
185600	0.5400	-1.24
185700	0.5400	-1.24
185800	0.5425	-1.24
185900	0.5425	-1.24
186000	0.5450	-1.24
186100	0.5450	-1.24
186200	0.5475	-1.24
186300	0.5500	-1.23
186400	0.5500	-1.23
186500	0.5525	-1.23
186600	0.5525	-1.23
186700	0.5525	-1.23
186800	0.5525	-1.23
186900	0.5550	-1.23
187000	0.5550	-1.23
187100	0.5575	-1.23
187200	0.5575	-1.22
187300	0.5575	-1.22
187400	0.5600	-1.22
187500	0.5600	-1.22
187600	0.5625	-1.22
187700	0.5625	-1.22
187800	0.5650	-1.22
187900	0.5650	-1.22
188000	0.5675	-1.21
188100	0.5675	-1.21
188200	0.5700	-1.21
188300	0.5700	-1.21
188400	0.5700	-1.21
188500	0.5725	-1.21
188600	0.5725	-1.21
188700	0.5750	-1.21
188800	0.5750	-1.21
188900	0.5775	-1.21
189000	0.5775	-1.20
189100	0.5800	-1.20
189200	0.5800	-1.20
189300	0.5800	-1.20
189400	0.5800	-1.21
189500	0.5800	-1.21
189600	0.5800	-1.21
189700	0.5775	-1.21
189800	0.5775	-1.22
189900	0.5775	-1.22
190000	0.5775	-1.22
190100	0.5775	-1.22
190200	0.5775	-1.22
190300	0.5800	-1.22
190400	0.5800	-1.22
190500	0.5800	-1.22
190600	0.5800	-1.22
190700	0.5800	-1.23
190800	0.5800	-1.23
190900	0.5800	-1.23
191000	0.5800	-1.23
191100	0.5800	-1.23
191200	0.5800	-1.23
191300	0.5800	-1.23
191400	0.5800	-1.23
191500	0.5800	-1.23
191600	0.5800	-1.24
191700	0.5775	-1.24
191800	0.5775	-1.24
191900	0.5775	-1.24
192000	0.5775	-1.24
192100	0.5750	-1.24
192200	0.5750	-1.25
192300	0.5750	-1.25
192400	0.5750	-1.25
192500	0.5750	-1.25
192600	0.5750	-1.25
192700	0.5750	-1.25
192800	0.5750	-1.25
192900	0.5750	-1.25
193000	0.5775	-1.25
193100	0.5775	-1.25
193200	0.5775	-1.25
193300	0.5775	-1.25
193400	0.5775	-1.25
193500	0.5800	-1.25
193600	0.5800	-1.25
193700	0.5800	-1.25
193800	0.5800	-1.25
193900	0.5800	-1.25
194000	0.5800	-1.25
194100	0.5800	-1.25
194200	0.5800	-1.25
194300	0.5825	-1.25
194400	0.5825	-1.25
194500	0.5825	-1.25
194600	0.5850	-1.25
194700	0.5850	-1.25
194800	0.5875	-1.25
194900	0.5875	-1.25
195000	0.5900	-1.25
195100	0.5925	-1.25
195200	0.5950	-1.25
195300	0.5950	-1.25
195400	0.5975	-1.25
195500	0.6000	-1.25
195600	0.6025	-1.25
195700	0.6050	-1.24
195800	0.6075	-1.24
195900	0.6125	-1.24
196000	0.6150	-1.23
196100	0.6200	-1.23
196200	0.6250	-1.22
196300	0.6300	-1.22
196400	0.6300	-1.22
196500	0.6300	-1.22
196600	0.6300	-1.21
196700	0.6300	-1.21
196800	0.6300	-1.21
196900	0.6325	-1.21
197000	0.6325	-1.20
197100	0.6350	-1.20
197200	0.6275	-1.21
197300	0.6225	-1.21
197400	0.6150	-1.22
197500	0.6100	-1.23
197600	0.6050	-1.23
197700	0.5975	-1.24
197800	0.5925	-1.24
197900	0.5875	-1.25
198000	0.5825	-1.25
198100	0.5775	-1.25
198200	0.5750	-1.26
198300	0.5700	-1.26
198400	0.5675	-1.26
198500	0.5650	-1.26
198600	0.5625	-1.27
198700	0.5600	-1.27
198800	0.5575	-1.27
198900	0.5550	-1.27
199000	0.5525	-1.27
199100	0.5500	-1.27
199200	0.5475	-1.27
199300	0.5475	-1.27
199400	0.5475	-1.27
199500	0.5475	-1.27
199600	0.5450	-1.27
199700	0.5450	-1.27
199800	0.5450	-1.27
[truncated: 8,780 more rows]
