# Supplementary material for: The genetic basis of aneuploidy tolerance in wild yeast
Source: eLife. 2020 Jan 7;9:e52063. doi: 10.7554/eLife.52063 (PMC6970514; doi:10.7554/eLife.52063)
Supplement: Figure 1—source data 1. [file elife-52063-fig1-data1.zip › A1vB1/A1vB1_n20_ch4]

Bin start (bp)	MLE allele freq.	LOD score
0	0.3175	-0.76
100	0.3175	-0.76
200	0.3175	-0.76
300	0.3175	-0.76
400	0.3175	-0.76
500	0.3175	-0.76
600	0.3175	-0.76
700	0.3175	-0.76
800	0.3175	-0.76
900	0.3200	-0.76
1000	0.3200	-0.76
1100	0.3200	-0.76
1200	0.3200	-0.76
1300	0.3200	-0.76
1400	0.3200	-0.76
1500	0.3200	-0.76
1600	0.3200	-0.76
1700	0.3200	-0.76
1800	0.3200	-0.76
1900	0.3200	-0.76
2000	0.3200	-0.76
2100	0.3200	-0.76
2200	0.3200	-0.76
2300	0.3200	-0.76
2400	0.3200	-0.76
2500	0.3200	-0.76
2600	0.3175	-0.76
2700	0.3175	-0.76
2800	0.3175	-0.76
2900	0.3175	-0.76
3000	0.3175	-0.76
3100	0.3175	-0.76
3200	0.3175	-0.76
3300	0.3150	-0.76
3400	0.3150	-0.76
3500	0.3150	-0.76
3600	0.3150	-0.76
3700	0.3150	-0.76
3800	0.3150	-0.76
3900	0.3125	-0.76
4000	0.3125	-0.76
4100	0.3125	-0.76
4200	0.3125	-0.76
4300	0.3125	-0.76
4400	0.3125	-0.76
4500	0.3125	-0.76
4600	0.3100	-0.75
4700	0.3100	-0.75
4800	0.3100	-0.75
4900	0.3100	-0.75
5000	0.3100	-0.75
5100	0.3100	-0.75
5200	0.3100	-0.75
5300	0.3075	-0.75
5400	0.3075	-0.75
5500	0.3075	-0.75
5600	0.3075	-0.75
5700	0.3075	-0.75
5800	0.3075	-0.75
5900	0.3075	-0.75
6000	0.3050	-0.75
6100	0.3050	-0.75
6200	0.3050	-0.75
6300	0.3050	-0.75
6400	0.3050	-0.75
6500	0.3050	-0.75
6600	0.3050	-0.75
6700	0.3050	-0.75
6800	0.3025	-0.75
6900	0.3025	-0.75
7000	0.3025	-0.75
7100	0.3025	-0.75
7200	0.3025	-0.75
7300	0.3025	-0.75
7400	0.3025	-0.75
7500	0.3025	-0.75
7600	0.3000	-0.75
7700	0.3000	-0.75
7800	0.3000	-0.75
7900	0.3000	-0.75
8000	0.3000	-0.74
8100	0.3000	-0.74
8200	0.3000	-0.74
8300	0.3000	-0.74
8400	0.2975	-0.74
8500	0.2975	-0.74
8600	0.2975	-0.74
8700	0.2975	-0.74
8800	0.2975	-0.74
8900	0.2975	-0.74
9000	0.2975	-0.74
9100	0.2975	-0.74
9200	0.2975	-0.74
9300	0.2975	-0.74
9400	0.2950	-0.74
9500	0.2950	-0.74
9600	0.2950	-0.74
9700	0.2950	-0.74
9800	0.2950	-0.74
9900	0.2950	-0.74
10000	0.2950	-0.74
10100	0.2950	-0.74
10200	0.2950	-0.74
10300	0.2925	-0.74
10400	0.2925	-0.74
10500	0.2925	-0.74
10600	0.2925	-0.74
10700	0.2925	-0.74
10800	0.2925	-0.74
10900	0.2925	-0.74
11000	0.2925	-0.74
11100	0.2925	-0.74
11200	0.2925	-0.74
11300	0.2925	-0.74
11400	0.2900	-0.74
11500	0.2900	-0.74
11600	0.2900	-0.74
11700	0.2900	-0.74
11800	0.2900	-0.74
11900	0.2900	-0.74
12000	0.2900	-0.74
12100	0.2900	-0.74
12200	0.2900	-0.74
12300	0.2900	-0.74
12400	0.2900	-0.74
12500	0.2900	-0.74
12600	0.2875	-0.74
12700	0.2875	-0.74
12800	0.2875	-0.74
12900	0.2875	-0.74
13000	0.2875	-0.74
13100	0.2875	-0.74
13200	0.2875	-0.74
13300	0.2875	-0.74
13400	0.2875	-0.74
13500	0.2875	-0.74
13600	0.2875	-0.74
13700	0.2875	-0.74
13800	0.2875	-0.74
13900	0.2875	-0.74
14000	0.2875	-0.74
14100	0.2850	-0.74
14200	0.2850	-0.74
14300	0.2850	-0.74
14400	0.2850	-0.74
14500	0.2850	-0.74
14600	0.2850	-0.74
14700	0.2850	-0.74
14800	0.2850	-0.74
14900	0.2850	-0.74
15000	0.2850	-0.74
15100	0.2850	-0.74
15200	0.2850	-0.74
15300	0.2850	-0.74
15400	0.2850	-0.74
15500	0.2850	-0.74
15600	0.2850	-0.74
15700	0.2850	-0.74
15800	0.2850	-0.74
15900	0.2850	-0.74
16000	0.2825	-0.74
16100	0.2825	-0.74
16200	0.2825	-0.74
16300	0.2825	-0.74
16400	0.2825	-0.74
16500	0.2825	-0.74
16600	0.2825	-0.74
16700	0.2825	-0.74
16800	0.2825	-0.75
16900	0.2825	-0.75
17000	0.2825	-0.75
17100	0.2825	-0.75
17200	0.2825	-0.75
17300	0.2825	-0.75
17400	0.2850	-0.75
17500	0.2850	-0.75
17600	0.2825	-0.74
17700	0.2775	-0.72
17800	0.2800	-0.73
17900	0.2825	-0.75
18000	0.2850	-0.76
18100	0.2900	-0.78
18200	0.2925	-0.79
18300	0.2925	-0.80
18400	0.2925	-0.80
18500	0.2950	-0.81
18600	0.2950	-0.81
18700	0.2950	-0.82
18800	0.2950	-0.82
18900	0.2975	-0.83
19000	0.2975	-0.83
19100	0.2975	-0.83
19200	0.2975	-0.84
19300	0.2975	-0.84
19400	0.2975	-0.84
19500	0.2950	-0.84
19600	0.2950	-0.84
19700	0.2925	-0.84
19800	0.2900	-0.84
19900	0.2900	-0.84
20000	0.2875	-0.83
20100	0.2850	-0.83
20200	0.2850	-0.84
20300	0.2850	-0.84
20400	0.2850	-0.84
20500	0.2825	-0.84
20600	0.2825	-0.84
20700	0.2825	-0.84
20800	0.2825	-0.84
20900	0.2825	-0.84
21000	0.2825	-0.84
21100	0.2800	-0.84
21200	0.2800	-0.84
21300	0.2775	-0.84
21400	0.2775	-0.84
21500	0.2750	-0.83
21600	0.2725	-0.83
21700	0.2725	-0.83
21800	0.2700	-0.83
21900	0.2700	-0.83
22000	0.2675	-0.83
22100	0.2675	-0.83
22200	0.2675	-0.82
22300	0.2650	-0.82
22400	0.2650	-0.81
22500	0.2625	-0.81
22600	0.2625	-0.81
22700	0.2625	-0.81
22800	0.2600	-0.80
22900	0.2600	-0.80
23000	0.2575	-0.79
23100	0.2550	-0.79
23200	0.2550	-0.79
23300	0.2550	-0.79
23400	0.2575	-0.80
23500	0.2575	-0.80
23600	0.2575	-0.81
23700	0.2575	-0.81
23800	0.2575	-0.82
23900	0.2600	-0.82
24000	0.2600	-0.83
24100	0.2625	-0.83
24200	0.2625	-0.84
24300	0.2625	-0.84
24400	0.2650	-0.85
24500	0.2650	-0.85
24600	0.2675	-0.85
24700	0.2675	-0.86
24800	0.2700	-0.86
24900	0.2700	-0.86
25000	0.2700	-0.86
25100	0.2725	-0.86
25200	0.2725	-0.86
25300	0.2725	-0.86
25400	0.2750	-0.86
25500	0.2750	-0.86
25600	0.2750	-0.86
25700	0.2775	-0.86
25800	0.2775	-0.86
25900	0.2800	-0.86
26000	0.2800	-0.86
26100	0.2800	-0.86
26200	0.2825	-0.86
26300	0.2825	-0.86
26400	0.2850	-0.86
26500	0.2850	-0.86
26600	0.2875	-0.87
26700	0.2875	-0.87
26800	0.2900	-0.87
26900	0.2900	-0.87
27000	0.2900	-0.87
27100	0.2925	-0.87
27200	0.2925	-0.87
27300	0.2925	-0.86
27400	0.2925	-0.86
27500	0.2925	-0.85
27600	0.2925	-0.85
27700	0.2925	-0.84
27800	0.2925	-0.83
27900	0.2950	-0.83
28000	0.2950	-0.82
28100	0.2950	-0.81
28200	0.2975	-0.80
28300	0.2975	-0.80
28400	0.3025	-0.80
28500	0.3025	-0.79
28600	0.3025	-0.78
28700	0.3025	-0.77
28800	0.3025	-0.76
28900	0.3025	-0.75
29000	0.3025	-0.74
29100	0.3025	-0.73
29200	0.3000	-0.74
29300	0.3000	-0.74
29400	0.2975	-0.75
29500	0.2950	-0.75
29600	0.2925	-0.75
29700	0.2925	-0.76
29800	0.2900	-0.76
29900	0.2900	-0.77
30000	0.2875	-0.77
30100	0.2875	-0.77
30200	0.2875	-0.78
30300	0.2850	-0.79
30400	0.2850	-0.79
30500	0.2850	-0.80
30600	0.2850	-0.80
30700	0.2850	-0.81
30800	0.2825	-0.82
30900	0.2825	-0.82
31000	0.2825	-0.83
31100	0.2800	-0.83
31200	0.2800	-0.84
31300	0.2800	-0.84
31400	0.2800	-0.84
31500	0.2800	-0.85
31600	0.2800	-0.86
31700	0.2800	-0.86
31800	0.2775	-0.86
31900	0.2775	-0.86
32000	0.2775	-0.86
32100	0.2750	-0.86
32200	0.2750	-0.86
32300	0.2750	-0.86
32400	0.2750	-0.86
32500	0.2750	-0.86
32600	0.2725	-0.86
32700	0.2725	-0.86
32800	0.2725	-0.86
32900	0.2725	-0.86
33000	0.2725	-0.87
33100	0.2725	-0.87
33200	0.2725	-0.87
33300	0.2725	-0.87
33400	0.2750	-0.88
33500	0.2750	-0.88
33600	0.2750	-0.88
33700	0.2775	-0.89
33800	0.2775	-0.89
33900	0.2775	-0.89
34000	0.2775	-0.90
34100	0.2775	-0.90
34200	0.2800	-0.90
34300	0.2775	-0.91
34400	0.2775	-0.91
34500	0.2775	-0.91
34600	0.2775	-0.91
34700	0.2775	-0.91
34800	0.2775	-0.92
34900	0.2775	-0.92
35000	0.2775	-0.92
35100	0.2775	-0.92
35200	0.2775	-0.92
35300	0.2750	-0.91
35400	0.2750	-0.91
35500	0.2750	-0.91
35600	0.2725	-0.91
35700	0.2725	-0.91
35800	0.2725	-0.90
35900	0.2700	-0.90
36000	0.2700	-0.89
36100	0.2675	-0.89
36200	0.2675	-0.89
36300	0.2650	-0.88
36400	0.2650	-0.88
36500	0.2625	-0.87
36600	0.2625	-0.87
36700	0.2600	-0.87
36800	0.2600	-0.86
36900	0.2575	-0.86
37000	0.2575	-0.86
37100	0.2550	-0.85
37200	0.2550	-0.85
37300	0.2550	-0.85
37400	0.2550	-0.85
37500	0.2550	-0.85
37600	0.2550	-0.84
37700	0.2550	-0.84
37800	0.2550	-0.84
37900	0.2550	-0.84
38000	0.2550	-0.84
38100	0.2550	-0.84
38200	0.2550	-0.84
38300	0.2550	-0.84
38400	0.2525	-0.84
38500	0.2525	-0.84
38600	0.2525	-0.84
38700	0.2525	-0.84
38800	0.2525	-0.84
38900	0.2525	-0.84
39000	0.2525	-0.84
39100	0.2525	-0.84
39200	0.2525	-0.84
39300	0.2525	-0.84
39400	0.2525	-0.84
39500	0.2550	-0.85
39600	0.2550	-0.85
39700	0.2550	-0.85
39800	0.2550	-0.85
39900	0.2550	-0.85
40000	0.2550	-0.86
40100	0.2575	-0.86
40200	0.2575	-0.87
40300	0.2575	-0.87
40400	0.2575	-0.88
40500	0.2600	-0.88
40600	0.2600	-0.89
40700	0.2625	-0.89
40800	0.2625	-0.90
40900	0.2650	-0.90
41000	0.2650	-0.91
41100	0.2675	-0.91
41200	0.2675	-0.92
41300	0.2700	-0.92
41400	0.2700	-0.92
41500	0.2700	-0.92
41600	0.2725	-0.93
41700	0.2725	-0.93
41800	0.2750	-0.93
41900	0.2750	-0.94
42000	0.2775	-0.94
42100	0.2775	-0.94
42200	0.2800	-0.94
42300	0.2800	-0.95
42400	0.2825	-0.95
42500	0.2825	-0.95
42600	0.2850	-0.96
42700	0.2850	-0.96
42800	0.2875	-0.96
42900	0.2875	-0.97
43000	0.2900	-0.97
43100	0.2925	-0.98
43200	0.2950	-0.98
43300	0.2950	-0.99
43400	0.2975	-0.99
43500	0.3025	-1.00
43600	0.3050	-1.01
43700	0.3075	-1.02
43800	0.3100	-1.03
43900	0.3125	-1.03
44000	0.3150	-1.04
44100	0.3150	-1.05
44200	0.3175	-1.05
44300	0.3200	-1.06
44400	0.3225	-1.07
44500	0.3250	-1.07
44600	0.3275	-1.08
44700	0.3300	-1.09
44800	0.3350	-1.09
44900	0.3375	-1.10
45000	0.3400	-1.11
45100	0.3425	-1.11
45200	0.3450	-1.12
45300	0.3475	-1.12
45400	0.3500	-1.13
45500	0.3525	-1.14
45600	0.3550	-1.14
45700	0.3575	-1.15
45800	0.3600	-1.15
45900	0.3625	-1.16
46000	0.3675	-1.16
46100	0.3725	-1.17
46200	0.3825	-1.19
46300	0.3925	-1.21
46400	0.3975	-1.22
46500	0.4050	-1.23
46600	0.4125	-1.24
46700	0.4200	-1.25
46800	0.4275	-1.26
46900	0.4300	-1.26
47000	0.4350	-1.27
47100	0.4375	-1.27
47200	0.4400	-1.27
47300	0.4425	-1.27
47400	0.4400	-1.27
47500	0.4350	-1.27
47600	0.4300	-1.26
47700	0.4225	-1.25
47800	0.4150	-1.24
47900	0.4075	-1.23
48000	0.4025	-1.22
48100	0.3950	-1.21
48200	0.3875	-1.20
48300	0.3825	-1.18
48400	0.3775	-1.17
48500	0.3725	-1.16
48600	0.3675	-1.15
48700	0.3625	-1.13
48800	0.3575	-1.12
48900	0.3525	-1.10
49000	0.3475	-1.09
49100	0.3425	-1.07
49200	0.3400	-1.06
49300	0.3350	-1.04
49400	0.3325	-1.03
49500	0.3275	-1.02
49600	0.3250	-1.01
49700	0.3250	-1.00
49800	0.3225	-0.99
49900	0.3225	-0.99
50000	0.3225	-0.98
50100	0.3225	-0.98
50200	0.3225	-0.98
50300	0.3200	-0.97
50400	0.3200	-0.97
50500	0.3225	-0.97
50600	0.3200	-0.96
50700	0.3200	-0.96
50800	0.3175	-0.95
50900	0.3175	-0.95
51000	0.3175	-0.94
51100	0.3150	-0.94
51200	0.3150	-0.93
51300	0.3125	-0.93
51400	0.3125	-0.93
51500	0.3100	-0.92
51600	0.3100	-0.92
51700	0.3100	-0.91
51800	0.3075	-0.91
51900	0.3075	-0.91
52000	0.3050	-0.90
52100	0.3050	-0.90
52200	0.3050	-0.90
52300	0.3025	-0.89
52400	0.3025	-0.89
52500	0.3025	-0.89
52600	0.3025	-0.89
52700	0.3000	-0.88
52800	0.2975	-0.88
52900	0.2975	-0.87
53000	0.2975	-0.87
53100	0.2975	-0.87
53200	0.2950	-0.86
53300	0.2950	-0.86
53400	0.2950	-0.86
53500	0.2950	-0.86
53600	0.2950	-0.86
53700	0.2950	-0.86
53800	0.2950	-0.86
53900	0.2950	-0.86
54000	0.2975	-0.86
54100	0.2975	-0.86
54200	0.2975	-0.86
54300	0.2975	-0.86
54400	0.2975	-0.86
54500	0.3000	-0.87
54600	0.3000	-0.87
54700	0.3000	-0.87
54800	0.3025	-0.87
54900	0.3025	-0.88
55000	0.3025	-0.88
55100	0.3050	-0.88
55200	0.3050	-0.88
55300	0.3050	-0.89
55400	0.3075	-0.89
55500	0.3075	-0.89
55600	0.3100	-0.89
55700	0.3100	-0.90
55800	0.3100	-0.90
55900	0.3100	-0.90
56000	0.3125	-0.90
56100	0.3125	-0.90
56200	0.3125	-0.90
56300	0.3125	-0.90
56400	0.3150	-0.91
56500	0.3150	-0.91
56600	0.3150	-0.91
56700	0.3150	-0.91
56800	0.3175	-0.91
56900	0.3175	-0.91
57000	0.3175	-0.91
57100	0.3175	-0.91
57200	0.3175	-0.91
57300	0.3200	-0.92
57400	0.3200	-0.92
57500	0.3225	-0.93
57600	0.3225	-0.93
57700	0.3250	-0.94
57800	0.3275	-0.95
57900	0.3300	-0.95
58000	0.3300	-0.96
58100	0.3325	-0.97
58200	0.3350	-0.98
58300	0.3375	-0.99
58400	0.3425	-1.00
58500	0.3450	-1.01
58600	0.3475	-1.02
58700	0.3525	-1.03
58800	0.3550	-1.04
58900	0.3575	-1.05
59000	0.3600	-1.05
59100	0.3625	-1.06
59200	0.3650	-1.07
59300	0.3675	-1.07
59400	0.3700	-1.08
59500	0.3725	-1.08
59600	0.3750	-1.09
59700	0.3775	-1.10
59800	0.3800	-1.10
59900	0.3775	-1.10
60000	0.3775	-1.10
60100	0.3775	-1.10
60200	0.3775	-1.10
60300	0.3775	-1.10
60400	0.3775	-1.09
60500	0.3775	-1.09
60600	0.3775	-1.09
60700	0.3750	-1.09
60800	0.3725	-1.08
60900	0.3725	-1.08
61000	0.3700	-1.07
61100	0.3675	-1.07
61200	0.3650	-1.06
61300	0.3650	-1.06
61400	0.3625	-1.05
61500	0.3600	-1.05
61600	0.3575	-1.05
61700	0.3550	-1.04
61800	0.3525	-1.04
61900	0.3525	-1.03
62000	0.3500	-1.03
62100	0.3475	-1.02
62200	0.3450	-1.02
62300	0.3425	-1.01
62400	0.3400	-1.01
62500	0.3400	-1.00
62600	0.3375	-1.00
62700	0.3350	-0.99
62800	0.3325	-0.99
62900	0.3325	-0.98
63000	0.3300	-0.97
63100	0.3300	-0.97
63200	0.3275	-0.96
63300	0.3275	-0.96
63400	0.3250	-0.95
63500	0.3225	-0.95
63600	0.3225	-0.94
63700	0.3200	-0.94
63800	0.3200	-0.94
63900	0.3175	-0.93
64000	0.3175	-0.93
64100	0.3150	-0.92
64200	0.3150	-0.92
64300	0.3125	-0.92
64400	0.3125	-0.91
64500	0.3100	-0.91
64600	0.3100	-0.91
64700	0.3075	-0.90
64800	0.3075	-0.90
64900	0.3050	-0.90
65000	0.3050	-0.89
65100	0.3025	-0.88
65200	0.3000	-0.88
65300	0.3000	-0.87
65400	0.3000	-0.87
65500	0.3000	-0.87
65600	0.3000	-0.87
65700	0.3000	-0.87
65800	0.3000	-0.86
65900	0.3025	-0.86
66000	0.3025	-0.86
66100	0.3025	-0.86
66200	0.3025	-0.86
66300	0.3025	-0.86
66400	0.3025	-0.85
66500	0.3025	-0.85
66600	0.3025	-0.85
66700	0.3000	-0.84
66800	0.3000	-0.84
66900	0.3000	-0.84
67000	0.3000	-0.84
67100	0.3000	-0.83
67200	0.3000	-0.83
67300	0.2975	-0.83
67400	0.2975	-0.82
67500	0.2975	-0.82
67600	0.2975	-0.82
67700	0.2975	-0.82
67800	0.2950	-0.81
67900	0.2950	-0.81
68000	0.2925	-0.80
68100	0.2925	-0.80
68200	0.2925	-0.80
68300	0.2925	-0.80
68400	0.2925	-0.80
68500	0.2925	-0.81
68600	0.2925	-0.81
68700	0.2925	-0.81
68800	0.2925	-0.82
68900	0.2925	-0.82
69000	0.2925	-0.83
69100	0.2925	-0.83
69200	0.2925	-0.84
69300	0.2925	-0.84
69400	0.2950	-0.84
69500	0.2950	-0.85
69600	0.2950	-0.85
69700	0.2950	-0.86
69800	0.2950	-0.86
69900	0.2925	-0.86
70000	0.2925	-0.86
70100	0.2900	-0.86
70200	0.2900	-0.85
70300	0.2900	-0.85
70400	0.2875	-0.85
70500	0.2875	-0.85
70600	0.2875	-0.85
70700	0.2850	-0.85
70800	0.2850	-0.85
70900	0.2850	-0.85
71000	0.2825	-0.85
71100	0.2825	-0.85
71200	0.2825	-0.85
71300	0.2825	-0.85
71400	0.2825	-0.85
71500	0.2825	-0.85
71600	0.2825	-0.86
71700	0.2850	-0.86
71800	0.2850	-0.87
71900	0.2875	-0.87
72000	0.2875	-0.87
72100	0.2900	-0.88
72200	0.2900	-0.88
72300	0.2900	-0.88
72400	0.2925	-0.89
72500	0.2925	-0.89
72600	0.2925	-0.89
72700	0.2950	-0.89
72800	0.2950	-0.89
72900	0.2950	-0.89
73000	0.2950	-0.89
73100	0.2950	-0.88
73200	0.2950	-0.88
73300	0.2950	-0.88
73400	0.2950	-0.87
73500	0.2950	-0.87
73600	0.2950	-0.87
73700	0.2950	-0.86
73800	0.2950	-0.86
73900	0.2950	-0.86
74000	0.2950	-0.85
74100	0.2950	-0.85
74200	0.2950	-0.85
74300	0.2950	-0.84
74400	0.2950	-0.84
74500	0.2950	-0.84
74600	0.2950	-0.84
74700	0.2950	-0.83
74800	0.2950	-0.83
74900	0.2950	-0.83
75000	0.2950	-0.83
75100	0.2975	-0.83
75200	0.2975	-0.83
75300	0.2975	-0.84
75400	0.2975	-0.84
75500	0.2975	-0.84
75600	0.2975	-0.84
75700	0.3000	-0.84
75800	0.3000	-0.84
75900	0.3000	-0.84
76000	0.3000	-0.84
76100	0.3000	-0.84
76200	0.3000	-0.84
76300	0.3000	-0.84
76400	0.3000	-0.84
76500	0.3000	-0.84
76600	0.3000	-0.84
76700	0.3000	-0.84
76800	0.3025	-0.84
76900	0.3025	-0.85
77000	0.3025	-0.85
77100	0.3025	-0.84
77200	0.3025	-0.84
77300	0.3025	-0.84
77400	0.3025	-0.83
77500	0.3025	-0.83
77600	0.3025	-0.82
77700	0.3025	-0.82
77800	0.3025	-0.82
77900	0.3025	-0.81
78000	0.3025	-0.81
78100	0.3025	-0.80
78200	0.3025	-0.80
78300	0.3000	-0.79
78400	0.3000	-0.78
78500	0.3000	-0.78
78600	0.3000	-0.77
78700	0.3000	-0.76
78800	0.3000	-0.76
78900	0.3000	-0.76
79000	0.3000	-0.75
79100	0.3025	-0.75
79200	0.3025	-0.75
79300	0.3025	-0.74
79400	0.3025	-0.74
79500	0.3050	-0.74
79600	0.3050	-0.73
79700	0.3050	-0.73
79800	0.3075	-0.73
79900	0.3075	-0.72
80000	0.3075	-0.72
80100	0.3100	-0.72
80200	0.3125	-0.72
80300	0.3150	-0.73
80400	0.3175	-0.73
80500	0.3175	-0.73
80600	0.3175	-0.73
80700	0.3175	-0.72
80800	0.3175	-0.72
80900	0.3150	-0.72
81000	0.3150	-0.72
81100	0.3125	-0.72
81200	0.3125	-0.73
81300	0.3125	-0.73
81400	0.3100	-0.74
81500	0.3100	-0.74
81600	0.3100	-0.75
81700	0.3075	-0.75
81800	0.3075	-0.75
81900	0.3075	-0.75
82000	0.3050	-0.75
82100	0.3050	-0.75
82200	0.3025	-0.74
82300	0.3025	-0.74
82400	0.3025	-0.74
82500	0.3000	-0.74
82600	0.3000	-0.74
82700	0.2975	-0.74
82800	0.2975	-0.74
82900	0.2975	-0.74
83000	0.2975	-0.74
83100	0.2975	-0.74
83200	0.2975	-0.75
83300	0.3000	-0.75
83400	0.2975	-0.75
83500	0.2975	-0.75
83600	0.2975	-0.76
83700	0.2975	-0.76
83800	0.3000	-0.76
83900	0.3000	-0.77
84000	0.3000	-0.77
84100	0.3000	-0.77
84200	0.3000	-0.78
84300	0.3025	-0.78
84400	0.3025	-0.79
84500	0.3050	-0.79
84600	0.3050	-0.79
84700	0.3050	-0.79
84800	0.3075	-0.80
84900	0.3075	-0.80
85000	0.3075	-0.80
85100	0.3075	-0.80
85200	0.3075	-0.80
85300	0.3100	-0.80
85400	0.3100	-0.80
85500	0.3100	-0.80
85600	0.3100	-0.80
85700	0.3100	-0.80
85800	0.3100	-0.80
85900	0.3100	-0.80
86000	0.3125	-0.80
86100	0.3125	-0.80
86200	0.3100	-0.80
86300	0.3075	-0.80
86400	0.3075	-0.79
86500	0.3050	-0.79
86600	0.3050	-0.78
86700	0.3025	-0.78
86800	0.3025	-0.78
86900	0.3050	-0.79
87000	0.3050	-0.79
87100	0.3050	-0.79
87200	0.3050	-0.80
87300	0.3050	-0.80
87400	0.3075	-0.81
87500	0.3075	-0.81
87600	0.3075	-0.82
87700	0.3100	-0.83
87800	0.3100	-0.83
87900	0.3125	-0.84
88000	0.3125	-0.84
88100	0.3150	-0.85
88200	0.3150	-0.86
88300	0.3175	-0.86
88400	0.3175	-0.87
88500	0.3175	-0.87
88600	0.3200	-0.88
88700	0.3200	-0.88
88800	0.3200	-0.89
88900	0.3225	-0.89
89000	0.3250	-0.90
89100	0.3250	-0.91
89200	0.3275	-0.91
89300	0.3275	-0.92
89400	0.3300	-0.92
89500	0.3300	-0.93
89600	0.3325	-0.93
89700	0.3350	-0.94
89800	0.3350	-0.94
89900	0.3375	-0.95
90000	0.3375	-0.96
90100	0.3400	-0.96
90200	0.3425	-0.97
90300	0.3425	-0.97
90400	0.3450	-0.98
90500	0.3475	-0.98
90600	0.3475	-0.99
90700	0.3500	-0.99
90800	0.3525	-0.99
90900	0.3525	-1.00
91000	0.3550	-1.00
91100	0.3550	-1.00
91200	0.3575	-1.01
91300	0.3575	-1.01
91400	0.3600	-1.01
91500	0.3625	-1.02
91600	0.3625	-1.02
91700	0.3625	-1.02
91800	0.3650	-1.02
91900	0.3650	-1.03
92000	0.3650	-1.03
92100	0.3650	-1.03
92200	0.3675	-1.03
92300	0.3675	-1.03
92400	0.3675	-1.03
92500	0.3675	-1.04
92600	0.3675	-1.04
92700	0.3700	-1.04
92800	0.3700	-1.05
92900	0.3700	-1.05
93000	0.3725	-1.05
93100	0.3725	-1.06
93200	0.3725	-1.06
93300	0.3750	-1.06
93400	0.3750	-1.06
93500	0.3750	-1.07
93600	0.3775	-1.07
93700	0.3775	-1.07
93800	0.3775	-1.08
93900	0.3800	-1.08
94000	0.3800	-1.08
94100	0.3800	-1.09
94200	0.3825	-1.09
94300	0.3825	-1.09
94400	0.3825	-1.09
94500	0.3850	-1.10
94600	0.3850	-1.10
94700	0.3850	-1.10
94800	0.3850	-1.10
94900	0.3850	-1.10
95000	0.3850	-1.10
95100	0.3875	-1.10
95200	0.3875	-1.10
95300	0.3875	-1.10
95400	0.3875	-1.10
95500	0.3875	-1.10
95600	0.3875	-1.10
95700	0.3875	-1.10
95800	0.3875	-1.11
95900	0.3900	-1.11
96000	0.3900	-1.11
96100	0.3900	-1.11
96200	0.3900	-1.11
96300	0.3900	-1.11
96400	0.3900	-1.11
96500	0.3900	-1.11
96600	0.3900	-1.11
96700	0.3875	-1.11
96800	0.3875	-1.11
96900	0.3875	-1.11
97000	0.3875	-1.11
97100	0.3875	-1.11
97200	0.3875	-1.11
97300	0.3875	-1.11
97400	0.3900	-1.11
97500	0.3900	-1.12
97600	0.3925	-1.12
97700	0.3925	-1.12
97800	0.3925	-1.12
97900	0.3950	-1.12
98000	0.3950	-1.13
98100	0.3950	-1.13
98200	0.3975	-1.13
98300	0.3975	-1.13
98400	0.3975	-1.13
98500	0.3975	-1.13
98600	0.4000	-1.13
98700	0.4000	-1.14
98800	0.4000	-1.14
98900	0.4000	-1.14
99000	0.4025	-1.14
99100	0.4025	-1.14
99200	0.4025	-1.14
99300	0.4025	-1.14
99400	0.4050	-1.14
99500	0.4050	-1.14
99600	0.4050	-1.14
99700	0.4050	-1.14
99800	0.4050	-1.14
99900	0.4050	-1.14
100000	0.4050	-1.14
100100	0.4075	-1.14
100200	0.4075	-1.14
100300	0.4075	-1.14
100400	0.4075	-1.14
100500	0.4075	-1.14
100600	0.4075	-1.14
100700	0.4075	-1.14
100800	0.4075	-1.14
100900	0.4075	-1.14
101000	0.4100	-1.14
101100	0.4100	-1.14
101200	0.4100	-1.14
101300	0.4100	-1.14
101400	0.4100	-1.14
101500	0.4100	-1.14
101600	0.4125	-1.15
101700	0.4125	-1.15
101800	0.4125	-1.15
101900	0.4150	-1.15
102000	0.4150	-1.16
102100	0.4150	-1.16
102200	0.4175	-1.16
102300	0.4175	-1.16
102400	0.4175	-1.16
102500	0.4175	-1.17
102600	0.4200	-1.17
102700	0.4200	-1.17
102800	0.4200	-1.17
102900	0.4200	-1.17
103000	0.4200	-1.17
103100	0.4225	-1.18
103200	0.4225	-1.18
103300	0.4225	-1.18
103400	0.4225	-1.18
103500	0.4225	-1.19
103600	0.4225	-1.19
103700	0.4250	-1.19
103800	0.4250	-1.19
103900	0.4250	-1.19
104000	0.4250	-1.19
104100	0.4250	-1.20
104200	0.4250	-1.20
104300	0.4250	-1.20
104400	0.4250	-1.20
104500	0.4250	-1.20
104600	0.4250	-1.20
104700	0.4250	-1.20
104800	0.4250	-1.20
104900	0.4250	-1.20
105000	0.4250	-1.20
105100	0.4250	-1.20
105200	0.4250	-1.20
105300	0.4250	-1.20
105400	0.4250	-1.20
105500	0.4250	-1.20
105600	0.4250	-1.20
105700	0.4250	-1.20
105800	0.4250	-1.20
105900	0.4225	-1.19
106000	0.4225	-1.19
106100	0.4200	-1.19
106200	0.4200	-1.19
106300	0.4175	-1.18
106400	0.4175	-1.18
106500	0.4175	-1.18
106600	0.4150	-1.18
106700	0.4150	-1.17
106800	0.4150	-1.17
106900	0.4150	-1.17
107000	0.4125	-1.17
107100	0.4125	-1.16
107200	0.4125	-1.16
107300	0.4100	-1.16
107400	0.4100	-1.16
107500	0.4100	-1.15
107600	0.4100	-1.15
107700	0.4075	-1.15
107800	0.4075	-1.15
107900	0.4075	-1.14
108000	0.4050	-1.14
108100	0.4050	-1.14
108200	0.4025	-1.13
108300	0.4025	-1.13
108400	0.4025	-1.13
108500	0.4000	-1.13
108600	0.4000	-1.13
108700	0.4000	-1.13
108800	0.4000	-1.12
108900	0.3975	-1.12
109000	0.3975	-1.12
109100	0.3975	-1.12
109200	0.3975	-1.12
109300	0.3975	-1.12
109400	0.3975	-1.12
109500	0.3975	-1.12
109600	0.3975	-1.12
109700	0.3975	-1.12
109800	0.3975	-1.12
109900	0.3975	-1.11
110000	0.3975	-1.11
110100	0.3975	-1.11
110200	0.3975	-1.11
110300	0.3975	-1.11
110400	0.3975	-1.11
110500	0.3975	-1.11
110600	0.3975	-1.11
110700	0.3975	-1.10
110800	0.3975	-1.10
110900	0.3975	-1.10
111000	0.3975	-1.10
111100	0.3975	-1.10
111200	0.3975	-1.10
111300	0.3975	-1.10
111400	0.3975	-1.10
111500	0.3975	-1.10
111600	0.4000	-1.10
111700	0.4000	-1.10
111800	0.4000	-1.10
111900	0.4000	-1.10
112000	0.4000	-1.10
112100	0.4025	-1.11
112200	0.4025	-1.11
112300	0.4025	-1.11
112400	0.4025	-1.11
112500	0.4025	-1.11
112600	0.4050	-1.11
112700	0.4050	-1.11
112800	0.4050	-1.11
112900	0.4050	-1.11
113000	0.4075	-1.11
113100	0.4075	-1.11
113200	0.4075	-1.11
113300	0.4100	-1.11
113400	0.4100	-1.11
113500	0.4125	-1.11
113600	0.4125	-1.11
113700	0.4125	-1.11
113800	0.4150	-1.12
113900	0.4150	-1.12
114000	0.4150	-1.12
114100	0.4150	-1.12
114200	0.4175	-1.12
114300	0.4175	-1.12
114400	0.4175	-1.12
114500	0.4175	-1.12
114600	0.4200	-1.12
114700	0.4200	-1.12
114800	0.4200	-1.12
114900	0.4200	-1.12
115000	0.4200	-1.12
115100	0.4200	-1.12
115200	0.4200	-1.12
115300	0.4200	-1.12
115400	0.4200	-1.12
115500	0.4200	-1.12
115600	0.4225	-1.11
115700	0.4225	-1.11
115800	0.4225	-1.11
115900	0.4225	-1.11
116000	0.4225	-1.11
116100	0.4225	-1.11
116200	0.4225	-1.11
116300	0.4225	-1.11
116400	0.4250	-1.11
116500	0.4250	-1.11
116600	0.4250	-1.11
116700	0.4275	-1.11
116800	0.4275	-1.11
116900	0.4300	-1.12
117000	0.4300	-1.12
117100	0.4325	-1.12
117200	0.4325	-1.12
117300	0.4325	-1.13
117400	0.4350	-1.13
117500	0.4350	-1.13
117600	0.4375	-1.13
117700	0.4375	-1.14
117800	0.4400	-1.14
117900	0.4400	-1.14
118000	0.4400	-1.14
118100	0.4425	-1.15
118200	0.4425	-1.15
118300	0.4450	-1.15
118400	0.4450	-1.15
118500	0.4450	-1.16
118600	0.4475	-1.16
118700	0.4475	-1.16
118800	0.4475	-1.16
118900	0.4500	-1.16
119000	0.4500	-1.17
119100	0.4500	-1.17
119200	0.4525	-1.17
119300	0.4525	-1.17
119400	0.4525	-1.18
119500	0.4550	-1.18
119600	0.4550	-1.18
119700	0.4550	-1.18
119800	0.4575	-1.18
119900	0.4575	-1.19
120000	0.4575	-1.19
120100	0.4575	-1.19
120200	0.4600	-1.19
120300	0.4600	-1.19
120400	0.4600	-1.20
120500	0.4600	-1.20
120600	0.4625	-1.20
120700	0.4625	-1.20
120800	0.4625	-1.20
120900	0.4625	-1.20
121000	0.4625	-1.20
121100	0.4625	-1.20
121200	0.4625	-1.20
121300	0.4650	-1.20
121400	0.4650	-1.20
121500	0.4650	-1.20
121600	0.4650	-1.20
121700	0.4650	-1.20
121800	0.4650	-1.20
121900	0.4650	-1.20
122000	0.4650	-1.20
122100	0.4650	-1.20
122200	0.4675	-1.20
122300	0.4675	-1.20
122400	0.4675	-1.20
122500	0.4675	-1.20
122600	0.4675	-1.20
122700	0.4675	-1.20
122800	0.4675	-1.20
122900	0.4675	-1.20
123000	0.4675	-1.19
123100	0.4675	-1.19
123200	0.4675	-1.19
123300	0.4675	-1.18
123400	0.4675	-1.18
123500	0.4675	-1.18
123600	0.4675	-1.17
123700	0.4675	-1.17
123800	0.4650	-1.17
123900	0.4650	-1.16
124000	0.4650	-1.16
124100	0.4625	-1.15
124200	0.4625	-1.15
124300	0.4625	-1.14
124400	0.4600	-1.14
124500	0.4600	-1.13
124600	0.4575	-1.13
124700	0.4550	-1.12
124800	0.4550	-1.12
124900	0.4525	-1.11
125000	0.4525	-1.11
125100	0.4500	-1.10
125200	0.4500	-1.10
125300	0.4500	-1.09
125400	0.4475	-1.09
125500	0.4475	-1.09
125600	0.4475	-1.08
125700	0.4475	-1.08
125800	0.4450	-1.07
125900	0.4450	-1.07
126000	0.4450	-1.07
126100	0.4450	-1.06
126200	0.4450	-1.06
126300	0.4425	-1.06
126400	0.4425	-1.05
126500	0.4425	-1.05
126600	0.4400	-1.04
126700	0.4400	-1.04
126800	0.4400	-1.03
126900	0.4375	-1.03
127000	0.4375	-1.02
127100	0.4375	-1.02
127200	0.4350	-1.02
127300	0.4350	-1.01
127400	0.4350	-1.01
127500	0.4325	-1.00
127600	0.4325	-1.00
127700	0.4325	-0.99
127800	0.4300	-0.99
127900	0.4300	-0.98
128000	0.4300	-0.98
128100	0.4300	-0.97
128200	0.4275	-0.97
128300	0.4275	-0.97
128400	0.4275	-0.96
128500	0.4250	-0.96
128600	0.4250	-0.95
128700	0.4250	-0.95
128800	0.4225	-0.94
128900	0.4225	-0.94
129000	0.4225	-0.93
129100	0.4225	-0.93
129200	0.4200	-0.92
129300	0.4150	-0.91
129400	0.4125	-0.90
129500	0.4075	-0.89
129600	0.4025	-0.88
129700	0.4000	-0.87
129800	0.3950	-0.86
129900	0.3900	-0.84
130000	0.3850	-0.83
130100	0.3825	-0.82
130200	0.3775	-0.81
130300	0.3725	-0.80
130400	0.3700	-0.79
130500	0.3650	-0.77
130600	0.3600	-0.77
130700	0.3575	-0.76
130800	0.3525	-0.76
130900	0.3500	-0.75
131000	0.3475	-0.75
131100	0.3475	-0.76
131200	0.3450	-0.76
131300	0.3425	-0.76
131400	0.3425	-0.76
131500	0.3400	-0.76
131600	0.3375	-0.76
131700	0.3350	-0.76
131800	0.3350	-0.76
131900	0.3325	-0.76
132000	0.3300	-0.76
132100	0.3275	-0.76
132200	0.3275	-0.76
132300	0.3250	-0.76
132400	0.3250	-0.76
132500	0.3225	-0.76
132600	0.3200	-0.75
132700	0.3175	-0.75
132800	0.3175	-0.75
132900	0.3150	-0.75
133000	0.3125	-0.75
133100	0.3100	-0.75
133200	0.3075	-0.75
133300	0.3075	-0.74
133400	0.3050	-0.74
133500	0.3025	-0.74
133600	0.3000	-0.74
133700	0.3000	-0.74
133800	0.2975	-0.74
133900	0.2950	-0.74
134000	0.2925	-0.73
134100	0.2925	-0.74
134200	0.2925	-0.74
134300	0.2900	-0.74
134400	0.2900	-0.75
134500	0.2875	-0.75
134600	0.2875	-0.75
134700	0.2875	-0.75
134800	0.2875	-0.76
134900	0.2875	-0.76
135000	0.2875	-0.77
135100	0.2875	-0.77
135200	0.2875	-0.77
135300	0.2875	-0.78
135400	0.2875	-0.78
135500	0.2875	-0.78
135600	0.2875	-0.79
135700	0.2875	-0.79
135800	0.2875	-0.80
135900	0.2850	-0.80
136000	0.2850	-0.80
136100	0.2850	-0.80
136200	0.2850	-0.80
136300	0.2850	-0.81
136400	0.2850	-0.81
136500	0.2850	-0.81
136600	0.2875	-0.81
136700	0.2875	-0.82
136800	0.2900	-0.83
136900	0.2900	-0.83
137000	0.2925	-0.84
137100	0.2925	-0.84
137200	0.2925	-0.85
137300	0.2950	-0.86
137400	0.2950	-0.86
137500	0.2975	-0.87
137600	0.2975	-0.87
137700	0.3000	-0.88
137800	0.3000	-0.88
137900	0.2975	-0.88
138000	0.2950	-0.88
138100	0.2925	-0.87
138200	0.2900	-0.87
138300	0.2875	-0.86
138400	0.2850	-0.86
138500	0.2850	-0.86
138600	0.2825	-0.85
138700	0.2800	-0.85
138800	0.2775	-0.84
138900	0.2750	-0.84
139000	0.2725	-0.83
139100	0.2725	-0.83
139200	0.2700	-0.82
139300	0.2675	-0.82
139400	0.2650	-0.81
139500	0.2625	-0.81
139600	0.2600	-0.80
139700	0.2600	-0.80
139800	0.2575	-0.80
139900	0.2575	-0.80
140000	0.2550	-0.80
140100	0.2550	-0.79
140200	0.2525	-0.79
140300	0.2500	-0.79
140400	0.2500	-0.78
140500	0.2475	-0.78
140600	0.2475	-0.78
140700	0.2450	-0.78
140800	0.2450	-0.78
140900	0.2425	-0.78
141000	0.2425	-0.78
141100	0.2400	-0.78
141200	0.2400	-0.78
141300	0.2375	-0.78
141400	0.2375	-0.78
141500	0.2350	-0.77
141600	0.2350	-0.77
141700	0.2325	-0.77
141800	0.2300	-0.76
141900	0.2300	-0.76
142000	0.2275	-0.75
142100	0.2250	-0.75
142200	0.2225	-0.74
142300	0.2225	-0.73
142400	0.2200	-0.73
142500	0.2175	-0.72
142600	0.2150	-0.72
142700	0.2150	-0.71
142800	0.2125	-0.71
142900	0.2100	-0.70
143000	0.2075	-0.70
143100	0.2075	-0.69
143200	0.2050	-0.69
143300	0.2050	-0.68
143400	0.2025	-0.68
143500	0.2000	-0.67
143600	0.2000	-0.67
143700	0.1975	-0.66
143800	0.1975	-0.66
143900	0.1950	-0.65
144000	0.1925	-0.65
144100	0.1925	-0.64
144200	0.1900	-0.63
144300	0.1900	-0.62
144400	0.1875	-0.61
144500	0.1850	-0.60
144600	0.1850	-0.60
144700	0.1825	-0.59
144800	0.1825	-0.58
144900	0.1825	-0.58
145000	0.1800	-0.57
145100	0.1800	-0.57
145200	0.1775	-0.56
145300	0.1775	-0.55
145400	0.1775	-0.55
145500	0.1775	-0.54
145600	0.1750	-0.54
145700	0.1750	-0.53
145800	0.1750	-0.53
145900	0.1750	-0.53
146000	0.1750	-0.52
146100	0.1750	-0.52
146200	0.1750	-0.52
146300	0.1750	-0.52
146400	0.1750	-0.52
146500	0.1750	-0.51
146600	0.1750	-0.51
146700	0.1725	-0.51
146800	0.1725	-0.51
146900	0.1725	-0.50
147000	0.1725	-0.50
147100	0.1725	-0.50
147200	0.1700	-0.50
147300	0.1700	-0.49
147400	0.1700	-0.50
147500	0.1700	-0.50
147600	0.1725	-0.50
147700	0.1725	-0.50
147800	0.1725	-0.50
147900	0.1725	-0.51
148000	0.1725	-0.51
148100	0.1700	-0.51
148200	0.1700	-0.51
148300	0.1700	-0.51
148400	0.1700	-0.52
148500	0.1700	-0.52
148600	0.1700	-0.52
148700	0.1700	-0.52
148800	0.1700	-0.53
148900	0.1700	-0.53
149000	0.1700	-0.54
149100	0.1700	-0.54
149200	0.1700	-0.55
149300	0.1700	-0.56
149400	0.1700	-0.56
149500	0.1700	-0.57
149600	0.1700	-0.58
149700	0.1700	-0.58
149800	0.1700	-0.59
149900	0.1700	-0.60
150000	0.1700	-0.60
150100	0.1700	-0.61
150200	0.1700	-0.62
150300	0.1700	-0.62
150400	0.1675	-0.62
150500	0.1675	-0.62
150600	0.1675	-0.62
150700	0.1700	-0.62
150800	0.1675	-0.62
150900	0.1675	-0.62
151000	0.1675	-0.61
151100	0.1675	-0.61
151200	0.1675	-0.61
151300	0.1675	-0.61
151400	0.1675	-0.61
151500	0.1700	-0.61
151600	0.1700	-0.62
151700	0.1700	-0.62
151800	0.1700	-0.62
151900	0.1725	-0.62
152000	0.1725	-0.63
152100	0.1725	-0.63
152200	0.1750	-0.63
152300	0.1750	-0.63
152400	0.1750	-0.63
152500	0.1750	-0.63
152600	0.1750	-0.63
152700	0.1750	-0.63
152800	0.1750	-0.63
152900	0.1775	-0.63
153000	0.1775	-0.63
153100	0.1775	-0.62
153200	0.1775	-0.62
153300	0.1775	-0.62
153400	0.1775	-0.62
153500	0.1775	-0.62
153600	0.1775	-0.62
153700	0.1775	-0.61
153800	0.1775	-0.61
153900	0.1775	-0.61
154000	0.1775	-0.61
154100	0.1800	-0.61
154200	0.1800	-0.61
154300	0.1800	-0.60
154400	0.1800	-0.60
154500	0.1800	-0.60
154600	0.1800	-0.60
154700	0.1800	-0.60
154800	0.1800	-0.60
154900	0.1800	-0.60
155000	0.1800	-0.60
155100	0.1800	-0.60
155200	0.1800	-0.60
155300	0.1800	-0.60
155400	0.1800	-0.61
155500	0.1825	-0.61
155600	0.1825	-0.61
155700	0.1825	-0.61
155800	0.1825	-0.61
155900	0.1825	-0.61
156000	0.1850	-0.62
156100	0.1850	-0.62
156200	0.1875	-0.62
156300	0.1875	-0.62
156400	0.1875	-0.63
156500	0.1875	-0.63
156600	0.1900	-0.63
156700	0.1900	-0.64
156800	0.1925	-0.64
156900	0.1925	-0.64
157000	0.1950	-0.65
157100	0.1950	-0.65
157200	0.1975	-0.65
157300	0.1975	-0.66
157400	0.1975	-0.66
157500	0.2000	-0.67
157600	0.2000	-0.67
157700	0.2000	-0.67
157800	0.2000	-0.67
157900	0.2000	-0.67
158000	0.2000	-0.67
158100	0.2000	-0.67
158200	0.2000	-0.67
158300	0.2000	-0.67
158400	0.2025	-0.68
158500	0.2025	-0.68
158600	0.2025	-0.68
158700	0.2025	-0.68
158800	0.2025	-0.68
158900	0.2025	-0.68
159000	0.2025	-0.68
159100	0.2025	-0.68
159200	0.2025	-0.68
159300	0.2050	-0.68
159400	0.2050	-0.68
159500	0.2050	-0.68
159600	0.2050	-0.68
159700	0.2050	-0.68
159800	0.2050	-0.68
159900	0.2075	-0.69
160000	0.2075	-0.69
160100	0.2075	-0.69
160200	0.2075	-0.69
160300	0.2075	-0.69
160400	0.2075	-0.68
160500	0.2050	-0.68
160600	0.2050	-0.67
160700	0.2050	-0.67
160800	0.2025	-0.66
160900	0.2025	-0.65
161000	0.2000	-0.64
161100	0.2000	-0.64
161200	0.2000	-0.63
161300	0.2000	-0.63
161400	0.2000	-0.63
161500	0.2000	-0.62
161600	0.2000	-0.62
161700	0.2000	-0.62
161800	0.2000	-0.61
161900	0.1975	-0.61
162000	0.1975	-0.61
162100	0.1975	-0.60
162200	0.1975	-0.60
162300	0.1975	-0.60
162400	0.1950	-0.59
162500	0.1950	-0.58
162600	0.1925	-0.57
162700	0.1925	-0.56
162800	0.1925	-0.57
162900	0.1925	-0.57
163000	0.1925	-0.57
163100	0.1950	-0.58
163200	0.1950	-0.58
163300	0.1950	-0.59
163400	0.1950	-0.59
163500	0.1950	-0.59
163600	0.1975	-0.60
163700	0.1975	-0.60
163800	0.1975	-0.60
163900	0.1975	-0.60
164000	0.1975	-0.60
164100	0.1950	-0.61
164200	0.1950	-0.61
164300	0.1925	-0.60
164400	0.1925	-0.60
164500	0.1900	-0.60
164600	0.1900	-0.60
164700	0.1900	-0.61
164800	0.1900	-0.61
164900	0.1900	-0.62
165000	0.1900	-0.63
165100	0.1900	-0.63
165200	0.1925	-0.64
165300	0.1925	-0.65
165400	0.1925	-0.65
165500	0.1925	-0.66
165600	0.1925	-0.66
165700	0.1925	-0.67
165800	0.1925	-0.68
165900	0.1925	-0.68
166000	0.1950	-0.69
166100	0.1950	-0.70
166200	0.1975	-0.71
166300	0.1975	-0.72
166400	0.2000	-0.73
166500	0.2000	-0.74
166600	0.2025	-0.75
166700	0.2025	-0.76
166800	0.2025	-0.77
166900	0.2025	-0.77
167000	0.2050	-0.78
167100	0.2050	-0.78
167200	0.2050	-0.79
167300	0.2050	-0.79
167400	0.2050	-0.80
167500	0.2050	-0.80
167600	0.2050	-0.81
167700	0.2050	-0.81
167800	0.2050	-0.82
167900	0.2050	-0.82
168000	0.2050	-0.83
168100	0.2050	-0.83
168200	0.2050	-0.84
168300	0.2050	-0.85
168400	0.2050	-0.86
168500	0.2050	-0.85
168600	0.2075	-0.85
168700	0.2075	-0.84
168800	0.2075	-0.84
168900	0.2075	-0.84
169000	0.2075	-0.83
169100	0.2075	-0.83
169200	0.2100	-0.83
169300	0.2100	-0.82
169400	0.2100	-0.82
169500	0.2100	-0.82
169600	0.2100	-0.81
169700	0.2125	-0.81
169800	0.2125	-0.81
169900	0.2125	-0.80
170000	0.2125	-0.80
170100	0.2125	-0.80
170200	0.2150	-0.79
170300	0.2150	-0.79
170400	0.2150	-0.79
170500	0.2150	-0.78
170600	0.2150	-0.78
170700	0.2150	-0.77
170800	0.2150	-0.77
170900	0.2150	-0.76
171000	0.2150	-0.76
171100	0.2150	-0.75
171200	0.2150	-0.75
171300	0.2175	-0.75
171400	0.2175	-0.74
171500	0.2175	-0.74
171600	0.2175	-0.74
171700	0.2175	-0.74
171800	0.2175	-0.74
171900	0.2200	-0.74
172000	0.2200	-0.73
172100	0.2200	-0.73
172200	0.2200	-0.73
172300	0.2225	-0.73
172400	0.2225	-0.73
172500	0.2225	-0.73
172600	0.2225	-0.73
172700	0.2250	-0.72
172800	0.2250	-0.72
172900	0.2250	-0.72
173000	0.2250	-0.72
173100	0.2275	-0.72
173200	0.2275	-0.72
173300	0.2275	-0.72
173400	0.2300	-0.72
173500	0.2300	-0.72
173600	0.2300	-0.71
173700	0.2300	-0.71
173800	0.2300	-0.71
173900	0.2325	-0.71
174000	0.2325	-0.71
174100	0.2325	-0.71
174200	0.2325	-0.71
174300	0.2325	-0.70
174400	0.2350	-0.70
174500	0.2350	-0.70
174600	0.2350	-0.70
174700	0.2350	-0.69
174800	0.2350	-0.69
174900	0.2350	-0.69
175000	0.2350	-0.68
175100	0.2350	-0.68
175200	0.2350	-0.68
175300	0.2325	-0.67
175400	0.2325	-0.67
175500	0.2325	-0.67
175600	0.2325	-0.66
175700	0.2325	-0.66
175800	0.2325	-0.66
175900	0.2325	-0.65
176000	0.2325	-0.65
176100	0.2325	-0.65
176200	0.2325	-0.64
176300	0.2325	-0.64
176400	0.2300	-0.63
176500	0.2300	-0.63
176600	0.2300	-0.63
176700	0.2300	-0.62
176800	0.2300	-0.62
176900	0.2300	-0.62
177000	0.2300	-0.62
177100	0.2275	-0.61
177200	0.2275	-0.61
177300	0.2275	-0.60
177400	0.2275	-0.60
177500	0.2275	-0.60
177600	0.2250	-0.59
177700	0.2250	-0.59
177800	0.2250	-0.59
177900	0.2250	-0.58
178000	0.2250	-0.58
178100	0.2250	-0.58
178200	0.2250	-0.58
178300	0.2225	-0.58
178400	0.2225	-0.58
178500	0.2225	-0.58
178600	0.2225	-0.58
178700	0.2225	-0.57
178800	0.2225	-0.57
178900	0.2200	-0.57
179000	0.2200	-0.57
179100	0.2200	-0.56
179200	0.2175	-0.56
179300	0.2175	-0.56
179400	0.2175	-0.56
179500	0.2175	-0.55
179600	0.2175	-0.55
179700	0.2175	-0.55
179800	0.2175	-0.54
179900	0.2150	-0.54
180000	0.2150	-0.54
180100	0.2150	-0.54
180200	0.2150	-0.54
180300	0.2150	-0.53
180400	0.2150	-0.53
180500	0.2150	-0.53
180600	0.2150	-0.52
180700	0.2150	-0.52
180800	0.2150	-0.52
180900	0.2150	-0.52
181000	0.2125	-0.52
181100	0.2125	-0.52
181200	0.2125	-0.51
181300	0.2125	-0.51
181400	0.2125	-0.51
181500	0.2125	-0.51
181600	0.2125	-0.51
181700	0.2150	-0.51
181800	0.2150	-0.51
181900	0.2150	-0.51
182000	0.2150	-0.51
182100	0.2150	-0.51
182200	0.2150	-0.52
182300	0.2150	-0.52
182400	0.2175	-0.52
182500	0.2175	-0.53
182600	0.2175	-0.54
182700	0.2200	-0.55
182800	0.2225	-0.56
182900	0.2225	-0.57
183000	0.2250	-0.57
183100	0.2250	-0.58
183200	0.2275	-0.59
183300	0.2275	-0.60
183400	0.2300	-0.60
183500	0.2300	-0.61
183600	0.2300	-0.61
183700	0.2300	-0.62
183800	0.2300	-0.62
183900	0.2325	-0.62
184000	0.2325	-0.62
184100	0.2325	-0.62
184200	0.2325	-0.62
184300	0.2325	-0.63
184400	0.2325	-0.63
184500	0.2325	-0.63
184600	0.2350	-0.63
184700	0.2350	-0.63
184800	0.2350	-0.63
184900	0.2350	-0.63
185000	0.2350	-0.63
185100	0.2350	-0.63
185200	0.2325	-0.62
185300	0.2325	-0.63
185400	0.2325	-0.63
185500	0.2325	-0.63
185600	0.2325	-0.63
185700	0.2300	-0.63
185800	0.2300	-0.63
185900	0.2300	-0.64
186000	0.2300	-0.64
186100	0.2300	-0.64
186200	0.2300	-0.64
186300	0.2300	-0.64
186400	0.2300	-0.64
186500	0.2300	-0.64
186600	0.2300	-0.64
186700	0.2300	-0.64
186800	0.2300	-0.64
186900	0.2300	-0.64
187000	0.2300	-0.64
187100	0.2300	-0.64
187200	0.2325	-0.64
187300	0.2325	-0.65
187400	0.2325	-0.65
187500	0.2325	-0.65
187600	0.2325	-0.65
187700	0.2325	-0.66
187800	0.2325	-0.66
187900	0.2325	-0.66
188000	0.2325	-0.66
188100	0.2325	-0.66
188200	0.2325	-0.66
188300	0.2325	-0.66
188400	0.2325	-0.66
188500	0.2325	-0.66
188600	0.2325	-0.66
188700	0.2325	-0.67
188800	0.2350	-0.67
188900	0.2350	-0.67
189000	0.2350	-0.67
189100	0.2350	-0.68
189200	0.2350	-0.68
189300	0.2350	-0.68
189400	0.2375	-0.68
189500	0.2375	-0.69
189600	0.2375	-0.69
189700	0.2375	-0.69
189800	0.2375	-0.69
189900	0.2400	-0.70
190000	0.2400	-0.70
190100	0.2400	-0.70
190200	0.2400	-0.70
190300	0.2400	-0.70
190400	0.2400	-0.70
190500	0.2400	-0.70
190600	0.2400	-0.71
190700	0.2400	-0.71
190800	0.2400	-0.71
190900	0.2375	-0.71
191000	0.2375	-0.71
191100	0.2350	-0.71
191200	0.2350	-0.71
191300	0.2325	-0.71
191400	0.2325	-0.71
191500	0.2325	-0.70
191600	0.2300	-0.70
191700	0.2275	-0.70
191800	0.2275	-0.70
191900	0.2250	-0.69
192000	0.2250	-0.69
192100	0.2225	-0.69
192200	0.2225	-0.68
192300	0.2200	-0.67
192400	0.2175	-0.66
192500	0.2150	-0.66
192600	0.2125	-0.65
192700	0.2100	-0.64
192800	0.2100	-0.63
192900	0.2075	-0.63
193000	0.2050	-0.62
193100	0.2025	-0.61
193200	0.2050	-0.62
193300	0.2050	-0.63
193400	0.2075	-0.64
193500	0.2100	-0.65
193600	0.2125	-0.66
193700	0.2150	-0.67
193800	0.2150	-0.68
193900	0.2175	-0.69
194000	0.2200	-0.70
194100	0.2225	-0.71
194200	0.2250	-0.72
194300	0.2275	-0.74
194400	0.2300	-0.75
194500	0.2325	-0.76
194600	0.2350	-0.78
194700	0.2400	-0.79
194800	0.2425	-0.80
194900	0.2450	-0.82
195000	0.2475	-0.83
195100	0.2500	-0.84
195200	0.2525	-0.85
195300	0.2550	-0.86
195400	0.2575	-0.87
195500	0.2600	-0.88
195600	0.2625	-0.89
195700	0.2625	-0.90
195800	0.2650	-0.90
195900	0.2675	-0.91
196000	0.2675	-0.91
196100	0.2700	-0.92
196200	0.2700	-0.92
196300	0.2700	-0.92
196400	0.2700	-0.92
196500	0.2725	-0.93
196600	0.2725	-0.93
196700	0.2725	-0.93
196800	0.2725	-0.93
196900	0.2725	-0.93
197000	0.2725	-0.93
197100	0.2750	-0.94
197200	0.2750	-0.94
197300	0.2750	-0.94
197400	0.2750	-0.94
197500	0.2750	-0.94
197600	0.2750	-0.94
197700	0.2750	-0.94
197800	0.2775	-0.94
197900	0.2775	-0.95
198000	0.2775	-0.95
198100	0.2775	-0.95
198200	0.2775	-0.95
198300	0.2775	-0.95
198400	0.2775	-0.95
198500	0.2775	-0.95
198600	0.2775	-0.95
198700	0.2775	-0.95
198800	0.2775	-0.94
198900	0.2775	-0.94
199000	0.2775	-0.94
199100	0.2775	-0.94
199200	0.2775	-0.94
199300	0.2775	-0.94
199400	0.2775	-0.94
199500	0.2775	-0.94
199600	0.2775	-0.94
199700	0.2775	-0.94
199800	0.2775	-0.94
[truncated: 13,254 more rows]
