# Supplementary material for: The genetic basis of aneuploidy tolerance in wild yeast
Source: eLife. 2020 Jan 7;9:e52063. doi: 10.7554/eLife.52063 (PMC6970514; doi:10.7554/eLife.52063)
Supplement: Figure 1—source data 1. [file elife-52063-fig1-data1.zip › A1vB1/A1vB1_n20_ch8]

Bin start (bp)	MLE allele freq.	LOD score
0	0.6375	-1.09
100	0.6375	-1.09
200	0.6375	-1.09
300	0.6375	-1.09
400	0.6375	-1.09
500	0.6375	-1.09
600	0.6375	-1.09
700	0.6375	-1.09
800	0.6375	-1.09
900	0.6350	-1.09
1000	0.6350	-1.09
1100	0.6350	-1.09
1200	0.6350	-1.09
1300	0.6350	-1.09
1400	0.6350	-1.09
1500	0.6350	-1.09
1600	0.6350	-1.09
1700	0.6350	-1.09
1800	0.6350	-1.09
1900	0.6350	-1.09
2000	0.6350	-1.09
2100	0.6350	-1.09
2200	0.6350	-1.09
2300	0.6350	-1.09
2400	0.6350	-1.09
2500	0.6350	-1.09
2600	0.6350	-1.09
2700	0.6350	-1.09
2800	0.6350	-1.09
2900	0.6350	-1.09
3000	0.6350	-1.09
3100	0.6350	-1.09
3200	0.6350	-1.09
3300	0.6350	-1.09
3400	0.6350	-1.09
3500	0.6350	-1.09
3600	0.6350	-1.09
3700	0.6350	-1.09
3800	0.6350	-1.09
3900	0.6350	-1.09
4000	0.6325	-1.09
4100	0.6325	-1.09
4200	0.6325	-1.09
4300	0.6325	-1.09
4400	0.6325	-1.09
4500	0.6325	-1.09
4600	0.6325	-1.09
4700	0.6325	-1.09
4800	0.6325	-1.09
4900	0.6325	-1.09
5000	0.6325	-1.09
5100	0.6325	-1.09
5200	0.6325	-1.09
5300	0.6300	-1.09
5400	0.6300	-1.10
5500	0.6275	-1.10
5600	0.6275	-1.10
5700	0.6250	-1.10
5800	0.6225	-1.11
5900	0.6200	-1.11
6000	0.6150	-1.12
6100	0.6125	-1.12
6200	0.6075	-1.13
6300	0.6050	-1.14
6400	0.6000	-1.14
6500	0.5975	-1.15
6600	0.5925	-1.15
6700	0.5900	-1.16
6800	0.5850	-1.16
6900	0.5875	-1.16
7000	0.5900	-1.15
7100	0.5875	-1.15
7200	0.5875	-1.15
7300	0.5850	-1.15
7400	0.5825	-1.15
7500	0.5825	-1.15
7600	0.5800	-1.15
7700	0.5800	-1.15
7800	0.5800	-1.15
7900	0.5825	-1.15
8000	0.5825	-1.14
8100	0.5800	-1.15
8200	0.5750	-1.16
8300	0.5700	-1.17
8400	0.5675	-1.17
8500	0.5625	-1.18
8600	0.5575	-1.19
8700	0.5550	-1.19
8800	0.5500	-1.20
8900	0.5475	-1.20
9000	0.5425	-1.21
9100	0.5425	-1.21
9200	0.5400	-1.21
9300	0.5400	-1.20
9400	0.5400	-1.20
9500	0.5400	-1.20
9600	0.5400	-1.20
9700	0.5400	-1.20
9800	0.5400	-1.20
9900	0.5400	-1.20
10000	0.5400	-1.19
10100	0.5400	-1.19
10200	0.5400	-1.19
10300	0.5400	-1.19
10400	0.5400	-1.19
10500	0.5400	-1.19
10600	0.5400	-1.19
10700	0.5400	-1.19
10800	0.5400	-1.19
10900	0.5400	-1.19
11000	0.5400	-1.18
11100	0.5425	-1.18
11200	0.5425	-1.18
11300	0.5425	-1.18
11400	0.5475	-1.18
11500	0.5500	-1.17
11600	0.5525	-1.16
11700	0.5575	-1.16
11800	0.5625	-1.15
11900	0.5650	-1.14
12000	0.5650	-1.14
12100	0.5650	-1.14
12200	0.5650	-1.14
12300	0.5650	-1.14
12400	0.5650	-1.14
12500	0.5650	-1.14
12600	0.5650	-1.13
12700	0.5650	-1.14
12800	0.5625	-1.14
12900	0.5625	-1.13
13000	0.5625	-1.13
13100	0.5625	-1.13
13200	0.5625	-1.13
13300	0.5625	-1.13
13400	0.5625	-1.13
13500	0.5625	-1.13
13600	0.5625	-1.13
13700	0.5650	-1.13
13800	0.5650	-1.13
13900	0.5675	-1.13
14000	0.5700	-1.14
14100	0.5725	-1.14
14200	0.5750	-1.14
14300	0.5800	-1.14
14400	0.5850	-1.14
14500	0.5900	-1.14
14600	0.5950	-1.14
14700	0.6000	-1.14
14800	0.6075	-1.13
14900	0.6125	-1.13
15000	0.6200	-1.13
15100	0.6300	-1.12
15200	0.6375	-1.12
15300	0.6475	-1.11
15400	0.6450	-1.13
15500	0.6425	-1.14
15600	0.6450	-1.15
15700	0.6475	-1.16
15800	0.6525	-1.16
15900	0.6550	-1.16
16000	0.6600	-1.17
16100	0.6600	-1.18
16200	0.6525	-1.18
16300	0.6450	-1.18
16400	0.6375	-1.19
16500	0.6300	-1.19
16600	0.6225	-1.19
16700	0.6175	-1.19
16800	0.6125	-1.20
16900	0.6100	-1.20
17000	0.6050	-1.20
17100	0.6000	-1.20
17200	0.5925	-1.20
17300	0.5900	-1.20
17400	0.5875	-1.20
17500	0.5825	-1.20
17600	0.5800	-1.20
17700	0.5800	-1.20
17800	0.5775	-1.19
17900	0.5800	-1.19
18000	0.5800	-1.18
18100	0.5750	-1.18
18200	0.5700	-1.18
18300	0.5675	-1.19
18400	0.5625	-1.19
18500	0.5575	-1.19
18600	0.5525	-1.20
18700	0.5475	-1.20
18800	0.5450	-1.20
18900	0.5400	-1.21
19000	0.5375	-1.21
19100	0.5350	-1.21
19200	0.5325	-1.21
19300	0.5300	-1.21
19400	0.5300	-1.21
19500	0.5275	-1.21
19600	0.5250	-1.22
19700	0.5225	-1.22
19800	0.5200	-1.22
19900	0.5175	-1.22
20000	0.5150	-1.22
20100	0.5125	-1.23
20200	0.5100	-1.23
20300	0.5050	-1.23
20400	0.5025	-1.24
20500	0.5000	-1.24
20600	0.4950	-1.24
20700	0.4925	-1.24
20800	0.4875	-1.25
20900	0.4850	-1.25
21000	0.4825	-1.25
21100	0.4800	-1.26
21200	0.4750	-1.26
21300	0.4750	-1.26
21400	0.4725	-1.26
21500	0.4700	-1.26
21600	0.4675	-1.26
21700	0.4650	-1.27
21800	0.4625	-1.27
21900	0.4600	-1.27
22000	0.4575	-1.27
22100	0.4550	-1.28
22200	0.4525	-1.28
22300	0.4475	-1.28
22400	0.4450	-1.29
22500	0.4425	-1.29
22600	0.4375	-1.29
22700	0.4350	-1.29
22800	0.4325	-1.29
22900	0.4300	-1.29
23000	0.4275	-1.30
23100	0.4250	-1.30
23200	0.4250	-1.30
23300	0.4225	-1.30
23400	0.4225	-1.30
23500	0.4225	-1.30
23600	0.4200	-1.30
23700	0.4200	-1.30
23800	0.4200	-1.30
23900	0.4175	-1.30
24000	0.4175	-1.30
24100	0.4175	-1.29
24200	0.4175	-1.29
24300	0.4175	-1.29
24400	0.4175	-1.29
24500	0.4175	-1.29
24600	0.4175	-1.29
24700	0.4175	-1.29
24800	0.4175	-1.29
24900	0.4150	-1.29
25000	0.4150	-1.29
25100	0.4150	-1.29
25200	0.4125	-1.29
25300	0.4125	-1.29
25400	0.4125	-1.29
25500	0.4100	-1.29
25600	0.4100	-1.29
25700	0.4100	-1.29
25800	0.4100	-1.30
25900	0.4075	-1.30
26000	0.4075	-1.30
26100	0.4075	-1.30
26200	0.4075	-1.30
26300	0.4075	-1.30
26400	0.4075	-1.30
26500	0.4050	-1.30
26600	0.4050	-1.30
26700	0.4050	-1.30
26800	0.4050	-1.30
26900	0.4050	-1.30
27000	0.4025	-1.30
27100	0.4025	-1.30
27200	0.4000	-1.30
27300	0.4000	-1.30
27400	0.3975	-1.30
27500	0.3950	-1.30
27600	0.3925	-1.30
27700	0.3900	-1.30
27800	0.3875	-1.30
27900	0.3850	-1.30
28000	0.3825	-1.30
28100	0.3825	-1.30
28200	0.3800	-1.30
28300	0.3775	-1.30
28400	0.3750	-1.30
28500	0.3750	-1.30
28600	0.3725	-1.29
28700	0.3700	-1.29
28800	0.3700	-1.29
28900	0.3700	-1.29
29000	0.3675	-1.29
29100	0.3675	-1.29
29200	0.3675	-1.29
29300	0.3675	-1.29
29400	0.3675	-1.29
29500	0.3650	-1.28
29600	0.3650	-1.28
29700	0.3650	-1.28
29800	0.3650	-1.28
29900	0.3625	-1.28
30000	0.3625	-1.28
30100	0.3625	-1.28
30200	0.3625	-1.28
30300	0.3625	-1.28
30400	0.3625	-1.28
30500	0.3625	-1.28
30600	0.3625	-1.28
30700	0.3625	-1.28
30800	0.3625	-1.28
30900	0.3625	-1.27
31000	0.3625	-1.27
31100	0.3625	-1.27
31200	0.3625	-1.27
31300	0.3625	-1.27
31400	0.3650	-1.27
31500	0.3650	-1.27
31600	0.3625	-1.27
31700	0.3625	-1.27
31800	0.3625	-1.27
31900	0.3625	-1.27
32000	0.3600	-1.27
32100	0.3600	-1.27
32200	0.3600	-1.27
32300	0.3600	-1.27
32400	0.3600	-1.27
32500	0.3600	-1.27
32600	0.3600	-1.27
32700	0.3600	-1.27
32800	0.3600	-1.27
32900	0.3600	-1.27
33000	0.3575	-1.27
33100	0.3575	-1.27
33200	0.3575	-1.26
33300	0.3550	-1.26
33400	0.3550	-1.26
33500	0.3525	-1.26
33600	0.3525	-1.26
33700	0.3500	-1.26
33800	0.3500	-1.26
33900	0.3500	-1.26
34000	0.3475	-1.26
34100	0.3475	-1.26
34200	0.3450	-1.26
34300	0.3450	-1.26
34400	0.3450	-1.26
34500	0.3450	-1.26
34600	0.3450	-1.26
34700	0.3450	-1.26
34800	0.3450	-1.26
34900	0.3450	-1.26
35000	0.3450	-1.26
35100	0.3450	-1.26
35200	0.3450	-1.26
35300	0.3450	-1.26
35400	0.3450	-1.26
35500	0.3450	-1.26
35600	0.3450	-1.26
35700	0.3450	-1.26
35800	0.3450	-1.26
35900	0.3450	-1.27
36000	0.3450	-1.27
36100	0.3450	-1.27
36200	0.3425	-1.26
36300	0.3425	-1.26
36400	0.3400	-1.26
36500	0.3375	-1.26
36600	0.3350	-1.26
36700	0.3325	-1.26
36800	0.3300	-1.26
36900	0.3300	-1.25
37000	0.3275	-1.25
37100	0.3250	-1.25
37200	0.3225	-1.25
37300	0.3200	-1.25
37400	0.3175	-1.25
37500	0.3175	-1.24
37600	0.3150	-1.24
37700	0.3150	-1.24
37800	0.3150	-1.24
37900	0.3125	-1.24
38000	0.3125	-1.23
38100	0.3100	-1.23
38200	0.3100	-1.23
38300	0.3075	-1.23
38400	0.3075	-1.23
38500	0.3075	-1.23
38600	0.3075	-1.22
38700	0.3075	-1.22
38800	0.3050	-1.22
38900	0.3050	-1.22
39000	0.3050	-1.22
39100	0.3050	-1.22
39200	0.3050	-1.22
39300	0.3050	-1.22
39400	0.3075	-1.22
39500	0.3075	-1.22
39600	0.3075	-1.22
39700	0.3075	-1.22
39800	0.3100	-1.22
39900	0.3100	-1.22
40000	0.3100	-1.22
40100	0.3125	-1.22
40200	0.3125	-1.22
40300	0.3150	-1.23
40400	0.3150	-1.23
40500	0.3150	-1.23
40600	0.3175	-1.23
40700	0.3175	-1.23
40800	0.3175	-1.23
40900	0.3200	-1.23
41000	0.3200	-1.23
41100	0.3225	-1.24
41200	0.3225	-1.24
41300	0.3225	-1.24
41400	0.3225	-1.24
41500	0.3225	-1.24
41600	0.3250	-1.24
41700	0.3250	-1.24
41800	0.3250	-1.24
41900	0.3250	-1.24
42000	0.3275	-1.25
42100	0.3275	-1.25
42200	0.3300	-1.25
42300	0.3300	-1.25
42400	0.3300	-1.25
42500	0.3325	-1.25
42600	0.3325	-1.25
42700	0.3325	-1.25
42800	0.3325	-1.25
42900	0.3350	-1.25
43000	0.3350	-1.25
43100	0.3350	-1.25
43200	0.3350	-1.25
43300	0.3350	-1.25
43400	0.3350	-1.25
43500	0.3375	-1.25
43600	0.3375	-1.25
43700	0.3400	-1.25
43800	0.3400	-1.26
43900	0.3425	-1.26
44000	0.3425	-1.26
44100	0.3425	-1.26
44200	0.3450	-1.26
44300	0.3450	-1.26
44400	0.3450	-1.26
44500	0.3475	-1.26
44600	0.3475	-1.26
44700	0.3500	-1.26
44800	0.3500	-1.26
44900	0.3500	-1.26
45000	0.3500	-1.26
45100	0.3525	-1.27
45200	0.3525	-1.27
45300	0.3550	-1.27
45400	0.3575	-1.27
45500	0.3600	-1.27
45600	0.3625	-1.28
45700	0.3650	-1.28
45800	0.3675	-1.28
45900	0.3700	-1.28
46000	0.3725	-1.28
46100	0.3750	-1.29
46200	0.3775	-1.29
46300	0.3800	-1.29
46400	0.3825	-1.29
46500	0.3875	-1.29
46600	0.3925	-1.30
46700	0.3950	-1.30
46800	0.4000	-1.30
46900	0.4050	-1.30
47000	0.4100	-1.30
47100	0.4150	-1.30
47200	0.4225	-1.30
47300	0.4275	-1.30
47400	0.4350	-1.30
47500	0.4425	-1.30
47600	0.4475	-1.30
47700	0.4550	-1.29
47800	0.4600	-1.29
47900	0.4675	-1.29
48000	0.4750	-1.28
48100	0.4825	-1.28
48200	0.4900	-1.27
48300	0.4950	-1.26
48400	0.5025	-1.26
48500	0.5100	-1.25
48600	0.5175	-1.24
48700	0.5250	-1.23
48800	0.5350	-1.21
48900	0.5450	-1.20
49000	0.5600	-1.18
49100	0.5725	-1.15
49200	0.5850	-1.13
49300	0.6000	-1.10
49400	0.5875	-1.11
49500	0.5750	-1.13
49600	0.5625	-1.15
49700	0.5500	-1.16
49800	0.5400	-1.17
49900	0.5325	-1.18
50000	0.5250	-1.19
50100	0.5175	-1.19
50200	0.5100	-1.20
50300	0.5050	-1.20
50400	0.5000	-1.21
50500	0.4925	-1.21
50600	0.4900	-1.21
50700	0.4850	-1.22
50800	0.4825	-1.22
50900	0.4800	-1.22
51000	0.4775	-1.22
51100	0.4750	-1.22
51200	0.4725	-1.22
51300	0.4700	-1.22
51400	0.4700	-1.22
51500	0.4700	-1.22
51600	0.4700	-1.22
51700	0.4700	-1.22
51800	0.4700	-1.22
51900	0.4700	-1.21
52000	0.4700	-1.21
52100	0.4725	-1.21
52200	0.4725	-1.20
52300	0.4750	-1.20
52400	0.4775	-1.20
52500	0.4775	-1.19
52600	0.4800	-1.19
52700	0.4800	-1.19
52800	0.4800	-1.19
52900	0.4800	-1.19
53000	0.4800	-1.19
53100	0.4800	-1.19
53200	0.4800	-1.19
53300	0.4825	-1.19
53400	0.4825	-1.19
53500	0.4825	-1.19
53600	0.4825	-1.19
53700	0.4825	-1.19
53800	0.4825	-1.19
53900	0.4850	-1.18
54000	0.4850	-1.18
54100	0.4850	-1.18
54200	0.4875	-1.18
54300	0.4900	-1.17
54400	0.4925	-1.17
54500	0.4950	-1.16
54600	0.4975	-1.16
54700	0.5000	-1.15
54800	0.5000	-1.15
54900	0.5025	-1.15
55000	0.5050	-1.14
55100	0.5075	-1.14
55200	0.5100	-1.14
55300	0.5125	-1.13
55400	0.5150	-1.13
55500	0.5175	-1.12
55600	0.5200	-1.12
55700	0.5225	-1.11
55800	0.5250	-1.11
55900	0.5275	-1.10
56000	0.5300	-1.10
56100	0.5325	-1.09
56200	0.5350	-1.09
56300	0.5375	-1.08
56400	0.5425	-1.08
56500	0.5400	-1.07
56600	0.5400	-1.07
56700	0.5400	-1.07
56800	0.5400	-1.07
56900	0.5375	-1.07
57000	0.5375	-1.07
57100	0.5375	-1.07
57200	0.5375	-1.07
57300	0.5350	-1.07
57400	0.5350	-1.07
57500	0.5350	-1.07
57600	0.5350	-1.07
57700	0.5325	-1.07
57800	0.5325	-1.08
57900	0.5325	-1.08
58000	0.5325	-1.08
58100	0.5325	-1.09
58200	0.5325	-1.09
58300	0.5300	-1.09
58400	0.5300	-1.10
58500	0.5275	-1.10
58600	0.5250	-1.11
58700	0.5225	-1.12
58800	0.5175	-1.13
58900	0.5150	-1.14
59000	0.5125	-1.14
59100	0.5100	-1.15
59200	0.5075	-1.15
59300	0.5050	-1.16
59400	0.5025	-1.16
59500	0.5025	-1.16
59600	0.5000	-1.17
59700	0.5000	-1.17
59800	0.5000	-1.17
59900	0.5000	-1.17
60000	0.5000	-1.17
60100	0.5000	-1.17
60200	0.5025	-1.16
60300	0.5025	-1.16
60400	0.5025	-1.16
60500	0.5050	-1.16
60600	0.5050	-1.16
60700	0.5050	-1.16
60800	0.5075	-1.16
60900	0.5075	-1.16
61000	0.5100	-1.16
61100	0.5100	-1.15
61200	0.5125	-1.15
61300	0.5150	-1.15
61400	0.5150	-1.15
61500	0.5175	-1.15
61600	0.5200	-1.15
61700	0.5200	-1.14
61800	0.5225	-1.14
61900	0.5250	-1.14
62000	0.5250	-1.14
62100	0.5275	-1.14
62200	0.5300	-1.13
62300	0.5300	-1.13
62400	0.5325	-1.13
62500	0.5350	-1.13
62600	0.5350	-1.13
62700	0.5350	-1.13
62800	0.5325	-1.13
62900	0.5300	-1.14
63000	0.5250	-1.14
63100	0.5225	-1.15
63200	0.5175	-1.16
63300	0.5150	-1.17
63400	0.5125	-1.17
63500	0.5100	-1.18
63600	0.5075	-1.18
63700	0.5050	-1.19
63800	0.5050	-1.19
63900	0.5025	-1.19
64000	0.5000	-1.20
64100	0.4975	-1.20
64200	0.4950	-1.20
64300	0.4950	-1.21
64400	0.4925	-1.21
64500	0.4925	-1.21
64600	0.4900	-1.21
64700	0.4875	-1.22
64800	0.4850	-1.22
64900	0.4825	-1.22
65000	0.4800	-1.23
65100	0.4800	-1.23
65200	0.4775	-1.23
65300	0.4750	-1.23
65400	0.4750	-1.24
65500	0.4725	-1.24
65600	0.4725	-1.24
65700	0.4700	-1.24
65800	0.4700	-1.25
65900	0.4675	-1.25
66000	0.4650	-1.25
66100	0.4650	-1.26
66200	0.4625	-1.26
66300	0.4600	-1.26
66400	0.4575	-1.27
66500	0.4550	-1.27
66600	0.4525	-1.27
66700	0.4500	-1.28
66800	0.4500	-1.28
66900	0.4475	-1.28
67000	0.4450	-1.28
67100	0.4425	-1.29
67200	0.4400	-1.29
67300	0.4375	-1.29
67400	0.4350	-1.29
67500	0.4325	-1.30
67600	0.4300	-1.30
67700	0.4300	-1.30
67800	0.4275	-1.30
67900	0.4250	-1.30
68000	0.4250	-1.30
68100	0.4225	-1.30
68200	0.4225	-1.30
68300	0.4200	-1.30
68400	0.4200	-1.30
68500	0.4200	-1.30
68600	0.4200	-1.30
68700	0.4200	-1.30
68800	0.4175	-1.30
68900	0.4175	-1.30
69000	0.4175	-1.30
69100	0.4150	-1.30
69200	0.4150	-1.30
69300	0.4125	-1.30
69400	0.4125	-1.30
69500	0.4125	-1.30
69600	0.4100	-1.30
69700	0.4100	-1.30
69800	0.4075	-1.30
69900	0.4075	-1.30
70000	0.4075	-1.30
70100	0.4050	-1.30
70200	0.4050	-1.30
70300	0.4025	-1.30
70400	0.4025	-1.30
70500	0.4025	-1.29
70600	0.4000	-1.29
70700	0.4000	-1.29
70800	0.4000	-1.29
70900	0.4000	-1.29
71000	0.3975	-1.29
71100	0.3975	-1.29
71200	0.3975	-1.29
71300	0.3975	-1.29
71400	0.3950	-1.29
71500	0.3950	-1.29
71600	0.3950	-1.29
71700	0.3950	-1.29
71800	0.3925	-1.29
71900	0.3925	-1.29
72000	0.3925	-1.29
72100	0.3925	-1.29
72200	0.3925	-1.29
72300	0.3925	-1.28
72400	0.3925	-1.28
72500	0.3925	-1.28
72600	0.3925	-1.28
72700	0.3925	-1.28
72800	0.3900	-1.28
72900	0.3900	-1.28
73000	0.3900	-1.28
73100	0.3900	-1.28
73200	0.3900	-1.28
73300	0.3900	-1.27
73400	0.3875	-1.27
73500	0.3875	-1.27
73600	0.3875	-1.27
73700	0.3875	-1.27
73800	0.3850	-1.27
73900	0.3850	-1.27
74000	0.3850	-1.27
74100	0.3850	-1.26
74200	0.3850	-1.26
74300	0.3850	-1.26
74400	0.3850	-1.26
74500	0.3850	-1.26
74600	0.3850	-1.26
74700	0.3850	-1.26
74800	0.3850	-1.26
74900	0.3850	-1.26
75000	0.3850	-1.26
75100	0.3850	-1.26
75200	0.3850	-1.26
75300	0.3850	-1.26
75400	0.3850	-1.26
75500	0.3825	-1.26
75600	0.3825	-1.25
75700	0.3825	-1.25
75800	0.3825	-1.25
75900	0.3825	-1.26
76000	0.3850	-1.26
76100	0.3850	-1.26
76200	0.3850	-1.26
76300	0.3850	-1.26
76400	0.3875	-1.26
76500	0.3875	-1.26
76600	0.3850	-1.26
76700	0.3850	-1.26
76800	0.3850	-1.26
76900	0.3850	-1.26
77000	0.3850	-1.26
77100	0.3825	-1.26
77200	0.3825	-1.26
77300	0.3825	-1.26
77400	0.3825	-1.26
77500	0.3800	-1.26
77600	0.3800	-1.25
77700	0.3800	-1.25
77800	0.3800	-1.25
77900	0.3800	-1.25
78000	0.3775	-1.25
78100	0.3775	-1.25
78200	0.3775	-1.24
78300	0.3775	-1.24
78400	0.3775	-1.24
78500	0.3750	-1.24
78600	0.3750	-1.24
78700	0.3750	-1.24
78800	0.3750	-1.23
78900	0.3725	-1.23
79000	0.3725	-1.23
79100	0.3725	-1.23
79200	0.3725	-1.23
79300	0.3725	-1.22
79400	0.3700	-1.22
79500	0.3700	-1.22
79600	0.3700	-1.22
79700	0.3700	-1.22
79800	0.3700	-1.22
79900	0.3675	-1.21
80000	0.3675	-1.21
80100	0.3675	-1.21
80200	0.3675	-1.21
80300	0.3650	-1.21
80400	0.3650	-1.21
80500	0.3650	-1.21
80600	0.3625	-1.21
80700	0.3625	-1.21
80800	0.3625	-1.21
80900	0.3600	-1.20
81000	0.3575	-1.20
81100	0.3575	-1.20
81200	0.3550	-1.20
81300	0.3550	-1.19
81400	0.3525	-1.19
81500	0.3500	-1.19
81600	0.3500	-1.18
81700	0.3475	-1.18
81800	0.3475	-1.18
81900	0.3475	-1.18
82000	0.3450	-1.18
82100	0.3450	-1.18
82200	0.3450	-1.18
82300	0.3450	-1.17
82400	0.3450	-1.17
82500	0.3450	-1.17
82600	0.3450	-1.17
82700	0.3450	-1.17
82800	0.3450	-1.17
82900	0.3450	-1.17
83000	0.3425	-1.17
83100	0.3425	-1.17
83200	0.3425	-1.17
83300	0.3425	-1.17
83400	0.3425	-1.17
83500	0.3425	-1.17
83600	0.3425	-1.17
83700	0.3425	-1.16
83800	0.3425	-1.16
83900	0.3425	-1.16
84000	0.3425	-1.16
84100	0.3425	-1.16
84200	0.3425	-1.16
84300	0.3425	-1.16
84400	0.3425	-1.16
84500	0.3425	-1.16
84600	0.3425	-1.16
84700	0.3425	-1.16
84800	0.3425	-1.16
84900	0.3425	-1.16
85000	0.3425	-1.16
85100	0.3400	-1.16
85200	0.3400	-1.16
85300	0.3400	-1.16
85400	0.3400	-1.15
85500	0.3400	-1.15
85600	0.3400	-1.15
85700	0.3400	-1.15
85800	0.3375	-1.15
85900	0.3375	-1.15
86000	0.3375	-1.15
86100	0.3375	-1.15
86200	0.3375	-1.15
86300	0.3350	-1.15
86400	0.3350	-1.15
86500	0.3350	-1.15
86600	0.3350	-1.15
86700	0.3350	-1.15
86800	0.3350	-1.15
86900	0.3325	-1.15
87000	0.3325	-1.15
87100	0.3325	-1.15
87200	0.3325	-1.15
87300	0.3325	-1.15
87400	0.3325	-1.15
87500	0.3325	-1.14
87600	0.3300	-1.14
87700	0.3300	-1.14
87800	0.3300	-1.14
87900	0.3300	-1.14
88000	0.3300	-1.14
88100	0.3300	-1.14
88200	0.3275	-1.14
88300	0.3275	-1.14
88400	0.3275	-1.14
88500	0.3275	-1.14
88600	0.3275	-1.14
88700	0.3275	-1.14
88800	0.3275	-1.14
88900	0.3275	-1.14
89000	0.3250	-1.14
89100	0.3250	-1.14
89200	0.3250	-1.14
89300	0.3250	-1.14
89400	0.3250	-1.14
89500	0.3250	-1.14
89600	0.3250	-1.14
89700	0.3225	-1.14
89800	0.3225	-1.14
89900	0.3225	-1.14
90000	0.3225	-1.13
90100	0.3225	-1.13
90200	0.3225	-1.13
90300	0.3225	-1.13
90400	0.3225	-1.13
90500	0.3225	-1.13
90600	0.3200	-1.13
90700	0.3200	-1.13
90800	0.3200	-1.13
90900	0.3200	-1.13
91000	0.3200	-1.13
91100	0.3200	-1.13
91200	0.3200	-1.13
91300	0.3200	-1.13
91400	0.3200	-1.13
91500	0.3200	-1.13
91600	0.3200	-1.13
91700	0.3175	-1.13
91800	0.3175	-1.13
91900	0.3175	-1.13
92000	0.3175	-1.13
92100	0.3175	-1.13
92200	0.3175	-1.13
92300	0.3175	-1.13
92400	0.3175	-1.13
92500	0.3150	-1.13
92600	0.3175	-1.13
92700	0.3175	-1.13
92800	0.3175	-1.13
92900	0.3200	-1.13
93000	0.3200	-1.14
93100	0.3200	-1.14
93200	0.3225	-1.14
93300	0.3225	-1.14
93400	0.3250	-1.14
93500	0.3250	-1.15
93600	0.3250	-1.15
93700	0.3275	-1.15
93800	0.3275	-1.15
93900	0.3275	-1.15
94000	0.3275	-1.15
94100	0.3275	-1.15
94200	0.3275	-1.15
94300	0.3275	-1.15
94400	0.3275	-1.15
94500	0.3275	-1.15
94600	0.3300	-1.15
94700	0.3300	-1.15
94800	0.3300	-1.15
94900	0.3300	-1.15
95000	0.3300	-1.16
95100	0.3300	-1.16
95200	0.3300	-1.15
95300	0.3300	-1.15
95400	0.3300	-1.15
95500	0.3300	-1.15
95600	0.3300	-1.15
95700	0.3300	-1.15
95800	0.3300	-1.15
95900	0.3300	-1.16
96000	0.3300	-1.16
96100	0.3300	-1.16
96200	0.3275	-1.15
96300	0.3275	-1.15
96400	0.3275	-1.15
96500	0.3250	-1.15
96600	0.3250	-1.15
96700	0.3225	-1.14
96800	0.3225	-1.14
96900	0.3225	-1.14
97000	0.3225	-1.14
97100	0.3225	-1.14
97200	0.3225	-1.14
97300	0.3225	-1.14
97400	0.3225	-1.14
97500	0.3225	-1.15
97600	0.3225	-1.15
97700	0.3225	-1.15
97800	0.3250	-1.15
97900	0.3250	-1.15
98000	0.3250	-1.15
98100	0.3250	-1.15
98200	0.3250	-1.15
98300	0.3250	-1.15
98400	0.3250	-1.15
98500	0.3250	-1.15
98600	0.3250	-1.15
98700	0.3250	-1.15
98800	0.3225	-1.15
98900	0.3225	-1.15
99000	0.3225	-1.15
99100	0.3225	-1.15
99200	0.3225	-1.15
99300	0.3225	-1.15
99400	0.3225	-1.15
99500	0.3225	-1.15
99600	0.3225	-1.15
99700	0.3225	-1.15
99800	0.3225	-1.15
99900	0.3225	-1.15
100000	0.3225	-1.15
100100	0.3225	-1.15
100200	0.3225	-1.15
100300	0.3225	-1.15
100400	0.3225	-1.15
100500	0.3225	-1.15
100600	0.3225	-1.15
100700	0.3225	-1.15
100800	0.3225	-1.15
100900	0.3225	-1.15
101000	0.3225	-1.15
101100	0.3250	-1.15
101200	0.3250	-1.15
101300	0.3225	-1.15
101400	0.3225	-1.15
101500	0.3225	-1.15
101600	0.3225	-1.15
101700	0.3225	-1.15
101800	0.3225	-1.15
101900	0.3225	-1.15
102000	0.3200	-1.14
102100	0.3200	-1.14
102200	0.3200	-1.14
102300	0.3175	-1.14
102400	0.3175	-1.14
102500	0.3175	-1.14
102600	0.3150	-1.13
102700	0.3150	-1.13
102800	0.3150	-1.13
102900	0.3150	-1.13
103000	0.3125	-1.13
103100	0.3125	-1.13
103200	0.3125	-1.13
103300	0.3125	-1.12
103400	0.3100	-1.12
103500	0.3100	-1.12
103600	0.3100	-1.11
103700	0.3075	-1.11
103800	0.3075	-1.11
103900	0.3075	-1.11
104000	0.3050	-1.10
104100	0.3050	-1.10
104200	0.3050	-1.10
104300	0.3050	-1.09
104400	0.3025	-1.09
104500	0.3025	-1.09
104600	0.3025	-1.09
104700	0.3025	-1.08
104800	0.3000	-1.08
104900	0.3000	-1.08
105000	0.3000	-1.08
105100	0.3000	-1.08
105200	0.3000	-1.08
105300	0.3000	-1.08
105400	0.3000	-1.08
105500	0.3000	-1.08
105600	0.3000	-1.08
105700	0.3000	-1.08
105800	0.3000	-1.08
105900	0.2975	-1.08
106000	0.3000	-1.09
106100	0.3000	-1.09
106200	0.3000	-1.09
106300	0.3000	-1.09
106400	0.3000	-1.09
106500	0.3000	-1.10
106600	0.3000	-1.10
106700	0.3000	-1.10
106800	0.3000	-1.10
106900	0.3000	-1.11
107000	0.3000	-1.11
107100	0.3025	-1.12
107200	0.3050	-1.13
107300	0.3050	-1.13
107400	0.3075	-1.14
107500	0.3100	-1.15
107600	0.3100	-1.15
107700	0.3125	-1.16
107800	0.3125	-1.16
107900	0.3125	-1.16
108000	0.3125	-1.16
108100	0.3125	-1.16
108200	0.3125	-1.16
108300	0.3125	-1.16
108400	0.3125	-1.16
108500	0.3125	-1.16
108600	0.3150	-1.16
108700	0.3150	-1.16
108800	0.3150	-1.16
108900	0.3150	-1.16
109000	0.3150	-1.16
109100	0.3175	-1.16
109200	0.3175	-1.16
109300	0.3175	-1.16
109400	0.3175	-1.17
109500	0.3175	-1.17
109600	0.3175	-1.17
109700	0.3200	-1.17
109800	0.3200	-1.17
109900	0.3200	-1.17
110000	0.3200	-1.17
110100	0.3200	-1.17
110200	0.3225	-1.17
110300	0.3225	-1.17
110400	0.3200	-1.17
110500	0.3200	-1.17
110600	0.3200	-1.17
110700	0.3200	-1.17
110800	0.3200	-1.17
110900	0.3200	-1.17
111000	0.3200	-1.17
111100	0.3200	-1.17
111200	0.3200	-1.17
111300	0.3200	-1.16
111400	0.3200	-1.16
111500	0.3200	-1.16
111600	0.3200	-1.16
111700	0.3200	-1.16
111800	0.3200	-1.16
111900	0.3200	-1.16
112000	0.3200	-1.15
112100	0.3200	-1.15
112200	0.3200	-1.15
112300	0.3200	-1.15
112400	0.3175	-1.15
112500	0.3175	-1.14
112600	0.3175	-1.14
112700	0.3175	-1.14
112800	0.3175	-1.14
112900	0.3175	-1.14
113000	0.3175	-1.13
113100	0.3175	-1.13
113200	0.3175	-1.13
113300	0.3175	-1.13
113400	0.3200	-1.13
113500	0.3200	-1.13
113600	0.3200	-1.12
113700	0.3200	-1.12
113800	0.3200	-1.12
113900	0.3200	-1.12
114000	0.3200	-1.12
114100	0.3200	-1.12
114200	0.3225	-1.12
114300	0.3225	-1.12
114400	0.3250	-1.12
114500	0.3250	-1.12
114600	0.3275	-1.12
114700	0.3275	-1.12
114800	0.3300	-1.12
114900	0.3300	-1.12
115000	0.3300	-1.12
115100	0.3325	-1.12
115200	0.3325	-1.11
115300	0.3350	-1.11
115400	0.3350	-1.12
115500	0.3375	-1.12
115600	0.3375	-1.12
115700	0.3400	-1.12
115800	0.3400	-1.12
115900	0.3425	-1.12
116000	0.3450	-1.12
116100	0.3450	-1.12
116200	0.3475	-1.12
116300	0.3475	-1.12
116400	0.3500	-1.12
116500	0.3500	-1.13
116600	0.3500	-1.13
116700	0.3525	-1.13
116800	0.3525	-1.13
116900	0.3525	-1.13
117000	0.3550	-1.13
117100	0.3550	-1.13
117200	0.3550	-1.13
117300	0.3575	-1.13
117400	0.3600	-1.14
117500	0.3625	-1.14
117600	0.3625	-1.15
117700	0.3625	-1.15
117800	0.3650	-1.15
117900	0.3650	-1.15
118000	0.3675	-1.16
118100	0.3700	-1.16
118200	0.3700	-1.16
118300	0.3725	-1.17
118400	0.3750	-1.17
118500	0.3775	-1.17
118600	0.3800	-1.18
118700	0.3825	-1.18
118800	0.3850	-1.18
118900	0.3900	-1.19
119000	0.3925	-1.19
119100	0.3950	-1.19
119200	0.3975	-1.19
119300	0.4025	-1.20
119400	0.4050	-1.20
119500	0.4100	-1.20
119600	0.4125	-1.20
119700	0.4100	-1.20
119800	0.4050	-1.19
119900	0.4025	-1.19
120000	0.3975	-1.19
120100	0.3950	-1.18
120200	0.3925	-1.18
120300	0.3875	-1.18
120400	0.3875	-1.18
120500	0.3850	-1.18
120600	0.3825	-1.18
120700	0.3825	-1.18
120800	0.3800	-1.17
120900	0.3775	-1.17
121000	0.3775	-1.17
121100	0.3775	-1.17
121200	0.3750	-1.18
121300	0.3750	-1.18
121400	0.3750	-1.18
121500	0.3750	-1.18
121600	0.3750	-1.18
121700	0.3750	-1.18
121800	0.3750	-1.18
121900	0.3750	-1.18
122000	0.3750	-1.19
122100	0.3750	-1.19
122200	0.3750	-1.19
122300	0.3750	-1.19
122400	0.3750	-1.19
122500	0.3750	-1.19
122600	0.3750	-1.19
122700	0.3750	-1.20
122800	0.3750	-1.20
122900	0.3750	-1.20
123000	0.3775	-1.20
123100	0.3775	-1.21
123200	0.3750	-1.20
123300	0.3750	-1.20
123400	0.3750	-1.20
123500	0.3750	-1.20
123600	0.3750	-1.20
123700	0.3750	-1.20
123800	0.3750	-1.20
123900	0.3750	-1.20
124000	0.3750	-1.20
124100	0.3750	-1.20
124200	0.3750	-1.20
124300	0.3775	-1.21
124400	0.3775	-1.20
124500	0.3775	-1.20
124600	0.3775	-1.20
124700	0.3775	-1.20
124800	0.3775	-1.20
124900	0.3775	-1.20
125000	0.3775	-1.20
125100	0.3775	-1.20
125200	0.3775	-1.20
125300	0.3775	-1.20
125400	0.3775	-1.20
125500	0.3775	-1.20
125600	0.3775	-1.20
125700	0.3775	-1.20
125800	0.3775	-1.20
125900	0.3775	-1.20
126000	0.3750	-1.19
126100	0.3750	-1.19
126200	0.3750	-1.19
126300	0.3725	-1.19
126400	0.3700	-1.19
126500	0.3700	-1.18
126600	0.3700	-1.18
126700	0.3675	-1.18
126800	0.3675	-1.18
126900	0.3650	-1.18
127000	0.3650	-1.18
127100	0.3650	-1.17
127200	0.3625	-1.17
127300	0.3625	-1.17
127400	0.3600	-1.16
127500	0.3600	-1.16
127600	0.3575	-1.16
127700	0.3575	-1.16
127800	0.3575	-1.15
127900	0.3550	-1.15
128000	0.3550	-1.15
128100	0.3525	-1.15
128200	0.3525	-1.14
128300	0.3525	-1.14
128400	0.3500	-1.14
128500	0.3500	-1.13
128600	0.3500	-1.13
128700	0.3475	-1.13
128800	0.3475	-1.13
128900	0.3450	-1.12
129000	0.3450	-1.12
129100	0.3450	-1.12
129200	0.3425	-1.11
129300	0.3425	-1.11
129400	0.3400	-1.11
129500	0.3375	-1.10
129600	0.3375	-1.10
129700	0.3350	-1.09
129800	0.3325	-1.08
129900	0.3325	-1.08
130000	0.3300	-1.07
130100	0.3275	-1.06
130200	0.3250	-1.06
130300	0.3250	-1.05
130400	0.3225	-1.04
130500	0.3200	-1.03
130600	0.3175	-1.03
130700	0.3150	-1.02
130800	0.3125	-1.01
130900	0.3100	-1.00
131000	0.3075	-0.99
131100	0.3050	-0.98
131200	0.3025	-0.96
131300	0.2975	-0.95
131400	0.2950	-0.93
131500	0.2925	-0.92
131600	0.2875	-0.90
131700	0.2850	-0.88
131800	0.2800	-0.87
131900	0.2775	-0.85
132000	0.2725	-0.83
132100	0.2700	-0.81
132200	0.2650	-0.79
132300	0.2600	-0.76
132400	0.2550	-0.74
132500	0.2500	-0.71
132600	0.2450	-0.69
132700	0.2400	-0.66
132800	0.2350	-0.63
132900	0.2300	-0.60
133000	0.2225	-0.55
133100	0.2150	-0.52
133200	0.2275	-0.59
133300	0.2400	-0.66
133400	0.2525	-0.73
133500	0.2600	-0.78
133600	0.2675	-0.82
133700	0.2725	-0.85
133800	0.2775	-0.88
133900	0.2850	-0.91
134000	0.2900	-0.94
134100	0.2950	-0.97
134200	0.3000	-0.99
134300	0.3075	-1.01
134400	0.3125	-1.03
134500	0.3175	-1.05
134600	0.3225	-1.07
134700	0.3250	-1.08
134800	0.3300	-1.09
134900	0.3350	-1.11
135000	0.3375	-1.12
135100	0.3425	-1.13
135200	0.3450	-1.14
135300	0.3475	-1.14
135400	0.3500	-1.15
135500	0.3525	-1.16
135600	0.3550	-1.16
135700	0.3575	-1.17
135800	0.3575	-1.17
135900	0.3600	-1.18
136000	0.3625	-1.18
136100	0.3650	-1.18
136200	0.3675	-1.19
136300	0.3675	-1.19
136400	0.3700	-1.20
136500	0.3725	-1.20
136600	0.3725	-1.20
136700	0.3750	-1.21
136800	0.3750	-1.21
136900	0.3750	-1.21
137000	0.3775	-1.22
137100	0.3775	-1.22
137200	0.3775	-1.22
137300	0.3775	-1.23
137400	0.3775	-1.23
137500	0.3800	-1.23
137600	0.3800	-1.23
137700	0.3800	-1.23
137800	0.3800	-1.24
137900	0.3800	-1.24
138000	0.3825	-1.24
138100	0.3825	-1.24
138200	0.3850	-1.25
138300	0.3850	-1.25
138400	0.3850	-1.25
138500	0.3850	-1.25
138600	0.3875	-1.26
138700	0.3875	-1.26
138800	0.3875	-1.26
138900	0.3875	-1.26
139000	0.3875	-1.26
139100	0.3875	-1.26
139200	0.3875	-1.26
139300	0.3875	-1.26
139400	0.3875	-1.26
139500	0.3875	-1.26
139600	0.3875	-1.26
139700	0.3875	-1.26
139800	0.3875	-1.26
139900	0.3875	-1.26
140000	0.3850	-1.26
140100	0.3850	-1.26
140200	0.3850	-1.26
140300	0.3850	-1.26
140400	0.3850	-1.26
140500	0.3850	-1.26
140600	0.3875	-1.26
140700	0.3875	-1.27
140800	0.3875	-1.27
140900	0.3875	-1.27
141000	0.3900	-1.27
141100	0.3900	-1.27
141200	0.3900	-1.27
141300	0.3900	-1.27
141400	0.3925	-1.27
141500	0.3925	-1.27
141600	0.3925	-1.27
141700	0.3900	-1.27
141800	0.3900	-1.27
141900	0.3875	-1.27
142000	0.3875	-1.26
142100	0.3850	-1.26
142200	0.3825	-1.26
142300	0.3825	-1.26
142400	0.3800	-1.25
142500	0.3775	-1.25
142600	0.3775	-1.25
142700	0.3750	-1.24
142800	0.3750	-1.24
142900	0.3725	-1.24
143000	0.3725	-1.23
143100	0.3700	-1.23
143200	0.3675	-1.23
143300	0.3675	-1.22
143400	0.3650	-1.22
143500	0.3650	-1.22
143600	0.3625	-1.21
143700	0.3625	-1.21
143800	0.3600	-1.20
143900	0.3575	-1.20
144000	0.3575	-1.19
144100	0.3550	-1.19
144200	0.3550	-1.19
144300	0.3525	-1.18
144400	0.3525	-1.18
144500	0.3500	-1.17
144600	0.3500	-1.17
144700	0.3475	-1.16
144800	0.3475	-1.16
144900	0.3475	-1.16
145000	0.3475	-1.16
145100	0.3475	-1.15
145200	0.3500	-1.15
145300	0.3500	-1.15
145400	0.3525	-1.15
145500	0.3525	-1.15
145600	0.3525	-1.15
145700	0.3500	-1.14
145800	0.3500	-1.14
145900	0.3500	-1.14
146000	0.3500	-1.13
146100	0.3500	-1.13
146200	0.3525	-1.13
146300	0.3525	-1.14
146400	0.3550	-1.14
146500	0.3550	-1.14
146600	0.3575	-1.14
146700	0.3575	-1.14
146800	0.3600	-1.14
146900	0.3600	-1.15
147000	0.3600	-1.15
147100	0.3625	-1.15
147200	0.3650	-1.16
147300	0.3675	-1.16
147400	0.3675	-1.17
147500	0.3700	-1.17
147600	0.3725	-1.17
147700	0.3750	-1.18
147800	0.3750	-1.18
147900	0.3775	-1.18
148000	0.3800	-1.19
148100	0.3825	-1.19
148200	0.3825	-1.19
148300	0.3850	-1.19
148400	0.3875	-1.20
148500	0.3900	-1.20
148600	0.3925	-1.21
148700	0.3950	-1.21
148800	0.3975	-1.22
148900	0.4000	-1.22
149000	0.4025	-1.23
149100	0.4050	-1.23
149200	0.4100	-1.24
149300	0.4075	-1.24
149400	0.4050	-1.24
149500	0.4025	-1.24
149600	0.4000	-1.24
149700	0.3975	-1.25
149800	0.3950	-1.25
149900	0.3950	-1.25
150000	0.3925	-1.25
150100	0.3925	-1.25
150200	0.3925	-1.25
150300	0.3925	-1.26
150400	0.3925	-1.26
150500	0.3925	-1.26
150600	0.3925	-1.26
150700	0.3950	-1.26
150800	0.3975	-1.27
150900	0.4000	-1.27
151000	0.4000	-1.27
151100	0.4025	-1.27
151200	0.4025	-1.27
151300	0.4050	-1.28
151400	0.4075	-1.28
151500	0.4075	-1.28
151600	0.4100	-1.28
151700	0.4125	-1.28
151800	0.4125	-1.28
151900	0.4150	-1.29
152000	0.4150	-1.29
152100	0.4175	-1.29
152200	0.4175	-1.29
152300	0.4175	-1.29
152400	0.4175	-1.29
152500	0.4175	-1.29
152600	0.4175	-1.29
152700	0.4175	-1.29
152800	0.4175	-1.29
152900	0.4175	-1.29
153000	0.4175	-1.29
153100	0.4175	-1.29
153200	0.4150	-1.29
153300	0.4175	-1.29
153400	0.4175	-1.29
153500	0.4175	-1.29
153600	0.4175	-1.29
153700	0.4150	-1.29
153800	0.4150	-1.29
153900	0.4150	-1.29
154000	0.4150	-1.29
154100	0.4150	-1.29
154200	0.4150	-1.29
154300	0.4150	-1.29
154400	0.4150	-1.29
154500	0.4150	-1.29
154600	0.4150	-1.29
154700	0.4150	-1.29
154800	0.4150	-1.29
154900	0.4175	-1.29
155000	0.4175	-1.29
155100	0.4175	-1.29
155200	0.4175	-1.29
155300	0.4175	-1.29
155400	0.4175	-1.29
155500	0.4175	-1.29
155600	0.4175	-1.29
155700	0.4175	-1.29
155800	0.4175	-1.29
155900	0.4175	-1.29
156000	0.4175	-1.29
156100	0.4175	-1.29
156200	0.4175	-1.29
156300	0.4175	-1.29
156400	0.4175	-1.29
156500	0.4175	-1.29
156600	0.4175	-1.29
156700	0.4175	-1.29
156800	0.4175	-1.29
156900	0.4150	-1.29
157000	0.4150	-1.29
157100	0.4150	-1.29
157200	0.4125	-1.28
157300	0.4125	-1.28
157400	0.4125	-1.28
157500	0.4125	-1.28
157600	0.4100	-1.28
157700	0.4125	-1.28
157800	0.4125	-1.28
157900	0.4125	-1.28
158000	0.4125	-1.28
158100	0.4150	-1.28
158200	0.4150	-1.28
158300	0.4150	-1.28
158400	0.4150	-1.28
158500	0.4150	-1.28
158600	0.4175	-1.28
158700	0.4175	-1.28
158800	0.4175	-1.28
158900	0.4175	-1.28
159000	0.4175	-1.28
159100	0.4175	-1.28
159200	0.4175	-1.28
159300	0.4175	-1.28
159400	0.4175	-1.28
159500	0.4150	-1.27
159600	0.4150	-1.27
159700	0.4150	-1.27
159800	0.4125	-1.27
159900	0.4125	-1.27
160000	0.4125	-1.27
160100	0.4125	-1.27
160200	0.4100	-1.27
160300	0.4100	-1.27
160400	0.4100	-1.27
160500	0.4100	-1.27
160600	0.4100	-1.27
160700	0.4100	-1.27
160800	0.4075	-1.27
160900	0.4075	-1.27
161000	0.4075	-1.27
161100	0.4075	-1.27
161200	0.4075	-1.27
161300	0.4075	-1.27
161400	0.4075	-1.27
161500	0.4050	-1.27
161600	0.4050	-1.27
161700	0.4050	-1.27
161800	0.4050	-1.27
161900	0.4050	-1.27
162000	0.4050	-1.27
162100	0.4050	-1.27
162200	0.4050	-1.27
162300	0.4050	-1.27
162400	0.4050	-1.27
162500	0.4050	-1.27
162600	0.4050	-1.27
162700	0.4050	-1.27
162800	0.4025	-1.27
162900	0.4025	-1.27
163000	0.4025	-1.27
163100	0.4025	-1.27
163200	0.4025	-1.27
163300	0.4025	-1.27
163400	0.4025	-1.26
163500	0.4025	-1.26
163600	0.4025	-1.26
163700	0.4000	-1.26
163800	0.4000	-1.26
163900	0.4000	-1.26
164000	0.4000	-1.26
164100	0.4000	-1.26
164200	0.4000	-1.26
164300	0.4000	-1.26
164400	0.4000	-1.26
164500	0.4000	-1.26
164600	0.4000	-1.26
164700	0.4000	-1.26
164800	0.4000	-1.26
164900	0.4000	-1.26
165000	0.4000	-1.26
165100	0.4000	-1.26
165200	0.4000	-1.26
165300	0.4025	-1.26
165400	0.4025	-1.26
165500	0.4025	-1.27
165600	0.4025	-1.27
165700	0.4050	-1.27
165800	0.4050	-1.27
165900	0.4075	-1.27
166000	0.4100	-1.27
166100	0.4100	-1.27
166200	0.4125	-1.27
166300	0.4150	-1.27
166400	0.4200	-1.28
166500	0.4225	-1.28
166600	0.4250	-1.28
166700	0.4275	-1.28
166800	0.4325	-1.28
166900	0.4375	-1.28
167000	0.4400	-1.29
167100	0.4425	-1.29
167200	0.4475	-1.29
167300	0.4500	-1.29
167400	0.4525	-1.29
167500	0.4575	-1.29
167600	0.4575	-1.29
167700	0.4550	-1.29
167800	0.4525	-1.29
167900	0.4525	-1.29
168000	0.4500	-1.29
168100	0.4500	-1.29
168200	0.4475	-1.29
168300	0.4475	-1.29
168400	0.4475	-1.29
168500	0.4475	-1.29
168600	0.4475	-1.29
168700	0.4450	-1.29
168800	0.4450	-1.28
168900	0.4450	-1.29
169000	0.4450	-1.29
169100	0.4450	-1.29
169200	0.4450	-1.29
169300	0.4425	-1.29
169400	0.4400	-1.28
169500	0.4400	-1.28
169600	0.4400	-1.28
169700	0.4375	-1.28
169800	0.4375	-1.28
169900	0.4375	-1.28
170000	0.4350	-1.28
170100	0.4350	-1.28
170200	0.4350	-1.28
170300	0.4350	-1.28
170400	0.4325	-1.28
170500	0.4325	-1.28
170600	0.4325	-1.28
170700	0.4325	-1.28
170800	0.4325	-1.28
170900	0.4325	-1.28
171000	0.4325	-1.28
171100	0.4325	-1.28
171200	0.4325	-1.28
171300	0.4325	-1.28
171400	0.4325	-1.28
171500	0.4300	-1.28
171600	0.4300	-1.28
171700	0.4300	-1.28
171800	0.4300	-1.27
171900	0.4300	-1.27
172000	0.4300	-1.27
172100	0.4300	-1.27
172200	0.4300	-1.27
172300	0.4300	-1.27
172400	0.4300	-1.27
172500	0.4300	-1.27
172600	0.4300	-1.26
172700	0.4300	-1.26
172800	0.4300	-1.26
172900	0.4300	-1.26
173000	0.4325	-1.26
173100	0.4325	-1.26
173200	0.4325	-1.26
173300	0.4325	-1.26
173400	0.4325	-1.25
173500	0.4325	-1.25
173600	0.4325	-1.25
173700	0.4325	-1.25
173800	0.4325	-1.25
173900	0.4300	-1.25
174000	0.4300	-1.24
174100	0.4300	-1.24
174200	0.4325	-1.24
174300	0.4325	-1.24
174400	0.4325	-1.24
174500	0.4325	-1.24
174600	0.4350	-1.24
174700	0.4350	-1.23
174800	0.4350	-1.23
174900	0.4350	-1.23
175000	0.4375	-1.23
175100	0.4375	-1.23
175200	0.4375	-1.23
175300	0.4400	-1.23
175400	0.4400	-1.22
175500	0.4400	-1.22
175600	0.4375	-1.22
175700	0.4375	-1.21
175800	0.4350	-1.21
175900	0.4325	-1.20
176000	0.4325	-1.20
176100	0.4300	-1.20
176200	0.4300	-1.19
176300	0.4275	-1.19
176400	0.4275	-1.18
176500	0.4250	-1.18
176600	0.4250	-1.18
176700	0.4250	-1.18
176800	0.4250	-1.18
176900	0.4250	-1.18
177000	0.4250	-1.18
177100	0.4225	-1.17
177200	0.4225	-1.17
177300	0.4225	-1.17
177400	0.4225	-1.17
177500	0.4225	-1.17
177600	0.4200	-1.17
177700	0.4200	-1.16
177800	0.4200	-1.16
177900	0.4200	-1.16
178000	0.4175	-1.16
178100	0.4175	-1.16
178200	0.4175	-1.16
178300	0.4150	-1.16
178400	0.4150	-1.16
178500	0.4150	-1.16
178600	0.4125	-1.15
178700	0.4125	-1.15
178800	0.4100	-1.15
178900	0.4100	-1.15
179000	0.4100	-1.15
179100	0.4075	-1.15
179200	0.4075	-1.15
179300	0.4075	-1.15
179400	0.4050	-1.14
179500	0.4050	-1.14
179600	0.4050	-1.14
179700	0.4025	-1.14
179800	0.4025	-1.14
179900	0.4025	-1.15
180000	0.4050	-1.15
180100	0.4050	-1.15
180200	0.4050	-1.15
180300	0.4050	-1.15
180400	0.4050	-1.16
180500	0.4050	-1.16
180600	0.4050	-1.16
180700	0.4050	-1.16
180800	0.4050	-1.16
180900	0.4050	-1.17
181000	0.4050	-1.17
181100	0.4050	-1.17
181200	0.4050	-1.17
181300	0.4050	-1.17
181400	0.4050	-1.17
181500	0.4050	-1.17
181600	0.4050	-1.17
181700	0.4050	-1.17
181800	0.4050	-1.17
181900	0.4050	-1.17
182000	0.4050	-1.17
182100	0.4050	-1.17
182200	0.4050	-1.17
182300	0.4050	-1.17
182400	0.4050	-1.17
182500	0.4050	-1.17
182600	0.4050	-1.17
182700	0.4025	-1.17
182800	0.4025	-1.17
182900	0.4025	-1.17
183000	0.4025	-1.17
183100	0.4050	-1.17
183200	0.4050	-1.17
183300	0.4050	-1.17
183400	0.4050	-1.18
183500	0.4050	-1.18
183600	0.4050	-1.18
183700	0.4075	-1.18
183800	0.4075	-1.18
183900	0.4075	-1.18
184000	0.4075	-1.18
184100	0.4050	-1.18
184200	0.4050	-1.17
184300	0.4050	-1.17
184400	0.4050	-1.17
184500	0.4050	-1.17
184600	0.4075	-1.17
184700	0.4075	-1.17
184800	0.4075	-1.17
184900	0.4075	-1.17
185000	0.4075	-1.17
185100	0.4075	-1.17
185200	0.4100	-1.17
185300	0.4100	-1.17
185400	0.4100	-1.17
185500	0.4100	-1.18
185600	0.4125	-1.18
185700	0.4125	-1.18
185800	0.4125	-1.18
185900	0.4125	-1.18
186000	0.4125	-1.18
186100	0.4150	-1.18
186200	0.4150	-1.18
186300	0.4150	-1.18
186400	0.4150	-1.18
186500	0.4150	-1.18
186600	0.4150	-1.18
186700	0.4150	-1.19
186800	0.4175	-1.19
186900	0.4175	-1.19
187000	0.4200	-1.19
187100	0.4200	-1.20
187200	0.4200	-1.20
187300	0.4225	-1.20
187400	0.4225	-1.20
187500	0.4250	-1.20
187600	0.4250	-1.21
187700	0.4250	-1.21
187800	0.4250	-1.21
187900	0.4250	-1.21
188000	0.4250	-1.21
188100	0.4275	-1.21
188200	0.4275	-1.21
188300	0.4275	-1.21
188400	0.4275	-1.22
188500	0.4275	-1.22
188600	0.4275	-1.22
188700	0.4275	-1.22
188800	0.4275	-1.22
188900	0.4275	-1.22
189000	0.4275	-1.22
189100	0.4275	-1.22
189200	0.4275	-1.22
189300	0.4250	-1.22
189400	0.4250	-1.22
189500	0.4250	-1.21
189600	0.4225	-1.21
189700	0.4225	-1.21
189800	0.4200	-1.21
189900	0.4200	-1.20
190000	0.4175	-1.20
190100	0.4175	-1.20
190200	0.4175	-1.20
190300	0.4150	-1.19
190400	0.4150	-1.19
190500	0.4150	-1.19
190600	0.4125	-1.19
190700	0.4125	-1.18
190800	0.4125	-1.18
190900	0.4100	-1.18
191000	0.4100	-1.17
191100	0.4100	-1.17
191200	0.4100	-1.17
191300	0.4100	-1.17
191400	0.4100	-1.17
191500	0.4100	-1.17
191600	0.4100	-1.16
191700	0.4100	-1.16
191800	0.4100	-1.16
191900	0.4100	-1.16
192000	0.4100	-1.16
192100	0.4125	-1.16
192200	0.4125	-1.16
192300	0.4100	-1.16
192400	0.4100	-1.15
192500	0.4100	-1.15
192600	0.4100	-1.15
192700	0.4100	-1.15
192800	0.4100	-1.14
192900	0.4100	-1.14
193000	0.4075	-1.14
193100	0.4075	-1.14
193200	0.4075	-1.14
193300	0.4075	-1.14
193400	0.4075	-1.13
193500	0.4050	-1.13
193600	0.4050	-1.13
193700	0.4050	-1.12
193800	0.4025	-1.12
193900	0.4050	-1.12
194000	0.4050	-1.12
194100	0.4050	-1.12
194200	0.4050	-1.12
194300	0.4050	-1.12
194400	0.4050	-1.12
194500	0.4075	-1.12
194600	0.4075	-1.12
194700	0.4050	-1.12
194800	0.4050	-1.12
194900	0.4050	-1.12
195000	0.4050	-1.13
195100	0.4050	-1.12
195200	0.4050	-1.12
195300	0.4050	-1.12
195400	0.4050	-1.12
195500	0.4050	-1.12
195600	0.4050	-1.12
195700	0.4050	-1.12
195800	0.4025	-1.12
195900	0.4025	-1.12
196000	0.4025	-1.12
196100	0.4025	-1.11
196200	0.4025	-1.11
196300	0.4025	-1.11
196400	0.4025	-1.11
196500	0.4000	-1.11
196600	0.4000	-1.10
196700	0.4000	-1.10
196800	0.4000	-1.10
196900	0.4000	-1.10
197000	0.4000	-1.09
197100	0.4000	-1.09
197200	0.4000	-1.09
197300	0.4000	-1.08
197400	0.4000	-1.08
197500	0.4000	-1.08
197600	0.4000	-1.08
197700	0.4000	-1.07
197800	0.4000	-1.07
197900	0.4000	-1.07
198000	0.4000	-1.06
198100	0.4000	-1.06
198200	0.4000	-1.06
198300	0.4000	-1.05
198400	0.4000	-1.05
198500	0.4025	-1.05
198600	0.4025	-1.04
198700	0.4025	-1.04
198800	0.4025	-1.04
198900	0.4025	-1.03
199000	0.4025	-1.03
199100	0.4025	-1.03
199200	0.4025	-1.03
199300	0.4050	-1.02
199400	0.4050	-1.02
199500	0.4075	-1.02
199600	0.4075	-1.02
199700	0.4100	-1.02
199800	0.4100	-1.02
[truncated: 3,626 more rows]
