# Supplementary material for: The genetic basis of aneuploidy tolerance in wild yeast
Source: eLife. 2020 Jan 7;9:e52063. doi: 10.7554/eLife.52063 (PMC6970514; doi:10.7554/eLife.52063)
Supplement: Figure 1—source data 1. [file elife-52063-fig1-data1.zip › A1vB1/A1vB1_n20_ch10]

Bin start (bp)	MLE allele freq.	LOD score
0	0.6350	-1.29
100	0.6350	-1.29
200	0.6350	-1.29
300	0.6350	-1.29
400	0.6350	-1.29
500	0.6350	-1.29
600	0.6350	-1.29
700	0.6350	-1.29
800	0.6350	-1.29
900	0.6350	-1.29
1000	0.6350	-1.29
1100	0.6350	-1.29
1200	0.6350	-1.29
1300	0.6350	-1.29
1400	0.6350	-1.29
1500	0.6350	-1.29
1600	0.6350	-1.29
1700	0.6350	-1.29
1800	0.6325	-1.29
1900	0.6325	-1.29
2000	0.6325	-1.29
2100	0.6325	-1.29
2200	0.6325	-1.29
2300	0.6325	-1.29
2400	0.6325	-1.29
2500	0.6325	-1.29
2600	0.6325	-1.29
2700	0.6325	-1.29
2800	0.6325	-1.29
2900	0.6325	-1.29
3000	0.6325	-1.29
3100	0.6325	-1.29
3200	0.6325	-1.29
3300	0.6325	-1.29
3400	0.6325	-1.29
3500	0.6325	-1.29
3600	0.6325	-1.29
3700	0.6325	-1.29
3800	0.6325	-1.29
3900	0.6325	-1.29
4000	0.6325	-1.29
4100	0.6325	-1.29
4200	0.6325	-1.29
4300	0.6325	-1.29
4400	0.6325	-1.29
4500	0.6325	-1.29
4600	0.6325	-1.29
4700	0.6325	-1.29
4800	0.6325	-1.29
4900	0.6300	-1.29
5000	0.6300	-1.29
5100	0.6300	-1.29
5200	0.6300	-1.29
5300	0.6300	-1.29
5400	0.6300	-1.29
5500	0.6300	-1.29
5600	0.6300	-1.29
5700	0.6300	-1.29
5800	0.6300	-1.29
5900	0.6300	-1.29
6000	0.6300	-1.29
6100	0.6300	-1.29
6200	0.6300	-1.29
6300	0.6300	-1.29
6400	0.6300	-1.29
6500	0.6300	-1.29
6600	0.6300	-1.29
6700	0.6300	-1.29
6800	0.6300	-1.29
6900	0.6300	-1.29
7000	0.6300	-1.29
7100	0.6300	-1.29
7200	0.6300	-1.29
7300	0.6300	-1.29
7400	0.6300	-1.29
7500	0.6300	-1.29
7600	0.6300	-1.29
7700	0.6300	-1.29
7800	0.6300	-1.29
7900	0.6300	-1.29
8000	0.6275	-1.29
8100	0.6275	-1.29
8200	0.6275	-1.29
8300	0.6275	-1.29
8400	0.6275	-1.29
8500	0.6275	-1.29
8600	0.6275	-1.29
8700	0.6275	-1.29
8800	0.6275	-1.29
8900	0.6275	-1.29
9000	0.6275	-1.29
9100	0.6275	-1.29
9200	0.6275	-1.29
9300	0.6275	-1.29
9400	0.6275	-1.29
9500	0.6275	-1.29
9600	0.6275	-1.29
9700	0.6275	-1.29
9800	0.6275	-1.29
9900	0.6275	-1.29
10000	0.6275	-1.29
10100	0.6275	-1.29
10200	0.6275	-1.29
10300	0.6275	-1.29
10400	0.6275	-1.29
10500	0.6275	-1.29
10600	0.6275	-1.29
10700	0.6275	-1.29
10800	0.6275	-1.29
10900	0.6275	-1.29
11000	0.6275	-1.29
11100	0.6275	-1.29
11200	0.6275	-1.29
11300	0.6250	-1.29
11400	0.6250	-1.29
11500	0.6250	-1.29
11600	0.6250	-1.29
11700	0.6250	-1.29
11800	0.6250	-1.29
11900	0.6250	-1.29
12000	0.6250	-1.29
12100	0.6250	-1.29
12200	0.6250	-1.29
12300	0.6250	-1.29
12400	0.6250	-1.29
12500	0.6250	-1.29
12600	0.6250	-1.29
12700	0.6250	-1.29
12800	0.6250	-1.29
12900	0.6250	-1.29
13000	0.6250	-1.29
13100	0.6250	-1.29
13200	0.6250	-1.29
13300	0.6250	-1.29
13400	0.6250	-1.29
13500	0.6250	-1.29
13600	0.6250	-1.29
13700	0.6250	-1.29
13800	0.6250	-1.29
13900	0.6250	-1.29
14000	0.6250	-1.29
14100	0.6250	-1.29
14200	0.6250	-1.29
14300	0.6250	-1.29
14400	0.6250	-1.29
14500	0.6250	-1.29
14600	0.6225	-1.29
14700	0.6225	-1.29
14800	0.6225	-1.29
14900	0.6225	-1.29
15000	0.6225	-1.29
15100	0.6225	-1.29
15200	0.6225	-1.29
15300	0.6225	-1.29
15400	0.6225	-1.29
15500	0.6225	-1.29
15600	0.6225	-1.29
15700	0.6225	-1.29
15800	0.6225	-1.29
15900	0.6225	-1.29
16000	0.6225	-1.29
16100	0.6225	-1.29
16200	0.6225	-1.29
16300	0.6225	-1.29
16400	0.6225	-1.29
16500	0.6225	-1.29
16600	0.6225	-1.29
16700	0.6225	-1.29
16800	0.6225	-1.29
16900	0.6225	-1.29
17000	0.6225	-1.29
17100	0.6225	-1.29
17200	0.6225	-1.29
17300	0.6225	-1.29
17400	0.6225	-1.29
17500	0.6225	-1.29
17600	0.6225	-1.29
17700	0.6225	-1.29
17800	0.6225	-1.29
17900	0.6200	-1.29
18000	0.6200	-1.29
18100	0.6200	-1.29
18200	0.6200	-1.29
18300	0.6200	-1.29
18400	0.6200	-1.29
18500	0.6200	-1.29
18600	0.6200	-1.29
18700	0.6200	-1.29
18800	0.6200	-1.29
18900	0.6200	-1.29
19000	0.6200	-1.29
19100	0.6200	-1.29
19200	0.6200	-1.29
19300	0.6200	-1.29
19400	0.6200	-1.29
19500	0.6200	-1.29
19600	0.6200	-1.29
19700	0.6200	-1.29
19800	0.6200	-1.29
19900	0.6200	-1.29
20000	0.6200	-1.29
20100	0.6200	-1.29
20200	0.6200	-1.29
20300	0.6200	-1.29
20400	0.6200	-1.29
20500	0.6200	-1.29
20600	0.6200	-1.29
20700	0.6200	-1.29
20800	0.6200	-1.29
20900	0.6200	-1.29
21000	0.6200	-1.29
21100	0.6200	-1.29
21200	0.6200	-1.29
21300	0.6200	-1.29
21400	0.6200	-1.29
21500	0.6200	-1.29
21600	0.6200	-1.29
21700	0.6200	-1.29
21800	0.6200	-1.29
21900	0.6200	-1.29
22000	0.6200	-1.29
22100	0.6200	-1.29
22200	0.6200	-1.29
22300	0.6225	-1.29
22400	0.6225	-1.29
22500	0.6225	-1.29
22600	0.6225	-1.29
22700	0.6225	-1.29
22800	0.6250	-1.29
22900	0.6250	-1.29
23000	0.6275	-1.29
23100	0.6275	-1.29
23200	0.6300	-1.29
23300	0.6300	-1.29
23400	0.6325	-1.29
23500	0.6350	-1.28
23600	0.6350	-1.28
23700	0.6375	-1.28
23800	0.6400	-1.28
23900	0.6400	-1.28
24000	0.6425	-1.28
24100	0.6425	-1.28
24200	0.6450	-1.27
24300	0.6475	-1.27
24400	0.6475	-1.27
24500	0.6500	-1.27
24600	0.6525	-1.27
24700	0.6525	-1.27
24800	0.6525	-1.27
24900	0.6550	-1.27
25000	0.6550	-1.27
25100	0.6575	-1.27
25200	0.6575	-1.28
25300	0.6575	-1.28
25400	0.6575	-1.28
25500	0.6600	-1.27
25600	0.6600	-1.27
25700	0.6575	-1.27
25800	0.6575	-1.28
25900	0.6550	-1.28
26000	0.6525	-1.27
26100	0.6500	-1.27
26200	0.6475	-1.27
26300	0.6450	-1.27
26400	0.6425	-1.27
26500	0.6400	-1.26
26600	0.6375	-1.25
26700	0.6325	-1.25
26800	0.6300	-1.24
26900	0.6250	-1.23
27000	0.6225	-1.21
27100	0.6175	-1.20
27200	0.6125	-1.19
27300	0.6075	-1.18
27400	0.6050	-1.17
27500	0.6000	-1.16
27600	0.5975	-1.15
27700	0.5950	-1.15
27800	0.5925	-1.15
27900	0.5925	-1.15
28000	0.5900	-1.15
28100	0.5900	-1.16
28200	0.5950	-1.17
28300	0.5975	-1.18
28400	0.6025	-1.19
28500	0.6125	-1.21
28600	0.6200	-1.23
28700	0.6300	-1.25
28800	0.6375	-1.26
28900	0.6450	-1.27
29000	0.6525	-1.28
29100	0.6600	-1.29
29200	0.6675	-1.30
29300	0.6750	-1.30
29400	0.6800	-1.30
29500	0.6875	-1.30
29600	0.6950	-1.30
29700	0.7000	-1.29
29800	0.7075	-1.29
29900	0.7125	-1.28
30000	0.7175	-1.28
30100	0.7225	-1.27
30200	0.7250	-1.27
30300	0.7300	-1.26
30400	0.7350	-1.25
30500	0.7400	-1.24
30600	0.7425	-1.24
30700	0.7450	-1.23
30800	0.7475	-1.22
30900	0.7500	-1.22
31000	0.7500	-1.21
31100	0.7525	-1.20
31200	0.7550	-1.19
31300	0.7550	-1.19
31400	0.7575	-1.18
31500	0.7575	-1.17
31600	0.7600	-1.16
31700	0.7625	-1.15
31800	0.7650	-1.15
31900	0.7650	-1.15
32000	0.7650	-1.14
32100	0.7650	-1.14
32200	0.7675	-1.14
32300	0.7675	-1.13
32400	0.7675	-1.13
32500	0.7675	-1.13
32600	0.7675	-1.12
32700	0.7700	-1.12
32800	0.7700	-1.12
32900	0.7700	-1.11
33000	0.7725	-1.11
33100	0.7750	-1.10
33200	0.7750	-1.10
33300	0.7750	-1.10
33400	0.7750	-1.10
33500	0.7725	-1.10
33600	0.7725	-1.09
33700	0.7725	-1.09
33800	0.7725	-1.09
33900	0.7725	-1.09
34000	0.7700	-1.09
34100	0.7700	-1.09
34200	0.7700	-1.09
34300	0.7700	-1.09
34400	0.7675	-1.09
34500	0.7675	-1.09
34600	0.7675	-1.09
34700	0.7675	-1.08
34800	0.7650	-1.08
34900	0.7650	-1.08
35000	0.7650	-1.08
35100	0.7625	-1.08
35200	0.7625	-1.08
35300	0.7625	-1.07
35400	0.7600	-1.07
35500	0.7600	-1.07
35600	0.7575	-1.07
35700	0.7550	-1.08
35800	0.7525	-1.08
35900	0.7525	-1.08
36000	0.7500	-1.09
36100	0.7475	-1.09
36200	0.7450	-1.09
36300	0.7450	-1.09
36400	0.7425	-1.09
36500	0.7425	-1.09
36600	0.7400	-1.09
36700	0.7400	-1.09
36800	0.7375	-1.10
36900	0.7375	-1.09
37000	0.7375	-1.09
37100	0.7350	-1.09
37200	0.7350	-1.09
37300	0.7350	-1.09
37400	0.7325	-1.10
37500	0.7325	-1.10
37600	0.7300	-1.10
37700	0.7300	-1.10
37800	0.7275	-1.10
37900	0.7275	-1.10
38000	0.7250	-1.10
38100	0.7250	-1.10
38200	0.7225	-1.10
38300	0.7225	-1.10
38400	0.7200	-1.10
38500	0.7200	-1.10
38600	0.7175	-1.11
38700	0.7175	-1.11
38800	0.7150	-1.11
38900	0.7150	-1.11
39000	0.7125	-1.11
39100	0.7125	-1.12
39200	0.7100	-1.12
39300	0.7100	-1.12
39400	0.7075	-1.12
39500	0.7075	-1.12
39600	0.7050	-1.13
39700	0.7025	-1.13
39800	0.7025	-1.13
39900	0.7025	-1.13
40000	0.7000	-1.13
40100	0.7000	-1.13
40200	0.7000	-1.13
40300	0.6975	-1.14
40400	0.6975	-1.14
40500	0.6975	-1.14
40600	0.6975	-1.14
40700	0.6975	-1.14
40800	0.6950	-1.14
40900	0.6950	-1.14
41000	0.6950	-1.14
41100	0.6950	-1.14
41200	0.6950	-1.14
41300	0.6950	-1.14
41400	0.6950	-1.14
41500	0.6950	-1.14
41600	0.6950	-1.14
41700	0.6950	-1.14
41800	0.6950	-1.13
41900	0.6950	-1.13
42000	0.6950	-1.13
42100	0.6950	-1.13
42200	0.6950	-1.13
42300	0.6950	-1.13
42400	0.6975	-1.13
42500	0.6975	-1.13
42600	0.6975	-1.13
42700	0.6975	-1.12
42800	0.6975	-1.12
42900	0.6975	-1.12
43000	0.6975	-1.12
43100	0.6975	-1.12
43200	0.6975	-1.12
43300	0.6975	-1.12
43400	0.6975	-1.12
43500	0.6975	-1.12
43600	0.6975	-1.12
43700	0.6975	-1.11
43800	0.6975	-1.11
43900	0.6975	-1.11
44000	0.6975	-1.11
44100	0.6975	-1.11
44200	0.6975	-1.11
44300	0.6975	-1.11
44400	0.6975	-1.11
44500	0.6975	-1.11
44600	0.6975	-1.11
44700	0.6975	-1.11
44800	0.6975	-1.11
44900	0.6975	-1.11
45000	0.6975	-1.11
45100	0.6975	-1.11
45200	0.6975	-1.11
45300	0.6975	-1.10
45400	0.6975	-1.10
45500	0.6975	-1.10
45600	0.6975	-1.10
45700	0.6975	-1.10
45800	0.6975	-1.09
45900	0.6975	-1.09
46000	0.6975	-1.09
46100	0.6975	-1.09
46200	0.6975	-1.09
46300	0.6975	-1.09
46400	0.6975	-1.09
46500	0.6950	-1.09
46600	0.6950	-1.10
46700	0.6950	-1.10
46800	0.6950	-1.10
46900	0.6950	-1.10
47000	0.6950	-1.10
47100	0.6950	-1.10
47200	0.6950	-1.10
47300	0.6975	-1.09
47400	0.6975	-1.09
47500	0.6975	-1.09
47600	0.6975	-1.09
47700	0.6975	-1.09
47800	0.7000	-1.09
47900	0.6975	-1.09
48000	0.6975	-1.09
48100	0.6975	-1.09
48200	0.6975	-1.09
48300	0.6975	-1.09
48400	0.6975	-1.10
48500	0.6975	-1.10
48600	0.6950	-1.10
48700	0.6950	-1.10
48800	0.6950	-1.10
48900	0.6975	-1.10
49000	0.6975	-1.10
49100	0.6975	-1.10
49200	0.6975	-1.10
49300	0.6975	-1.10
49400	0.6975	-1.10
49500	0.6975	-1.10
49600	0.6975	-1.10
49700	0.6975	-1.10
49800	0.6975	-1.10
49900	0.6975	-1.10
50000	0.6975	-1.11
50100	0.6975	-1.11
50200	0.6950	-1.11
50300	0.6950	-1.11
50400	0.6950	-1.11
50500	0.6950	-1.11
50600	0.6950	-1.11
50700	0.6950	-1.11
50800	0.6950	-1.11
50900	0.6950	-1.11
51000	0.6925	-1.11
51100	0.6950	-1.11
51200	0.6950	-1.11
51300	0.6950	-1.10
51400	0.6950	-1.10
51500	0.6950	-1.10
51600	0.6975	-1.10
51700	0.6975	-1.09
51800	0.6975	-1.09
51900	0.6975	-1.09
52000	0.6975	-1.08
52100	0.6975	-1.08
52200	0.6975	-1.08
52300	0.6975	-1.08
52400	0.6975	-1.07
52500	0.6975	-1.07
52600	0.7000	-1.07
52700	0.7000	-1.07
52800	0.7000	-1.06
52900	0.6975	-1.06
53000	0.6975	-1.06
53100	0.6975	-1.06
53200	0.6975	-1.06
53300	0.6975	-1.06
53400	0.6975	-1.06
53500	0.6975	-1.06
53600	0.7000	-1.05
53700	0.7000	-1.05
53800	0.7000	-1.05
53900	0.7000	-1.04
54000	0.7000	-1.05
54100	0.7000	-1.05
54200	0.7000	-1.04
54300	0.7000	-1.04
54400	0.7000	-1.04
54500	0.7000	-1.03
54600	0.7000	-1.03
54700	0.7000	-1.03
54800	0.7000	-1.03
54900	0.7025	-1.02
55000	0.7025	-1.02
55100	0.7050	-1.01
55200	0.7050	-1.01
55300	0.7050	-1.01
55400	0.7075	-1.00
55500	0.7100	-1.00
55600	0.7100	-1.00
55700	0.7125	-1.00
55800	0.7150	-0.99
55900	0.7150	-0.99
56000	0.7175	-0.99
56100	0.7175	-0.98
56200	0.7200	-0.98
56300	0.7225	-0.98
56400	0.7225	-0.98
56500	0.7250	-0.97
56600	0.7275	-0.97
56700	0.7275	-0.97
56800	0.7300	-0.96
56900	0.7325	-0.96
57000	0.7325	-0.96
57100	0.7350	-0.96
57200	0.7325	-0.96
57300	0.7325	-0.97
57400	0.7300	-0.98
57500	0.7300	-0.99
57600	0.7275	-1.00
57700	0.7250	-1.01
57800	0.7250	-1.01
57900	0.7225	-1.02
58000	0.7225	-1.03
58100	0.7200	-1.03
58200	0.7200	-1.03
58300	0.7175	-1.04
58400	0.7175	-1.04
58500	0.7175	-1.05
58600	0.7150	-1.05
58700	0.7150	-1.05
58800	0.7125	-1.06
58900	0.7100	-1.06
59000	0.7100	-1.07
59100	0.7075	-1.07
59200	0.7075	-1.08
59300	0.7075	-1.08
59400	0.7075	-1.08
59500	0.7075	-1.08
59600	0.7100	-1.07
59700	0.7100	-1.07
59800	0.7100	-1.07
59900	0.7125	-1.07
60000	0.7125	-1.07
60100	0.7125	-1.06
60200	0.7150	-1.06
60300	0.7150	-1.06
60400	0.7150	-1.06
60500	0.7150	-1.06
60600	0.7150	-1.06
60700	0.7150	-1.06
60800	0.7175	-1.06
60900	0.7175	-1.06
61000	0.7150	-1.06
61100	0.7150	-1.06
61200	0.7150	-1.06
61300	0.7150	-1.06
61400	0.7150	-1.07
61500	0.7150	-1.06
61600	0.7150	-1.06
61700	0.7150	-1.06
61800	0.7150	-1.06
61900	0.7125	-1.06
62000	0.7100	-1.07
62100	0.7075	-1.07
62200	0.7050	-1.08
62300	0.7025	-1.09
62400	0.6975	-1.10
62500	0.6950	-1.10
62600	0.6925	-1.11
62700	0.6900	-1.11
62800	0.6850	-1.12
62900	0.6850	-1.12
63000	0.6825	-1.13
63100	0.6800	-1.13
63200	0.6800	-1.14
63300	0.6775	-1.14
63400	0.6750	-1.14
63500	0.6725	-1.15
63600	0.6725	-1.15
63700	0.6700	-1.15
63800	0.6700	-1.15
63900	0.6675	-1.15
64000	0.6675	-1.16
64100	0.6650	-1.16
64200	0.6650	-1.16
64300	0.6650	-1.16
64400	0.6625	-1.16
64500	0.6625	-1.16
64600	0.6625	-1.16
64700	0.6600	-1.16
64800	0.6600	-1.16
64900	0.6600	-1.16
65000	0.6600	-1.16
65100	0.6575	-1.16
65200	0.6575	-1.16
65300	0.6575	-1.17
65400	0.6550	-1.17
65500	0.6550	-1.17
65600	0.6550	-1.17
65700	0.6525	-1.17
65800	0.6525	-1.17
65900	0.6525	-1.17
66000	0.6525	-1.17
66100	0.6525	-1.17
66200	0.6525	-1.17
66300	0.6525	-1.17
66400	0.6525	-1.17
66500	0.6525	-1.17
66600	0.6525	-1.17
66700	0.6525	-1.17
66800	0.6525	-1.17
66900	0.6525	-1.18
67000	0.6525	-1.18
67100	0.6525	-1.18
67200	0.6525	-1.18
67300	0.6525	-1.18
67400	0.6525	-1.18
67500	0.6550	-1.18
67600	0.6550	-1.18
67700	0.6550	-1.18
67800	0.6525	-1.18
67900	0.6525	-1.18
68000	0.6525	-1.18
68100	0.6525	-1.18
68200	0.6525	-1.18
68300	0.6525	-1.18
68400	0.6525	-1.18
68500	0.6550	-1.18
68600	0.6550	-1.18
68700	0.6550	-1.18
68800	0.6550	-1.18
68900	0.6550	-1.18
69000	0.6550	-1.18
69100	0.6550	-1.19
69200	0.6550	-1.19
69300	0.6550	-1.19
69400	0.6550	-1.19
69500	0.6550	-1.19
69600	0.6550	-1.19
69700	0.6550	-1.19
69800	0.6550	-1.19
69900	0.6575	-1.19
70000	0.6575	-1.19
70100	0.6575	-1.19
70200	0.6575	-1.19
70300	0.6575	-1.19
70400	0.6550	-1.20
70500	0.6550	-1.20
70600	0.6550	-1.20
70700	0.6550	-1.20
70800	0.6550	-1.20
70900	0.6550	-1.20
71000	0.6550	-1.20
71100	0.6550	-1.21
71200	0.6550	-1.21
71300	0.6550	-1.21
71400	0.6550	-1.21
71500	0.6525	-1.21
71600	0.6525	-1.21
71700	0.6525	-1.21
71800	0.6525	-1.21
71900	0.6525	-1.21
72000	0.6525	-1.21
72100	0.6525	-1.21
72200	0.6525	-1.21
72300	0.6500	-1.21
72400	0.6500	-1.21
72500	0.6500	-1.21
72600	0.6500	-1.21
72700	0.6475	-1.21
72800	0.6475	-1.21
72900	0.6475	-1.21
73000	0.6475	-1.21
73100	0.6450	-1.21
73200	0.6450	-1.20
73300	0.6450	-1.20
73400	0.6450	-1.20
73500	0.6450	-1.20
73600	0.6450	-1.20
73700	0.6425	-1.20
73800	0.6425	-1.20
73900	0.6425	-1.20
74000	0.6425	-1.20
74100	0.6400	-1.20
74200	0.6400	-1.20
74300	0.6400	-1.21
74400	0.6400	-1.21
74500	0.6375	-1.21
74600	0.6375	-1.21
74700	0.6375	-1.20
74800	0.6375	-1.20
74900	0.6375	-1.20
75000	0.6375	-1.20
75100	0.6375	-1.20
75200	0.6400	-1.20
75300	0.6400	-1.20
75400	0.6400	-1.19
75500	0.6400	-1.19
75600	0.6400	-1.19
75700	0.6400	-1.19
75800	0.6400	-1.18
75900	0.6400	-1.18
76000	0.6400	-1.18
76100	0.6400	-1.18
76200	0.6400	-1.18
76300	0.6400	-1.18
76400	0.6375	-1.17
76500	0.6375	-1.17
76600	0.6375	-1.17
76700	0.6375	-1.17
76800	0.6375	-1.17
76900	0.6375	-1.17
77000	0.6375	-1.17
77100	0.6400	-1.16
77200	0.6400	-1.16
77300	0.6400	-1.16
77400	0.6425	-1.16
77500	0.6425	-1.16
77600	0.6425	-1.15
77700	0.6450	-1.15
77800	0.6450	-1.15
77900	0.6475	-1.14
78000	0.6475	-1.14
78100	0.6475	-1.14
78200	0.6500	-1.13
78300	0.6500	-1.13
78400	0.6525	-1.13
78500	0.6525	-1.12
78600	0.6550	-1.12
78700	0.6550	-1.12
78800	0.6550	-1.11
78900	0.6575	-1.11
79000	0.6575	-1.11
79100	0.6600	-1.10
79200	0.6600	-1.10
79300	0.6600	-1.10
79400	0.6625	-1.09
79500	0.6625	-1.09
79600	0.6625	-1.09
79700	0.6650	-1.08
79800	0.6675	-1.08
79900	0.6675	-1.07
80000	0.6675	-1.07
80100	0.6700	-1.06
80200	0.6700	-1.06
80300	0.6700	-1.06
80400	0.6725	-1.05
80500	0.6700	-1.05
80600	0.6700	-1.05
80700	0.6725	-1.04
80800	0.6725	-1.04
80900	0.6725	-1.03
81000	0.6725	-1.03
81100	0.6725	-1.03
81200	0.6725	-1.02
81300	0.6725	-1.02
81400	0.6725	-1.02
81500	0.6725	-1.02
81600	0.6725	-1.01
81700	0.6725	-1.01
81800	0.6725	-1.01
81900	0.6725	-1.01
82000	0.6725	-1.00
82100	0.6725	-1.00
82200	0.6725	-1.00
82300	0.6725	-1.00
82400	0.6725	-0.99
82500	0.6725	-0.99
82600	0.6725	-0.99
82700	0.6725	-0.99
82800	0.6725	-0.99
82900	0.6725	-0.99
83000	0.6725	-0.99
83100	0.6750	-0.99
83200	0.6750	-0.99
83300	0.6725	-0.99
83400	0.6725	-0.99
83500	0.6725	-0.99
83600	0.6725	-1.00
83700	0.6700	-1.00
83800	0.6700	-1.00
83900	0.6700	-1.00
84000	0.6675	-1.00
84100	0.6650	-1.00
84200	0.6650	-1.01
84300	0.6625	-1.01
84400	0.6625	-1.01
84500	0.6600	-1.01
84600	0.6600	-1.01
84700	0.6575	-1.01
84800	0.6575	-1.02
84900	0.6550	-1.02
85000	0.6550	-1.02
85100	0.6525	-1.03
85200	0.6525	-1.03
85300	0.6500	-1.03
85400	0.6500	-1.03
85500	0.6475	-1.04
85600	0.6475	-1.04
85700	0.6450	-1.04
85800	0.6450	-1.04
85900	0.6425	-1.04
86000	0.6425	-1.04
86100	0.6425	-1.05
86200	0.6400	-1.05
86300	0.6400	-1.05
86400	0.6375	-1.05
86500	0.6375	-1.06
86600	0.6350	-1.06
86700	0.6350	-1.06
86800	0.6325	-1.07
86900	0.6325	-1.07
87000	0.6300	-1.07
87100	0.6300	-1.08
87200	0.6275	-1.08
87300	0.6250	-1.08
87400	0.6250	-1.09
87500	0.6225	-1.09
87600	0.6225	-1.10
87700	0.6200	-1.10
87800	0.6200	-1.10
87900	0.6175	-1.11
88000	0.6150	-1.11
88100	0.6150	-1.11
88200	0.6125	-1.12
88300	0.6125	-1.12
88400	0.6100	-1.13
88500	0.6100	-1.13
88600	0.6075	-1.13
88700	0.6050	-1.14
88800	0.6050	-1.14
88900	0.6050	-1.14
89000	0.6025	-1.14
89100	0.6025	-1.14
89200	0.6000	-1.15
89300	0.6000	-1.15
89400	0.5975	-1.15
89500	0.5975	-1.15
89600	0.5950	-1.15
89700	0.5950	-1.16
89800	0.5925	-1.16
89900	0.5925	-1.16
90000	0.5925	-1.16
90100	0.5925	-1.16
90200	0.5925	-1.16
90300	0.5925	-1.16
90400	0.5925	-1.16
90500	0.5925	-1.16
90600	0.5925	-1.16
90700	0.5925	-1.16
90800	0.5925	-1.16
90900	0.5925	-1.16
91000	0.5925	-1.16
91100	0.5925	-1.16
91200	0.5925	-1.16
91300	0.5925	-1.16
91400	0.5925	-1.16
91500	0.5925	-1.16
91600	0.5925	-1.16
91700	0.5925	-1.16
91800	0.5950	-1.16
91900	0.5925	-1.16
92000	0.5925	-1.16
92100	0.5925	-1.16
92200	0.5925	-1.16
92300	0.5925	-1.16
92400	0.5900	-1.16
92500	0.5900	-1.16
92600	0.5900	-1.16
92700	0.5900	-1.16
92800	0.5900	-1.16
92900	0.5900	-1.15
93000	0.5900	-1.15
93100	0.5900	-1.15
93200	0.5900	-1.15
93300	0.5875	-1.15
93400	0.5875	-1.15
93500	0.5875	-1.15
93600	0.5875	-1.15
93700	0.5875	-1.15
93800	0.5875	-1.15
93900	0.5875	-1.15
94000	0.5875	-1.15
94100	0.5850	-1.15
94200	0.5850	-1.15
94300	0.5850	-1.15
94400	0.5850	-1.15
94500	0.5850	-1.15
94600	0.5850	-1.15
94700	0.5850	-1.15
94800	0.5825	-1.15
94900	0.5825	-1.15
95000	0.5825	-1.15
95100	0.5825	-1.15
95200	0.5825	-1.15
95300	0.5825	-1.15
95400	0.5825	-1.15
95500	0.5825	-1.14
95600	0.5825	-1.14
95700	0.5825	-1.14
95800	0.5825	-1.14
95900	0.5825	-1.14
96000	0.5800	-1.14
96100	0.5800	-1.15
96200	0.5800	-1.15
96300	0.5800	-1.14
96400	0.5800	-1.14
96500	0.5825	-1.14
96600	0.5825	-1.14
96700	0.5825	-1.14
96800	0.5825	-1.14
96900	0.5825	-1.14
97000	0.5825	-1.13
97100	0.5825	-1.13
97200	0.5850	-1.13
97300	0.5850	-1.12
97400	0.5850	-1.12
97500	0.5850	-1.12
97600	0.5875	-1.12
97700	0.5875	-1.11
97800	0.5875	-1.11
97900	0.5875	-1.11
98000	0.5900	-1.11
98100	0.5900	-1.10
98200	0.5900	-1.10
98300	0.5900	-1.10
98400	0.5900	-1.10
98500	0.5925	-1.09
98600	0.5925	-1.09
98700	0.5925	-1.09
98800	0.5925	-1.09
98900	0.5925	-1.09
99000	0.5925	-1.08
99100	0.5950	-1.08
99200	0.5950	-1.08
99300	0.5950	-1.08
99400	0.5950	-1.07
99500	0.5975	-1.07
99600	0.5975	-1.07
99700	0.5975	-1.07
99800	0.5975	-1.06
99900	0.5950	-1.06
100000	0.5950	-1.06
100100	0.5950	-1.06
100200	0.5925	-1.06
100300	0.5925	-1.06
100400	0.5900	-1.06
100500	0.5900	-1.06
100600	0.5875	-1.06
100700	0.5875	-1.06
100800	0.5850	-1.06
100900	0.5850	-1.06
101000	0.5825	-1.06
101100	0.5825	-1.06
101200	0.5800	-1.06
101300	0.5775	-1.07
101400	0.5775	-1.07
101500	0.5750	-1.08
101600	0.5725	-1.08
101700	0.5725	-1.09
101800	0.5700	-1.09
101900	0.5675	-1.10
102000	0.5650	-1.10
102100	0.5650	-1.10
102200	0.5625	-1.11
102300	0.5600	-1.11
102400	0.5600	-1.12
102500	0.5600	-1.12
102600	0.5600	-1.12
102700	0.5600	-1.11
102800	0.5600	-1.11
102900	0.5600	-1.11
103000	0.5600	-1.11
103100	0.5600	-1.11
103200	0.5600	-1.11
103300	0.5600	-1.11
103400	0.5600	-1.11
103500	0.5575	-1.11
103600	0.5575	-1.11
103700	0.5550	-1.11
103800	0.5550	-1.12
103900	0.5525	-1.12
104000	0.5500	-1.13
104100	0.5500	-1.13
104200	0.5475	-1.13
104300	0.5450	-1.14
104400	0.5450	-1.14
104500	0.5425	-1.14
104600	0.5425	-1.15
104700	0.5400	-1.15
104800	0.5400	-1.15
104900	0.5375	-1.15
105000	0.5375	-1.15
105100	0.5375	-1.16
105200	0.5350	-1.16
105300	0.5350	-1.16
105400	0.5325	-1.16
105500	0.5325	-1.16
105600	0.5325	-1.17
105700	0.5300	-1.17
105800	0.5300	-1.17
105900	0.5275	-1.17
106000	0.5275	-1.17
106100	0.5275	-1.17
106200	0.5275	-1.17
106300	0.5250	-1.18
106400	0.5250	-1.18
106500	0.5250	-1.18
106600	0.5225	-1.18
106700	0.5225	-1.18
106800	0.5200	-1.18
106900	0.5200	-1.19
107000	0.5200	-1.19
107100	0.5175	-1.19
107200	0.5175	-1.19
107300	0.5150	-1.19
107400	0.5150	-1.19
107500	0.5125	-1.19
107600	0.5125	-1.19
107700	0.5100	-1.20
107800	0.5075	-1.20
107900	0.5075	-1.20
108000	0.5050	-1.20
108100	0.5050	-1.20
108200	0.5050	-1.20
108300	0.5050	-1.20
108400	0.5050	-1.20
108500	0.5075	-1.19
108600	0.5075	-1.19
108700	0.5100	-1.19
108800	0.5100	-1.18
108900	0.5125	-1.18
109000	0.5150	-1.17
109100	0.5150	-1.17
109200	0.5150	-1.17
109300	0.5175	-1.16
109400	0.5175	-1.16
109500	0.5200	-1.15
109600	0.5200	-1.15
109700	0.5200	-1.15
109800	0.5225	-1.14
109900	0.5225	-1.14
110000	0.5250	-1.14
110100	0.5250	-1.13
110200	0.5275	-1.13
110300	0.5275	-1.12
110400	0.5300	-1.12
110500	0.5300	-1.11
110600	0.5325	-1.11
110700	0.5325	-1.10
110800	0.5350	-1.10
110900	0.5375	-1.09
111000	0.5375	-1.09
111100	0.5400	-1.08
111200	0.5425	-1.08
111300	0.5450	-1.07
111400	0.5450	-1.07
111500	0.5475	-1.06
111600	0.5500	-1.05
111700	0.5500	-1.05
111800	0.5525	-1.05
111900	0.5550	-1.04
112000	0.5550	-1.04
112100	0.5575	-1.03
112200	0.5575	-1.03
112300	0.5600	-1.03
112400	0.5600	-1.02
112500	0.5600	-1.02
112600	0.5625	-1.02
112700	0.5625	-1.02
112800	0.5650	-1.01
112900	0.5650	-1.01
113000	0.5650	-1.01
113100	0.5675	-1.01
113200	0.5675	-1.01
113300	0.5700	-1.00
113400	0.5700	-1.00
113500	0.5725	-1.00
113600	0.5725	-1.00
113700	0.5750	-1.00
113800	0.5750	-0.99
113900	0.5775	-0.99
114000	0.5775	-0.99
114100	0.5800	-0.99
114200	0.5800	-0.99
114300	0.5825	-0.99
114400	0.5825	-0.99
114500	0.5850	-0.99
114600	0.5850	-0.99
114700	0.5850	-0.99
114800	0.5875	-0.99
114900	0.5850	-1.00
115000	0.5850	-1.00
115100	0.5850	-1.01
115200	0.5850	-1.01
115300	0.5825	-1.02
115400	0.5825	-1.02
115500	0.5800	-1.03
115600	0.5800	-1.03
115700	0.5775	-1.04
115800	0.5775	-1.04
115900	0.5775	-1.05
116000	0.5750	-1.05
116100	0.5750	-1.05
116200	0.5725	-1.06
116300	0.5725	-1.07
116400	0.5700	-1.07
116500	0.5700	-1.08
116600	0.5700	-1.08
116700	0.5675	-1.08
116800	0.5675	-1.09
116900	0.5675	-1.09
117000	0.5650	-1.10
117100	0.5650	-1.10
117200	0.5650	-1.11
117300	0.5650	-1.11
117400	0.5650	-1.11
117500	0.5650	-1.11
117600	0.5650	-1.11
117700	0.5650	-1.12
117800	0.5650	-1.12
117900	0.5675	-1.12
118000	0.5675	-1.12
118100	0.5675	-1.12
118200	0.5675	-1.12
118300	0.5675	-1.13
118400	0.5675	-1.13
118500	0.5675	-1.13
118600	0.5675	-1.13
118700	0.5700	-1.13
118800	0.5700	-1.13
118900	0.5700	-1.13
119000	0.5725	-1.13
119100	0.5700	-1.14
119200	0.5650	-1.15
119300	0.5600	-1.15
119400	0.5575	-1.16
119500	0.5525	-1.17
119600	0.5475	-1.17
119700	0.5450	-1.18
119800	0.5400	-1.19
119900	0.5375	-1.19
120000	0.5350	-1.20
120100	0.5300	-1.20
120200	0.5275	-1.21
120300	0.5225	-1.21
120400	0.5200	-1.22
120500	0.5175	-1.22
120600	0.5150	-1.23
120700	0.5125	-1.23
120800	0.5125	-1.23
120900	0.5100	-1.24
121000	0.5050	-1.24
121100	0.5025	-1.24
121200	0.4975	-1.25
121300	0.4950	-1.25
121400	0.4950	-1.25
121500	0.4925	-1.26
121600	0.4900	-1.26
121700	0.4875	-1.26
121800	0.4850	-1.26
121900	0.4825	-1.26
122000	0.4825	-1.27
122100	0.4800	-1.27
122200	0.4775	-1.27
122300	0.4750	-1.27
122400	0.4725	-1.27
122500	0.4700	-1.28
122600	0.4700	-1.28
122700	0.4675	-1.28
122800	0.4650	-1.28
122900	0.4625	-1.28
123000	0.4600	-1.28
123100	0.4600	-1.28
123200	0.4575	-1.28
123300	0.4550	-1.29
123400	0.4525	-1.29
123500	0.4500	-1.29
123600	0.4500	-1.29
123700	0.4475	-1.29
123800	0.4475	-1.29
123900	0.4450	-1.29
124000	0.4450	-1.29
124100	0.4425	-1.29
124200	0.4425	-1.29
124300	0.4400	-1.29
124400	0.4400	-1.29
124500	0.4375	-1.29
124600	0.4375	-1.29
124700	0.4375	-1.29
124800	0.4350	-1.29
124900	0.4350	-1.29
125000	0.4325	-1.29
125100	0.4325	-1.30
125200	0.4325	-1.30
125300	0.4300	-1.30
125400	0.4300	-1.30
125500	0.4300	-1.30
125600	0.4275	-1.30
125700	0.4275	-1.30
125800	0.4250	-1.30
125900	0.4250	-1.30
126000	0.4225	-1.30
126100	0.4200	-1.30
126200	0.4200	-1.30
126300	0.4175	-1.30
126400	0.4175	-1.30
126500	0.4175	-1.30
126600	0.4175	-1.30
126700	0.4175	-1.30
126800	0.4175	-1.30
126900	0.4200	-1.30
127000	0.4200	-1.30
127100	0.4200	-1.30
127200	0.4200	-1.30
127300	0.4200	-1.30
127400	0.4200	-1.30
127500	0.4200	-1.30
127600	0.4200	-1.30
127700	0.4200	-1.30
127800	0.4200	-1.30
127900	0.4200	-1.30
128000	0.4200	-1.30
128100	0.4200	-1.30
128200	0.4200	-1.30
128300	0.4200	-1.30
128400	0.4225	-1.30
128500	0.4225	-1.30
128600	0.4225	-1.30
128700	0.4250	-1.30
128800	0.4250	-1.29
128900	0.4275	-1.29
129000	0.4275	-1.29
129100	0.4275	-1.29
129200	0.4300	-1.29
129300	0.4300	-1.29
129400	0.4300	-1.29
129500	0.4325	-1.29
129600	0.4325	-1.29
129700	0.4325	-1.29
129800	0.4350	-1.29
129900	0.4350	-1.29
130000	0.4350	-1.29
130100	0.4350	-1.29
130200	0.4350	-1.29
130300	0.4325	-1.29
130400	0.4325	-1.29
130500	0.4325	-1.29
130600	0.4325	-1.29
130700	0.4300	-1.29
130800	0.4300	-1.29
130900	0.4300	-1.29
131000	0.4300	-1.29
131100	0.4300	-1.29
131200	0.4300	-1.29
131300	0.4275	-1.29
131400	0.4275	-1.29
131500	0.4275	-1.29
131600	0.4250	-1.29
131700	0.4250	-1.29
131800	0.4250	-1.29
131900	0.4225	-1.29
132000	0.4200	-1.30
132100	0.4175	-1.30
132200	0.4150	-1.30
132300	0.4125	-1.30
132400	0.4100	-1.30
132500	0.4100	-1.30
132600	0.4075	-1.30
132700	0.4050	-1.30
132800	0.4025	-1.30
132900	0.4000	-1.30
133000	0.4000	-1.30
133100	0.3975	-1.30
133200	0.3950	-1.30
133300	0.3950	-1.30
133400	0.3925	-1.30
133500	0.3925	-1.30
133600	0.3900	-1.30
133700	0.3900	-1.30
133800	0.3875	-1.30
133900	0.3875	-1.30
134000	0.3850	-1.30
134100	0.3850	-1.29
134200	0.3825	-1.29
134300	0.3800	-1.29
134400	0.3775	-1.29
134500	0.3775	-1.29
134600	0.3750	-1.29
134700	0.3725	-1.29
134800	0.3725	-1.29
134900	0.3700	-1.28
135000	0.3700	-1.28
135100	0.3675	-1.28
135200	0.3675	-1.28
135300	0.3700	-1.28
135400	0.3700	-1.28
135500	0.3700	-1.28
135600	0.3700	-1.28
135700	0.3700	-1.28
135800	0.3700	-1.28
135900	0.3700	-1.28
136000	0.3700	-1.28
136100	0.3700	-1.28
136200	0.3700	-1.28
136300	0.3700	-1.28
136400	0.3700	-1.28
136500	0.3700	-1.28
136600	0.3700	-1.28
136700	0.3700	-1.28
136800	0.3700	-1.28
136900	0.3700	-1.28
137000	0.3700	-1.28
137100	0.3700	-1.28
137200	0.3700	-1.28
137300	0.3675	-1.28
137400	0.3675	-1.28
137500	0.3675	-1.28
137600	0.3675	-1.28
137700	0.3675	-1.28
137800	0.3700	-1.28
137900	0.3700	-1.28
138000	0.3700	-1.28
138100	0.3700	-1.28
138200	0.3700	-1.28
138300	0.3700	-1.28
138400	0.3700	-1.28
138500	0.3700	-1.29
138600	0.3700	-1.29
138700	0.3700	-1.29
138800	0.3700	-1.29
138900	0.3700	-1.29
139000	0.3700	-1.29
139100	0.3725	-1.29
139200	0.3725	-1.29
139300	0.3725	-1.29
139400	0.3725	-1.29
139500	0.3725	-1.29
139600	0.3725	-1.29
139700	0.3725	-1.29
139800	0.3725	-1.29
139900	0.3725	-1.29
140000	0.3700	-1.29
140100	0.3700	-1.29
140200	0.3700	-1.29
140300	0.3675	-1.29
140400	0.3675	-1.29
140500	0.3675	-1.29
140600	0.3650	-1.29
140700	0.3650	-1.29
140800	0.3650	-1.28
140900	0.3650	-1.28
141000	0.3650	-1.28
141100	0.3650	-1.28
141200	0.3675	-1.29
141300	0.3675	-1.29
141400	0.3675	-1.29
141500	0.3675	-1.29
141600	0.3675	-1.29
141700	0.3675	-1.28
141800	0.3650	-1.28
141900	0.3650	-1.28
142000	0.3625	-1.28
142100	0.3625	-1.28
142200	0.3625	-1.28
142300	0.3600	-1.27
142400	0.3600	-1.27
142500	0.3575	-1.27
142600	0.3575	-1.27
142700	0.3550	-1.27
142800	0.3550	-1.27
142900	0.3525	-1.27
143000	0.3500	-1.27
143100	0.3500	-1.27
143200	0.3475	-1.26
143300	0.3475	-1.26
143400	0.3450	-1.26
143500	0.3450	-1.26
143600	0.3425	-1.26
143700	0.3425	-1.26
143800	0.3400	-1.26
143900	0.3400	-1.25
144000	0.3375	-1.25
144100	0.3375	-1.25
144200	0.3350	-1.25
144300	0.3350	-1.25
144400	0.3325	-1.25
144500	0.3325	-1.25
144600	0.3325	-1.25
144700	0.3300	-1.25
144800	0.3300	-1.25
144900	0.3300	-1.25
145000	0.3300	-1.25
145100	0.3300	-1.25
145200	0.3300	-1.25
145300	0.3300	-1.25
145400	0.3300	-1.25
145500	0.3300	-1.25
145600	0.3300	-1.25
145700	0.3300	-1.25
145800	0.3325	-1.25
145900	0.3325	-1.25
146000	0.3325	-1.24
146100	0.3350	-1.25
146200	0.3375	-1.25
146300	0.3400	-1.25
146400	0.3400	-1.25
146500	0.3425	-1.25
146600	0.3425	-1.25
146700	0.3450	-1.25
146800	0.3450	-1.25
146900	0.3450	-1.25
147000	0.3450	-1.25
147100	0.3475	-1.25
147200	0.3475	-1.25
147300	0.3475	-1.25
147400	0.3475	-1.25
147500	0.3475	-1.25
147600	0.3475	-1.25
147700	0.3500	-1.25
147800	0.3500	-1.25
147900	0.3525	-1.26
148000	0.3525	-1.26
148100	0.3525	-1.26
148200	0.3550	-1.26
148300	0.3550	-1.26
148400	0.3550	-1.26
148500	0.3550	-1.26
148600	0.3550	-1.26
148700	0.3550	-1.26
148800	0.3575	-1.26
148900	0.3575	-1.26
149000	0.3575	-1.26
149100	0.3575	-1.26
149200	0.3575	-1.26
149300	0.3575	-1.26
149400	0.3575	-1.26
149500	0.3575	-1.26
149600	0.3575	-1.26
149700	0.3575	-1.26
149800	0.3575	-1.26
149900	0.3575	-1.26
150000	0.3575	-1.27
150100	0.3575	-1.27
150200	0.3575	-1.27
150300	0.3575	-1.27
150400	0.3600	-1.27
150500	0.3600	-1.27
150600	0.3600	-1.27
150700	0.3600	-1.27
150800	0.3600	-1.27
150900	0.3600	-1.27
151000	0.3600	-1.27
151100	0.3600	-1.27
151200	0.3600	-1.27
151300	0.3600	-1.27
151400	0.3600	-1.27
151500	0.3600	-1.27
151600	0.3575	-1.27
151700	0.3575	-1.27
151800	0.3575	-1.27
151900	0.3575	-1.27
152000	0.3575	-1.27
152100	0.3575	-1.27
152200	0.3575	-1.27
152300	0.3575	-1.27
152400	0.3600	-1.27
152500	0.3600	-1.27
152600	0.3600	-1.27
152700	0.3600	-1.27
152800	0.3600	-1.27
152900	0.3600	-1.27
153000	0.3600	-1.27
153100	0.3600	-1.27
153200	0.3600	-1.27
153300	0.3600	-1.27
153400	0.3600	-1.27
153500	0.3600	-1.27
153600	0.3600	-1.27
153700	0.3600	-1.27
153800	0.3625	-1.27
153900	0.3625	-1.27
154000	0.3625	-1.27
154100	0.3625	-1.27
154200	0.3650	-1.27
154300	0.3650	-1.27
154400	0.3650	-1.27
154500	0.3650	-1.27
154600	0.3675	-1.27
154700	0.3675	-1.27
154800	0.3675	-1.27
154900	0.3675	-1.27
155000	0.3700	-1.27
155100	0.3700	-1.27
155200	0.3700	-1.27
155300	0.3700	-1.27
155400	0.3700	-1.27
155500	0.3700	-1.27
155600	0.3700	-1.27
155700	0.3700	-1.27
155800	0.3700	-1.27
155900	0.3700	-1.27
156000	0.3700	-1.27
156100	0.3700	-1.27
156200	0.3700	-1.27
156300	0.3700	-1.27
156400	0.3700	-1.27
156500	0.3725	-1.27
156600	0.3725	-1.27
156700	0.3725	-1.27
156800	0.3750	-1.27
156900	0.3750	-1.27
157000	0.3750	-1.27
157100	0.3750	-1.27
157200	0.3750	-1.27
157300	0.3750	-1.27
157400	0.3750	-1.27
157500	0.3775	-1.27
157600	0.3775	-1.26
157700	0.3775	-1.26
157800	0.3800	-1.26
157900	0.3825	-1.26
158000	0.3825	-1.26
158100	0.3850	-1.26
158200	0.3875	-1.26
158300	0.3875	-1.26
158400	0.3900	-1.25
158500	0.3925	-1.25
158600	0.3950	-1.25
158700	0.3950	-1.25
158800	0.3975	-1.25
158900	0.4000	-1.25
159000	0.4025	-1.25
159100	0.4050	-1.24
159200	0.4050	-1.24
159300	0.4050	-1.24
159400	0.4050	-1.23
159500	0.4000	-1.23
159600	0.3975	-1.23
159700	0.3925	-1.23
159800	0.3900	-1.23
159900	0.3875	-1.23
160000	0.3850	-1.23
160100	0.3825	-1.23
160200	0.3800	-1.23
160300	0.3800	-1.23
160400	0.3775	-1.23
160500	0.3750	-1.23
160600	0.3725	-1.23
160700	0.3700	-1.23
160800	0.3675	-1.23
160900	0.3650	-1.23
161000	0.3625	-1.23
161100	0.3600	-1.23
161200	0.3575	-1.23
161300	0.3575	-1.23
161400	0.3550	-1.23
161500	0.3525	-1.23
161600	0.3525	-1.23
161700	0.3500	-1.23
161800	0.3475	-1.23
161900	0.3475	-1.23
162000	0.3450	-1.23
162100	0.3425	-1.23
162200	0.3425	-1.24
162300	0.3400	-1.24
162400	0.3400	-1.24
162500	0.3375	-1.24
162600	0.3350	-1.24
162700	0.3325	-1.24
162800	0.3325	-1.24
162900	0.3300	-1.24
163000	0.3275	-1.24
163100	0.3275	-1.24
163200	0.3250	-1.24
163300	0.3225	-1.24
163400	0.3225	-1.24
163500	0.3200	-1.24
163600	0.3200	-1.24
163700	0.3175	-1.24
163800	0.3175	-1.24
163900	0.3150	-1.24
164000	0.3150	-1.24
164100	0.3125	-1.24
164200	0.3125	-1.24
164300	0.3125	-1.24
164400	0.3100	-1.23
164500	0.3100	-1.23
164600	0.3075	-1.23
164700	0.3075	-1.23
164800	0.3050	-1.22
164900	0.3025	-1.22
165000	0.3025	-1.22
165100	0.3000	-1.22
165200	0.3000	-1.22
165300	0.2975	-1.22
165400	0.2975	-1.21
165500	0.2975	-1.21
165600	0.2975	-1.21
165700	0.2975	-1.21
165800	0.2975	-1.21
165900	0.2950	-1.21
166000	0.2950	-1.21
166100	0.2950	-1.21
166200	0.2950	-1.21
166300	0.2950	-1.21
166400	0.2950	-1.20
166500	0.2950	-1.20
166600	0.2925	-1.20
166700	0.2925	-1.20
166800	0.2925	-1.20
166900	0.2925	-1.20
167000	0.2925	-1.20
167100	0.2925	-1.20
167200	0.2925	-1.20
167300	0.2925	-1.20
167400	0.2950	-1.20
167500	0.2975	-1.21
167600	0.2975	-1.21
167700	0.2975	-1.21
167800	0.2975	-1.21
167900	0.3000	-1.21
168000	0.3000	-1.21
168100	0.3000	-1.21
168200	0.3000	-1.21
168300	0.3000	-1.22
168400	0.3000	-1.22
168500	0.3000	-1.22
168600	0.3000	-1.22
168700	0.3000	-1.22
168800	0.3000	-1.21
168900	0.3000	-1.21
169000	0.3025	-1.21
169100	0.3025	-1.21
169200	0.3000	-1.21
169300	0.3000	-1.21
169400	0.3000	-1.21
169500	0.3000	-1.20
169600	0.3000	-1.20
169700	0.3000	-1.20
169800	0.3000	-1.20
169900	0.3000	-1.20
170000	0.2975	-1.20
170100	0.2975	-1.19
170200	0.2975	-1.19
170300	0.2975	-1.19
170400	0.2975	-1.19
170500	0.2950	-1.19
170600	0.2975	-1.19
170700	0.2975	-1.19
170800	0.2975	-1.19
170900	0.3000	-1.19
171000	0.3000	-1.19
171100	0.3000	-1.20
171200	0.3025	-1.20
171300	0.3025	-1.20
171400	0.3025	-1.20
171500	0.3050	-1.20
171600	0.3050	-1.20
171700	0.3050	-1.21
171800	0.3075	-1.21
171900	0.3075	-1.21
172000	0.3075	-1.21
172100	0.3100	-1.21
172200	0.3100	-1.21
172300	0.3125	-1.22
172400	0.3125	-1.22
172500	0.3150	-1.22
172600	0.3150	-1.22
172700	0.3175	-1.22
172800	0.3175	-1.23
172900	0.3175	-1.23
173000	0.3200	-1.23
173100	0.3200	-1.23
173200	0.3225	-1.23
173300	0.3225	-1.23
173400	0.3225	-1.23
173500	0.3225	-1.23
173600	0.3200	-1.23
173700	0.3200	-1.23
173800	0.3175	-1.23
173900	0.3175	-1.23
174000	0.3175	-1.23
174100	0.3150	-1.23
174200	0.3150	-1.23
174300	0.3150	-1.23
174400	0.3150	-1.23
174500	0.3150	-1.23
174600	0.3150	-1.23
174700	0.3150	-1.23
174800	0.3125	-1.23
174900	0.3125	-1.23
175000	0.3125	-1.23
175100	0.3100	-1.23
175200	0.3100	-1.23
175300	0.3100	-1.23
175400	0.3075	-1.23
175500	0.3075	-1.23
175600	0.3075	-1.24
175700	0.3075	-1.24
175800	0.3075	-1.24
175900	0.3075	-1.24
176000	0.3075	-1.24
176100	0.3050	-1.24
176200	0.3050	-1.24
176300	0.3050	-1.24
176400	0.3050	-1.24
176500	0.3025	-1.24
176600	0.3025	-1.25
176700	0.3025	-1.25
176800	0.3025	-1.25
176900	0.3000	-1.25
177000	0.3000	-1.25
177100	0.3000	-1.25
177200	0.2975	-1.25
177300	0.2975	-1.25
177400	0.2975	-1.25
177500	0.2950	-1.25
177600	0.2950	-1.25
177700	0.2950	-1.25
177800	0.2950	-1.25
177900	0.2950	-1.25
178000	0.2950	-1.25
178100	0.2950	-1.25
178200	0.2950	-1.25
178300	0.2925	-1.25
178400	0.2925	-1.25
178500	0.2925	-1.25
178600	0.2925	-1.25
178700	0.2925	-1.25
178800	0.2925	-1.26
178900	0.2925	-1.26
179000	0.2925	-1.26
179100	0.2900	-1.26
179200	0.2900	-1.26
179300	0.2900	-1.26
179400	0.2900	-1.26
179500	0.2900	-1.26
179600	0.2900	-1.26
179700	0.2900	-1.26
179800	0.2900	-1.26
179900	0.2900	-1.26
180000	0.2925	-1.26
180100	0.2925	-1.27
180200	0.2925	-1.27
180300	0.2925	-1.27
180400	0.2925	-1.27
180500	0.2950	-1.27
180600	0.2950	-1.27
180700	0.2950	-1.27
180800	0.2950	-1.27
180900	0.2950	-1.27
181000	0.2950	-1.27
181100	0.2975	-1.27
181200	0.2975	-1.27
181300	0.2975	-1.27
181400	0.2975	-1.27
181500	0.2975	-1.27
181600	0.2950	-1.27
181700	0.2950	-1.27
181800	0.2950	-1.27
181900	0.2925	-1.27
182000	0.2925	-1.27
182100	0.2925	-1.27
182200	0.2950	-1.27
182300	0.2950	-1.27
182400	0.2975	-1.27
182500	0.2975	-1.27
182600	0.3000	-1.27
182700	0.3000	-1.27
182800	0.3025	-1.27
182900	0.3025	-1.27
183000	0.3050	-1.27
183100	0.3050	-1.27
183200	0.3050	-1.27
183300	0.3075	-1.27
183400	0.3075	-1.27
183500	0.3075	-1.27
183600	0.3075	-1.27
183700	0.3075	-1.27
183800	0.3100	-1.27
183900	0.3100	-1.27
184000	0.3100	-1.27
184100	0.3125	-1.27
184200	0.3125	-1.27
184300	0.3125	-1.27
184400	0.3125	-1.27
184500	0.3125	-1.27
184600	0.3125	-1.27
184700	0.3125	-1.27
184800	0.3100	-1.27
184900	0.3100	-1.28
185000	0.3100	-1.28
185100	0.3100	-1.28
185200	0.3100	-1.28
185300	0.3100	-1.28
185400	0.3100	-1.28
185500	0.3100	-1.28
185600	0.3125	-1.28
185700	0.3125	-1.28
185800	0.3125	-1.28
185900	0.3125	-1.28
186000	0.3125	-1.28
186100	0.3125	-1.28
186200	0.3125	-1.28
186300	0.3125	-1.28
186400	0.3125	-1.28
186500	0.3125	-1.28
186600	0.3125	-1.28
186700	0.3125	-1.28
186800	0.3125	-1.28
186900	0.3125	-1.28
187000	0.3125	-1.28
187100	0.3125	-1.28
187200	0.3125	-1.28
187300	0.3125	-1.28
187400	0.3125	-1.28
187500	0.3125	-1.28
187600	0.3125	-1.28
187700	0.3125	-1.28
187800	0.3125	-1.28
187900	0.3125	-1.28
188000	0.3125	-1.28
188100	0.3125	-1.28
188200	0.3125	-1.28
188300	0.3125	-1.28
188400	0.3125	-1.28
188500	0.3125	-1.28
188600	0.3125	-1.28
188700	0.3125	-1.28
188800	0.3125	-1.28
188900	0.3125	-1.28
189000	0.3125	-1.28
189100	0.3125	-1.28
189200	0.3125	-1.28
189300	0.3125	-1.29
189400	0.3125	-1.29
189500	0.3125	-1.29
189600	0.3125	-1.29
189700	0.3125	-1.29
189800	0.3125	-1.29
189900	0.3125	-1.29
190000	0.3125	-1.29
190100	0.3125	-1.29
190200	0.3125	-1.29
190300	0.3125	-1.29
190400	0.3125	-1.29
190500	0.3125	-1.29
190600	0.3125	-1.29
190700	0.3125	-1.29
190800	0.3125	-1.30
190900	0.3125	-1.30
191000	0.3125	-1.30
191100	0.3125	-1.30
191200	0.3100	-1.30
191300	0.3100	-1.30
191400	0.3100	-1.30
191500	0.3100	-1.30
191600	0.3125	-1.30
191700	0.3125	-1.30
191800	0.3125	-1.30
191900	0.3125	-1.30
192000	0.3125	-1.30
192100	0.3125	-1.30
192200	0.3150	-1.30
192300	0.3150	-1.30
192400	0.3150	-1.30
192500	0.3150	-1.30
192600	0.3150	-1.30
192700	0.3125	-1.30
192800	0.3125	-1.30
192900	0.3125	-1.30
193000	0.3125	-1.30
193100	0.3125	-1.30
193200	0.3125	-1.30
193300	0.3125	-1.30
193400	0.3125	-1.30
193500	0.3125	-1.30
193600	0.3100	-1.30
193700	0.3125	-1.30
193800	0.3125	-1.30
193900	0.3125	-1.30
194000	0.3125	-1.30
194100	0.3125	-1.30
194200	0.3125	-1.30
194300	0.3125	-1.30
194400	0.3125	-1.30
194500	0.3125	-1.30
194600	0.3150	-1.30
194700	0.3150	-1.30
194800	0.3150	-1.30
194900	0.3150	-1.30
195000	0.3125	-1.30
195100	0.3125	-1.30
195200	0.3125	-1.30
195300	0.3125	-1.30
195400	0.3125	-1.30
195500	0.3125	-1.30
195600	0.3100	-1.30
195700	0.3100	-1.30
195800	0.3100	-1.30
195900	0.3100	-1.30
196000	0.3100	-1.30
196100	0.3075	-1.30
196200	0.3075	-1.30
196300	0.3075	-1.30
196400	0.3075	-1.30
196500	0.3075	-1.30
196600	0.3075	-1.30
196700	0.3075	-1.30
196800	0.3075	-1.30
196900	0.3075	-1.30
197000	0.3075	-1.30
197100	0.3100	-1.30
197200	0.3100	-1.30
197300	0.3100	-1.30
197400	0.3075	-1.30
197500	0.3075	-1.30
197600	0.3075	-1.30
197700	0.3075	-1.30
197800	0.3075	-1.30
197900	0.3075	-1.30
198000	0.3075	-1.30
198100	0.3075	-1.30
198200	0.3075	-1.30
198300	0.3075	-1.30
198400	0.3075	-1.30
198500	0.3075	-1.30
198600	0.3075	-1.30
198700	0.3075	-1.30
198800	0.3075	-1.30
198900	0.3075	-1.30
199000	0.3075	-1.30
199100	0.3075	-1.30
199200	0.3075	-1.30
199300	0.3075	-1.30
199400	0.3075	-1.30
199500	0.3075	-1.30
199600	0.3075	-1.30
199700	0.3075	-1.30
199800	0.3075	-1.30
[truncated: 5,286 more rows]
