# Supplementary material for: The genetic basis of aneuploidy tolerance in wild yeast
Source: eLife. 2020 Jan 7;9:e52063. doi: 10.7554/eLife.52063 (PMC6970514; doi:10.7554/eLife.52063)
Supplement: Figure 1—source data 1. [file elife-52063-fig1-data1.zip › A1vB1/A1vB1_n20_ch1]

Bin start (bp)	MLE allele freq.	LOD score
0	0.5675	-1.26
100	0.5675	-1.26
200	0.5675	-1.26
300	0.5625	-1.25
400	0.5600	-1.25
500	0.5575	-1.24
600	0.5575	-1.24
700	0.5575	-1.24
800	0.5600	-1.24
900	0.5600	-1.24
1000	0.5625	-1.24
1100	0.5650	-1.24
1200	0.5675	-1.23
1300	0.5550	-1.22
1400	0.5375	-1.20
1500	0.5225	-1.17
1600	0.5075	-1.15
1700	0.4925	-1.12
1800	0.4975	-1.14
1900	0.5000	-1.16
2000	0.5025	-1.17
2100	0.5075	-1.18
2200	0.5100	-1.20
2300	0.5125	-1.21
2400	0.5100	-1.21
2500	0.5050	-1.22
2600	0.5025	-1.22
2700	0.4975	-1.23
2800	0.4925	-1.23
2900	0.4900	-1.24
3000	0.4875	-1.24
3100	0.4850	-1.25
3200	0.4850	-1.25
3300	0.4825	-1.26
3400	0.4800	-1.26
3500	0.4800	-1.26
3600	0.4775	-1.27
3700	0.4775	-1.27
3800	0.4775	-1.27
3900	0.4750	-1.27
4000	0.4700	-1.27
4100	0.4650	-1.27
4200	0.4625	-1.27
4300	0.4575	-1.27
4400	0.4550	-1.27
4500	0.4500	-1.27
4600	0.4475	-1.28
4700	0.4450	-1.28
4800	0.4400	-1.28
4900	0.4375	-1.28
5000	0.4375	-1.28
5100	0.4350	-1.28
5200	0.4325	-1.28
5300	0.4325	-1.28
5400	0.4300	-1.28
5500	0.4300	-1.28
5600	0.4275	-1.28
5700	0.4275	-1.28
5800	0.4275	-1.29
5900	0.4275	-1.29
6000	0.4275	-1.29
6100	0.4300	-1.29
6200	0.4300	-1.29
6300	0.4325	-1.29
6400	0.4325	-1.29
6500	0.4350	-1.29
6600	0.4350	-1.29
6700	0.4375	-1.29
6800	0.4375	-1.29
6900	0.4400	-1.29
7000	0.4400	-1.29
7100	0.4400	-1.29
7200	0.4400	-1.29
7300	0.4400	-1.29
7400	0.4400	-1.29
7500	0.4425	-1.29
7600	0.4425	-1.30
7700	0.4425	-1.30
7800	0.4450	-1.30
7900	0.4450	-1.30
8000	0.4450	-1.30
8100	0.4450	-1.30
8200	0.4475	-1.30
8300	0.4475	-1.30
8400	0.4475	-1.30
8500	0.4475	-1.30
8600	0.4475	-1.30
8700	0.4475	-1.30
8800	0.4500	-1.30
8900	0.4500	-1.30
9000	0.4500	-1.30
9100	0.4500	-1.30
9200	0.4500	-1.30
9300	0.4500	-1.30
9400	0.4500	-1.30
9500	0.4500	-1.30
9600	0.4500	-1.30
9700	0.4500	-1.29
9800	0.4525	-1.29
9900	0.4525	-1.29
10000	0.4525	-1.29
10100	0.4525	-1.29
10200	0.4525	-1.29
10300	0.4550	-1.29
10400	0.4550	-1.29
10500	0.4550	-1.29
10600	0.4550	-1.29
10700	0.4575	-1.29
10800	0.4575	-1.29
10900	0.4575	-1.28
11000	0.4600	-1.28
11100	0.4625	-1.28
11200	0.4650	-1.28
11300	0.4675	-1.28
11400	0.4700	-1.28
11500	0.4725	-1.28
11600	0.4750	-1.28
11700	0.4775	-1.28
11800	0.4800	-1.28
11900	0.4825	-1.28
12000	0.4850	-1.27
12100	0.4875	-1.27
12200	0.4900	-1.27
12300	0.4925	-1.27
12400	0.4950	-1.27
12500	0.4975	-1.27
12600	0.4975	-1.27
12700	0.5000	-1.26
12800	0.5000	-1.26
12900	0.5000	-1.26
13000	0.5025	-1.26
13100	0.5025	-1.25
13200	0.5025	-1.25
13300	0.5025	-1.25
13400	0.5025	-1.24
13500	0.5025	-1.24
13600	0.5025	-1.24
13700	0.5025	-1.23
13800	0.5025	-1.23
13900	0.5000	-1.22
14000	0.5000	-1.22
14100	0.4975	-1.21
14200	0.4925	-1.21
14300	0.4875	-1.20
14400	0.4850	-1.19
14500	0.4800	-1.19
14600	0.4775	-1.18
14700	0.4725	-1.17
14800	0.4725	-1.17
14900	0.4725	-1.17
15000	0.4725	-1.17
15100	0.4725	-1.17
15200	0.4725	-1.17
15300	0.4775	-1.18
15400	0.4800	-1.18
15500	0.4825	-1.18
15600	0.4925	-1.20
15700	0.5025	-1.21
15800	0.5125	-1.22
15900	0.5200	-1.23
16000	0.5300	-1.24
16100	0.5400	-1.25
16200	0.5475	-1.25
16300	0.5525	-1.26
16400	0.5600	-1.27
16500	0.5650	-1.27
16600	0.5675	-1.27
16700	0.5700	-1.28
16800	0.5725	-1.28
16900	0.5775	-1.28
17000	0.5800	-1.28
17100	0.5825	-1.28
17200	0.5850	-1.29
17300	0.5875	-1.29
17400	0.5900	-1.29
17500	0.5950	-1.29
17600	0.5950	-1.29
17700	0.5975	-1.29
17800	0.5975	-1.29
17900	0.5975	-1.29
18000	0.6000	-1.30
18100	0.6000	-1.30
18200	0.6000	-1.30
18300	0.5975	-1.30
18400	0.5975	-1.30
18500	0.5950	-1.30
18600	0.5925	-1.30
18700	0.5875	-1.29
18800	0.5850	-1.29
18900	0.5800	-1.29
19000	0.5775	-1.29
19100	0.5725	-1.29
19200	0.5700	-1.29
19300	0.5675	-1.29
19400	0.5625	-1.29
19500	0.5600	-1.29
19600	0.5575	-1.28
19700	0.5525	-1.28
19800	0.5500	-1.28
19900	0.5450	-1.28
20000	0.5425	-1.28
20100	0.5400	-1.28
20200	0.5350	-1.28
20300	0.5325	-1.27
20400	0.5300	-1.27
20500	0.5275	-1.27
20600	0.5225	-1.27
20700	0.5200	-1.27
20800	0.5175	-1.26
20900	0.5150	-1.26
21000	0.5125	-1.26
21100	0.5075	-1.26
21200	0.5050	-1.26
21300	0.5025	-1.26
21400	0.5000	-1.25
21500	0.4925	-1.25
21600	0.4925	-1.25
21700	0.4900	-1.25
21800	0.4900	-1.25
21900	0.4875	-1.25
22000	0.4850	-1.25
22100	0.4850	-1.25
22200	0.4825	-1.25
22300	0.4800	-1.25
22400	0.4775	-1.25
22500	0.4750	-1.25
22600	0.4750	-1.25
22700	0.4725	-1.25
22800	0.4700	-1.24
22900	0.4675	-1.24
23000	0.4650	-1.24
23100	0.4650	-1.24
23200	0.4625	-1.24
23300	0.4600	-1.24
23400	0.4600	-1.24
23500	0.4625	-1.24
23600	0.4675	-1.25
23700	0.4725	-1.25
23800	0.4775	-1.26
23900	0.4800	-1.26
24000	0.4825	-1.26
24100	0.4850	-1.27
24200	0.4875	-1.27
24300	0.4900	-1.27
24400	0.4925	-1.28
24500	0.4950	-1.28
24600	0.4975	-1.28
24700	0.5000	-1.28
24800	0.5025	-1.28
24900	0.5050	-1.29
25000	0.5075	-1.29
25100	0.5075	-1.29
25200	0.5075	-1.29
25300	0.5075	-1.29
25400	0.5075	-1.29
25500	0.5075	-1.29
25600	0.5100	-1.29
25700	0.5100	-1.29
25800	0.5100	-1.29
25900	0.5100	-1.29
26000	0.5100	-1.30
26100	0.5100	-1.30
26200	0.5100	-1.30
26300	0.5100	-1.30
26400	0.5125	-1.30
26500	0.5125	-1.30
26600	0.5125	-1.30
26700	0.5125	-1.30
26800	0.5125	-1.30
26900	0.5125	-1.30
27000	0.5125	-1.30
27100	0.5150	-1.30
27200	0.5150	-1.30
27300	0.5150	-1.30
27400	0.5150	-1.30
27500	0.5150	-1.30
27600	0.5150	-1.30
27700	0.5175	-1.30
27800	0.5175	-1.30
27900	0.5175	-1.30
28000	0.5175	-1.30
28100	0.5150	-1.30
28200	0.5150	-1.30
28300	0.5150	-1.30
28400	0.5150	-1.30
28500	0.5125	-1.30
28600	0.5150	-1.30
28700	0.5150	-1.30
28800	0.5175	-1.30
28900	0.5175	-1.30
29000	0.5175	-1.30
29100	0.5200	-1.30
29200	0.5200	-1.30
29300	0.5225	-1.30
29400	0.5225	-1.30
29500	0.5250	-1.30
29600	0.5250	-1.30
29700	0.5275	-1.30
29800	0.5275	-1.30
29900	0.5275	-1.30
30000	0.5275	-1.30
30100	0.5275	-1.30
30200	0.5250	-1.30
30300	0.5250	-1.30
30400	0.5225	-1.30
30500	0.5200	-1.30
30600	0.5150	-1.30
30700	0.5100	-1.30
30800	0.5050	-1.30
30900	0.5000	-1.30
31000	0.4950	-1.30
31100	0.4925	-1.30
31200	0.4875	-1.30
31300	0.4825	-1.30
31400	0.4775	-1.30
31500	0.4725	-1.30
31600	0.4700	-1.30
31700	0.4650	-1.30
31800	0.4600	-1.30
31900	0.4575	-1.30
32000	0.4525	-1.29
32100	0.4475	-1.29
32200	0.4450	-1.29
32300	0.4425	-1.29
32400	0.4400	-1.29
32500	0.4350	-1.29
32600	0.4325	-1.29
32700	0.4300	-1.29
32800	0.4275	-1.29
32900	0.4250	-1.29
33000	0.4250	-1.29
33100	0.4225	-1.29
33200	0.4200	-1.29
33300	0.4200	-1.29
33400	0.4175	-1.29
33500	0.4150	-1.29
33600	0.4150	-1.29
33700	0.4125	-1.29
33800	0.4125	-1.29
33900	0.4100	-1.29
34000	0.4100	-1.29
34100	0.4075	-1.29
34200	0.4075	-1.29
34300	0.4050	-1.29
34400	0.4050	-1.29
34500	0.4025	-1.29
34600	0.4025	-1.29
34700	0.4000	-1.29
34800	0.4000	-1.29
34900	0.4000	-1.29
35000	0.3975	-1.29
35100	0.3975	-1.29
35200	0.3975	-1.29
35300	0.3975	-1.29
35400	0.3950	-1.29
35500	0.3950	-1.29
35600	0.3950	-1.29
35700	0.3950	-1.29
35800	0.3950	-1.29
35900	0.3925	-1.29
36000	0.3925	-1.29
36100	0.3925	-1.29
36200	0.3925	-1.29
36300	0.3925	-1.29
36400	0.3925	-1.29
36500	0.3925	-1.29
36600	0.3925	-1.29
36700	0.3925	-1.29
36800	0.3900	-1.29
36900	0.3900	-1.29
37000	0.3900	-1.29
37100	0.3875	-1.29
37200	0.3875	-1.29
37300	0.3875	-1.29
37400	0.3875	-1.29
37500	0.3850	-1.29
37600	0.3850	-1.29
37700	0.3850	-1.29
37800	0.3850	-1.28
37900	0.3850	-1.28
38000	0.3825	-1.28
38100	0.3825	-1.28
38200	0.3800	-1.28
38300	0.3800	-1.28
38400	0.3775	-1.28
38500	0.3775	-1.28
38600	0.3750	-1.27
38700	0.3750	-1.27
38800	0.3725	-1.27
38900	0.3725	-1.27
39000	0.3700	-1.26
39100	0.3700	-1.26
39200	0.3675	-1.26
39300	0.3675	-1.26
39400	0.3650	-1.26
39500	0.3650	-1.26
39600	0.3650	-1.25
39700	0.3625	-1.25
39800	0.3625	-1.25
39900	0.3625	-1.25
40000	0.3625	-1.25
40100	0.3600	-1.24
40200	0.3600	-1.24
40300	0.3600	-1.24
40400	0.3600	-1.24
40500	0.3600	-1.24
40600	0.3600	-1.24
40700	0.3600	-1.23
40800	0.3600	-1.23
40900	0.3600	-1.23
41000	0.3600	-1.23
41100	0.3600	-1.23
41200	0.3600	-1.23
41300	0.3600	-1.22
41400	0.3600	-1.22
41500	0.3600	-1.22
41600	0.3600	-1.22
41700	0.3600	-1.22
41800	0.3600	-1.21
41900	0.3600	-1.21
42000	0.3600	-1.21
42100	0.3625	-1.21
42200	0.3625	-1.21
42300	0.3625	-1.20
42400	0.3625	-1.20
42500	0.3600	-1.20
42600	0.3600	-1.19
42700	0.3600	-1.19
42800	0.3600	-1.18
42900	0.3600	-1.18
43000	0.3575	-1.18
43100	0.3575	-1.17
43200	0.3575	-1.17
43300	0.3575	-1.16
43400	0.3575	-1.16
43500	0.3575	-1.16
43600	0.3575	-1.15
43700	0.3575	-1.15
43800	0.3575	-1.15
43900	0.3575	-1.14
44000	0.3575	-1.14
44100	0.3575	-1.14
44200	0.3575	-1.13
44300	0.3575	-1.13
44400	0.3575	-1.12
44500	0.3550	-1.12
44600	0.3550	-1.12
44700	0.3525	-1.11
44800	0.3525	-1.10
44900	0.3500	-1.10
45000	0.3500	-1.10
45100	0.3500	-1.10
45200	0.3500	-1.10
45300	0.3500	-1.09
45400	0.3500	-1.09
45500	0.3500	-1.09
45600	0.3475	-1.09
45700	0.3475	-1.08
45800	0.3450	-1.08
45900	0.3450	-1.08
46000	0.3450	-1.08
46100	0.3450	-1.07
46200	0.3425	-1.07
46300	0.3400	-1.06
46400	0.3400	-1.06
46500	0.3375	-1.05
46600	0.3375	-1.05
46700	0.3375	-1.05
46800	0.3350	-1.04
46900	0.3350	-1.04
47000	0.3325	-1.03
47100	0.3325	-1.03
47200	0.3300	-1.02
47300	0.3300	-1.02
47400	0.3275	-1.01
47500	0.3275	-1.01
47600	0.3275	-1.00
47700	0.3250	-1.00
47800	0.3250	-0.99
47900	0.3250	-0.99
48000	0.3250	-0.99
48100	0.3250	-0.98
48200	0.3250	-0.98
48300	0.3250	-0.98
48400	0.3250	-0.98
48500	0.3250	-0.98
48600	0.3275	-0.98
48700	0.3275	-0.98
48800	0.3275	-0.97
48900	0.3275	-0.97
49000	0.3275	-0.97
49100	0.3275	-0.98
49200	0.3300	-0.98
49300	0.3300	-0.98
49400	0.3300	-0.98
49500	0.3325	-0.98
49600	0.3325	-0.98
49700	0.3325	-0.98
49800	0.3325	-0.98
49900	0.3325	-0.98
50000	0.3350	-0.98
50100	0.3350	-0.98
50200	0.3350	-0.98
50300	0.3350	-0.98
50400	0.3350	-0.98
50500	0.3375	-0.98
50600	0.3375	-0.98
50700	0.3375	-0.97
50800	0.3375	-0.97
50900	0.3375	-0.97
51000	0.3375	-0.97
51100	0.3375	-0.97
51200	0.3400	-0.97
51300	0.3400	-0.97
51400	0.3400	-0.97
51500	0.3425	-0.97
51600	0.3425	-0.97
51700	0.3425	-0.97
51800	0.3450	-0.97
51900	0.3450	-0.98
52000	0.3450	-0.98
52100	0.3450	-0.98
52200	0.3475	-0.98
52300	0.3475	-0.98
52400	0.3475	-0.98
52500	0.3475	-0.99
52600	0.3500	-0.99
52700	0.3500	-0.99
52800	0.3500	-0.99
52900	0.3525	-0.99
53000	0.3525	-0.99
53100	0.3525	-0.99
53200	0.3525	-0.99
53300	0.3525	-0.99
53400	0.3525	-0.99
53500	0.3525	-0.99
53600	0.3525	-0.98
53700	0.3525	-0.98
53800	0.3525	-0.98
53900	0.3525	-0.98
54000	0.3525	-0.98
54100	0.3525	-0.98
54200	0.3525	-0.98
54300	0.3525	-0.98
54400	0.3550	-0.99
54500	0.3550	-0.99
54600	0.3550	-0.99
54700	0.3575	-0.99
54800	0.3575	-0.99
54900	0.3575	-0.99
55000	0.3600	-0.99
55100	0.3600	-1.00
55200	0.3600	-1.00
55300	0.3600	-1.00
55400	0.3600	-1.00
55500	0.3600	-1.00
55600	0.3600	-1.00
55700	0.3600	-1.00
55800	0.3600	-1.00
55900	0.3600	-1.01
56000	0.3600	-1.01
56100	0.3625	-1.01
56200	0.3625	-1.01
56300	0.3625	-1.01
56400	0.3650	-1.01
56500	0.3650	-1.01
56600	0.3650	-1.02
56700	0.3675	-1.02
56800	0.3675	-1.02
56900	0.3700	-1.02
57000	0.3700	-1.02
57100	0.3725	-1.02
57200	0.3725	-1.02
57300	0.3750	-1.02
57400	0.3750	-1.02
57500	0.3775	-1.02
57600	0.3775	-1.02
57700	0.3800	-1.02
57800	0.3800	-1.02
57900	0.3825	-1.02
58000	0.3825	-1.02
58100	0.3850	-1.02
58200	0.3850	-1.02
58300	0.3850	-1.02
58400	0.3850	-1.02
58500	0.3875	-1.01
58600	0.3875	-1.01
58700	0.3875	-1.01
58800	0.3900	-1.01
58900	0.3900	-1.01
59000	0.3900	-1.01
59100	0.3900	-1.00
59200	0.3900	-1.00
59300	0.3925	-1.01
59400	0.3925	-1.01
59500	0.3925	-1.01
59600	0.3950	-1.01
59700	0.3950	-1.01
59800	0.3950	-1.01
59900	0.3950	-1.01
60000	0.3975	-1.02
60100	0.3975	-1.02
60200	0.3975	-1.02
60300	0.4000	-1.02
60400	0.4000	-1.03
60500	0.4000	-1.03
60600	0.4000	-1.03
60700	0.4025	-1.03
60800	0.4025	-1.04
60900	0.4025	-1.04
61000	0.4050	-1.04
61100	0.4050	-1.04
61200	0.4075	-1.05
61300	0.4075	-1.05
61400	0.4075	-1.05
61500	0.4100	-1.05
61600	0.4100	-1.06
61700	0.4100	-1.06
61800	0.4100	-1.06
61900	0.4100	-1.06
62000	0.4100	-1.06
62100	0.4100	-1.06
62200	0.4100	-1.06
62300	0.4100	-1.06
62400	0.4125	-1.07
62500	0.4125	-1.07
62600	0.4125	-1.07
62700	0.4125	-1.07
62800	0.4125	-1.08
62900	0.4125	-1.08
63000	0.4125	-1.08
63100	0.4125	-1.08
63200	0.4125	-1.09
63300	0.4125	-1.09
63400	0.4125	-1.09
63500	0.4125	-1.09
63600	0.4125	-1.10
63700	0.4125	-1.10
63800	0.4125	-1.10
63900	0.4125	-1.10
64000	0.4125	-1.10
64100	0.4125	-1.11
64200	0.4125	-1.11
64300	0.4125	-1.11
64400	0.4125	-1.11
64500	0.4100	-1.11
64600	0.4100	-1.11
64700	0.4100	-1.11
64800	0.4100	-1.12
64900	0.4100	-1.12
65000	0.4125	-1.12
65100	0.4125	-1.12
65200	0.4125	-1.12
65300	0.4150	-1.12
65400	0.4150	-1.12
65500	0.4150	-1.12
65600	0.4150	-1.12
65700	0.4150	-1.12
65800	0.4125	-1.12
65900	0.4125	-1.12
66000	0.4125	-1.11
66100	0.4125	-1.11
66200	0.4125	-1.11
66300	0.4125	-1.11
66400	0.4125	-1.11
66500	0.4125	-1.11
66600	0.4125	-1.12
66700	0.4125	-1.12
66800	0.4125	-1.12
66900	0.4125	-1.12
67000	0.4125	-1.12
67100	0.4125	-1.12
67200	0.4150	-1.12
67300	0.4150	-1.13
67400	0.4175	-1.13
67500	0.4200	-1.13
67600	0.4200	-1.14
67700	0.4225	-1.14
67800	0.4250	-1.15
67900	0.4250	-1.15
68000	0.4275	-1.15
68100	0.4275	-1.15
68200	0.4300	-1.16
68300	0.4300	-1.16
68400	0.4325	-1.16
68500	0.4325	-1.16
68600	0.4350	-1.17
68700	0.4375	-1.17
68800	0.4375	-1.17
68900	0.4400	-1.17
69000	0.4400	-1.18
69100	0.4425	-1.18
69200	0.4450	-1.18
69300	0.4475	-1.19
69400	0.4500	-1.19
69500	0.4525	-1.20
69600	0.4550	-1.20
69700	0.4600	-1.20
69800	0.4625	-1.21
69900	0.4650	-1.21
70000	0.4675	-1.21
70100	0.4700	-1.22
70200	0.4725	-1.22
70300	0.4750	-1.23
70400	0.4800	-1.23
70500	0.4825	-1.24
70600	0.4850	-1.24
70700	0.4900	-1.25
70800	0.4950	-1.25
70900	0.4975	-1.25
71000	0.5025	-1.26
71100	0.5050	-1.26
71200	0.5100	-1.27
71300	0.5125	-1.27
71400	0.5175	-1.27
71500	0.5200	-1.27
71600	0.5200	-1.28
71700	0.5225	-1.28
71800	0.5225	-1.28
71900	0.5225	-1.28
72000	0.5250	-1.29
72100	0.5250	-1.29
72200	0.5275	-1.29
72300	0.5275	-1.29
72400	0.5275	-1.29
72500	0.5300	-1.29
72600	0.5300	-1.29
72700	0.5300	-1.30
72800	0.5325	-1.30
72900	0.5325	-1.30
73000	0.5350	-1.30
73100	0.5350	-1.30
73200	0.5350	-1.30
73300	0.5375	-1.30
73400	0.5375	-1.30
73500	0.5375	-1.30
73600	0.5400	-1.30
73700	0.5400	-1.30
73800	0.5425	-1.30
73900	0.5425	-1.30
74000	0.5425	-1.30
74100	0.5425	-1.30
74200	0.5425	-1.30
74300	0.5450	-1.30
74400	0.5450	-1.30
74500	0.5450	-1.30
74600	0.5450	-1.30
74700	0.5475	-1.30
74800	0.5475	-1.30
74900	0.5475	-1.30
75000	0.5475	-1.30
75100	0.5475	-1.30
75200	0.5475	-1.30
75300	0.5475	-1.30
75400	0.5475	-1.30
75500	0.5475	-1.30
75600	0.5475	-1.30
75700	0.5475	-1.30
75800	0.5475	-1.30
75900	0.5475	-1.30
76000	0.5475	-1.30
76100	0.5475	-1.30
76200	0.5475	-1.30
76300	0.5475	-1.30
76400	0.5475	-1.30
76500	0.5475	-1.30
76600	0.5475	-1.30
76700	0.5475	-1.30
76800	0.5475	-1.30
76900	0.5475	-1.30
77000	0.5475	-1.30
77100	0.5475	-1.30
77200	0.5475	-1.30
77300	0.5500	-1.30
77400	0.5500	-1.30
77500	0.5525	-1.30
77600	0.5500	-1.30
77700	0.5500	-1.30
77800	0.5500	-1.30
77900	0.5500	-1.30
78000	0.5500	-1.30
78100	0.5500	-1.30
78200	0.5500	-1.30
78300	0.5500	-1.30
78400	0.5475	-1.30
78500	0.5450	-1.30
78600	0.5425	-1.30
78700	0.5425	-1.30
78800	0.5400	-1.30
78900	0.5375	-1.30
79000	0.5375	-1.30
79100	0.5350	-1.30
79200	0.5350	-1.30
79300	0.5325	-1.30
79400	0.5325	-1.30
79500	0.5300	-1.30
79600	0.5300	-1.30
79700	0.5300	-1.30
79800	0.5300	-1.30
79900	0.5300	-1.30
80000	0.5300	-1.30
80100	0.5300	-1.30
80200	0.5275	-1.30
80300	0.5275	-1.30
80400	0.5275	-1.30
80500	0.5275	-1.30
80600	0.5275	-1.30
80700	0.5275	-1.30
80800	0.5250	-1.30
80900	0.5250	-1.30
81000	0.5250	-1.30
81100	0.5250	-1.30
81200	0.5225	-1.30
81300	0.5225	-1.30
81400	0.5225	-1.30
81500	0.5200	-1.30
81600	0.5200	-1.30
81700	0.5200	-1.30
81800	0.5200	-1.30
81900	0.5200	-1.30
82000	0.5175	-1.30
82100	0.5175	-1.30
82200	0.5175	-1.30
82300	0.5150	-1.30
82400	0.5150	-1.30
82500	0.5125	-1.30
82600	0.5125	-1.30
82700	0.5125	-1.30
82800	0.5100	-1.30
82900	0.5100	-1.30
83000	0.5100	-1.30
83100	0.5075	-1.30
83200	0.5050	-1.30
83300	0.5050	-1.30
83400	0.5025	-1.30
83500	0.5025	-1.30
83600	0.5000	-1.30
83700	0.5000	-1.30
83800	0.4975	-1.30
83900	0.4975	-1.30
84000	0.4950	-1.30
84100	0.4950	-1.30
84200	0.4925	-1.30
84300	0.4925	-1.30
84400	0.4925	-1.30
84500	0.4900	-1.30
84600	0.4900	-1.30
84700	0.4900	-1.29
84800	0.4900	-1.29
84900	0.4875	-1.29
85000	0.4875	-1.29
85100	0.4850	-1.29
85200	0.4850	-1.29
85300	0.4850	-1.29
85400	0.4825	-1.29
85500	0.4825	-1.29
85600	0.4825	-1.29
85700	0.4800	-1.29
85800	0.4800	-1.29
85900	0.4800	-1.29
86000	0.4800	-1.29
86100	0.4800	-1.29
86200	0.4775	-1.29
86300	0.4775	-1.29
86400	0.4775	-1.29
86500	0.4775	-1.28
86600	0.4775	-1.29
86700	0.4775	-1.29
86800	0.4775	-1.29
86900	0.4775	-1.29
87000	0.4800	-1.29
87100	0.4800	-1.29
87200	0.4800	-1.29
87300	0.4800	-1.29
87400	0.4800	-1.29
87500	0.4800	-1.29
87600	0.4825	-1.29
87700	0.4800	-1.29
87800	0.4800	-1.29
87900	0.4825	-1.29
88000	0.4825	-1.29
88100	0.4825	-1.29
88200	0.4825	-1.29
88300	0.4825	-1.29
88400	0.4825	-1.29
88500	0.4825	-1.29
88600	0.4850	-1.29
88700	0.4850	-1.29
88800	0.4850	-1.29
88900	0.4825	-1.29
89000	0.4825	-1.29
89100	0.4825	-1.29
89200	0.4825	-1.29
89300	0.4825	-1.29
89400	0.4800	-1.29
89500	0.4800	-1.29
89600	0.4800	-1.29
89700	0.4775	-1.29
89800	0.4775	-1.29
89900	0.4750	-1.29
90000	0.4750	-1.29
90100	0.4725	-1.29
90200	0.4725	-1.28
90300	0.4725	-1.28
90400	0.4725	-1.28
90500	0.4725	-1.28
90600	0.4725	-1.28
90700	0.4725	-1.28
90800	0.4725	-1.28
90900	0.4725	-1.28
91000	0.4700	-1.28
91100	0.4700	-1.28
91200	0.4700	-1.28
91300	0.4700	-1.28
91400	0.4700	-1.28
91500	0.4700	-1.28
91600	0.4700	-1.28
91700	0.4700	-1.27
91800	0.4700	-1.27
91900	0.4675	-1.27
92000	0.4700	-1.27
92100	0.4700	-1.27
92200	0.4700	-1.27
92300	0.4700	-1.27
92400	0.4700	-1.27
92500	0.4700	-1.27
92600	0.4725	-1.28
92700	0.4725	-1.28
92800	0.4725	-1.28
92900	0.4750	-1.28
93000	0.4750	-1.28
93100	0.4750	-1.27
93200	0.4750	-1.27
93300	0.4750	-1.27
93400	0.4725	-1.27
93500	0.4725	-1.27
93600	0.4725	-1.27
93700	0.4700	-1.27
93800	0.4700	-1.27
93900	0.4700	-1.27
94000	0.4700	-1.27
94100	0.4675	-1.27
94200	0.4675	-1.26
94300	0.4675	-1.26
94400	0.4675	-1.26
94500	0.4675	-1.26
94600	0.4675	-1.26
94700	0.4675	-1.26
94800	0.4675	-1.26
94900	0.4675	-1.26
95000	0.4675	-1.26
95100	0.4700	-1.26
95200	0.4700	-1.27
95300	0.4700	-1.27
95400	0.4725	-1.27
95500	0.4725	-1.27
95600	0.4725	-1.27
95700	0.4725	-1.27
95800	0.4725	-1.27
95900	0.4725	-1.27
96000	0.4725	-1.28
96100	0.4725	-1.28
96200	0.4725	-1.28
96300	0.4725	-1.28
96400	0.4725	-1.28
96500	0.4750	-1.28
96600	0.4750	-1.28
96700	0.4750	-1.28
96800	0.4750	-1.28
96900	0.4750	-1.28
97000	0.4750	-1.29
97100	0.4775	-1.29
97200	0.4775	-1.29
97300	0.4775	-1.29
97400	0.4775	-1.29
97500	0.4775	-1.29
97600	0.4775	-1.29
97700	0.4800	-1.29
97800	0.4800	-1.29
97900	0.4800	-1.29
98000	0.4825	-1.29
98100	0.4825	-1.29
98200	0.4825	-1.29
98300	0.4850	-1.30
98400	0.4850	-1.30
98500	0.4850	-1.30
98600	0.4825	-1.30
98700	0.4850	-1.30
98800	0.4850	-1.30
98900	0.4875	-1.30
99000	0.4875	-1.30
99100	0.4900	-1.30
99200	0.4900	-1.30
99300	0.4925	-1.30
99400	0.4950	-1.30
99500	0.4975	-1.30
99600	0.4975	-1.30
99700	0.5000	-1.30
99800	0.5025	-1.30
99900	0.5025	-1.30
100000	0.5025	-1.30
100100	0.5000	-1.30
100200	0.5000	-1.30
100300	0.4975	-1.30
100400	0.4975	-1.30
100500	0.4950	-1.30
100600	0.4950	-1.30
100700	0.4925	-1.30
100800	0.4925	-1.30
100900	0.4900	-1.30
101000	0.4900	-1.30
101100	0.4900	-1.30
101200	0.4875	-1.30
101300	0.4875	-1.30
101400	0.4850	-1.30
101500	0.4850	-1.30
101600	0.4850	-1.30
101700	0.4825	-1.30
101800	0.4825	-1.30
101900	0.4825	-1.30
102000	0.4825	-1.30
102100	0.4825	-1.30
102200	0.4800	-1.30
102300	0.4800	-1.30
102400	0.4800	-1.30
102500	0.4825	-1.30
102600	0.4825	-1.30
102700	0.4825	-1.30
102800	0.4825	-1.30
102900	0.4850	-1.30
103000	0.4850	-1.30
103100	0.4850	-1.30
103200	0.4875	-1.30
103300	0.4900	-1.30
103400	0.4900	-1.30
103500	0.4900	-1.30
103600	0.4925	-1.30
103700	0.4950	-1.30
103800	0.4950	-1.30
103900	0.4950	-1.30
104000	0.4950	-1.30
104100	0.4950	-1.30
104200	0.4975	-1.30
104300	0.4975	-1.30
104400	0.4975	-1.30
104500	0.4975	-1.30
104600	0.4975	-1.30
104700	0.4975	-1.30
104800	0.4975	-1.30
104900	0.4975	-1.30
105000	0.5000	-1.30
105100	0.5000	-1.30
105200	0.5000	-1.30
105300	0.5000	-1.30
105400	0.5000	-1.30
105500	0.5000	-1.30
105600	0.5000	-1.30
105700	0.5000	-1.30
105800	0.5000	-1.30
105900	0.5000	-1.30
106000	0.5000	-1.30
106100	0.5000	-1.30
106200	0.5000	-1.30
106300	0.5000	-1.30
106400	0.4975	-1.30
106500	0.4975	-1.30
106600	0.4975	-1.30
106700	0.4975	-1.30
106800	0.4950	-1.30
106900	0.4950	-1.30
107000	0.4950	-1.30
107100	0.4925	-1.30
107200	0.4925	-1.30
107300	0.4925	-1.30
107400	0.4925	-1.30
107500	0.4900	-1.30
107600	0.4900	-1.30
107700	0.4900	-1.30
107800	0.4900	-1.30
107900	0.4900	-1.30
108000	0.4900	-1.30
108100	0.4875	-1.30
108200	0.4875	-1.30
108300	0.4875	-1.30
108400	0.4875	-1.30
108500	0.4875	-1.30
108600	0.4875	-1.30
108700	0.4875	-1.30
108800	0.4850	-1.30
108900	0.4850	-1.30
109000	0.4850	-1.30
109100	0.4850	-1.30
109200	0.4825	-1.30
109300	0.4825	-1.30
109400	0.4825	-1.30
109500	0.4800	-1.30
109600	0.4800	-1.30
109700	0.4800	-1.30
109800	0.4800	-1.29
109900	0.4800	-1.29
110000	0.4800	-1.29
110100	0.4800	-1.29
110200	0.4800	-1.29
110300	0.4800	-1.29
110400	0.4800	-1.29
110500	0.4800	-1.29
110600	0.4800	-1.29
110700	0.4800	-1.29
110800	0.4800	-1.29
110900	0.4800	-1.29
111000	0.4800	-1.29
111100	0.4800	-1.29
111200	0.4800	-1.29
111300	0.4800	-1.29
111400	0.4800	-1.29
111500	0.4800	-1.29
111600	0.4800	-1.29
111700	0.4800	-1.29
111800	0.4825	-1.29
111900	0.4825	-1.29
112000	0.4850	-1.30
112100	0.4850	-1.30
112200	0.4875	-1.30
112300	0.4900	-1.30
112400	0.4925	-1.30
112500	0.4950	-1.30
112600	0.5000	-1.30
112700	0.5025	-1.30
112800	0.5050	-1.30
112900	0.5075	-1.30
113000	0.5100	-1.30
113100	0.5075	-1.30
113200	0.5050	-1.30
113300	0.5025	-1.30
113400	0.5025	-1.30
113500	0.5000	-1.30
113600	0.4975	-1.30
113700	0.4950	-1.30
113800	0.4925	-1.30
113900	0.4925	-1.30
114000	0.4925	-1.30
114100	0.4900	-1.29
114200	0.4900	-1.29
114300	0.4900	-1.29
114400	0.4900	-1.29
114500	0.4875	-1.29
114600	0.4875	-1.29
114700	0.4900	-1.29
114800	0.4900	-1.30
114900	0.4900	-1.30
115000	0.4875	-1.30
115100	0.4875	-1.30
115200	0.4875	-1.30
115300	0.4875	-1.30
115400	0.4875	-1.30
115500	0.4875	-1.30
115600	0.4875	-1.30
115700	0.4875	-1.30
115800	0.4875	-1.30
115900	0.4875	-1.30
116000	0.4875	-1.30
116100	0.4850	-1.30
116200	0.4850	-1.30
116300	0.4850	-1.30
116400	0.4850	-1.30
116500	0.4850	-1.30
116600	0.4850	-1.30
116700	0.4850	-1.30
116800	0.4850	-1.30
116900	0.4850	-1.30
117000	0.4850	-1.30
117100	0.4875	-1.30
117200	0.4875	-1.30
117300	0.4875	-1.30
117400	0.4875	-1.30
117500	0.4875	-1.30
117600	0.4850	-1.30
117700	0.4850	-1.30
117800	0.4825	-1.30
117900	0.4825	-1.30
118000	0.4800	-1.29
118100	0.4800	-1.29
118200	0.4775	-1.29
118300	0.4775	-1.29
118400	0.4750	-1.29
118500	0.4750	-1.29
118600	0.4750	-1.29
118700	0.4725	-1.29
118800	0.4725	-1.29
118900	0.4725	-1.29
119000	0.4725	-1.29
119100	0.4750	-1.29
119200	0.4750	-1.29
119300	0.4775	-1.29
119400	0.4775	-1.29
119500	0.4775	-1.29
119600	0.4800	-1.29
119700	0.4800	-1.29
119800	0.4800	-1.29
119900	0.4800	-1.29
120000	0.4825	-1.29
120100	0.4825	-1.29
120200	0.4825	-1.29
120300	0.4850	-1.29
120400	0.4850	-1.29
120500	0.4850	-1.29
120600	0.4850	-1.29
120700	0.4850	-1.29
120800	0.4850	-1.29
120900	0.4850	-1.29
121000	0.4850	-1.29
121100	0.4850	-1.29
121200	0.4825	-1.29
121300	0.4825	-1.29
121400	0.4825	-1.29
121500	0.4825	-1.28
121600	0.4825	-1.28
121700	0.4825	-1.28
121800	0.4825	-1.28
121900	0.4825	-1.28
122000	0.4825	-1.28
122100	0.4825	-1.28
122200	0.4825	-1.28
122300	0.4850	-1.28
122400	0.4850	-1.28
122500	0.4850	-1.28
122600	0.4875	-1.28
122700	0.4875	-1.28
122800	0.4875	-1.28
122900	0.4875	-1.28
123000	0.4875	-1.28
123100	0.4900	-1.28
123200	0.4900	-1.28
123300	0.4900	-1.28
123400	0.4900	-1.28
123500	0.4925	-1.28
123600	0.4925	-1.28
123700	0.4925	-1.28
123800	0.4950	-1.27
123900	0.4950	-1.27
124000	0.4950	-1.27
124100	0.4950	-1.27
124200	0.4950	-1.27
124300	0.4950	-1.27
124400	0.4950	-1.27
124500	0.4975	-1.27
124600	0.4975	-1.26
124700	0.4950	-1.26
124800	0.4950	-1.26
124900	0.4950	-1.26
125000	0.4925	-1.26
125100	0.4925	-1.26
125200	0.4900	-1.26
125300	0.4900	-1.25
125400	0.4900	-1.25
125500	0.4900	-1.25
125600	0.4875	-1.25
125700	0.4875	-1.25
125800	0.4850	-1.25
125900	0.4825	-1.25
126000	0.4825	-1.24
126100	0.4800	-1.24
126200	0.4800	-1.24
126300	0.4775	-1.24
126400	0.4775	-1.24
126500	0.4750	-1.23
126600	0.4725	-1.23
126700	0.4725	-1.23
126800	0.4700	-1.23
126900	0.4700	-1.23
127000	0.4675	-1.22
127100	0.4675	-1.22
127200	0.4650	-1.22
127300	0.4625	-1.22
127400	0.4625	-1.21
127500	0.4625	-1.21
127600	0.4600	-1.21
127700	0.4600	-1.21
127800	0.4575	-1.21
127900	0.4575	-1.21
128000	0.4550	-1.21
128100	0.4550	-1.20
128200	0.4525	-1.20
128300	0.4525	-1.20
128400	0.4525	-1.20
128500	0.4500	-1.20
128600	0.4500	-1.20
128700	0.4500	-1.20
128800	0.4500	-1.20
128900	0.4500	-1.20
129000	0.4500	-1.20
129100	0.4475	-1.20
129200	0.4475	-1.20
129300	0.4450	-1.20
129400	0.4450	-1.20
129500	0.4425	-1.20
129600	0.4400	-1.20
129700	0.4375	-1.20
129800	0.4375	-1.20
129900	0.4350	-1.19
130000	0.4350	-1.19
130100	0.4325	-1.19
130200	0.4325	-1.19
130300	0.4325	-1.19
130400	0.4300	-1.19
130500	0.4300	-1.19
130600	0.4300	-1.19
130700	0.4300	-1.19
130800	0.4275	-1.19
130900	0.4275	-1.19
131000	0.4275	-1.19
131100	0.4275	-1.19
131200	0.4275	-1.19
131300	0.4250	-1.19
131400	0.4250	-1.19
131500	0.4250	-1.19
131600	0.4250	-1.19
131700	0.4225	-1.19
131800	0.4225	-1.19
131900	0.4225	-1.18
132000	0.4200	-1.18
132100	0.4200	-1.18
132200	0.4175	-1.18
132300	0.4175	-1.18
132400	0.4175	-1.18
132500	0.4175	-1.18
132600	0.4150	-1.18
132700	0.4150	-1.18
132800	0.4125	-1.18
132900	0.4125	-1.18
133000	0.4125	-1.18
133100	0.4100	-1.18
133200	0.4100	-1.18
133300	0.4100	-1.18
133400	0.4100	-1.18
133500	0.4100	-1.19
133600	0.4100	-1.19
133700	0.4100	-1.19
133800	0.4100	-1.20
133900	0.4100	-1.20
134000	0.4100	-1.20
134100	0.4125	-1.21
134200	0.4125	-1.21
134300	0.4125	-1.21
134400	0.4125	-1.22
134500	0.4125	-1.22
134600	0.4125	-1.22
134700	0.4150	-1.22
134800	0.4150	-1.23
134900	0.4175	-1.23
135000	0.4175	-1.24
135100	0.4200	-1.24
135200	0.4225	-1.24
135300	0.4225	-1.25
135400	0.4250	-1.25
135500	0.4275	-1.25
135600	0.4275	-1.25
135700	0.4300	-1.25
135800	0.4300	-1.26
135900	0.4325	-1.26
136000	0.4325	-1.26
136100	0.4325	-1.26
136200	0.4300	-1.26
136300	0.4300	-1.26
136400	0.4300	-1.26
136500	0.4300	-1.25
136600	0.4275	-1.25
136700	0.4275	-1.25
136800	0.4250	-1.25
136900	0.4250	-1.25
137000	0.4225	-1.25
137100	0.4225	-1.25
137200	0.4200	-1.24
137300	0.4200	-1.24
137400	0.4200	-1.24
137500	0.4200	-1.24
137600	0.4200	-1.24
137700	0.4200	-1.23
137800	0.4175	-1.23
137900	0.4175	-1.23
138000	0.4150	-1.22
138100	0.4150	-1.22
138200	0.4125	-1.22
138300	0.4125	-1.21
138400	0.4100	-1.21
138500	0.4100	-1.21
138600	0.4075	-1.20
138700	0.4075	-1.20
138800	0.4050	-1.20
138900	0.4050	-1.19
139000	0.4025	-1.19
139100	0.4025	-1.19
139200	0.4000	-1.19
139300	0.4000	-1.18
139400	0.3975	-1.18
139500	0.3975	-1.18
139600	0.3950	-1.18
139700	0.3950	-1.17
139800	0.3925	-1.17
139900	0.3925	-1.17
140000	0.3900	-1.17
140100	0.3900	-1.16
140200	0.3875	-1.16
140300	0.3875	-1.16
140400	0.3850	-1.16
140500	0.3850	-1.15
140600	0.3825	-1.15
140700	0.3825	-1.15
140800	0.3800	-1.14
140900	0.3800	-1.14
141000	0.3775	-1.14
141100	0.3775	-1.14
141200	0.3750	-1.13
141300	0.3750	-1.13
141400	0.3725	-1.13
141500	0.3725	-1.13
141600	0.3700	-1.12
141700	0.3675	-1.12
141800	0.3675	-1.12
141900	0.3650	-1.12
142000	0.3650	-1.11
142100	0.3625	-1.11
142200	0.3600	-1.11
142300	0.3600	-1.11
142400	0.3600	-1.10
142500	0.3575	-1.10
142600	0.3575	-1.10
142700	0.3575	-1.10
142800	0.3550	-1.10
142900	0.3550	-1.10
143000	0.3550	-1.10
143100	0.3525	-1.10
143200	0.3525	-1.10
143300	0.3525	-1.10
143400	0.3525	-1.10
143500	0.3525	-1.10
143600	0.3525	-1.10
143700	0.3500	-1.10
143800	0.3500	-1.10
143900	0.3500	-1.10
144000	0.3500	-1.10
144100	0.3475	-1.10
144200	0.3475	-1.10
144300	0.3475	-1.10
144400	0.3475	-1.10
144500	0.3475	-1.10
144600	0.3450	-1.10
144700	0.3450	-1.10
144800	0.3450	-1.10
144900	0.3450	-1.10
145000	0.3450	-1.10
145100	0.3450	-1.10
145200	0.3450	-1.10
145300	0.3450	-1.10
145400	0.3450	-1.10
145500	0.3450	-1.10
145600	0.3450	-1.11
145700	0.3450	-1.11
145800	0.3450	-1.11
145900	0.3475	-1.11
146000	0.3475	-1.11
146100	0.3475	-1.11
146200	0.3475	-1.11
146300	0.3475	-1.12
146400	0.3475	-1.12
146500	0.3475	-1.12
146600	0.3475	-1.12
146700	0.3475	-1.12
146800	0.3475	-1.12
146900	0.3475	-1.13
147000	0.3500	-1.13
147100	0.3500	-1.13
147200	0.3500	-1.13
147300	0.3500	-1.13
147400	0.3500	-1.13
147500	0.3500	-1.13
147600	0.3500	-1.13
147700	0.3500	-1.13
147800	0.3475	-1.13
147900	0.3475	-1.13
148000	0.3475	-1.13
148100	0.3475	-1.13
148200	0.3475	-1.13
148300	0.3475	-1.13
148400	0.3475	-1.12
148500	0.3450	-1.12
148600	0.3450	-1.12
148700	0.3450	-1.12
148800	0.3450	-1.12
148900	0.3450	-1.12
149000	0.3425	-1.11
149100	0.3425	-1.11
149200	0.3425	-1.11
149300	0.3425	-1.11
149400	0.3400	-1.10
149500	0.3400	-1.10
149600	0.3400	-1.10
149700	0.3375	-1.10
149800	0.3375	-1.09
149900	0.3375	-1.09
150000	0.3375	-1.09
150100	0.3375	-1.08
150200	0.3375	-1.08
150300	0.3375	-1.08
150400	0.3375	-1.07
150500	0.3375	-1.07
150600	0.3400	-1.07
150700	0.3400	-1.07
150800	0.3400	-1.07
150900	0.3400	-1.07
151000	0.3400	-1.07
151100	0.3425	-1.07
151200	0.3425	-1.07
151300	0.3425	-1.07
151400	0.3450	-1.07
151500	0.3450	-1.07
151600	0.3450	-1.07
151700	0.3450	-1.07
151800	0.3450	-1.07
151900	0.3475	-1.07
152000	0.3475	-1.07
152100	0.3475	-1.07
152200	0.3475	-1.07
152300	0.3450	-1.07
152400	0.3450	-1.07
152500	0.3450	-1.06
152600	0.3450	-1.06
152700	0.3450	-1.06
152800	0.3450	-1.06
152900	0.3450	-1.06
153000	0.3450	-1.05
153100	0.3450	-1.05
153200	0.3450	-1.05
153300	0.3450	-1.05
153400	0.3450	-1.05
153500	0.3450	-1.05
153600	0.3450	-1.05
153700	0.3450	-1.04
153800	0.3425	-1.04
153900	0.3425	-1.04
154000	0.3425	-1.03
154100	0.3425	-1.03
154200	0.3425	-1.03
154300	0.3425	-1.03
154400	0.3400	-1.02
154500	0.3400	-1.02
154600	0.3400	-1.02
154700	0.3400	-1.02
154800	0.3425	-1.02
154900	0.3425	-1.02
155000	0.3425	-1.02
155100	0.3425	-1.02
155200	0.3425	-1.02
155300	0.3425	-1.02
155400	0.3425	-1.02
155500	0.3425	-1.01
155600	0.3425	-1.01
155700	0.3425	-1.01
155800	0.3425	-1.00
155900	0.3425	-1.00
156000	0.3425	-0.99
156100	0.3425	-0.99
156200	0.3425	-0.99
156300	0.3425	-0.98
156400	0.3425	-0.98
156500	0.3400	-0.98
156600	0.3375	-0.97
156700	0.3375	-0.97
156800	0.3350	-0.96
156900	0.3325	-0.95
157000	0.3325	-0.95
157100	0.3325	-0.95
157200	0.3325	-0.95
157300	0.3325	-0.94
157400	0.3300	-0.94
157500	0.3325	-0.94
157600	0.3325	-0.94
157700	0.3325	-0.94
157800	0.3325	-0.94
157900	0.3325	-0.93
158000	0.3325	-0.93
158100	0.3350	-0.94
158200	0.3375	-0.94
158300	0.3400	-0.94
158400	0.3425	-0.96
158500	0.3475	-0.97
158600	0.3525	-0.98
158700	0.3600	-1.00
158800	0.3675	-1.01
158900	0.3725	-1.03
159000	0.3800	-1.04
159100	0.3850	-1.05
159200	0.3925	-1.07
159300	0.4000	-1.08
159400	0.4050	-1.09
159500	0.4125	-1.11
159600	0.4200	-1.12
159700	0.4250	-1.13
159800	0.4325	-1.14
159900	0.4400	-1.16
160000	0.4500	-1.17
160100	0.4575	-1.18
160200	0.4575	-1.18
160300	0.4575	-1.17
160400	0.4575	-1.17
160500	0.4575	-1.16
160600	0.4575	-1.16
160700	0.4550	-1.15
160800	0.4550	-1.15
160900	0.4550	-1.14
161000	0.4550	-1.14
161100	0.4550	-1.13
161200	0.4550	-1.12
161300	0.4550	-1.12
161400	0.4550	-1.11
161500	0.4550	-1.11
161600	0.4550	-1.10
161700	0.4550	-1.09
161800	0.4550	-1.09
161900	0.4525	-1.08
162000	0.4525	-1.07
162100	0.4525	-1.07
162200	0.4525	-1.06
162300	0.4525	-1.05
162400	0.4525	-1.05
162500	0.4525	-1.04
162600	0.4525	-1.03
162700	0.4525	-1.02
162800	0.4525	-1.02
162900	0.4525	-1.01
163000	0.4525	-1.00
163100	0.4525	-0.99
163200	0.4500	-0.99
163300	0.4500	-0.98
163400	0.4500	-0.97
163500	0.4500	-0.96
163600	0.4500	-0.95
163700	0.4500	-0.95
163800	0.4500	-0.94
163900	0.4500	-0.93
164000	0.4500	-0.92
164100	0.4500	-0.91
164200	0.4500	-0.90
164300	0.4500	-0.89
164400	0.4500	-0.88
164500	0.4500	-0.88
164600	0.4500	-0.87
164700	0.4475	-0.86
164800	0.4475	-0.85
164900	0.4475	-0.84
165000	0.4475	-0.83
165100	0.4475	-0.82
165200	0.4475	-0.81
165300	0.4475	-0.80
165400	0.4475	-0.79
165500	0.4475	-0.78
165600	0.4475	-0.77
165700	0.4475	-0.76
165800	0.4475	-0.75
165900	0.4475	-0.74
166000	0.4475	-0.73
166100	0.4475	-0.72
166200	0.4325	-0.70
166300	0.4200	-0.67
166400	0.4100	-0.65
166500	0.4025	-0.64
166600	0.3925	-0.62
166700	0.3850	-0.60
166800	0.3775	-0.59
166900	0.3725	-0.58
167000	0.3700	-0.58
167100	0.3650	-0.58
167200	0.3625	-0.58
167300	0.3600	-0.58
167400	0.3575	-0.58
167500	0.3550	-0.58
167600	0.3525	-0.58
167700	0.3500	-0.58
167800	0.3475	-0.58
167900	0.3450	-0.58
168000	0.3425	-0.58
168100	0.3400	-0.57
168200	0.3350	-0.57
168300	0.3325	-0.57
168400	0.3300	-0.56
168500	0.3275	-0.56
168600	0.3250	-0.56
168700	0.3225	-0.55
168800	0.3200	-0.55
168900	0.3175	-0.55
169000	0.3150	-0.54
169100	0.3125	-0.54
169200	0.3100	-0.53
169300	0.3075	-0.53
169400	0.3050	-0.53
169500	0.3025	-0.53
169600	0.3000	-0.52
169700	0.3000	-0.52
169800	0.2975	-0.51
169900	0.2950	-0.51
170000	0.2950	-0.51
170100	0.2925	-0.50
170200	0.2925	-0.50
170300	0.2925	-0.50
170400	0.2900	-0.50
170500	0.2900	-0.49
170600	0.2900	-0.49
170700	0.2875	-0.49
170800	0.2875	-0.48
170900	0.2875	-0.48
171000	0.2875	-0.47
171100	0.2850	-0.47
171200	0.2850	-0.46
171300	0.2850	-0.46
171400	0.2850	-0.45
171500	0.2850	-0.45
171600	0.2825	-0.44
171700	0.2825	-0.44
171800	0.2825	-0.44
171900	0.2825	-0.43
172000	0.2850	-0.43
172100	0.2825	-0.43
172200	0.2825	-0.43
172300	0.2825	-0.43
172400	0.2825	-0.43
172500	0.2825	-0.43
172600	0.2850	-0.43
172700	0.2850	-0.43
172800	0.2825	-0.43
172900	0.2825	-0.42
173000	0.2850	-0.42
173100	0.2850	-0.42
173200	0.2850	-0.42
173300	0.2850	-0.42
173400	0.2850	-0.42
173500	0.2875	-0.43
173600	0.2875	-0.43
173700	0.2900	-0.43
173800	0.2925	-0.43
173900	0.2925	-0.44
174000	0.2950	-0.44
174100	0.2950	-0.44
174200	0.2975	-0.45
174300	0.2975	-0.45
174400	0.3000	-0.45
174500	0.3000	-0.45
174600	0.3025	-0.46
174700	0.3025	-0.46
174800	0.3050	-0.46
174900	0.3075	-0.46
175000	0.3075	-0.47
175100	0.3100	-0.47
175200	0.3100	-0.47
175300	0.3125	-0.47
175400	0.3150	-0.48
175500	0.3175	-0.48
175600	0.3175	-0.49
175700	0.3200	-0.49
175800	0.3225	-0.50
175900	0.3250	-0.50
176000	0.3275	-0.51
176100	0.3325	-0.52
176200	0.3375	-0.53
176300	0.3400	-0.53
176400	0.3425	-0.54
176500	0.3450	-0.54
176600	0.3475	-0.54
176700	0.3475	-0.54
176800	0.3500	-0.54
176900	0.3500	-0.54
177000	0.3525	-0.54
177100	0.3525	-0.54
177200	0.3550	-0.54
177300	0.3575	-0.54
177400	0.3575	-0.54
177500	0.3600	-0.54
177600	0.3600	-0.54
177700	0.3625	-0.54
177800	0.3650	-0.54
177900	0.3650	-0.54
178000	0.3675	-0.54
178100	0.3700	-0.54
178200	0.3700	-0.54
178300	0.3725	-0.54
178400	0.3725	-0.54
178500	0.3750	-0.55
178600	0.3775	-0.54
178700	0.3775	-0.54
178800	0.3800	-0.54
178900	0.3825	-0.54
179000	0.3850	-0.54
179100	0.3850	-0.53
179200	0.3875	-0.53
179300	0.3900	-0.54
179400	0.3925	-0.54
179500	0.3950	-0.54
179600	0.3975	-0.55
179700	0.4000	-0.55
179800	0.4025	-0.55
179900	0.4050	-0.56
180000	0.4075	-0.55
180100	0.4100	-0.55
180200	0.4100	-0.55
180300	0.4100	-0.54
180400	0.4075	-0.53
180500	0.4075	-0.53
180600	0.4075	-0.52
180700	0.4075	-0.52
180800	0.4075	-0.51
180900	0.4100	-0.51
181000	0.4100	-0.51
181100	0.4100	-0.50
181200	0.4100	-0.50
181300	0.4100	-0.49
181400	0.4125	-0.49
181500	0.4125	-0.49
181600	0.4125	-0.49
181700	0.4150	-0.48
181800	0.4175	-0.48
181900	0.4200	-0.48
182000	0.4225	-0.49
182100	0.4250	-0.49
182200	0.4300	-0.49
182300	0.4350	-0.49
182400	0.4400	-0.50
182500	0.4450	-0.51
182600	0.4525	-0.51
182700	0.4550	-0.52
182800	0.4600	-0.52
182900	0.4650	-0.53
183000	0.4650	-0.53
183100	0.4675	-0.54
183200	0.4700	-0.55
183300	0.4750	-0.56
183400	0.4775	-0.58
183500	0.4825	-0.60
183600	0.4850	-0.62
183700	0.4900	-0.64
183800	0.4925	-0.66
183900	0.4925	-0.67
184000	0.4925	-0.68
184100	0.4925	-0.69
184200	0.4925	-0.70
184300	0.4950	-0.71
184400	0.4950	-0.72
184500	0.4950	-0.73
184600	0.4950	-0.74
184700	0.4950	-0.75
184800	0.4950	-0.76
184900	0.4975	-0.77
185000	0.4975	-0.78
185100	0.4975	-0.79
185200	0.4975	-0.80
185300	0.4975	-0.81
185400	0.5000	-0.82
185500	0.5000	-0.83
185600	0.5000	-0.84
185700	0.5000	-0.85
185800	0.5000	-0.85
185900	0.5000	-0.86
186000	0.5025	-0.87
186100	0.5025	-0.88
186200	0.5025	-0.89
186300	0.5000	-0.88
186400	0.4950	-0.88
186500	0.4925	-0.88
186600	0.4925	-0.88
186700	0.4900	-0.88
186800	0.4900	-0.89
186900	0.4875	-0.89
187000	0.4875	-0.89
187100	0.4850	-0.89
187200	0.4850	-0.90
187300	0.4825	-0.90
187400	0.4800	-0.90
187500	0.4800	-0.90
187600	0.4775	-0.91
187700	0.4775	-0.91
187800	0.4750	-0.91
187900	0.4750	-0.92
188000	0.4750	-0.92
188100	0.4775	-0.93
188200	0.4775	-0.94
188300	0.4800	-0.95
188400	0.4825	-0.97
188500	0.4875	-0.98
188600	0.4900	-1.00
188700	0.4925	-1.01
188800	0.4975	-1.03
188900	0.5000	-1.04
189000	0.4925	-1.04
189100	0.4875	-1.03
189200	0.4825	-1.02
189300	0.4750	-1.01
189400	0.4700	-1.01
189500	0.4600	-0.98
189600	0.4525	-0.96
189700	0.4450	-0.94
189800	0.4375	-0.91
189900	0.4300	-0.89
190000	0.4250	-0.87
190100	0.4200	-0.85
190200	0.4150	-0.83
190300	0.4100	-0.82
190400	0.4075	-0.80
190500	0.4025	-0.78
190600	0.3975	-0.76
190700	0.3925	-0.75
190800	0.3900	-0.74
190900	0.3875	-0.72
191000	0.3850	-0.71
191100	0.3825	-0.70
191200	0.3800	-0.69
191300	0.3750	-0.68
191400	0.3725	-0.67
191500	0.3700	-0.66
191600	0.3675	-0.65
191700	0.3650	-0.64
191800	0.3625	-0.63
191900	0.3625	-0.63
192000	0.3625	-0.63
192100	0.3625	-0.63
192200	0.3625	-0.64
192300	0.3650	-0.64
192400	0.3650	-0.65
192500	0.3650	-0.65
192600	0.3675	-0.66
192700	0.3675	-0.67
192800	0.3700	-0.68
192900	0.3700	-0.69
193000	0.3725	-0.70
193100	0.3725	-0.70
193200	0.3750	-0.71
193300	0.3775	-0.72
193400	0.3775	-0.73
193500	0.3775	-0.74
193600	0.3800	-0.75
193700	0.3800	-0.76
193800	0.3825	-0.77
193900	0.3850	-0.78
194000	0.3875	-0.78
194100	0.3900	-0.79
194200	0.3900	-0.81
194300	0.3925	-0.82
194400	0.3950	-0.83
194500	0.3975	-0.84
194600	0.4000	-0.85
194700	0.4000	-0.86
194800	0.4025	-0.87
194900	0.4025	-0.87
195000	0.4025	-0.88
195100	0.4025	-0.88
195200	0.4050	-0.88
195300	0.4050	-0.88
195400	0.4050	-0.89
195500	0.4050	-0.89
195600	0.4050	-0.89
195700	0.4050	-0.89
195800	0.4050	-0.89
195900	0.4050	-0.89
196000	0.4050	-0.89
196100	0.4050	-0.88
196200	0.4025	-0.88
196300	0.4025	-0.88
196400	0.4000	-0.88
196500	0.4000	-0.88
196600	0.4000	-0.88
196700	0.3975	-0.88
196800	0.3975	-0.89
196900	0.3975	-0.89
197000	0.3975	-0.90
197100	0.3975	-0.90
197200	0.3975	-0.90
197300	0.4000	-0.91
197400	0.4025	-0.92
197500	0.4025	-0.92
197600	0.4000	-0.92
197700	0.4000	-0.92
197800	0.3975	-0.93
197900	0.4000	-0.94
198000	0.4050	-0.95
198100	0.4125	-0.98
198200	0.4125	-0.97
198300	0.4100	-0.97
198400	0.4075	-0.97
198500	0.4075	-0.96
198600	0.4050	-0.96
198700	0.4050	-0.96
198800	0.4025	-0.96
198900	0.4025	-0.96
199000	0.4025	-0.96
199100	0.4000	-0.96
199200	0.4000	-0.96
199300	0.3975	-0.96
199400	0.3975	-0.96
199500	0.3975	-0.96
199600	0.3950	-0.96
199700	0.3950	-0.96
199800	0.3925	-0.96
[truncated: 239 more rows]
