# Supplementary material for: The genetic basis of aneuploidy tolerance in wild yeast
Source: eLife. 2020 Jan 7;9:e52063. doi: 10.7554/eLife.52063 (PMC6970514; doi:10.7554/eLife.52063)
Supplement: Figure 1—source data 1. [file elife-52063-fig1-data1.zip › A1vB1/A1vB1_n20_ch6]

Bin start (bp)	MLE allele freq.	LOD score
0	0.5625	-0.98
100	0.5625	-0.98
200	0.5625	-0.98
300	0.5625	-0.98
400	0.5625	-0.98
500	0.5625	-0.98
600	0.5625	-0.98
700	0.5625	-0.98
800	0.5625	-0.98
900	0.5625	-0.98
1000	0.5625	-0.98
1100	0.5625	-0.98
1200	0.5625	-0.98
1300	0.5625	-0.98
1400	0.5625	-0.98
1500	0.5625	-0.98
1600	0.5625	-0.98
1700	0.5625	-0.98
1800	0.5625	-0.98
1900	0.5625	-0.98
2000	0.5625	-0.98
2100	0.5625	-0.98
2200	0.5625	-0.98
2300	0.5625	-0.98
2400	0.5625	-0.98
2500	0.5600	-0.98
2600	0.5600	-0.98
2700	0.5600	-0.98
2800	0.5600	-0.98
2900	0.5600	-0.98
3000	0.5600	-0.98
3100	0.5600	-0.98
3200	0.5600	-0.98
3300	0.5600	-0.98
3400	0.5600	-0.98
3500	0.5600	-0.98
3600	0.5600	-0.98
3700	0.5600	-0.98
3800	0.5600	-0.98
3900	0.5600	-0.98
4000	0.5600	-0.98
4100	0.5600	-0.98
4200	0.5600	-0.98
4300	0.5600	-0.98
4400	0.5600	-0.98
4500	0.5600	-0.98
4600	0.5600	-0.98
4700	0.5600	-0.98
4800	0.5600	-0.98
4900	0.5600	-0.98
5000	0.5600	-0.98
5100	0.5600	-0.98
5200	0.5600	-0.98
5300	0.5600	-0.98
5400	0.5600	-0.98
5500	0.5600	-0.98
5600	0.5600	-0.98
5700	0.5625	-0.99
5800	0.5675	-0.99
5900	0.5700	-1.00
6000	0.5725	-1.00
6100	0.5750	-1.01
6200	0.5775	-1.01
6300	0.5825	-1.01
6400	0.5850	-1.01
6500	0.5875	-1.01
6600	0.5900	-1.01
6700	0.5925	-1.00
6800	0.5950	-1.00
6900	0.5975	-1.00
7000	0.6025	-1.00
7100	0.6050	-0.99
7200	0.6075	-0.99
7300	0.6125	-0.99
7400	0.6150	-0.98
7500	0.6175	-0.98
7600	0.6225	-0.98
7700	0.6250	-0.97
7800	0.6275	-0.97
7900	0.6325	-0.97
8000	0.6350	-0.96
8100	0.6375	-0.96
8200	0.6400	-0.96
8300	0.6450	-0.95
8400	0.6475	-0.95
8500	0.6500	-0.94
8600	0.6550	-0.94
8700	0.6575	-0.94
8800	0.6600	-0.94
8900	0.6625	-0.95
9000	0.6675	-0.95
9100	0.6700	-0.95
9200	0.6725	-0.96
9300	0.6750	-0.96
9400	0.6800	-0.96
9500	0.6825	-0.96
9600	0.6850	-0.97
9700	0.6900	-0.97
9800	0.6925	-0.97
9900	0.6950	-0.98
10000	0.6975	-0.98
10100	0.7025	-0.98
10200	0.7050	-0.98
10300	0.7075	-0.99
10400	0.7100	-0.99
10500	0.7125	-0.99
10600	0.7175	-1.00
10700	0.7200	-1.00
10800	0.7225	-1.00
10900	0.7250	-1.00
11000	0.7300	-1.01
11100	0.7150	-0.98
11200	0.7025	-0.95
11300	0.6925	-0.93
11400	0.6800	-0.90
11500	0.6700	-0.87
11600	0.6600	-0.85
11700	0.6475	-0.82
11800	0.6375	-0.79
11900	0.6250	-0.76
12000	0.6150	-0.73
12100	0.6025	-0.70
12200	0.5925	-0.67
12300	0.5800	-0.63
12400	0.5700	-0.60
12500	0.5600	-0.56
12600	0.5475	-0.52
12700	0.5375	-0.48
12800	0.5275	-0.44
12900	0.5175	-0.40
13000	0.5075	-0.36
13100	0.4975	-0.31
13200	0.4875	-0.27
13300	0.4775	-0.22
13400	0.4675	-0.17
13500	0.4575	-0.13
13600	0.4475	-0.08
13700	0.4375	-0.03
13800	0.4250	0.03
13900	0.4150	0.08
14000	0.4050	0.13
14100	0.3950	0.19
14200	0.3875	0.23
14300	0.3800	0.28
14400	0.3725	0.33
14500	0.3650	0.38
14600	0.3575	0.43
14700	0.3500	0.49
14800	0.3425	0.54
14900	0.3325	0.59
15000	0.3250	0.65
15100	0.3175	0.71
15200	0.3100	0.77
15300	0.3000	0.80
15400	0.2900	0.83
15500	0.2825	0.86
15600	0.2725	0.89
15700	0.2675	0.90
15800	0.2625	0.90
15900	0.2600	0.90
16000	0.2575	0.89
16100	0.2550	0.88
16200	0.2525	0.88
16300	0.2500	0.87
16400	0.2450	0.87
16500	0.2425	0.87
16600	0.2400	0.87
16700	0.2375	0.88
16800	0.2375	0.88
16900	0.2350	0.88
17000	0.2350	0.88
17100	0.2325	0.88
17200	0.2325	0.88
17300	0.2300	0.88
17400	0.2300	0.89
17500	0.2300	0.89
17600	0.2275	0.89
17700	0.2275	0.90
17800	0.2250	0.90
17900	0.2250	0.91
18000	0.2225	0.91
18100	0.2225	0.91
18200	0.2225	0.92
18300	0.2225	0.92
18400	0.2225	0.92
18500	0.2225	0.92
18600	0.2225	0.92
18700	0.2225	0.92
18800	0.2225	0.93
18900	0.2200	0.94
19000	0.2200	0.94
19100	0.2200	0.94
19200	0.2225	0.93
19300	0.2225	0.92
19400	0.2225	0.91
19500	0.2250	0.90
19600	0.2250	0.89
19700	0.2250	0.89
19800	0.2275	0.89
19900	0.2275	0.90
20000	0.2275	0.90
20100	0.2300	0.90
20200	0.2300	0.90
20300	0.2350	0.89
20400	0.2375	0.88
20500	0.2400	0.87
20600	0.2400	0.86
20700	0.2400	0.85
20800	0.2400	0.85
20900	0.2375	0.85
21000	0.2375	0.85
21100	0.2350	0.84
21200	0.2350	0.85
21300	0.2325	0.85
21400	0.2325	0.85
21500	0.2300	0.84
21600	0.2300	0.84
21700	0.2300	0.83
21800	0.2275	0.83
21900	0.2275	0.82
22000	0.2275	0.82
22100	0.2250	0.82
22200	0.2250	0.82
22300	0.2250	0.82
22400	0.2250	0.82
22500	0.2250	0.83
22600	0.2225	0.83
22700	0.2225	0.83
22800	0.2225	0.83
22900	0.2225	0.83
23000	0.2225	0.83
23100	0.2225	0.84
23200	0.2225	0.84
23300	0.2225	0.85
23400	0.2200	0.86
23500	0.2200	0.87
23600	0.2175	0.88
23700	0.2175	0.90
23800	0.2175	0.91
23900	0.2150	0.92
24000	0.2150	0.93
24100	0.2150	0.94
24200	0.2150	0.95
24300	0.2150	0.96
24400	0.2125	0.97
24500	0.2125	0.97
24600	0.2150	0.97
24700	0.2150	0.97
24800	0.2150	0.97
24900	0.2150	0.97
25000	0.2150	0.97
25100	0.2175	0.97
25200	0.2175	0.97
25300	0.2175	0.98
25400	0.2175	0.97
25500	0.2175	0.97
25600	0.2175	0.96
25700	0.2200	0.95
25800	0.2200	0.94
25900	0.2225	0.94
26000	0.2225	0.94
26100	0.2250	0.94
26200	0.2250	0.94
26300	0.2275	0.94
26400	0.2275	0.93
26500	0.2300	0.93
26600	0.2325	0.93
26700	0.2325	0.94
26800	0.2350	0.94
26900	0.2375	0.93
27000	0.2400	0.92
27100	0.2400	0.92
27200	0.2400	0.91
27300	0.2400	0.90
27400	0.2400	0.89
27500	0.2425	0.86
27600	0.2450	0.84
27700	0.2450	0.82
27800	0.2475	0.80
27900	0.2475	0.78
28000	0.2500	0.76
28100	0.2500	0.74
28200	0.2525	0.72
28300	0.2525	0.70
28400	0.2550	0.68
28500	0.2550	0.67
28600	0.2575	0.66
28700	0.2575	0.65
28800	0.2575	0.65
28900	0.2600	0.64
29000	0.2600	0.64
29100	0.2600	0.63
29200	0.2600	0.63
29300	0.2600	0.62
29400	0.2600	0.62
29500	0.2600	0.62
29600	0.2625	0.61
29700	0.2625	0.61
29800	0.2625	0.62
29900	0.2625	0.62
30000	0.2625	0.62
30100	0.2625	0.61
30200	0.2625	0.61
30300	0.2600	0.60
30400	0.2600	0.59
30500	0.2600	0.58
30600	0.2600	0.58
30700	0.2600	0.57
30800	0.2600	0.57
30900	0.2600	0.56
31000	0.2600	0.56
31100	0.2600	0.55
31200	0.2575	0.55
31300	0.2575	0.54
31400	0.2575	0.54
31500	0.2575	0.54
31600	0.2575	0.54
31700	0.2550	0.54
31800	0.2550	0.54
31900	0.2550	0.54
32000	0.2550	0.54
32100	0.2550	0.53
32200	0.2550	0.53
32300	0.2575	0.52
32400	0.2575	0.52
32500	0.2575	0.52
32600	0.2575	0.51
32700	0.2575	0.50
32800	0.2575	0.50
32900	0.2600	0.49
33000	0.2600	0.49
33100	0.2600	0.48
33200	0.2600	0.48
33300	0.2600	0.47
33400	0.2600	0.47
33500	0.2625	0.46
33600	0.2625	0.46
33700	0.2625	0.45
33800	0.2625	0.45
33900	0.2625	0.44
34000	0.2650	0.44
34100	0.2650	0.43
34200	0.2650	0.42
34300	0.2650	0.42
34400	0.2650	0.41
34500	0.2675	0.41
34600	0.2675	0.40
34700	0.2675	0.40
34800	0.2700	0.39
34900	0.2700	0.38
35000	0.2725	0.36
35100	0.2750	0.35
35200	0.2750	0.35
35300	0.2750	0.35
35400	0.2750	0.34
35500	0.2775	0.34
35600	0.2775	0.33
35700	0.2800	0.32
35800	0.2800	0.31
35900	0.2825	0.30
36000	0.2850	0.29
36100	0.2875	0.28
36200	0.2900	0.26
36300	0.2900	0.25
36400	0.2925	0.23
36500	0.2950	0.22
36600	0.2950	0.20
36700	0.2975	0.18
36800	0.3000	0.17
36900	0.3025	0.15
37000	0.3025	0.14
37100	0.3025	0.13
37200	0.3050	0.12
37300	0.3050	0.11
37400	0.3075	0.10
37500	0.3075	0.09
37600	0.3075	0.09
37700	0.3100	0.08
37800	0.3100	0.07
37900	0.3100	0.07
38000	0.3100	0.06
38100	0.3125	0.05
38200	0.3125	0.05
38300	0.3125	0.04
38400	0.3150	0.03
38500	0.3150	0.03
38600	0.3150	0.02
38700	0.3150	0.02
38800	0.3175	0.01
38900	0.3175	0.01
39000	0.3175	-0.00
39100	0.3175	-0.01
39200	0.3200	-0.01
39300	0.3175	-0.01
39400	0.3175	-0.01
39500	0.3175	-0.00
39600	0.3175	0.01
39700	0.3175	0.01
39800	0.3150	0.02
39900	0.3150	0.03
40000	0.3150	0.03
40100	0.3150	0.04
40200	0.3150	0.04
40300	0.3150	0.04
40400	0.3175	0.03
40500	0.3175	0.03
40600	0.3200	0.02
40700	0.3200	0.02
40800	0.3225	0.02
40900	0.3250	0.01
41000	0.3250	0.00
41100	0.3275	-0.01
41200	0.3275	-0.02
41300	0.3300	-0.02
41400	0.3325	-0.03
41500	0.3325	-0.04
41600	0.3350	-0.05
41700	0.3350	-0.06
41800	0.3375	-0.06
41900	0.3375	-0.07
42000	0.3400	-0.08
42100	0.3400	-0.08
42200	0.3400	-0.08
42300	0.3425	-0.09
42400	0.3425	-0.10
42500	0.3450	-0.10
42600	0.3450	-0.11
42700	0.3450	-0.11
42800	0.3475	-0.12
42900	0.3475	-0.13
43000	0.3500	-0.14
43100	0.3500	-0.14
43200	0.3525	-0.15
43300	0.3525	-0.16
43400	0.3550	-0.17
43500	0.3550	-0.19
43600	0.3575	-0.20
43700	0.3575	-0.21
43800	0.3575	-0.21
43900	0.3600	-0.21
44000	0.3600	-0.21
44100	0.3600	-0.21
44200	0.3600	-0.22
44300	0.3625	-0.22
44400	0.3625	-0.23
44500	0.3650	-0.23
44600	0.3650	-0.24
44700	0.3675	-0.24
44800	0.3675	-0.25
44900	0.3700	-0.25
45000	0.3700	-0.26
45100	0.3725	-0.27
45200	0.3725	-0.27
45300	0.3750	-0.29
45400	0.3750	-0.30
45500	0.3775	-0.31
45600	0.3775	-0.31
45700	0.3800	-0.32
45800	0.3800	-0.33
45900	0.3800	-0.34
46000	0.3825	-0.35
46100	0.3825	-0.35
46200	0.3825	-0.35
46300	0.3825	-0.35
46400	0.3825	-0.36
46500	0.3825	-0.36
46600	0.3850	-0.35
46700	0.3850	-0.35
46800	0.3825	-0.35
46900	0.3825	-0.35
47000	0.3825	-0.35
47100	0.3825	-0.35
47200	0.3825	-0.35
47300	0.3825	-0.35
47400	0.3825	-0.35
47500	0.3800	-0.35
47600	0.3800	-0.35
47700	0.3800	-0.34
47800	0.3800	-0.34
47900	0.3800	-0.34
48000	0.3800	-0.34
48100	0.3825	-0.34
48200	0.3825	-0.35
48300	0.3825	-0.35
48400	0.3825	-0.35
48500	0.3825	-0.35
48600	0.3825	-0.35
48700	0.3825	-0.35
48800	0.3825	-0.35
48900	0.3825	-0.34
49000	0.3825	-0.35
49100	0.3825	-0.35
49200	0.3825	-0.35
49300	0.3825	-0.35
49400	0.3825	-0.35
49500	0.3800	-0.34
49600	0.3800	-0.34
49700	0.3775	-0.33
49800	0.3775	-0.32
49900	0.3775	-0.32
50000	0.3750	-0.32
50100	0.3750	-0.31
50200	0.3750	-0.31
50300	0.3750	-0.31
50400	0.3750	-0.31
50500	0.3750	-0.32
50600	0.3750	-0.32
50700	0.3750	-0.33
50800	0.3750	-0.34
50900	0.3775	-0.35
51000	0.3775	-0.36
51100	0.3775	-0.36
51200	0.3775	-0.37
51300	0.3775	-0.38
51400	0.3800	-0.38
51500	0.3800	-0.39
51600	0.3800	-0.39
51700	0.3800	-0.40
51800	0.3800	-0.40
51900	0.3800	-0.40
52000	0.3775	-0.39
52100	0.3775	-0.39
52200	0.3775	-0.39
52300	0.3775	-0.39
52400	0.3775	-0.39
52500	0.3775	-0.39
52600	0.3775	-0.39
52700	0.3775	-0.39
52800	0.3775	-0.40
52900	0.3775	-0.40
53000	0.3775	-0.40
53100	0.3775	-0.40
53200	0.3775	-0.40
53300	0.3775	-0.41
53400	0.3775	-0.41
53500	0.3775	-0.41
53600	0.3775	-0.42
53700	0.3775	-0.42
53800	0.3775	-0.42
53900	0.3775	-0.43
54000	0.3775	-0.43
54100	0.3775	-0.43
54200	0.3775	-0.44
54300	0.3775	-0.44
54400	0.3775	-0.44
54500	0.3775	-0.45
54600	0.3775	-0.45
54700	0.3775	-0.45
54800	0.3800	-0.46
54900	0.3800	-0.46
55000	0.3800	-0.47
55100	0.3800	-0.47
55200	0.3800	-0.48
55300	0.3800	-0.48
55400	0.3825	-0.48
55500	0.3825	-0.48
55600	0.3825	-0.49
55700	0.3825	-0.49
55800	0.3850	-0.49
55900	0.3875	-0.51
56000	0.3875	-0.52
56100	0.3900	-0.53
56200	0.3925	-0.54
56300	0.3950	-0.56
56400	0.3975	-0.57
56500	0.4000	-0.58
56600	0.4025	-0.59
56700	0.4050	-0.60
56800	0.4075	-0.61
56900	0.4100	-0.62
57000	0.4125	-0.63
57100	0.4125	-0.64
57200	0.4150	-0.64
57300	0.4175	-0.65
57400	0.4175	-0.65
57500	0.4175	-0.65
57600	0.4200	-0.66
57700	0.4200	-0.66
57800	0.4225	-0.66
57900	0.4250	-0.67
58000	0.4250	-0.67
58100	0.4275	-0.67
58200	0.4275	-0.67
58300	0.4275	-0.68
58400	0.4275	-0.67
58500	0.4275	-0.67
58600	0.4300	-0.67
58700	0.4300	-0.67
58800	0.4300	-0.67
58900	0.4300	-0.67
59000	0.4300	-0.67
59100	0.4300	-0.67
59200	0.4300	-0.68
59300	0.4325	-0.68
59400	0.4325	-0.68
59500	0.4325	-0.68
59600	0.4325	-0.69
59700	0.4325	-0.69
59800	0.4350	-0.69
59900	0.4350	-0.69
60000	0.4350	-0.70
60100	0.4375	-0.70
60200	0.4375	-0.70
60300	0.4375	-0.71
60400	0.4400	-0.71
60500	0.4400	-0.71
60600	0.4400	-0.71
60700	0.4425	-0.72
60800	0.4425	-0.72
60900	0.4425	-0.72
61000	0.4450	-0.72
61100	0.4450	-0.73
61200	0.4450	-0.73
61300	0.4475	-0.73
61400	0.4475	-0.73
61500	0.4500	-0.74
61600	0.4500	-0.74
61700	0.4500	-0.74
61800	0.4525	-0.74
61900	0.4525	-0.74
62000	0.4525	-0.75
62100	0.4550	-0.75
62200	0.4550	-0.75
62300	0.4575	-0.75
62400	0.4575	-0.75
62500	0.4575	-0.75
62600	0.4600	-0.75
62700	0.4600	-0.76
62800	0.4625	-0.76
62900	0.4625	-0.76
63000	0.4625	-0.76
63100	0.4625	-0.76
63200	0.4625	-0.76
63300	0.4625	-0.76
63400	0.4625	-0.76
63500	0.4625	-0.76
63600	0.4625	-0.76
63700	0.4625	-0.76
63800	0.4625	-0.76
63900	0.4625	-0.76
64000	0.4625	-0.76
64100	0.4625	-0.76
64200	0.4625	-0.76
64300	0.4625	-0.76
64400	0.4625	-0.76
64500	0.4625	-0.76
64600	0.4625	-0.76
64700	0.4625	-0.76
64800	0.4625	-0.76
64900	0.4625	-0.76
65000	0.4625	-0.75
65100	0.4625	-0.75
65200	0.4600	-0.75
65300	0.4600	-0.74
65400	0.4575	-0.74
65500	0.4575	-0.74
65600	0.4550	-0.73
65700	0.4550	-0.73
65800	0.4525	-0.73
65900	0.4525	-0.73
66000	0.4500	-0.73
66100	0.4500	-0.73
66200	0.4500	-0.73
66300	0.4500	-0.73
66400	0.4475	-0.73
66500	0.4475	-0.73
66600	0.4450	-0.73
66700	0.4450	-0.72
66800	0.4425	-0.72
66900	0.4425	-0.72
67000	0.4400	-0.72
67100	0.4375	-0.72
67200	0.4375	-0.71
67300	0.4350	-0.70
67400	0.4300	-0.69
67500	0.4275	-0.68
67600	0.4225	-0.66
67700	0.4200	-0.65
67800	0.4175	-0.63
67900	0.4125	-0.62
68000	0.4100	-0.60
68100	0.4075	-0.59
68200	0.4050	-0.58
68300	0.4025	-0.57
68400	0.4025	-0.56
68500	0.4000	-0.55
68600	0.3975	-0.54
68700	0.3975	-0.53
68800	0.3950	-0.52
68900	0.3950	-0.52
69000	0.3950	-0.52
69100	0.3950	-0.52
69200	0.3950	-0.53
69300	0.3950	-0.53
69400	0.3975	-0.54
69500	0.3975	-0.54
69600	0.3975	-0.54
69700	0.3975	-0.55
69800	0.3975	-0.55
69900	0.3975	-0.55
70000	0.4000	-0.55
70100	0.4000	-0.56
70200	0.4025	-0.56
70300	0.4025	-0.56
70400	0.4025	-0.57
70500	0.4025	-0.57
70600	0.4050	-0.57
70700	0.4050	-0.58
70800	0.4075	-0.59
70900	0.4100	-0.60
71000	0.4125	-0.61
71100	0.4150	-0.61
71200	0.4175	-0.63
71300	0.4200	-0.64
71400	0.4200	-0.65
71500	0.4225	-0.66
71600	0.4250	-0.67
71700	0.4275	-0.68
71800	0.4300	-0.69
71900	0.4325	-0.71
72000	0.4350	-0.72
72100	0.4375	-0.73
72200	0.4375	-0.74
72300	0.4400	-0.75
72400	0.4425	-0.76
72500	0.4425	-0.77
72600	0.4450	-0.78
72700	0.4475	-0.79
72800	0.4475	-0.80
72900	0.4500	-0.81
73000	0.4500	-0.82
73100	0.4525	-0.82
73200	0.4525	-0.82
73300	0.4550	-0.83
73400	0.4550	-0.83
73500	0.4575	-0.84
73600	0.4600	-0.84
73700	0.4625	-0.85
73800	0.4650	-0.86
73900	0.4675	-0.86
74000	0.4700	-0.87
74100	0.4725	-0.87
74200	0.4750	-0.88
74300	0.4775	-0.89
74400	0.4800	-0.89
74500	0.4825	-0.90
74600	0.4850	-0.90
74700	0.4875	-0.91
74800	0.4900	-0.91
74900	0.4900	-0.92
75000	0.4875	-0.92
75100	0.4850	-0.92
75200	0.4850	-0.92
75300	0.4825	-0.92
75400	0.4775	-0.91
75500	0.4750	-0.91
75600	0.4725	-0.90
75700	0.4675	-0.89
75800	0.4650	-0.88
75900	0.4625	-0.88
76000	0.4575	-0.87
76100	0.4550	-0.86
76200	0.4525	-0.85
76300	0.4475	-0.84
76400	0.4450	-0.82
76500	0.4425	-0.81
76600	0.4375	-0.79
76700	0.4350	-0.78
76800	0.4350	-0.77
76900	0.4325	-0.77
77000	0.4325	-0.76
77100	0.4325	-0.76
77200	0.4325	-0.75
77300	0.4325	-0.75
77400	0.4325	-0.75
77500	0.4350	-0.75
77600	0.4350	-0.75
77700	0.4350	-0.74
77800	0.4350	-0.74
77900	0.4350	-0.74
78000	0.4375	-0.73
78100	0.4350	-0.74
78200	0.4350	-0.74
78300	0.4350	-0.74
78400	0.4325	-0.75
78500	0.4325	-0.75
78600	0.4325	-0.76
78700	0.4325	-0.76
78800	0.4325	-0.77
78900	0.4325	-0.78
79000	0.4325	-0.79
79100	0.4325	-0.79
79200	0.4300	-0.79
79300	0.4300	-0.79
79400	0.4300	-0.80
79500	0.4325	-0.80
79600	0.4325	-0.81
79700	0.4325	-0.82
79800	0.4325	-0.82
79900	0.4350	-0.83
80000	0.4350	-0.83
80100	0.4350	-0.84
80200	0.4350	-0.84
80300	0.4375	-0.84
80400	0.4375	-0.84
80500	0.4375	-0.84
80600	0.4375	-0.84
80700	0.4375	-0.84
80800	0.4375	-0.84
80900	0.4375	-0.84
81000	0.4375	-0.84
81100	0.4350	-0.84
81200	0.4350	-0.83
81300	0.4350	-0.83
81400	0.4350	-0.83
81500	0.4350	-0.83
81600	0.4350	-0.82
81700	0.4350	-0.82
81800	0.4350	-0.82
81900	0.4350	-0.82
82000	0.4350	-0.83
82100	0.4375	-0.84
82200	0.4400	-0.85
82300	0.4400	-0.85
82400	0.4400	-0.86
82500	0.4425	-0.87
82600	0.4425	-0.87
82700	0.4450	-0.88
82800	0.4475	-0.89
82900	0.4475	-0.89
83000	0.4500	-0.90
83100	0.4525	-0.90
83200	0.4525	-0.91
83300	0.4525	-0.91
83400	0.4550	-0.91
83500	0.4550	-0.92
83600	0.4575	-0.92
83700	0.4575	-0.92
83800	0.4575	-0.92
83900	0.4600	-0.93
84000	0.4600	-0.93
84100	0.4600	-0.93
84200	0.4600	-0.93
84300	0.4625	-0.93
84400	0.4625	-0.93
84500	0.4650	-0.93
84600	0.4675	-0.94
84700	0.4675	-0.94
84800	0.4700	-0.94
84900	0.4700	-0.94
85000	0.4725	-0.94
85100	0.4725	-0.94
85200	0.4750	-0.93
85300	0.4750	-0.93
85400	0.4750	-0.93
85500	0.4775	-0.93
85600	0.4775	-0.92
85700	0.4800	-0.92
85800	0.4800	-0.92
85900	0.4825	-0.91
86000	0.4825	-0.91
86100	0.4850	-0.90
86200	0.4875	-0.90
86300	0.4875	-0.89
86400	0.4900	-0.89
86500	0.4925	-0.89
86600	0.4950	-0.89
86700	0.4950	-0.88
86800	0.4975	-0.88
86900	0.5000	-0.88
87000	0.5000	-0.88
87100	0.5025	-0.87
87200	0.5050	-0.87
87300	0.5075	-0.87
87400	0.5100	-0.87
87500	0.5075	-0.87
87600	0.5075	-0.88
87700	0.5075	-0.88
87800	0.5050	-0.88
87900	0.5050	-0.89
88000	0.5050	-0.89
88100	0.5025	-0.90
88200	0.5025	-0.90
88300	0.5025	-0.90
88400	0.5000	-0.91
88500	0.5000	-0.91
88600	0.5000	-0.91
88700	0.4975	-0.92
88800	0.4975	-0.92
88900	0.4975	-0.92
89000	0.4950	-0.92
89100	0.4975	-0.92
89200	0.4975	-0.93
89300	0.4975	-0.93
89400	0.4975	-0.93
89500	0.4975	-0.94
89600	0.4975	-0.94
89700	0.5000	-0.94
89800	0.5000	-0.95
89900	0.5000	-0.95
90000	0.5025	-0.95
90100	0.5025	-0.96
90200	0.5050	-0.96
90300	0.5050	-0.96
90400	0.5050	-0.97
90500	0.5075	-0.97
90600	0.5075	-0.97
90700	0.5075	-0.98
90800	0.5100	-0.98
90900	0.5100	-0.98
91000	0.5100	-0.98
91100	0.5125	-0.99
91200	0.5125	-0.99
91300	0.5150	-0.99
91400	0.5175	-1.00
91500	0.5200	-1.00
91600	0.5225	-1.00
91700	0.5275	-1.01
91800	0.5300	-1.02
91900	0.5325	-1.02
92000	0.5350	-1.03
92100	0.5400	-1.03
92200	0.5425	-1.03
92300	0.5500	-1.04
92400	0.5550	-1.05
92500	0.5550	-1.05
92600	0.5550	-1.04
92700	0.5550	-1.04
92800	0.5550	-1.04
92900	0.5525	-1.04
93000	0.5525	-1.05
93100	0.5525	-1.05
93200	0.5525	-1.05
93300	0.5525	-1.06
93400	0.5550	-1.07
93500	0.5550	-1.07
93600	0.5575	-1.08
93700	0.5575	-1.08
93800	0.5575	-1.08
93900	0.5575	-1.09
94000	0.5575	-1.09
94100	0.5575	-1.09
94200	0.5575	-1.09
94300	0.5575	-1.09
94400	0.5575	-1.10
94500	0.5575	-1.10
94600	0.5575	-1.10
94700	0.5575	-1.10
94800	0.5575	-1.10
94900	0.5575	-1.11
95000	0.5575	-1.11
95100	0.5575	-1.11
95200	0.5575	-1.11
95300	0.5600	-1.12
95400	0.5600	-1.12
95500	0.5600	-1.12
95600	0.5600	-1.12
95700	0.5600	-1.12
95800	0.5625	-1.12
95900	0.5625	-1.13
96000	0.5650	-1.13
96100	0.5650	-1.13
96200	0.5675	-1.14
96300	0.5700	-1.14
96400	0.5700	-1.14
96500	0.5725	-1.15
96600	0.5750	-1.15
96700	0.5750	-1.15
96800	0.5750	-1.16
96900	0.5775	-1.16
97000	0.5775	-1.16
97100	0.5800	-1.17
97200	0.5800	-1.17
97300	0.5825	-1.17
97400	0.5850	-1.18
97500	0.5875	-1.18
97600	0.5900	-1.19
97700	0.5925	-1.19
97800	0.5950	-1.19
97900	0.5975	-1.20
98000	0.6000	-1.20
98100	0.6025	-1.21
98200	0.6075	-1.21
98300	0.6100	-1.21
98400	0.6150	-1.22
98500	0.6125	-1.22
98600	0.6125	-1.22
98700	0.6125	-1.22
98800	0.6125	-1.22
98900	0.6125	-1.22
99000	0.6125	-1.22
99100	0.6125	-1.22
99200	0.6150	-1.23
99300	0.6150	-1.23
99400	0.6150	-1.23
99500	0.6175	-1.23
99600	0.6175	-1.23
99700	0.6200	-1.23
99800	0.6200	-1.24
99900	0.6225	-1.24
100000	0.6225	-1.24
100100	0.6250	-1.24
100200	0.6250	-1.24
100300	0.6275	-1.24
100400	0.6275	-1.24
100500	0.6300	-1.25
100600	0.6300	-1.25
100700	0.6325	-1.25
100800	0.6325	-1.25
100900	0.6350	-1.25
101000	0.6375	-1.25
101100	0.6375	-1.25
101200	0.6400	-1.26
101300	0.6425	-1.26
101400	0.6450	-1.26
101500	0.6450	-1.26
101600	0.6475	-1.26
101700	0.6500	-1.26
101800	0.6525	-1.26
101900	0.6550	-1.27
102000	0.6575	-1.27
102100	0.6600	-1.27
102200	0.6650	-1.27
102300	0.6675	-1.28
102400	0.6700	-1.28
102500	0.6750	-1.28
102600	0.6775	-1.28
102700	0.6825	-1.29
102800	0.6850	-1.29
102900	0.6900	-1.29
103000	0.6950	-1.29
103100	0.7000	-1.30
103200	0.7050	-1.30
103300	0.7125	-1.30
103400	0.7075	-1.30
103500	0.7025	-1.30
103600	0.6975	-1.30
103700	0.6925	-1.30
103800	0.6875	-1.29
103900	0.6850	-1.29
104000	0.6800	-1.29
104100	0.6750	-1.29
104200	0.6725	-1.29
104300	0.6675	-1.29
104400	0.6650	-1.29
104500	0.6600	-1.28
104600	0.6575	-1.28
104700	0.6525	-1.28
104800	0.6500	-1.28
104900	0.6475	-1.28
105000	0.6450	-1.28
105100	0.6400	-1.28
105200	0.6400	-1.27
105300	0.6375	-1.27
105400	0.6350	-1.27
105500	0.6325	-1.27
105600	0.6300	-1.27
105700	0.6275	-1.27
105800	0.6275	-1.27
105900	0.6250	-1.27
106000	0.6225	-1.27
106100	0.6225	-1.27
106200	0.6225	-1.27
106300	0.6225	-1.27
106400	0.6200	-1.27
106500	0.6200	-1.27
106600	0.6200	-1.27
106700	0.6200	-1.27
106800	0.6200	-1.27
106900	0.6200	-1.27
107000	0.6225	-1.27
107100	0.6225	-1.27
107200	0.6225	-1.27
107300	0.6225	-1.27
107400	0.6225	-1.27
107500	0.6250	-1.28
107600	0.6250	-1.28
107700	0.6250	-1.28
107800	0.6250	-1.28
107900	0.6225	-1.28
108000	0.6200	-1.28
108100	0.6175	-1.27
108200	0.6175	-1.27
108300	0.6150	-1.27
108400	0.6150	-1.27
108500	0.6150	-1.27
108600	0.6125	-1.27
108700	0.6125	-1.27
108800	0.6125	-1.28
108900	0.6125	-1.28
109000	0.6125	-1.28
109100	0.6125	-1.28
109200	0.6125	-1.28
109300	0.6125	-1.28
109400	0.6125	-1.28
109500	0.6150	-1.28
109600	0.6175	-1.28
109700	0.6175	-1.29
109800	0.6200	-1.29
109900	0.6225	-1.29
110000	0.6225	-1.29
110100	0.6250	-1.29
110200	0.6250	-1.29
110300	0.6275	-1.29
110400	0.6275	-1.29
110500	0.6275	-1.29
110600	0.6275	-1.29
110700	0.6300	-1.30
110800	0.6300	-1.30
110900	0.6325	-1.30
111000	0.6325	-1.30
111100	0.6350	-1.30
111200	0.6375	-1.30
111300	0.6400	-1.30
111400	0.6425	-1.30
111500	0.6450	-1.30
111600	0.6475	-1.30
111700	0.6475	-1.30
111800	0.6500	-1.30
111900	0.6525	-1.30
112000	0.6550	-1.29
112100	0.6550	-1.29
112200	0.6575	-1.29
112300	0.6575	-1.29
112400	0.6575	-1.28
112500	0.6575	-1.28
112600	0.6575	-1.28
112700	0.6550	-1.28
112800	0.6525	-1.28
112900	0.6525	-1.28
113000	0.6500	-1.28
113100	0.6500	-1.28
113200	0.6475	-1.28
113300	0.6500	-1.27
113400	0.6500	-1.27
113500	0.6500	-1.27
113600	0.6500	-1.27
113700	0.6475	-1.27
113800	0.6500	-1.26
113900	0.6500	-1.26
114000	0.6500	-1.26
114100	0.6475	-1.26
114200	0.6475	-1.26
114300	0.6475	-1.26
114400	0.6450	-1.26
114500	0.6425	-1.26
114600	0.6425	-1.26
114700	0.6400	-1.26
114800	0.6400	-1.26
114900	0.6400	-1.26
115000	0.6400	-1.26
115100	0.6375	-1.26
115200	0.6375	-1.26
115300	0.6350	-1.26
115400	0.6350	-1.26
115500	0.6325	-1.26
115600	0.6325	-1.26
115700	0.6300	-1.26
115800	0.6300	-1.26
115900	0.6275	-1.26
116000	0.6275	-1.26
116100	0.6275	-1.26
116200	0.6275	-1.26
116300	0.6275	-1.26
116400	0.6275	-1.26
116500	0.6275	-1.26
116600	0.6275	-1.25
116700	0.6275	-1.25
116800	0.6275	-1.25
116900	0.6300	-1.25
117000	0.6300	-1.25
117100	0.6300	-1.25
117200	0.6300	-1.25
117300	0.6300	-1.25
117400	0.6300	-1.25
117500	0.6300	-1.25
117600	0.6300	-1.25
117700	0.6300	-1.25
117800	0.6300	-1.25
117900	0.6300	-1.25
118000	0.6325	-1.25
118100	0.6325	-1.25
118200	0.6325	-1.25
118300	0.6350	-1.26
118400	0.6350	-1.25
118500	0.6375	-1.25
118600	0.6400	-1.25
118700	0.6425	-1.25
118800	0.6450	-1.25
118900	0.6500	-1.25
119000	0.6525	-1.24
119100	0.6550	-1.24
119200	0.6550	-1.24
119300	0.6550	-1.24
119400	0.6525	-1.24
119500	0.6525	-1.24
119600	0.6500	-1.25
119700	0.6500	-1.25
119800	0.6475	-1.25
119900	0.6475	-1.25
120000	0.6450	-1.25
120100	0.6425	-1.25
120200	0.6425	-1.25
120300	0.6425	-1.26
120400	0.6400	-1.26
120500	0.6400	-1.26
120600	0.6400	-1.26
120700	0.6400	-1.26
120800	0.6400	-1.25
120900	0.6400	-1.25
121000	0.6400	-1.25
121100	0.6400	-1.25
121200	0.6400	-1.25
121300	0.6400	-1.25
121400	0.6400	-1.25
121500	0.6400	-1.25
121600	0.6400	-1.25
121700	0.6400	-1.25
121800	0.6400	-1.25
121900	0.6425	-1.25
122000	0.6425	-1.24
122100	0.6425	-1.24
122200	0.6425	-1.24
122300	0.6425	-1.24
122400	0.6450	-1.24
122500	0.6450	-1.24
122600	0.6450	-1.24
122700	0.6450	-1.24
122800	0.6475	-1.24
122900	0.6475	-1.24
123000	0.6475	-1.23
123100	0.6475	-1.23
123200	0.6500	-1.23
123300	0.6500	-1.23
123400	0.6500	-1.23
123500	0.6500	-1.23
123600	0.6500	-1.23
123700	0.6525	-1.23
123800	0.6525	-1.23
123900	0.6525	-1.22
124000	0.6525	-1.22
124100	0.6525	-1.22
124200	0.6550	-1.22
124300	0.6550	-1.22
124400	0.6550	-1.22
124500	0.6550	-1.22
124600	0.6550	-1.22
124700	0.6575	-1.21
124800	0.6575	-1.21
124900	0.6575	-1.21
125000	0.6575	-1.21
125100	0.6575	-1.21
125200	0.6575	-1.21
125300	0.6600	-1.21
125400	0.6600	-1.21
125500	0.6600	-1.21
125600	0.6600	-1.20
125700	0.6625	-1.20
125800	0.6600	-1.20
125900	0.6600	-1.21
126000	0.6600	-1.21
126100	0.6600	-1.21
126200	0.6600	-1.21
126300	0.6575	-1.21
126400	0.6575	-1.21
126500	0.6575	-1.21
126600	0.6575	-1.21
126700	0.6550	-1.21
126800	0.6550	-1.22
126900	0.6550	-1.22
127000	0.6550	-1.22
127100	0.6550	-1.22
127200	0.6525	-1.22
127300	0.6525	-1.22
127400	0.6525	-1.22
127500	0.6525	-1.22
127600	0.6500	-1.22
127700	0.6500	-1.22
127800	0.6500	-1.22
127900	0.6500	-1.23
128000	0.6500	-1.23
128100	0.6500	-1.23
128200	0.6475	-1.23
128300	0.6475	-1.23
128400	0.6475	-1.23
128500	0.6475	-1.23
128600	0.6450	-1.23
128700	0.6450	-1.23
128800	0.6450	-1.23
128900	0.6425	-1.23
129000	0.6425	-1.23
129100	0.6425	-1.23
129200	0.6425	-1.23
129300	0.6425	-1.23
129400	0.6400	-1.23
129500	0.6400	-1.23
129600	0.6400	-1.23
129700	0.6400	-1.23
129800	0.6400	-1.24
129900	0.6375	-1.24
130000	0.6375	-1.24
130100	0.6375	-1.24
130200	0.6375	-1.24
130300	0.6375	-1.24
130400	0.6350	-1.24
130500	0.6350	-1.24
130600	0.6350	-1.24
130700	0.6350	-1.24
130800	0.6350	-1.24
130900	0.6325	-1.24
131000	0.6325	-1.24
131100	0.6325	-1.24
131200	0.6325	-1.24
131300	0.6325	-1.24
131400	0.6300	-1.24
131500	0.6300	-1.24
131600	0.6300	-1.25
131700	0.6300	-1.25
131800	0.6300	-1.25
131900	0.6300	-1.25
132000	0.6300	-1.25
132100	0.6275	-1.25
132200	0.6275	-1.25
132300	0.6275	-1.25
132400	0.6275	-1.25
132500	0.6275	-1.25
132600	0.6275	-1.25
132700	0.6275	-1.25
132800	0.6275	-1.25
132900	0.6275	-1.25
133000	0.6275	-1.25
133100	0.6275	-1.25
133200	0.6275	-1.25
133300	0.6275	-1.25
133400	0.6275	-1.25
133500	0.6300	-1.25
133600	0.6300	-1.25
133700	0.6300	-1.25
133800	0.6300	-1.25
133900	0.6300	-1.24
134000	0.6325	-1.24
134100	0.6325	-1.24
134200	0.6350	-1.24
134300	0.6375	-1.24
134400	0.6400	-1.23
134500	0.6425	-1.23
134600	0.6450	-1.23
134700	0.6450	-1.23
134800	0.6475	-1.22
134900	0.6500	-1.22
135000	0.6525	-1.22
135100	0.6525	-1.22
135200	0.6550	-1.21
135300	0.6575	-1.21
135400	0.6575	-1.21
135500	0.6600	-1.21
135600	0.6625	-1.20
135700	0.6650	-1.20
135800	0.6675	-1.20
135900	0.6700	-1.19
136000	0.6725	-1.19
136100	0.6750	-1.19
136200	0.6775	-1.18
136300	0.6800	-1.18
136400	0.6800	-1.18
136500	0.6825	-1.17
136600	0.6850	-1.17
136700	0.6875	-1.17
136800	0.6900	-1.16
136900	0.6900	-1.16
137000	0.6925	-1.16
137100	0.6950	-1.15
137200	0.7000	-1.14
137300	0.7025	-1.14
137400	0.7050	-1.13
137500	0.7075	-1.13
137600	0.7125	-1.12
137700	0.7150	-1.11
137800	0.7150	-1.11
137900	0.7150	-1.11
138000	0.7150	-1.11
138100	0.7150	-1.11
138200	0.7150	-1.12
138300	0.7125	-1.12
138400	0.7125	-1.12
138500	0.7125	-1.12
138600	0.7125	-1.12
138700	0.7125	-1.12
138800	0.7125	-1.12
138900	0.7125	-1.12
139000	0.7100	-1.12
139100	0.7100	-1.12
139200	0.7100	-1.12
139300	0.7100	-1.12
139400	0.7100	-1.12
139500	0.7100	-1.12
139600	0.7075	-1.12
139700	0.7075	-1.13
139800	0.7075	-1.13
139900	0.7075	-1.13
140000	0.7075	-1.13
140100	0.7050	-1.13
140200	0.7050	-1.13
140300	0.7050	-1.13
140400	0.7050	-1.13
140500	0.7050	-1.13
140600	0.7025	-1.13
140700	0.7025	-1.13
140800	0.7025	-1.13
140900	0.7025	-1.13
141000	0.7025	-1.14
141100	0.7000	-1.14
141200	0.7000	-1.14
141300	0.7000	-1.14
141400	0.7000	-1.14
141500	0.7000	-1.14
141600	0.6975	-1.14
141700	0.6975	-1.14
141800	0.6975	-1.14
141900	0.6975	-1.14
142000	0.6950	-1.14
142100	0.6950	-1.14
142200	0.6950	-1.14
142300	0.6950	-1.15
142400	0.6925	-1.15
142500	0.6925	-1.15
142600	0.6925	-1.15
142700	0.6925	-1.15
142800	0.6900	-1.15
142900	0.6900	-1.15
143000	0.6900	-1.15
143100	0.6900	-1.15
143200	0.6875	-1.15
143300	0.6875	-1.15
143400	0.6875	-1.15
143500	0.6875	-1.16
143600	0.6850	-1.16
143700	0.6850	-1.16
143800	0.6850	-1.16
143900	0.6850	-1.16
144000	0.6850	-1.16
144100	0.6850	-1.16
144200	0.6850	-1.16
144300	0.6825	-1.15
144400	0.6825	-1.15
144500	0.6850	-1.15
144600	0.6850	-1.15
144700	0.6850	-1.15
144800	0.6825	-1.15
144900	0.6825	-1.15
145000	0.6825	-1.15
145100	0.6825	-1.15
145200	0.6825	-1.15
145300	0.6825	-1.15
145400	0.6800	-1.15
145500	0.6800	-1.15
145600	0.6800	-1.15
145700	0.6800	-1.15
145800	0.6800	-1.15
145900	0.6800	-1.15
146000	0.6800	-1.15
146100	0.6825	-1.15
146200	0.6825	-1.15
146300	0.6850	-1.15
146400	0.6850	-1.15
146500	0.6875	-1.14
146600	0.6900	-1.14
146700	0.6925	-1.13
146800	0.6950	-1.13
146900	0.6975	-1.12
147000	0.7025	-1.12
147100	0.7050	-1.11
147200	0.7075	-1.10
147300	0.7125	-1.10
147400	0.7150	-1.09
147500	0.7200	-1.07
147600	0.7250	-1.06
147700	0.7300	-1.05
147800	0.7350	-1.04
147900	0.7400	-1.02
148000	0.7475	-1.00
148100	0.7525	-0.97
148200	0.7600	-0.95
148300	0.7675	-0.92
148400	0.7750	-0.89
148500	0.7750	-0.88
148600	0.7700	-0.90
148700	0.7625	-0.93
148800	0.7575	-0.95
148900	0.7525	-0.96
149000	0.7475	-0.98
149100	0.7425	-0.99
149200	0.7400	-1.00
149300	0.7375	-1.00
149400	0.7325	-1.01
149500	0.7300	-1.02
149600	0.7275	-1.03
149700	0.7250	-1.04
149800	0.7225	-1.04
149900	0.7225	-1.05
150000	0.7200	-1.05
150100	0.7200	-1.05
150200	0.7175	-1.06
150300	0.7150	-1.06
150400	0.7150	-1.07
150500	0.7125	-1.07
150600	0.7125	-1.07
150700	0.7100	-1.07
150800	0.7100	-1.08
150900	0.7075	-1.08
151000	0.7075	-1.08
151100	0.7050	-1.08
151200	0.7050	-1.08
151300	0.7050	-1.08
151400	0.7050	-1.08
151500	0.7025	-1.09
151600	0.7025	-1.09
151700	0.7025	-1.09
151800	0.7000	-1.09
151900	0.7000	-1.09
152000	0.7000	-1.09
152100	0.6975	-1.10
152200	0.6950	-1.10
152300	0.6925	-1.11
152400	0.6925	-1.11
152500	0.6900	-1.11
152600	0.6875	-1.12
152700	0.6875	-1.12
152800	0.6850	-1.13
152900	0.6825	-1.13
153000	0.6825	-1.13
153100	0.6800	-1.14
153200	0.6775	-1.14
153300	0.6750	-1.14
153400	0.6750	-1.14
153500	0.6725	-1.15
153600	0.6725	-1.15
153700	0.6700	-1.15
153800	0.6700	-1.15
153900	0.6675	-1.15
154000	0.6675	-1.15
154100	0.6650	-1.16
154200	0.6650	-1.16
154300	0.6650	-1.16
154400	0.6625	-1.16
154500	0.6625	-1.16
154600	0.6600	-1.16
154700	0.6600	-1.17
154800	0.6575	-1.17
154900	0.6550	-1.18
155000	0.6525	-1.18
155100	0.6525	-1.18
155200	0.6500	-1.19
155300	0.6500	-1.19
155400	0.6475	-1.19
155500	0.6475	-1.19
155600	0.6450	-1.20
155700	0.6450	-1.20
155800	0.6425	-1.20
155900	0.6400	-1.20
156000	0.6400	-1.21
156100	0.6375	-1.21
156200	0.6375	-1.21
156300	0.6350	-1.21
156400	0.6325	-1.22
156500	0.6325	-1.22
156600	0.6300	-1.22
156700	0.6300	-1.22
156800	0.6275	-1.23
156900	0.6275	-1.23
157000	0.6275	-1.23
157100	0.6275	-1.23
157200	0.6250	-1.23
157300	0.6250	-1.23
157400	0.6250	-1.23
157500	0.6250	-1.23
157600	0.6225	-1.23
157700	0.6225	-1.23
157800	0.6225	-1.23
157900	0.6225	-1.23
158000	0.6225	-1.23
158100	0.6200	-1.24
158200	0.6200	-1.24
158300	0.6200	-1.24
158400	0.6200	-1.24
158500	0.6200	-1.24
158600	0.6200	-1.24
158700	0.6200	-1.24
158800	0.6175	-1.24
158900	0.6175	-1.25
159000	0.6175	-1.25
159100	0.6175	-1.25
159200	0.6175	-1.25
159300	0.6175	-1.25
159400	0.6175	-1.25
159500	0.6175	-1.25
159600	0.6175	-1.26
159700	0.6175	-1.26
159800	0.6200	-1.26
159900	0.6200	-1.26
160000	0.6225	-1.26
160100	0.6225	-1.26
160200	0.6250	-1.25
160300	0.6250	-1.25
160400	0.6275	-1.25
160500	0.6275	-1.25
160600	0.6275	-1.25
160700	0.6300	-1.25
160800	0.6325	-1.25
160900	0.6325	-1.25
161000	0.6350	-1.25
161100	0.6375	-1.25
161200	0.6400	-1.25
161300	0.6425	-1.24
161400	0.6450	-1.24
161500	0.6475	-1.24
161600	0.6525	-1.24
161700	0.6550	-1.23
161800	0.6625	-1.23
161900	0.6600	-1.23
162000	0.6575	-1.23
162100	0.6550	-1.23
162200	0.6550	-1.23
162300	0.6525	-1.23
162400	0.6525	-1.22
162500	0.6525	-1.22
162600	0.6500	-1.22
162700	0.6500	-1.22
162800	0.6475	-1.22
162900	0.6475	-1.22
163000	0.6475	-1.22
163100	0.6475	-1.22
163200	0.6450	-1.22
163300	0.6450	-1.22
163400	0.6450	-1.22
163500	0.6450	-1.22
163600	0.6450	-1.21
163700	0.6450	-1.21
163800	0.6475	-1.21
163900	0.6475	-1.21
164000	0.6475	-1.21
164100	0.6475	-1.21
164200	0.6475	-1.21
164300	0.6475	-1.21
164400	0.6475	-1.21
164500	0.6475	-1.21
164600	0.6500	-1.21
164700	0.6500	-1.20
164800	0.6525	-1.20
164900	0.6550	-1.20
165000	0.6575	-1.19
165100	0.6575	-1.19
165200	0.6600	-1.18
165300	0.6625	-1.18
165400	0.6650	-1.17
165500	0.6675	-1.17
165600	0.6700	-1.16
165700	0.6725	-1.16
165800	0.6750	-1.16
165900	0.6775	-1.15
166000	0.6800	-1.15
166100	0.6825	-1.14
166200	0.6850	-1.13
166300	0.6875	-1.13
166400	0.6875	-1.12
166500	0.6900	-1.12
166600	0.6925	-1.11
166700	0.6950	-1.11
166800	0.7000	-1.10
166900	0.7025	-1.09
167000	0.7050	-1.08
167100	0.7075	-1.08
167200	0.7125	-1.07
167300	0.7150	-1.06
167400	0.7175	-1.05
167500	0.7175	-1.06
167600	0.7150	-1.06
167700	0.7150	-1.06
167800	0.7150	-1.06
167900	0.7175	-1.05
168000	0.7175	-1.05
168100	0.7175	-1.05
168200	0.7200	-1.04
168300	0.7225	-1.04
168400	0.7150	-1.06
168500	0.7100	-1.07
168600	0.7025	-1.09
168700	0.7000	-1.10
168800	0.6950	-1.11
168900	0.6925	-1.11
169000	0.6900	-1.12
169100	0.6875	-1.12
169200	0.6850	-1.13
169300	0.6850	-1.13
169400	0.6850	-1.13
169500	0.6825	-1.13
169600	0.6800	-1.14
169700	0.6750	-1.15
169800	0.6700	-1.16
169900	0.6675	-1.16
170000	0.6625	-1.17
170100	0.6600	-1.17
170200	0.6575	-1.18
170300	0.6525	-1.18
170400	0.6500	-1.19
170500	0.6475	-1.19
170600	0.6425	-1.19
170700	0.6400	-1.20
170800	0.6375	-1.20
170900	0.6325	-1.21
171000	0.6300	-1.21
171100	0.6275	-1.21
171200	0.6225	-1.22
171300	0.6200	-1.23
171400	0.6150	-1.23
171500	0.6125	-1.23
171600	0.6075	-1.24
171700	0.6050	-1.24
171800	0.6025	-1.25
171900	0.5975	-1.25
172000	0.5950	-1.25
172100	0.5925	-1.26
172200	0.5900	-1.26
172300	0.5875	-1.26
172400	0.5875	-1.26
172500	0.5850	-1.26
172600	0.5825	-1.26
172700	0.5800	-1.26
172800	0.5775	-1.27
172900	0.5775	-1.27
173000	0.5750	-1.27
173100	0.5750	-1.27
173200	0.5725	-1.27
173300	0.5700	-1.27
173400	0.5675	-1.28
173500	0.5650	-1.28
173600	0.5650	-1.28
173700	0.5625	-1.28
173800	0.5600	-1.29
173900	0.5575	-1.29
174000	0.5550	-1.29
174100	0.5525	-1.29
174200	0.5500	-1.29
174300	0.5475	-1.29
174400	0.5475	-1.29
174500	0.5450	-1.30
174600	0.5425	-1.30
174700	0.5425	-1.30
174800	0.5400	-1.30
174900	0.5375	-1.30
175000	0.5375	-1.30
175100	0.5375	-1.30
175200	0.5375	-1.30
175300	0.5350	-1.30
175400	0.5350	-1.30
175500	0.5350	-1.30
175600	0.5350	-1.30
175700	0.5325	-1.30
175800	0.5325	-1.30
175900	0.5325	-1.30
176000	0.5325	-1.30
176100	0.5300	-1.30
176200	0.5300	-1.30
176300	0.5300	-1.30
176400	0.5325	-1.30
176500	0.5325	-1.30
176600	0.5350	-1.30
176700	0.5375	-1.30
176800	0.5400	-1.30
176900	0.5425	-1.30
177000	0.5450	-1.30
177100	0.5475	-1.30
177200	0.5500	-1.30
177300	0.5525	-1.30
177400	0.5550	-1.30
177500	0.5600	-1.30
177600	0.5625	-1.30
177700	0.5675	-1.30
177800	0.5725	-1.30
177900	0.5775	-1.30
178000	0.5825	-1.30
178100	0.5850	-1.30
178200	0.5875	-1.30
178300	0.5900	-1.30
178400	0.5925	-1.30
178500	0.5950	-1.30
178600	0.5975	-1.30
178700	0.6000	-1.30
178800	0.6025	-1.30
178900	0.6075	-1.29
179000	0.6100	-1.29
179100	0.6125	-1.29
179200	0.6175	-1.29
179300	0.6200	-1.29
179400	0.6150	-1.29
179500	0.6100	-1.29
179600	0.6050	-1.30
179700	0.6000	-1.30
179800	0.5950	-1.30
179900	0.5925	-1.30
180000	0.5900	-1.30
180100	0.5850	-1.30
180200	0.5825	-1.30
180300	0.5800	-1.30
180400	0.5775	-1.30
180500	0.5750	-1.30
180600	0.5750	-1.30
180700	0.5750	-1.30
180800	0.5725	-1.30
180900	0.5725	-1.30
181000	0.5725	-1.30
181100	0.5725	-1.30
181200	0.5725	-1.30
181300	0.5725	-1.30
181400	0.5725	-1.30
181500	0.5700	-1.30
181600	0.5675	-1.30
181700	0.5675	-1.30
181800	0.5675	-1.30
181900	0.5700	-1.30
182000	0.5700	-1.30
182100	0.5675	-1.30
182200	0.5650	-1.30
182300	0.5625	-1.30
182400	0.5625	-1.30
182500	0.5600	-1.30
182600	0.5600	-1.30
182700	0.5575	-1.30
182800	0.5575	-1.30
182900	0.5550	-1.30
183000	0.5525	-1.30
183100	0.5500	-1.30
183200	0.5500	-1.30
183300	0.5475	-1.30
183400	0.5450	-1.30
183500	0.5425	-1.30
183600	0.5425	-1.30
183700	0.5400	-1.30
183800	0.5375	-1.30
183900	0.5350	-1.30
184000	0.5325	-1.30
184100	0.5300	-1.30
184200	0.5300	-1.30
184300	0.5275	-1.30
184400	0.5250	-1.30
184500	0.5250	-1.30
184600	0.5225	-1.30
184700	0.5200	-1.30
184800	0.5200	-1.30
184900	0.5200	-1.30
185000	0.5175	-1.30
185100	0.5175	-1.30
185200	0.5150	-1.30
185300	0.5150	-1.30
185400	0.5150	-1.30
185500	0.5150	-1.30
185600	0.5125	-1.30
185700	0.5125	-1.30
185800	0.5125	-1.30
185900	0.5125	-1.30
186000	0.5125	-1.30
186100	0.5125	-1.30
186200	0.5125	-1.30
186300	0.5100	-1.30
186400	0.5100	-1.30
186500	0.5075	-1.30
186600	0.5050	-1.30
186700	0.5050	-1.30
186800	0.5025	-1.30
186900	0.5000	-1.30
187000	0.5000	-1.30
187100	0.4975	-1.30
187200	0.4950	-1.30
187300	0.4950	-1.30
187400	0.4925	-1.30
187500	0.4900	-1.30
187600	0.4900	-1.30
187700	0.4875	-1.30
187800	0.4875	-1.30
187900	0.4850	-1.29
188000	0.4825	-1.29
188100	0.4825	-1.29
188200	0.4800	-1.29
188300	0.4775	-1.29
188400	0.4775	-1.29
188500	0.4775	-1.29
188600	0.4750	-1.29
188700	0.4750	-1.29
188800	0.4750	-1.29
188900	0.4750	-1.29
189000	0.4750	-1.29
189100	0.4750	-1.29
189200	0.4750	-1.29
189300	0.4750	-1.29
189400	0.4750	-1.29
189500	0.4750	-1.29
189600	0.4750	-1.29
189700	0.4750	-1.29
189800	0.4750	-1.29
189900	0.4775	-1.29
190000	0.4800	-1.29
190100	0.4800	-1.29
190200	0.4800	-1.29
190300	0.4775	-1.29
190400	0.4775	-1.29
190500	0.4775	-1.29
190600	0.4750	-1.29
190700	0.4750	-1.29
190800	0.4750	-1.29
190900	0.4750	-1.29
191000	0.4750	-1.29
191100	0.4750	-1.29
191200	0.4775	-1.29
191300	0.4775	-1.29
191400	0.4775	-1.29
191500	0.4775	-1.29
191600	0.4775	-1.29
191700	0.4775	-1.29
191800	0.4775	-1.29
191900	0.4775	-1.29
192000	0.4750	-1.29
192100	0.4750	-1.29
192200	0.4750	-1.29
192300	0.4725	-1.29
192400	0.4725	-1.29
192500	0.4725	-1.28
192600	0.4725	-1.28
192700	0.4725	-1.28
192800	0.4725	-1.29
192900	0.4725	-1.29
193000	0.4750	-1.29
193100	0.4750	-1.29
193200	0.4750	-1.29
193300	0.4750	-1.29
193400	0.4750	-1.29
193500	0.4750	-1.29
193600	0.4750	-1.29
193700	0.4750	-1.29
193800	0.4775	-1.29
193900	0.4775	-1.29
194000	0.4775	-1.29
194100	0.4775	-1.29
194200	0.4775	-1.29
194300	0.4775	-1.29
194400	0.4775	-1.29
194500	0.4800	-1.29
194600	0.4800	-1.29
194700	0.4800	-1.29
194800	0.4800	-1.29
194900	0.4800	-1.29
195000	0.4775	-1.29
195100	0.4775	-1.29
195200	0.4775	-1.29
195300	0.4775	-1.29
195400	0.4775	-1.29
195500	0.4775	-1.29
195600	0.4775	-1.29
195700	0.4775	-1.29
195800	0.4750	-1.29
195900	0.4750	-1.29
196000	0.4750	-1.29
196100	0.4750	-1.29
196200	0.4750	-1.29
196300	0.4750	-1.29
196400	0.4750	-1.29
196500	0.4750	-1.29
196600	0.4750	-1.29
196700	0.4750	-1.29
196800	0.4750	-1.29
196900	0.4750	-1.29
197000	0.4750	-1.28
197100	0.4750	-1.28
197200	0.4750	-1.28
197300	0.4750	-1.28
197400	0.4750	-1.28
197500	0.4750	-1.28
197600	0.4750	-1.28
197700	0.4750	-1.28
197800	0.4775	-1.28
197900	0.4775	-1.28
198000	0.4775	-1.28
198100	0.4775	-1.28
198200	0.4775	-1.28
198300	0.4775	-1.28
198400	0.4775	-1.28
198500	0.4775	-1.28
198600	0.4800	-1.28
198700	0.4800	-1.28
198800	0.4800	-1.28
198900	0.4800	-1.28
199000	0.4800	-1.28
199100	0.4800	-1.28
199200	0.4800	-1.28
199300	0.4800	-1.28
199400	0.4800	-1.28
199500	0.4800	-1.27
199600	0.4775	-1.27
199700	0.4775	-1.27
199800	0.4775	-1.27
[truncated: 670 more rows]
