# Supplementary material for: The genetic basis of aneuploidy tolerance in wild yeast
Source: eLife. 2020 Jan 7;9:e52063. doi: 10.7554/eLife.52063 (PMC6970514; doi:10.7554/eLife.52063)
Supplement: Figure 1—source data 1. [file elife-52063-fig1-data1.zip › A1vB1/A1vB1_n20_mito]

Bin start (bp)	MLE allele freq.	LOD score
0	0.0050	-1.24
100	0.3075	0.70
200	0.3100	0.72
300	0.3100	0.73
400	0.3100	0.75
500	0.3125	0.78
600	0.3125	0.80
700	0.3125	0.82
800	0.3125	0.85
900	0.3150	0.88
1000	0.3150	0.92
1100	0.3150	0.96
1200	0.3175	0.54
1300	0.3150	0.30
1400	0.3125	0.11
1500	0.3100	-0.05
1600	0.3075	-0.19
1700	0.3075	-0.31
1800	0.3050	-0.43
1900	0.2900	-0.51
2000	0.2750	-0.59
2100	0.2600	-0.67
2200	0.2425	-0.74
2300	0.2275	-0.81
2400	0.2125	-0.88
2500	0.1975	-0.95
2600	0.1850	-1.01
2700	0.1700	-1.07
2800	0.1525	-1.13
2900	0.1350	-1.18
3000	0.1200	-1.22
3100	0.1200	-1.22
3200	0.1175	-1.23
3300	0.1175	-1.23
3400	0.1175	-1.23
3500	0.1175	-1.23
3600	0.1150	-1.23
3700	0.1150	-1.24
3800	0.1075	-1.25
3900	0.0975	-1.26
4000	0.0900	-1.27
4100	0.0825	-1.28
4200	0.0725	-1.29
4300	0.0650	-1.29
4400	0.0575	-1.30
4500	0.0475	-1.30
4600	0.0400	-1.30
4700	0.0325	-1.29
4800	0.0250	-1.28
4900	0.0175	-1.25
5000	0.0125	-1.22
5100	0.0100	-1.20
5200	0.0075	-1.17
5300	0.0075	-1.19
5400	0.0075	-1.21
5500	0.0075	-1.22
5600	0.0075	-1.24
5700	0.0075	-1.25
5800	0.0075	-1.27
5900	0.0075	-1.28
6000	0.0075	-1.29
6100	0.0075	-1.30
6200	0.0075	-1.30
6300	0.0075	-1.29
6400	0.0075	-1.29
6500	0.0075	-1.27
6600	0.0075	-1.23
6700	0.0075	-1.19
6800	0.0100	-1.15
6900	0.0100	-1.10
7000	0.0100	-1.12
7100	0.0100	-1.14
7200	0.0100	-1.15
7300	0.0100	-1.15
7400	0.0100	-1.16
7500	0.0100	-1.16
7600	0.0100	-1.16
7700	0.0100	-1.15
7800	0.0100	-1.15
7900	0.0100	-1.14
8000	0.0100	-1.13
8100	0.0125	-1.12
8200	0.0125	-1.12
8300	0.0125	-1.11
8400	0.0125	-1.11
8500	0.0125	-1.11
8600	0.0100	-1.13
8700	0.0100	-1.16
8800	0.0075	-1.18
8900	0.0075	-1.20
9000	0.0050	-1.22
9100	0.0050	-1.25
9200	0.0025	-1.30
9300	0.0025	-1.30
9400	0.0025	-1.30
9500	0.0025	-1.30
9600	0.0025	-1.30
9700	0.0025	-1.30
9800	0.0025	-1.30
9900	0.0025	-1.30
10000	0.0025	-1.30
10100	0.0025	-1.30
10200	0.0025	-1.30
10300	0.0025	-1.30
10400	0.0025	-1.30
10500	0.0050	-1.30
10600	0.0050	-1.25
10700	0.0075	-1.19
10800	0.0075	-1.15
10900	0.0100	-1.15
11000	0.0100	-1.15
11100	0.0100	-1.15
11200	0.0100	-1.15
11300	0.0100	-1.15
11400	0.0100	-1.14
11500	0.0100	-1.11
11600	0.0125	-1.08
11700	0.0125	-1.06
11800	0.0150	-1.02
11900	0.0150	-0.97
12000	0.0175	-0.92
12100	0.0275	-0.85
12200	0.0400	-0.82
12300	0.0525	-0.82
12400	0.0650	-0.83
12500	0.0775	-0.83
12600	0.0900	-0.82
12700	0.1025	-0.81
12800	0.1125	-0.79
12900	0.1225	-0.77
13000	0.1250	-0.72
13100	0.1300	-0.67
13200	0.1350	-0.63
13300	0.1375	-0.66
13400	0.1425	-0.68
13500	0.1475	-0.70
13600	0.1525	-0.72
13700	0.1550	-0.74
13800	0.1550	-0.74
13900	0.1550	-0.75
14000	0.1525	-0.75
14100	0.1525	-0.75
14200	0.1525	-0.76
14300	0.1500	-0.76
14400	0.1500	-0.77
14500	0.1500	-0.77
14600	0.1475	-0.77
14700	0.1475	-0.78
14800	0.1475	-0.78
14900	0.1450	-0.79
15000	0.1450	-0.79
15100	0.1450	-0.80
15200	0.1425	-0.80
15300	0.1425	-0.81
15400	0.1425	-0.81
15500	0.1425	-0.81
15600	0.1400	-0.82
15700	0.1400	-0.82
15800	0.1400	-0.83
15900	0.1375	-0.83
16000	0.1375	-0.84
16100	0.1375	-0.84
16200	0.1375	-0.85
16300	0.1350	-0.85
16400	0.1350	-0.86
16500	0.1350	-0.86
16600	0.1325	-0.86
16700	0.1325	-0.87
16800	0.1325	-0.87
16900	0.1325	-0.88
17000	0.1300	-0.88
17100	0.1300	-0.89
17200	0.1300	-0.89
17300	0.1300	-0.90
17400	0.1275	-0.90
17500	0.1275	-0.91
17600	0.1275	-0.91
17700	0.1275	-0.91
17800	0.1250	-0.92
17900	0.1250	-0.92
18000	0.1250	-0.93
18100	0.1250	-0.93
18200	0.1225	-0.94
18300	0.1225	-0.94
18400	0.1225	-0.94
18500	0.1225	-0.95
18600	0.1225	-0.95
18700	0.1200	-0.96
18800	0.1200	-0.96
18900	0.1200	-0.97
19000	0.1200	-0.97
19100	0.1200	-0.97
19200	0.1175	-0.98
19300	0.1175	-0.98
19400	0.1175	-0.99
19500	0.1175	-0.99
19600	0.1175	-0.99
19700	0.1175	-1.00
19800	0.1150	-1.00
19900	0.1150	-1.01
20000	0.1150	-1.01
20100	0.1150	-1.01
20200	0.1150	-1.02
20300	0.1150	-1.02
20400	0.1150	-1.03
20500	0.1125	-1.03
20600	0.1125	-1.03
20700	0.1125	-1.04
20800	0.1125	-1.04
20900	0.1125	-1.05
21000	0.1125	-1.05
21100	0.1125	-1.05
21200	0.1100	-1.06
21300	0.1100	-1.06
21400	0.1100	-1.06
21500	0.1100	-1.07
21600	0.1100	-1.07
21700	0.1100	-1.08
21800	0.1100	-1.08
21900	0.1100	-1.08
22000	0.1100	-1.09
22100	0.1100	-1.09
22200	0.1050	-1.11
22300	0.1025	-1.12
22400	0.0975	-1.14
22500	0.0950	-1.16
22600	0.0900	-1.17
22700	0.0875	-1.19
22800	0.0850	-1.20
22900	0.0800	-1.21
23000	0.0775	-1.23
23100	0.0750	-1.24
23200	0.0700	-1.25
23300	0.0675	-1.26
23400	0.0650	-1.27
23500	0.0600	-1.28
23600	0.0575	-1.28
23700	0.0675	-1.27
23800	0.0775	-1.24
23900	0.0775	-1.24
24000	0.0800	-1.23
24100	0.0800	-1.23
24200	0.0825	-1.22
24300	0.0825	-1.21
24400	0.0850	-1.21
24500	0.0875	-1.20
24600	0.0875	-1.19
24700	0.0900	-1.18
24800	0.0925	-1.17
24900	0.0900	-1.18
25000	0.0900	-1.18
25100	0.0900	-1.17
25200	0.0900	-1.17
25300	0.0900	-1.17
25400	0.0925	-1.16
25500	0.0925	-1.16
25600	0.0925	-1.15
25700	0.0925	-1.15
25800	0.0925	-1.14
25900	0.0950	-1.14
26000	0.0950	-1.14
26100	0.1000	-1.10
26200	0.1050	-1.07
26300	0.1100	-1.04
26400	0.1150	-1.01
26500	0.1200	-0.97
26600	0.1250	-0.93
26700	0.1325	-0.90
26800	0.1375	-0.86
26900	0.1425	-0.82
27000	0.1475	-0.78
27100	0.1525	-0.74
27200	0.1600	-0.70
27300	0.1650	-0.65
27400	0.1675	-0.61
27500	0.1700	-0.57
27600	0.1700	-0.52
27700	0.1725	-0.47
27800	0.1725	-0.42
27900	0.1750	-0.35
28000	0.1750	-0.26
28100	0.1750	-0.17
28200	0.1750	-0.04
28300	0.1750	0.07
28400	0.1750	0.16
28500	0.1750	0.12
28600	0.1750	0.08
28700	0.1750	0.05
28800	0.1750	0.02
28900	0.1750	-0.00
29000	0.1750	-0.03
29100	0.1750	-0.05
29200	0.1750	-0.08
29300	0.1750	-0.10
29400	0.1750	-0.12
29500	0.1750	-0.14
29600	0.1750	-0.16
29700	0.1750	-0.18
29800	0.1750	-0.21
29900	0.1750	-0.23
30000	0.1675	-0.27
30100	0.1625	-0.31
30200	0.1550	-0.35
30300	0.1475	-0.40
30400	0.1425	-0.44
30500	0.1350	-0.48
30600	0.1275	-0.52
30700	0.1225	-0.56
30800	0.1150	-0.60
30900	0.1100	-0.64
31000	0.1025	-0.68
31100	0.0950	-0.72
31200	0.0925	-0.75
31300	0.0875	-0.77
31400	0.0850	-0.80
31500	0.0800	-0.83
31600	0.0750	-0.86
31700	0.0725	-0.88
31800	0.0675	-0.91
31900	0.0650	-0.94
32000	0.0600	-0.97
32100	0.0575	-1.00
32200	0.0525	-1.02
32300	0.0500	-1.05
32400	0.0475	-1.07
32500	0.0425	-1.10
32600	0.0400	-1.13
32700	0.0350	-1.15
32800	0.0325	-1.18
32900	0.0300	-1.21
33000	0.0275	-1.23
33100	0.0225	-1.25
33200	0.0200	-1.27
33300	0.0175	-1.29
33400	0.0125	-1.30
33500	0.0100	-1.30
33600	0.0075	-1.30
33700	0.0050	-1.30
33800	0.0025	-1.30
33900	0.0025	-1.30
34000	0.0025	-1.30
34100	0.0025	-1.30
34200	0.0025	-1.30
34300	0.0025	-1.30
34400	0.0025	-1.30
34500	0.0025	-1.30
34600	0.0025	-1.30
34700	0.0025	-1.30
34800	0.0025	-1.30
34900	0.0025	-1.30
35000	0.0025	-1.30
35100	0.0050	-1.22
35200	0.0100	-1.14
35300	0.0150	-1.08
35400	0.0175	-1.03
35500	0.0225	-0.99
35600	0.0300	-0.95
35700	0.0350	-0.92
35800	0.0400	-0.89
35900	0.0450	-0.87
36000	0.0500	-0.84
36100	0.0550	-0.82
36200	0.0600	-0.80
36300	0.0650	-0.78
36400	0.0650	-0.78
36500	0.0625	-0.78
36600	0.0625	-0.78
36700	0.0625	-0.78
36800	0.0625	-0.79
36900	0.0600	-0.79
37000	0.0600	-0.79
37100	0.0600	-0.79
37200	0.0575	-0.79
37300	0.0575	-0.79
37400	0.0575	-0.79
37500	0.0575	-0.80
37600	0.0575	-0.80
37700	0.0550	-0.80
37800	0.0550	-0.80
37900	0.0550	-0.80
38000	0.0550	-0.80
38100	0.0525	-0.80
38200	0.0525	-0.80
38300	0.0525	-0.80
38400	0.0525	-0.79
38500	0.0525	-0.79
38600	0.0500	-0.79
38700	0.0500	-0.79
38800	0.0500	-0.78
38900	0.0500	-0.78
39000	0.0500	-0.78
39100	0.0500	-0.77
39200	0.0475	-0.76
39300	0.0475	-0.76
39400	0.0475	-0.75
39500	0.0475	-0.74
39600	0.0475	-0.73
39700	0.0475	-0.72
39800	0.0475	-0.70
39900	0.0450	-0.68
40000	0.0450	-0.65
40100	0.0450	-0.68
40200	0.0450	-0.78
40300	0.0450	-0.90
40400	0.0450	-1.00
40500	0.0450	-1.08
40600	0.0450	-1.14
40700	0.0450	-1.18
40800	0.0425	-1.22
40900	0.0425	-1.24
41000	0.0425	-1.26
41100	0.0425	-1.28
41200	0.0425	-1.29
41300	0.0425	-1.30
41400	0.0425	-1.30
41500	0.0425	-1.30
41600	0.0425	-1.30
41700	0.0425	-1.30
41800	0.0425	-1.29
41900	0.0425	-1.28
42000	0.0425	-1.27
42100	0.0425	-1.26
42200	0.0425	-1.25
42300	0.0425	-1.24
42400	0.0425	-1.22
42500	0.0425	-1.21
42600	0.0425	-1.20
42700	0.0425	-1.18
42800	0.0425	-1.16
42900	0.0425	-1.15
43000	0.0425	-1.13
43100	0.0425	-1.11
43200	0.0425	-1.09
43300	0.0425	-1.07
43400	0.0425	-1.05
43500	0.0425	-1.04
43600	0.0425	-1.02
43700	0.0425	-1.00
43800	0.0425	-0.97
43900	0.0425	-0.95
44000	0.0375	-0.86
44100	0.0350	-0.80
44200	0.0325	-0.74
44300	0.0300	-0.68
44400	0.0275	-0.61
44500	0.0250	-0.54
44600	0.0225	-0.48
44700	0.0200	-0.41
44800	0.0200	-0.33
44900	0.0175	-0.26
45000	0.0125	-0.08
45100	0.0075	0.13
45200	0.0075	0.11
45300	0.0075	0.13
45400	0.0075	0.16
45500	0.0075	0.24
45600	0.0075	0.32
45700	0.0050	0.39
45800	0.0050	0.47
45900	0.0050	0.55
46000	0.0025	0.67
46100	0.0025	0.81
46200	0.0025	0.94
46300	0.0025	1.07
46400	0.0025	1.19
46500	0.0025	1.32
46600	0.0025	1.19
46700	0.0050	1.01
46800	0.0100	0.88
46900	0.0150	0.79
47000	0.0225	0.72
47100	0.0275	0.66
47200	0.0350	0.61
47300	0.0425	0.57
47400	0.0500	0.53
47500	0.0575	0.50
47600	0.0650	0.48
47700	0.0700	0.45
47800	0.0775	0.43
47900	0.0850	0.42
48000	0.0925	0.40
48100	0.1025	0.39
48200	0.0850	0.60
48300	0.0675	0.84
48400	0.0475	1.14
48500	0.0300	1.49
48600	0.0125	1.90
48700	0.0025	2.55
48800	0.0050	2.25
48900	0.0125	2.06
49000	0.0200	1.92
49100	0.0300	1.80
49200	0.0375	1.69
49300	0.0475	1.60
49400	0.0575	1.51
49500	0.0675	1.43
49600	0.0775	1.36
49700	0.0875	1.29
49800	0.0825	1.38
49900	0.0775	1.47
50000	0.0700	1.57
50100	0.0650	1.66
50200	0.0600	1.76
50300	0.0550	1.86
50400	0.0500	1.97
50500	0.0450	2.07
50600	0.0400	2.18
50700	0.0375	2.29
50800	0.0325	2.41
50900	0.0425	2.23
51000	0.0700	1.88
51100	0.0950	1.57
51200	0.0925	1.63
51300	0.0725	1.89
51400	0.0400	2.36
51500	0.0050	3.28
51600	0.0150	2.85
51700	0.0275	2.53
51800	0.0400	2.25
51900	0.0550	2.00
52000	0.0700	1.76
52100	0.0850	1.54
52200	0.0850	1.52
52300	0.0825	1.50
52400	0.0825	1.47
52500	0.0825	1.45
52600	0.0800	1.42
52700	0.1075	1.09
52800	0.1325	0.79
52900	0.1575	0.51
53000	0.1850	0.26
53100	0.2100	0.03
53200	0.2075	-0.00
53300	0.1950	0.03
53400	0.1825	0.06
53500	0.1700	0.10
53600	0.1550	0.14
53700	0.1425	0.18
53800	0.1300	0.23
53900	0.1175	0.27
54000	0.1050	0.33
54100	0.0925	0.38
54200	0.0800	0.44
54300	0.0700	0.51
54400	0.0575	0.59
54500	0.0450	0.67
54600	0.0350	0.77
54700	0.0225	0.89
54800	0.0125	1.04
54900	0.0050	1.25
55000	0.0025	1.61
55100	0.0200	0.68
55200	0.0275	0.45
55300	0.0275	0.35
55400	0.0275	0.26
55500	0.0275	0.17
55600	0.0275	0.08
55700	0.0275	-0.01
55800	0.0275	-0.10
55900	0.0275	-0.19
56000	0.0275	-0.27
56100	0.0275	-0.35
56200	0.0300	-0.44
56300	0.0275	-0.51
56400	0.0275	-0.58
56500	0.0275	-0.65
56600	0.0275	-0.72
56700	0.0250	-0.77
56800	0.0250	-0.82
56900	0.0225	-0.87
57000	0.0225	-0.92
57100	0.0200	-0.97
57200	0.0200	-1.03
57300	0.0200	-1.10
57400	0.0200	-1.11
57500	0.0200	-1.12
57600	0.0175	-1.13
57700	0.0175	-1.14
57800	0.0175	-1.14
57900	0.0175	-1.15
58000	0.0175	-1.15
58100	0.0150	-1.15
58200	0.0150	-1.16
58300	0.0150	-1.16
58400	0.0150	-1.17
58500	0.0125	-1.17
58600	0.0125	-1.17
58700	0.0125	-1.18
58800	0.0125	-1.18
58900	0.0125	-1.19
59000	0.0100	-1.19
59100	0.0100	-1.20
59200	0.0100	-1.20
59300	0.0100	-1.21
59400	0.0100	-1.21
59500	0.0100	-1.22
59600	0.0100	-1.22
59700	0.0100	-1.23
59800	0.0075	-1.23
59900	0.0075	-1.24
60000	0.0075	-1.24
60100	0.0075	-1.25
60200	0.0075	-1.25
60300	0.0075	-1.26
60400	0.0075	-1.26
60500	0.0075	-1.27
60600	0.0075	-1.27
60700	0.0075	-1.28
60800	0.0075	-1.28
60900	0.0075	-1.28
61000	0.0050	-1.29
61100	0.0050	-1.29
61200	0.0050	-1.29
61300	0.0050	-1.30
61400	0.0050	-1.30
61500	0.0050	-1.30
61600	0.0050	-1.29
61700	0.0050	-1.30
61800	0.0050	-1.30
61900	0.0075	-1.30
62000	0.0075	-1.29
62100	0.0100	-1.28
62200	0.0100	-1.27
62300	0.0125	-1.24
62400	0.0150	-1.22
62500	0.0150	-1.19
62600	0.0175	-1.15
62700	0.0225	-1.10
62800	0.0225	-1.03
62900	0.0250	-0.97
63000	0.0275	-0.98
63100	0.0300	-0.99
63200	0.0325	-1.00
63300	0.0350	-1.01
63400	0.0375	-1.02
63500	0.0325	-0.95
63600	0.0300	-0.90
63700	0.0275	-0.86
63800	0.0225	-0.85
63900	0.0200	-0.91
64000	0.0175	-0.97
64100	0.0150	-1.02
64200	0.0125	-1.07
64300	0.0100	-1.13
64400	0.0075	-1.16
64500	0.0050	-1.23
64600	0.0050	-1.28
64700	0.0025	-1.30
64800	0.0025	-1.30
64900	0.0025	-1.30
65000	0.0025	-1.30
65100	0.0025	-1.30
65200	0.0025	-1.30
65300	0.0025	-1.30
65400	0.0050	-1.30
65500	0.0075	-1.30
65600	0.0100	-1.30
65700	0.0125	-1.30
65800	0.0175	-1.29
65900	0.0225	-1.29
66000	0.0300	-1.27
66100	0.0350	-1.26
66200	0.0425	-1.26
66300	0.0475	-1.26
66400	0.0525	-1.25
66500	0.0575	-1.25
66600	0.0625	-1.25
66700	0.0675	-1.25
66800	0.0700	-1.25
66900	0.0750	-1.25
67000	0.0800	-1.24
67100	0.0850	-1.24
67200	0.0900	-1.24
67300	0.0950	-1.24
67400	0.0950	-1.25
67500	0.0950	-1.25
67600	0.0975	-1.25
67700	0.0975	-1.26
67800	0.1000	-1.26
67900	0.0950	-1.27
68000	0.0900	-1.28
68100	0.0850	-1.29
68200	0.0800	-1.30
68300	0.0750	-1.30
68400	0.0700	-1.30
68500	0.0650	-1.30
68600	0.0600	-1.29
68700	0.0550	-1.28
68800	0.0500	-1.26
68900	0.0350	-1.20
69000	0.0375	-1.21
69100	0.0400	-1.21
69200	0.0400	-1.22
69300	0.0425	-1.23
69400	0.0450	-1.23
69500	0.0475	-1.24
69600	0.0475	-1.24
69700	0.0500	-1.25
69800	0.0525	-1.25
69900	0.0500	-1.25
70000	0.0500	-1.25
70100	0.0475	-1.24
70200	0.0450	-1.24
70300	0.0450	-1.22
70400	0.0425	-1.20
70500	0.0425	-1.18
70600	0.0475	-1.19
70700	0.0475	-1.19
70800	0.0475	-1.19
70900	0.0475	-1.18
71000	0.0475	-1.18
71100	0.0475	-1.17
71200	0.0525	-1.18
71300	0.0550	-1.20
71400	0.0675	-1.24
71500	0.0800	-1.27
71600	0.0925	-1.29
71700	0.1025	-1.30
71800	0.1100	-1.30
71900	0.1200	-1.30
72000	0.1125	-1.30
72100	0.1075	-1.30
72200	0.1000	-1.30
72300	0.0950	-1.29
72400	0.0875	-1.29
72500	0.0825	-1.29
72600	0.0750	-1.29
72700	0.0700	-1.28
72800	0.0625	-1.27
72900	0.0575	-1.27
73000	0.0525	-1.25
73100	0.0475	-1.24
73200	0.0400	-1.21
73300	0.0350	-1.17
73400	0.0300	-1.11
73500	0.0275	-1.11
73600	0.0275	-1.11
73700	0.0250	-1.12
73800	0.0225	-1.13
73900	0.0225	-1.13
74000	0.0200	-1.14
74100	0.0175	-1.15
74200	0.0175	-1.16
74300	0.0150	-1.17
74400	0.0125	-1.18
74500	0.0125	-1.19
74600	0.0100	-1.20
74700	0.0100	-1.22
74800	0.0075	-1.23
74900	0.0075	-1.24
75000	0.0075	-1.25
75100	0.0050	-1.26
75200	0.0050	-1.27
75300	0.0050	-1.29
75400	0.0025	-1.30
75500	0.0025	-1.30
75600	0.0025	-1.30
75700	0.0025	-1.30
75800	0.0025	-1.30
75900	0.0025	-1.30
76000	0.0025	-1.30
76100	0.0025	-1.30
76200	0.0025	-1.30
76300	0.0025	-1.30
76400	0.0050	-1.29
76500	0.0125	-1.29
76600	0.0225	-1.28
76700	0.0275	-1.28
76800	0.0300	-1.29
76900	0.0350	-1.29
77000	0.0400	-1.29
77100	0.0425	-1.29
77200	0.0475	-1.29
77300	0.0500	-1.29
77400	0.0550	-1.29
77500	0.0600	-1.30
77600	0.0575	-1.30
77700	0.0575	-1.30
77800	0.0575	-1.30
77900	0.0575	-1.30
78000	0.0575	-1.30
78100	0.0575	-1.30
78200	0.0575	-1.30
78300	0.0550	-1.30
78400	0.0550	-1.30
78500	0.0550	-1.29
78600	0.0550	-1.29
78700	0.0550	-1.29
78800	0.0550	-1.28
78900	0.0525	-1.28
79000	0.0525	-1.27
79100	0.0500	-1.27
79200	0.0500	-1.26
79300	0.0500	-1.26
79400	0.0475	-1.25
79500	0.0475	-1.24
79600	0.0475	-1.23
79700	0.0475	-1.22
79800	0.0450	-1.22
79900	0.0450	-1.21
80000	0.0450	-1.20
80100	0.0425	-1.19
80200	0.0425	-1.18
80300	0.0425	-1.17
80400	0.0375	-1.14
80500	0.0325	-1.10
80600	0.0275	-1.05
80700	0.0200	-0.97
80800	0.0125	-0.85
80900	0.0075	-0.70
81000	0.0025	-0.46
81100	0.0025	-0.25
81200	0.0025	-0.30
81300	0.0025	-0.34
81400	0.0025	-0.38
81500	0.0025	-0.42
81600	0.0025	-0.47
81700	0.0025	-0.40
81800	0.0025	-0.35
81900	0.0025	-0.30
82000	0.0025	-0.40
82100	0.0025	-0.55
82200	0.0050	-0.70
82300	0.0075	-0.79
82400	0.0075	-0.78
82500	0.0075	-0.77
82600	0.0050	-0.75
82700	0.0050	-0.72
82800	0.0050	-0.68
82900	0.0050	-0.64
83000	0.0025	-0.60
83100	0.0025	-0.55
83200	0.0025	-0.44
83300	0.0025	-0.35
83400	0.0025	-0.27
83500	0.0025	-0.40
83600	0.0050	-0.56
83700	0.0075	-0.68
