# Supplementary material for: The genetic basis of aneuploidy tolerance in wild yeast
Source: eLife. 2020 Jan 7;9:e52063. doi: 10.7554/eLife.52063 (PMC6970514; doi:10.7554/eLife.52063)
Supplement: Figure 1—source data 1. [file elife-52063-fig1-data1.zip › A1vB1/A1vB1_n20_ch16]

Bin start (bp)	MLE allele freq.	LOD score
0	0.7500	-1.30
100	0.7500	-1.30
200	0.7500	-1.30
300	0.7500	-1.30
400	0.7500	-1.30
500	0.7500	-1.30
600	0.7500	-1.30
700	0.7500	-1.30
800	0.7500	-1.30
900	0.7500	-1.30
1000	0.7500	-1.30
1100	0.7500	-1.30
1200	0.7500	-1.30
1300	0.7500	-1.30
1400	0.7475	-1.30
1500	0.7475	-1.30
1600	0.7475	-1.30
1700	0.7475	-1.30
1800	0.7475	-1.30
1900	0.7475	-1.30
2000	0.7475	-1.30
2100	0.7475	-1.30
2200	0.7475	-1.30
2300	0.7475	-1.30
2400	0.7475	-1.30
2500	0.7475	-1.30
2600	0.7475	-1.30
2700	0.7475	-1.30
2800	0.7475	-1.30
2900	0.7475	-1.30
3000	0.7475	-1.30
3100	0.7450	-1.30
3200	0.7450	-1.30
3300	0.7450	-1.30
3400	0.7450	-1.30
3500	0.7450	-1.30
3600	0.7450	-1.30
3700	0.7450	-1.30
3800	0.7450	-1.30
3900	0.7450	-1.30
4000	0.7450	-1.30
4100	0.7450	-1.30
4200	0.7450	-1.30
4300	0.7450	-1.30
4400	0.7450	-1.30
4500	0.7450	-1.30
4600	0.7450	-1.30
4700	0.7450	-1.30
4800	0.7425	-1.30
4900	0.7425	-1.30
5000	0.7425	-1.30
5100	0.7425	-1.30
5200	0.7425	-1.30
5300	0.7425	-1.30
5400	0.7425	-1.30
5500	0.7425	-1.30
5600	0.7425	-1.30
5700	0.7425	-1.30
5800	0.7425	-1.30
5900	0.7425	-1.30
6000	0.7425	-1.30
6100	0.7425	-1.30
6200	0.7425	-1.30
6300	0.7425	-1.30
6400	0.7425	-1.30
6500	0.7400	-1.30
6600	0.7400	-1.30
6700	0.7400	-1.30
6800	0.7400	-1.30
6900	0.7400	-1.30
7000	0.7400	-1.30
7100	0.7400	-1.30
7200	0.7400	-1.30
7300	0.7400	-1.30
7400	0.7400	-1.30
7500	0.7400	-1.30
7600	0.7400	-1.30
7700	0.7400	-1.30
7800	0.7400	-1.30
7900	0.7400	-1.30
8000	0.7400	-1.30
8100	0.7400	-1.30
8200	0.7375	-1.30
8300	0.7375	-1.30
8400	0.7375	-1.30
8500	0.7375	-1.30
8600	0.7375	-1.30
8700	0.7375	-1.30
8800	0.7375	-1.30
8900	0.7375	-1.30
9000	0.7375	-1.30
9100	0.7375	-1.30
9200	0.7375	-1.30
9300	0.7375	-1.30
9400	0.7375	-1.30
9500	0.7375	-1.30
9600	0.7375	-1.30
9700	0.7375	-1.30
9800	0.7375	-1.30
9900	0.7350	-1.30
10000	0.7350	-1.30
10100	0.7350	-1.30
10200	0.7350	-1.30
10300	0.7350	-1.30
10400	0.7350	-1.30
10500	0.7350	-1.30
10600	0.7350	-1.30
10700	0.7350	-1.30
10800	0.7350	-1.30
10900	0.7350	-1.30
11000	0.7350	-1.30
11100	0.7350	-1.30
11200	0.7350	-1.30
11300	0.7350	-1.30
11400	0.7350	-1.30
11500	0.7350	-1.30
11600	0.7350	-1.30
11700	0.7350	-1.30
11800	0.7350	-1.30
11900	0.7375	-1.30
12000	0.7375	-1.30
12100	0.7400	-1.30
12200	0.7400	-1.30
12300	0.7425	-1.30
12400	0.7425	-1.30
12500	0.7450	-1.30
12600	0.7450	-1.30
12700	0.7475	-1.30
12800	0.7475	-1.30
12900	0.7500	-1.30
13000	0.7500	-1.30
13100	0.7525	-1.30
13200	0.7525	-1.30
13300	0.7525	-1.30
13400	0.7550	-1.30
13500	0.7550	-1.30
13600	0.7550	-1.30
13700	0.7575	-1.30
13800	0.7575	-1.30
13900	0.7575	-1.30
14000	0.7600	-1.30
14100	0.7600	-1.30
14200	0.7600	-1.30
14300	0.7625	-1.30
14400	0.7625	-1.30
14500	0.7625	-1.30
14600	0.7650	-1.30
14700	0.7650	-1.29
14800	0.7650	-1.29
14900	0.7675	-1.29
15000	0.7675	-1.29
15100	0.7700	-1.29
15200	0.7700	-1.29
15300	0.7700	-1.29
15400	0.7725	-1.29
15500	0.7725	-1.29
15600	0.7725	-1.28
15700	0.7750	-1.28
15800	0.7750	-1.28
15900	0.7750	-1.28
16000	0.7775	-1.28
16100	0.7775	-1.28
16200	0.7775	-1.28
16300	0.7800	-1.27
16400	0.7800	-1.27
16500	0.7800	-1.27
16600	0.7800	-1.27
16700	0.7825	-1.27
16800	0.7825	-1.27
16900	0.7875	-1.26
17000	0.7925	-1.25
17100	0.8000	-1.24
17200	0.8075	-1.23
17300	0.8125	-1.22
17400	0.8225	-1.20
17500	0.8375	-1.17
17600	0.8325	-1.17
17700	0.8275	-1.18
17800	0.8225	-1.19
17900	0.8200	-1.19
18000	0.8175	-1.19
18100	0.8125	-1.19
18200	0.8100	-1.19
18300	0.8075	-1.20
18400	0.8050	-1.20
18500	0.8025	-1.20
18600	0.8000	-1.20
18700	0.7975	-1.20
18800	0.7925	-1.20
18900	0.7900	-1.20
19000	0.7875	-1.21
19100	0.7850	-1.21
19200	0.7800	-1.21
19300	0.7775	-1.21
19400	0.7750	-1.21
19500	0.7725	-1.21
19600	0.7700	-1.21
19700	0.7700	-1.21
19800	0.7675	-1.21
19900	0.7675	-1.20
20000	0.7700	-1.20
20100	0.7700	-1.20
20200	0.7700	-1.19
20300	0.7700	-1.19
20400	0.7700	-1.19
20500	0.7725	-1.18
20600	0.7700	-1.18
20700	0.7650	-1.19
20800	0.7625	-1.19
20900	0.7575	-1.20
21000	0.7525	-1.20
21100	0.7450	-1.21
21200	0.7375	-1.22
21300	0.7275	-1.23
21400	0.7200	-1.24
21500	0.7125	-1.24
21600	0.7075	-1.25
21700	0.7000	-1.25
21800	0.6925	-1.26
21900	0.6850	-1.26
22000	0.6800	-1.27
22100	0.6725	-1.27
22200	0.6650	-1.28
22300	0.6575	-1.28
22400	0.6500	-1.28
22500	0.6425	-1.29
22600	0.6350	-1.29
22700	0.6300	-1.29
22800	0.6225	-1.30
22900	0.6150	-1.30
23000	0.6075	-1.30
23100	0.5950	-1.30
23200	0.5750	-1.30
23300	0.5625	-1.30
23400	0.5500	-1.29
23500	0.5400	-1.29
23600	0.5300	-1.29
23700	0.5250	-1.28
23800	0.5250	-1.28
23900	0.5325	-1.29
24000	0.5475	-1.29
24100	0.5625	-1.30
24200	0.5675	-1.30
24300	0.5675	-1.30
24400	0.5675	-1.30
24500	0.5625	-1.30
24600	0.5575	-1.30
24700	0.5500	-1.29
24800	0.5425	-1.29
24900	0.5350	-1.29
25000	0.5275	-1.29
25100	0.5200	-1.28
25200	0.5100	-1.28
25300	0.5050	-1.28
25400	0.4975	-1.27
25500	0.4900	-1.27
25600	0.4900	-1.27
25700	0.4950	-1.27
25800	0.5000	-1.27
25900	0.5050	-1.28
26000	0.5100	-1.28
26100	0.5150	-1.28
26200	0.5200	-1.29
26300	0.5250	-1.29
26400	0.5300	-1.29
26500	0.5325	-1.29
26600	0.5325	-1.29
26700	0.5350	-1.29
26800	0.5350	-1.29
26900	0.5375	-1.29
27000	0.5400	-1.29
27100	0.5425	-1.29
27200	0.5450	-1.30
27300	0.5475	-1.30
27400	0.5500	-1.30
27500	0.5525	-1.30
27600	0.5550	-1.30
27700	0.5575	-1.30
27800	0.5600	-1.30
27900	0.5600	-1.30
28000	0.5625	-1.30
28100	0.5650	-1.30
28200	0.5675	-1.30
28300	0.5700	-1.30
28400	0.5725	-1.30
28500	0.5725	-1.30
28600	0.5750	-1.30
28700	0.5775	-1.30
28800	0.5800	-1.30
28900	0.5825	-1.30
29000	0.5850	-1.30
29100	0.5850	-1.30
29200	0.5850	-1.30
29300	0.5850	-1.30
29400	0.5850	-1.30
29500	0.5850	-1.30
29600	0.5850	-1.30
29700	0.5850	-1.30
29800	0.5825	-1.30
29900	0.5825	-1.30
30000	0.5825	-1.30
30100	0.5825	-1.30
30200	0.5825	-1.30
30300	0.5825	-1.30
30400	0.5825	-1.30
30500	0.5800	-1.30
30600	0.5800	-1.30
30700	0.5800	-1.30
30800	0.5800	-1.30
30900	0.5800	-1.30
31000	0.5800	-1.30
31100	0.5800	-1.30
31200	0.5775	-1.30
31300	0.5775	-1.30
31400	0.5775	-1.30
31500	0.5775	-1.30
31600	0.5775	-1.30
31700	0.5775	-1.30
31800	0.5775	-1.30
31900	0.5775	-1.30
32000	0.5750	-1.30
32100	0.5750	-1.30
32200	0.5750	-1.30
32300	0.5750	-1.30
32400	0.5750	-1.30
32500	0.5750	-1.30
32600	0.5750	-1.30
32700	0.5750	-1.30
32800	0.5750	-1.30
32900	0.5750	-1.30
33000	0.5750	-1.30
33100	0.5750	-1.30
33200	0.5750	-1.30
33300	0.5750	-1.30
33400	0.5750	-1.30
33500	0.5750	-1.30
33600	0.5725	-1.30
33700	0.5750	-1.30
33800	0.5750	-1.30
33900	0.5725	-1.30
34000	0.5750	-1.30
34100	0.5750	-1.30
34200	0.5750	-1.30
34300	0.5750	-1.30
34400	0.5750	-1.30
34500	0.5750	-1.30
34600	0.5750	-1.30
34700	0.5750	-1.30
34800	0.5775	-1.30
34900	0.5775	-1.30
35000	0.5775	-1.30
35100	0.5775	-1.30
35200	0.5775	-1.30
35300	0.5775	-1.30
35400	0.5800	-1.30
35500	0.5800	-1.30
35600	0.5800	-1.30
35700	0.5800	-1.30
35800	0.5800	-1.30
35900	0.5800	-1.30
36000	0.5800	-1.30
36100	0.5800	-1.30
36200	0.5800	-1.30
36300	0.5800	-1.30
36400	0.5800	-1.30
36500	0.5800	-1.30
36600	0.5825	-1.30
36700	0.5825	-1.30
36800	0.5825	-1.30
36900	0.5850	-1.30
37000	0.5875	-1.30
37100	0.5900	-1.30
37200	0.5925	-1.30
37300	0.5950	-1.30
37400	0.5975	-1.30
37500	0.5975	-1.30
37600	0.6000	-1.30
37700	0.6000	-1.30
37800	0.6025	-1.30
37900	0.6050	-1.30
38000	0.6050	-1.30
38100	0.6075	-1.30
38200	0.6100	-1.30
38300	0.6125	-1.30
38400	0.6150	-1.30
38500	0.6200	-1.30
38600	0.6225	-1.30
38700	0.6275	-1.30
38800	0.6325	-1.29
38900	0.6325	-1.29
39000	0.6300	-1.29
39100	0.6275	-1.29
39200	0.6250	-1.30
39300	0.6225	-1.30
39400	0.6200	-1.30
39500	0.6175	-1.30
39600	0.6150	-1.30
39700	0.6125	-1.30
39800	0.6100	-1.30
39900	0.6075	-1.30
40000	0.6050	-1.30
40100	0.6025	-1.30
40200	0.6000	-1.30
40300	0.5975	-1.30
40400	0.5975	-1.30
40500	0.5950	-1.30
40600	0.5925	-1.30
40700	0.5900	-1.30
40800	0.5875	-1.30
40900	0.5850	-1.30
41000	0.5825	-1.30
41100	0.5800	-1.30
41200	0.5775	-1.30
41300	0.5750	-1.30
41400	0.5750	-1.30
41500	0.5725	-1.30
41600	0.5700	-1.30
41700	0.5700	-1.30
41800	0.5675	-1.30
41900	0.5675	-1.30
42000	0.5650	-1.30
42100	0.5625	-1.30
42200	0.5625	-1.30
42300	0.5625	-1.30
42400	0.5625	-1.30
42500	0.5625	-1.30
42600	0.5600	-1.30
42700	0.5600	-1.30
42800	0.5600	-1.30
42900	0.5600	-1.30
43000	0.5625	-1.30
43100	0.5625	-1.30
43200	0.5625	-1.30
43300	0.5625	-1.30
43400	0.5625	-1.30
43500	0.5625	-1.30
43600	0.5625	-1.30
43700	0.5625	-1.30
43800	0.5650	-1.30
43900	0.5650	-1.30
44000	0.5650	-1.30
44100	0.5650	-1.30
44200	0.5675	-1.29
44300	0.5675	-1.29
44400	0.5675	-1.29
44500	0.5675	-1.29
44600	0.5700	-1.29
44700	0.5700	-1.29
44800	0.5700	-1.29
44900	0.5700	-1.29
45000	0.5725	-1.29
45100	0.5750	-1.29
45200	0.5750	-1.29
45300	0.5775	-1.29
45400	0.5775	-1.29
45500	0.5800	-1.28
45600	0.5825	-1.28
45700	0.5825	-1.28
45800	0.5850	-1.28
45900	0.5850	-1.28
46000	0.5875	-1.28
46100	0.5875	-1.28
46200	0.5875	-1.28
46300	0.5900	-1.27
46400	0.5900	-1.27
46500	0.5925	-1.27
46600	0.5950	-1.27
46700	0.5950	-1.27
46800	0.5975	-1.27
46900	0.5975	-1.26
47000	0.6000	-1.26
47100	0.6000	-1.26
47200	0.6025	-1.26
47300	0.6050	-1.26
47400	0.6075	-1.25
47500	0.6075	-1.25
47600	0.6100	-1.25
47700	0.6100	-1.25
47800	0.6125	-1.25
47900	0.6150	-1.25
48000	0.6150	-1.25
48100	0.6175	-1.25
48200	0.6175	-1.25
48300	0.6200	-1.24
48400	0.6200	-1.24
48500	0.6225	-1.24
48600	0.6225	-1.24
48700	0.6250	-1.24
48800	0.6275	-1.24
48900	0.6275	-1.23
49000	0.6250	-1.23
49100	0.6250	-1.23
49200	0.6250	-1.24
49300	0.6250	-1.24
49400	0.6225	-1.24
49500	0.6225	-1.24
49600	0.6225	-1.24
49700	0.6200	-1.24
49800	0.6200	-1.24
49900	0.6200	-1.24
50000	0.6175	-1.24
50100	0.6175	-1.24
50200	0.6175	-1.24
50300	0.6150	-1.24
50400	0.6150	-1.24
50500	0.6150	-1.24
50600	0.6150	-1.24
50700	0.6125	-1.24
50800	0.6125	-1.24
50900	0.6125	-1.24
51000	0.6125	-1.24
51100	0.6125	-1.23
51200	0.6125	-1.23
51300	0.6125	-1.23
51400	0.6150	-1.23
51500	0.6150	-1.23
51600	0.6150	-1.23
51700	0.6150	-1.23
51800	0.6150	-1.23
51900	0.6150	-1.23
52000	0.6150	-1.23
52100	0.6150	-1.23
52200	0.6150	-1.23
52300	0.6175	-1.23
52400	0.6200	-1.23
52500	0.6225	-1.22
52600	0.6250	-1.22
52700	0.6250	-1.22
52800	0.6275	-1.22
52900	0.6300	-1.21
53000	0.6325	-1.21
53100	0.6325	-1.21
53200	0.6325	-1.21
53300	0.6300	-1.21
53400	0.6275	-1.21
53500	0.6275	-1.21
53600	0.6275	-1.21
53700	0.6250	-1.21
53800	0.6250	-1.21
53900	0.6250	-1.21
54000	0.6250	-1.21
54100	0.6250	-1.21
54200	0.6225	-1.21
54300	0.6225	-1.21
54400	0.6225	-1.21
54500	0.6225	-1.21
54600	0.6225	-1.21
54700	0.6225	-1.20
54800	0.6225	-1.20
54900	0.6200	-1.20
55000	0.6200	-1.20
55100	0.6200	-1.20
55200	0.6200	-1.20
55300	0.6200	-1.20
55400	0.6200	-1.20
55500	0.6200	-1.20
55600	0.6175	-1.20
55700	0.6175	-1.20
55800	0.6175	-1.20
55900	0.6200	-1.20
56000	0.6200	-1.20
56100	0.6200	-1.19
56200	0.6225	-1.19
56300	0.6225	-1.19
56400	0.6250	-1.19
56500	0.6250	-1.19
56600	0.6250	-1.19
56700	0.6250	-1.19
56800	0.6250	-1.19
56900	0.6250	-1.18
57000	0.6250	-1.18
57100	0.6250	-1.18
57200	0.6250	-1.18
57300	0.6250	-1.18
57400	0.6250	-1.18
57500	0.6250	-1.18
57600	0.6250	-1.18
57700	0.6250	-1.18
57800	0.6250	-1.18
57900	0.6250	-1.18
58000	0.6250	-1.18
58100	0.6250	-1.18
58200	0.6250	-1.18
58300	0.6275	-1.18
58400	0.6275	-1.18
58500	0.6275	-1.17
58600	0.6275	-1.17
58700	0.6275	-1.17
58800	0.6275	-1.17
58900	0.6275	-1.17
59000	0.6275	-1.17
59100	0.6275	-1.17
59200	0.6275	-1.17
59300	0.6275	-1.17
59400	0.6275	-1.17
59500	0.6275	-1.17
59600	0.6275	-1.17
59700	0.6275	-1.17
59800	0.6275	-1.17
59900	0.6275	-1.17
60000	0.6275	-1.17
60100	0.6275	-1.17
60200	0.6275	-1.17
60300	0.6275	-1.16
60400	0.6275	-1.16
60500	0.6275	-1.16
60600	0.6275	-1.16
60700	0.6275	-1.16
60800	0.6250	-1.16
60900	0.6250	-1.16
61000	0.6250	-1.16
61100	0.6250	-1.16
61200	0.6250	-1.16
61300	0.6250	-1.16
61400	0.6250	-1.16
61500	0.6250	-1.16
61600	0.6250	-1.16
61700	0.6250	-1.16
61800	0.6250	-1.16
61900	0.6250	-1.16
62000	0.6250	-1.16
62100	0.6250	-1.15
62200	0.6250	-1.15
62300	0.6250	-1.15
62400	0.6250	-1.15
62500	0.6250	-1.15
62600	0.6250	-1.15
62700	0.6250	-1.15
62800	0.6250	-1.15
62900	0.6250	-1.15
63000	0.6250	-1.15
63100	0.6250	-1.15
63200	0.6250	-1.15
63300	0.6250	-1.15
63400	0.6250	-1.15
63500	0.6250	-1.15
63600	0.6250	-1.15
63700	0.6250	-1.15
63800	0.6250	-1.15
63900	0.6250	-1.15
64000	0.6225	-1.15
64100	0.6225	-1.14
64200	0.6225	-1.14
64300	0.6225	-1.14
64400	0.6200	-1.14
64500	0.6175	-1.14
64600	0.6175	-1.14
64700	0.6150	-1.14
64800	0.6150	-1.14
64900	0.6125	-1.14
65000	0.6100	-1.14
65100	0.6075	-1.15
65200	0.6075	-1.14
65300	0.6075	-1.14
65400	0.6050	-1.14
65500	0.6050	-1.14
65600	0.6025	-1.14
65700	0.6025	-1.14
65800	0.6000	-1.14
65900	0.6000	-1.14
66000	0.5975	-1.14
66100	0.5975	-1.14
66200	0.5975	-1.14
66300	0.5950	-1.14
66400	0.5950	-1.14
66500	0.5950	-1.14
66600	0.5950	-1.14
66700	0.5950	-1.14
66800	0.5950	-1.14
66900	0.5925	-1.13
67000	0.5925	-1.13
67100	0.5925	-1.13
67200	0.5925	-1.13
67300	0.5900	-1.13
67400	0.5900	-1.13
67500	0.5900	-1.13
67600	0.5900	-1.13
67700	0.5875	-1.13
67800	0.5875	-1.13
67900	0.5875	-1.13
68000	0.5875	-1.13
68100	0.5850	-1.13
68200	0.5850	-1.12
68300	0.5850	-1.12
68400	0.5850	-1.12
68500	0.5850	-1.12
68600	0.5850	-1.12
68700	0.5850	-1.12
68800	0.5850	-1.11
68900	0.5850	-1.11
69000	0.5850	-1.11
69100	0.5850	-1.12
69200	0.5850	-1.12
69300	0.5850	-1.12
69400	0.5850	-1.13
69500	0.5850	-1.13
69600	0.5850	-1.13
69700	0.5875	-1.13
69800	0.5875	-1.13
69900	0.5875	-1.12
70000	0.5875	-1.12
70100	0.5875	-1.12
70200	0.5900	-1.12
70300	0.5900	-1.12
70400	0.5900	-1.12
70500	0.5925	-1.12
70600	0.5925	-1.12
70700	0.5950	-1.12
70800	0.5950	-1.12
70900	0.5950	-1.12
71000	0.5975	-1.11
71100	0.5975	-1.11
71200	0.6000	-1.11
71300	0.6000	-1.11
71400	0.6000	-1.11
71500	0.6025	-1.11
71600	0.6025	-1.11
71700	0.6050	-1.11
71800	0.6050	-1.11
71900	0.6050	-1.11
72000	0.6050	-1.11
72100	0.6050	-1.11
72200	0.6050	-1.11
72300	0.6025	-1.12
72400	0.6025	-1.12
72500	0.6025	-1.12
72600	0.6025	-1.12
72700	0.6000	-1.12
72800	0.6000	-1.13
72900	0.6000	-1.13
73000	0.6000	-1.13
73100	0.6000	-1.13
73200	0.6000	-1.13
73300	0.6000	-1.13
73400	0.6000	-1.13
73500	0.6000	-1.13
73600	0.6000	-1.13
73700	0.6025	-1.13
73800	0.6025	-1.13
73900	0.6025	-1.13
74000	0.6025	-1.13
74100	0.6025	-1.13
74200	0.6050	-1.13
74300	0.6050	-1.13
74400	0.6050	-1.13
74500	0.6050	-1.13
74600	0.6050	-1.13
74700	0.6050	-1.13
74800	0.6050	-1.13
74900	0.6050	-1.13
75000	0.6050	-1.13
75100	0.6050	-1.13
75200	0.6050	-1.13
75300	0.6050	-1.13
75400	0.6050	-1.13
75500	0.6050	-1.13
75600	0.6025	-1.13
75700	0.6025	-1.13
75800	0.6000	-1.14
75900	0.6000	-1.14
76000	0.5975	-1.14
76100	0.5975	-1.14
76200	0.5975	-1.15
76300	0.5950	-1.15
76400	0.5925	-1.15
76500	0.5900	-1.16
76600	0.5875	-1.16
76700	0.5825	-1.17
76800	0.5800	-1.18
76900	0.5750	-1.18
77000	0.5725	-1.19
77100	0.5700	-1.19
77200	0.5675	-1.20
77300	0.5650	-1.20
77400	0.5625	-1.20
77500	0.5625	-1.20
77600	0.5600	-1.20
77700	0.5600	-1.21
77800	0.5600	-1.20
77900	0.5600	-1.20
78000	0.5600	-1.20
78100	0.5600	-1.20
78200	0.5575	-1.20
78300	0.5575	-1.20
78400	0.5575	-1.20
78500	0.5575	-1.20
78600	0.5575	-1.20
78700	0.5575	-1.20
78800	0.5575	-1.20
78900	0.5575	-1.20
79000	0.5575	-1.20
79100	0.5575	-1.20
79200	0.5575	-1.20
79300	0.5575	-1.20
79400	0.5575	-1.20
79500	0.5550	-1.20
79600	0.5550	-1.20
79700	0.5550	-1.20
79800	0.5575	-1.19
79900	0.5575	-1.19
80000	0.5575	-1.19
80100	0.5575	-1.19
80200	0.5575	-1.18
80300	0.5600	-1.18
80400	0.5600	-1.18
80500	0.5600	-1.18
80600	0.5600	-1.18
80700	0.5600	-1.17
80800	0.5600	-1.17
80900	0.5625	-1.17
81000	0.5625	-1.17
81100	0.5650	-1.16
81200	0.5650	-1.16
81300	0.5675	-1.16
81400	0.5700	-1.15
81500	0.5700	-1.15
81600	0.5725	-1.14
81700	0.5750	-1.14
81800	0.5775	-1.13
81900	0.5800	-1.12
82000	0.5800	-1.12
82100	0.5750	-1.13
82200	0.5725	-1.13
82300	0.5700	-1.13
82400	0.5675	-1.14
82500	0.5650	-1.15
82600	0.5600	-1.15
82700	0.5575	-1.16
82800	0.5525	-1.17
82900	0.5500	-1.17
83000	0.5450	-1.18
83100	0.5425	-1.18
83200	0.5400	-1.19
83300	0.5375	-1.19
83400	0.5325	-1.20
83500	0.5300	-1.20
83600	0.5275	-1.21
83700	0.5250	-1.21
83800	0.5225	-1.21
83900	0.5200	-1.22
84000	0.5200	-1.22
84100	0.5175	-1.22
84200	0.5150	-1.22
84300	0.5125	-1.23
84400	0.5100	-1.23
84500	0.5100	-1.23
84600	0.5075	-1.24
84700	0.5050	-1.24
84800	0.5025	-1.24
84900	0.5000	-1.24
85000	0.5000	-1.24
85100	0.5000	-1.24
85200	0.5000	-1.24
85300	0.4975	-1.24
85400	0.4975	-1.25
85500	0.4950	-1.25
85600	0.4950	-1.25
85700	0.4925	-1.25
85800	0.4925	-1.25
85900	0.4900	-1.25
86000	0.4900	-1.26
86100	0.4875	-1.26
86200	0.4875	-1.26
86300	0.4850	-1.26
86400	0.4850	-1.26
86500	0.4825	-1.26
86600	0.4825	-1.26
86700	0.4800	-1.26
86800	0.4800	-1.27
86900	0.4775	-1.27
87000	0.4775	-1.27
87100	0.4750	-1.27
87200	0.4750	-1.28
87300	0.4725	-1.28
87400	0.4725	-1.28
87500	0.4700	-1.28
87600	0.4700	-1.28
87700	0.4700	-1.29
87800	0.4700	-1.29
87900	0.4700	-1.29
88000	0.4675	-1.29
88100	0.4675	-1.29
88200	0.4675	-1.29
88300	0.4675	-1.29
88400	0.4675	-1.29
88500	0.4650	-1.29
88600	0.4650	-1.29
88700	0.4650	-1.30
88800	0.4650	-1.30
88900	0.4650	-1.30
89000	0.4675	-1.30
89100	0.4675	-1.30
89200	0.4675	-1.30
89300	0.4675	-1.30
89400	0.4675	-1.30
89500	0.4675	-1.30
89600	0.4675	-1.30
89700	0.4700	-1.30
89800	0.4700	-1.30
89900	0.4700	-1.30
90000	0.4700	-1.30
90100	0.4700	-1.30
90200	0.4700	-1.30
90300	0.4700	-1.30
90400	0.4700	-1.30
90500	0.4700	-1.30
90600	0.4700	-1.30
90700	0.4675	-1.30
90800	0.4675	-1.30
90900	0.4675	-1.30
91000	0.4675	-1.30
91100	0.4675	-1.30
91200	0.4675	-1.30
91300	0.4675	-1.30
91400	0.4675	-1.30
91500	0.4675	-1.30
91600	0.4675	-1.30
91700	0.4675	-1.30
91800	0.4675	-1.30
91900	0.4675	-1.30
92000	0.4675	-1.30
92100	0.4675	-1.30
92200	0.4675	-1.30
92300	0.4675	-1.30
92400	0.4700	-1.30
92500	0.4700	-1.30
92600	0.4700	-1.30
92700	0.4700	-1.30
92800	0.4700	-1.30
92900	0.4700	-1.30
93000	0.4700	-1.30
93100	0.4725	-1.30
93200	0.4725	-1.30
93300	0.4725	-1.30
93400	0.4750	-1.30
93500	0.4750	-1.30
93600	0.4750	-1.30
93700	0.4775	-1.30
93800	0.4775	-1.30
93900	0.4800	-1.30
94000	0.4800	-1.30
94100	0.4825	-1.30
94200	0.4825	-1.30
94300	0.4825	-1.30
94400	0.4825	-1.30
94500	0.4850	-1.30
94600	0.4850	-1.30
94700	0.4875	-1.30
94800	0.4875	-1.30
94900	0.4900	-1.30
95000	0.4900	-1.30
95100	0.4925	-1.30
95200	0.4925	-1.30
95300	0.4950	-1.30
95400	0.4950	-1.30
95500	0.4950	-1.30
95600	0.4975	-1.30
95700	0.4975	-1.30
95800	0.4975	-1.30
95900	0.5000	-1.30
96000	0.5025	-1.30
96100	0.5025	-1.30
96200	0.5050	-1.30
96300	0.5050	-1.29
96400	0.5050	-1.29
96500	0.5050	-1.29
96600	0.5050	-1.29
96700	0.5025	-1.29
96800	0.5025	-1.29
96900	0.5025	-1.29
97000	0.5025	-1.29
97100	0.5025	-1.30
97200	0.5025	-1.29
97300	0.5025	-1.29
97400	0.5025	-1.29
97500	0.5025	-1.29
97600	0.5050	-1.29
97700	0.5050	-1.29
97800	0.5050	-1.29
97900	0.5050	-1.29
98000	0.5025	-1.29
98100	0.5025	-1.29
98200	0.5025	-1.29
98300	0.5000	-1.29
98400	0.5000	-1.29
98500	0.4975	-1.29
98600	0.4975	-1.29
98700	0.4950	-1.29
98800	0.4950	-1.29
98900	0.4925	-1.29
99000	0.4925	-1.29
99100	0.4925	-1.29
99200	0.4925	-1.29
99300	0.4925	-1.29
99400	0.4925	-1.29
99500	0.4925	-1.29
99600	0.4925	-1.29
99700	0.4925	-1.29
99800	0.4925	-1.29
99900	0.4925	-1.29
100000	0.4925	-1.29
100100	0.4925	-1.29
100200	0.4925	-1.29
100300	0.4900	-1.29
100400	0.4900	-1.29
100500	0.4900	-1.29
100600	0.4900	-1.29
100700	0.4900	-1.29
100800	0.4900	-1.29
100900	0.4900	-1.29
101000	0.4900	-1.29
101100	0.4875	-1.29
101200	0.4875	-1.29
101300	0.4875	-1.29
101400	0.4875	-1.29
101500	0.4875	-1.29
101600	0.4875	-1.29
101700	0.4875	-1.29
101800	0.4875	-1.29
101900	0.4875	-1.29
102000	0.4875	-1.29
102100	0.4875	-1.29
102200	0.4875	-1.29
102300	0.4875	-1.29
102400	0.4875	-1.29
102500	0.4875	-1.29
102600	0.4875	-1.29
102700	0.4875	-1.29
102800	0.4875	-1.29
102900	0.4875	-1.29
103000	0.4875	-1.29
103100	0.4875	-1.29
103200	0.4850	-1.29
103300	0.4850	-1.29
103400	0.4850	-1.29
103500	0.4850	-1.29
103600	0.4850	-1.29
103700	0.4850	-1.29
103800	0.4850	-1.29
103900	0.4825	-1.29
104000	0.4825	-1.29
104100	0.4825	-1.29
104200	0.4825	-1.29
104300	0.4825	-1.29
104400	0.4825	-1.29
104500	0.4800	-1.29
104600	0.4800	-1.29
104700	0.4800	-1.29
104800	0.4800	-1.29
104900	0.4800	-1.29
105000	0.4800	-1.29
105100	0.4800	-1.29
105200	0.4800	-1.29
105300	0.4800	-1.29
105400	0.4800	-1.29
105500	0.4825	-1.29
105600	0.4825	-1.29
105700	0.4825	-1.28
105800	0.4825	-1.28
105900	0.4825	-1.28
106000	0.4825	-1.28
106100	0.4850	-1.28
106200	0.4850	-1.28
106300	0.4850	-1.28
106400	0.4875	-1.28
106500	0.4875	-1.28
106600	0.4900	-1.28
106700	0.4900	-1.28
106800	0.4925	-1.28
106900	0.4925	-1.28
107000	0.4925	-1.28
107100	0.4925	-1.28
107200	0.4950	-1.28
107300	0.4950	-1.28
107400	0.4950	-1.28
107500	0.4975	-1.28
107600	0.4975	-1.28
107700	0.4975	-1.28
107800	0.4975	-1.28
107900	0.4975	-1.28
108000	0.4975	-1.28
108100	0.4975	-1.28
108200	0.4975	-1.28
108300	0.4975	-1.28
108400	0.4975	-1.28
108500	0.4975	-1.28
108600	0.4975	-1.28
108700	0.4975	-1.28
108800	0.4975	-1.28
108900	0.4975	-1.28
109000	0.4975	-1.28
109100	0.4975	-1.28
109200	0.4975	-1.28
109300	0.4975	-1.28
109400	0.4975	-1.28
109500	0.4975	-1.28
109600	0.4975	-1.28
109700	0.4950	-1.28
109800	0.4950	-1.28
109900	0.4950	-1.28
110000	0.4950	-1.29
110100	0.4950	-1.29
110200	0.4950	-1.29
110300	0.4950	-1.29
110400	0.4950	-1.29
110500	0.4950	-1.29
110600	0.4950	-1.29
110700	0.4950	-1.29
110800	0.4950	-1.29
110900	0.4950	-1.29
111000	0.4975	-1.29
111100	0.4975	-1.29
111200	0.4975	-1.29
111300	0.4975	-1.29
111400	0.5000	-1.29
111500	0.5000	-1.29
111600	0.5000	-1.29
111700	0.5000	-1.29
111800	0.5000	-1.29
111900	0.5025	-1.29
112000	0.5025	-1.29
112100	0.5025	-1.29
112200	0.5025	-1.29
112300	0.5025	-1.29
112400	0.5025	-1.29
112500	0.5025	-1.29
112600	0.5025	-1.29
112700	0.5025	-1.29
112800	0.5025	-1.29
112900	0.5025	-1.29
113000	0.5025	-1.29
113100	0.5050	-1.29
113200	0.5050	-1.29
113300	0.5050	-1.29
113400	0.5050	-1.29
113500	0.5050	-1.29
113600	0.5050	-1.29
113700	0.5050	-1.29
113800	0.5050	-1.29
113900	0.5050	-1.29
114000	0.5050	-1.29
114100	0.5050	-1.30
114200	0.5075	-1.30
114300	0.5075	-1.30
114400	0.5075	-1.30
114500	0.5100	-1.30
114600	0.5100	-1.30
114700	0.5100	-1.30
114800	0.5125	-1.30
114900	0.5125	-1.30
115000	0.5125	-1.30
115100	0.5150	-1.30
115200	0.5150	-1.30
115300	0.5150	-1.30
115400	0.5175	-1.30
115500	0.5175	-1.30
115600	0.5175	-1.30
115700	0.5200	-1.30
115800	0.5200	-1.30
115900	0.5200	-1.30
116000	0.5225	-1.30
116100	0.5225	-1.30
116200	0.5225	-1.30
116300	0.5225	-1.30
116400	0.5250	-1.30
116500	0.5250	-1.30
116600	0.5275	-1.30
116700	0.5275	-1.30
116800	0.5300	-1.30
116900	0.5300	-1.30
117000	0.5325	-1.30
117100	0.5325	-1.30
117200	0.5350	-1.30
117300	0.5325	-1.30
117400	0.5300	-1.30
117500	0.5275	-1.29
117600	0.5275	-1.29
117700	0.5250	-1.29
117800	0.5225	-1.29
117900	0.5200	-1.29
118000	0.5175	-1.29
118100	0.5150	-1.29
118200	0.5150	-1.29
118300	0.5125	-1.29
118400	0.5125	-1.29
118500	0.5100	-1.29
118600	0.5075	-1.29
118700	0.5075	-1.29
118800	0.5050	-1.29
118900	0.5050	-1.29
119000	0.5025	-1.29
119100	0.5025	-1.29
119200	0.5000	-1.29
119300	0.5000	-1.29
119400	0.5000	-1.29
119500	0.5000	-1.29
119600	0.5000	-1.29
119700	0.5000	-1.29
119800	0.5000	-1.29
119900	0.5025	-1.28
120000	0.5025	-1.28
120100	0.5025	-1.28
120200	0.5025	-1.28
120300	0.5025	-1.28
120400	0.5050	-1.28
120500	0.5050	-1.28
120600	0.5050	-1.28
120700	0.5050	-1.28
120800	0.5050	-1.27
120900	0.5050	-1.27
121000	0.5050	-1.27
121100	0.5050	-1.27
121200	0.5075	-1.27
121300	0.5050	-1.27
121400	0.5050	-1.27
121500	0.5050	-1.27
121600	0.5050	-1.27
121700	0.5050	-1.27
121800	0.5025	-1.27
121900	0.5025	-1.27
122000	0.5025	-1.27
122100	0.5025	-1.27
122200	0.5000	-1.27
122300	0.4975	-1.28
122400	0.4975	-1.28
122500	0.4950	-1.28
122600	0.4925	-1.28
122700	0.4925	-1.28
122800	0.4900	-1.28
122900	0.4900	-1.28
123000	0.4875	-1.28
123100	0.4875	-1.28
123200	0.4850	-1.29
123300	0.4850	-1.29
123400	0.4825	-1.29
123500	0.4825	-1.29
123600	0.4825	-1.29
123700	0.4800	-1.29
123800	0.4800	-1.29
123900	0.4800	-1.29
124000	0.4800	-1.29
124100	0.4800	-1.29
124200	0.4800	-1.29
124300	0.4800	-1.29
124400	0.4800	-1.29
124500	0.4800	-1.29
124600	0.4800	-1.29
124700	0.4775	-1.29
124800	0.4775	-1.29
124900	0.4775	-1.30
125000	0.4775	-1.30
125100	0.4775	-1.30
125200	0.4775	-1.30
125300	0.4775	-1.30
125400	0.4775	-1.30
125500	0.4775	-1.30
125600	0.4775	-1.30
125700	0.4775	-1.30
125800	0.4775	-1.30
125900	0.4775	-1.30
126000	0.4775	-1.30
126100	0.4800	-1.30
126200	0.4800	-1.30
126300	0.4800	-1.30
126400	0.4825	-1.30
126500	0.4825	-1.30
126600	0.4825	-1.30
126700	0.4825	-1.30
126800	0.4825	-1.30
126900	0.4825	-1.30
127000	0.4850	-1.30
127100	0.4850	-1.30
127200	0.4850	-1.30
127300	0.4850	-1.30
127400	0.4850	-1.30
127500	0.4850	-1.30
127600	0.4875	-1.30
127700	0.4875	-1.30
127800	0.4875	-1.30
127900	0.4875	-1.30
128000	0.4875	-1.30
128100	0.4900	-1.30
128200	0.4900	-1.30
128300	0.4900	-1.30
128400	0.4900	-1.30
128500	0.4900	-1.30
128600	0.4900	-1.30
128700	0.4925	-1.30
128800	0.4925	-1.30
128900	0.4925	-1.30
129000	0.4925	-1.30
129100	0.4925	-1.30
129200	0.4950	-1.30
129300	0.4950	-1.30
129400	0.4975	-1.30
129500	0.4975	-1.30
129600	0.5000	-1.30
129700	0.5000	-1.30
129800	0.5025	-1.30
129900	0.5050	-1.30
130000	0.5075	-1.30
130100	0.5100	-1.30
130200	0.5100	-1.30
130300	0.5125	-1.30
130400	0.5150	-1.30
130500	0.5175	-1.30
130600	0.5175	-1.30
130700	0.5225	-1.30
130800	0.5250	-1.30
130900	0.5275	-1.30
131000	0.5300	-1.30
131100	0.5350	-1.30
131200	0.5400	-1.30
131300	0.5425	-1.30
131400	0.5475	-1.30
131500	0.5525	-1.30
131600	0.5575	-1.30
131700	0.5625	-1.30
131800	0.5700	-1.30
131900	0.5750	-1.30
132000	0.5825	-1.30
132100	0.5875	-1.30
132200	0.5950	-1.30
132300	0.5875	-1.30
132400	0.5825	-1.30
132500	0.5750	-1.30
132600	0.5675	-1.30
132700	0.5650	-1.30
132800	0.5600	-1.30
132900	0.5550	-1.30
133000	0.5500	-1.30
133100	0.5475	-1.30
133200	0.5425	-1.30
133300	0.5400	-1.30
133400	0.5375	-1.30
133500	0.5350	-1.30
133600	0.5325	-1.30
133700	0.5300	-1.30
133800	0.5275	-1.30
133900	0.5225	-1.30
134000	0.5200	-1.30
134100	0.5200	-1.30
134200	0.5175	-1.30
134300	0.5150	-1.30
134400	0.5125	-1.30
134500	0.5125	-1.30
134600	0.5100	-1.30
134700	0.5075	-1.30
134800	0.5075	-1.30
134900	0.5050	-1.30
135000	0.5025	-1.30
135100	0.5025	-1.30
135200	0.5000	-1.30
135300	0.4975	-1.30
135400	0.4975	-1.30
135500	0.4950	-1.30
135600	0.4925	-1.30
135700	0.4900	-1.30
135800	0.4875	-1.30
135900	0.4875	-1.30
136000	0.4850	-1.30
136100	0.4825	-1.30
136200	0.4800	-1.30
136300	0.4775	-1.30
136400	0.4750	-1.30
136500	0.4725	-1.30
136600	0.4700	-1.30
136700	0.4675	-1.30
136800	0.4650	-1.30
136900	0.4625	-1.30
137000	0.4600	-1.30
137100	0.4575	-1.30
137200	0.4575	-1.30
137300	0.4550	-1.30
137400	0.4525	-1.30
137500	0.4500	-1.30
137600	0.4450	-1.30
137700	0.4425	-1.30
137800	0.4400	-1.30
137900	0.4375	-1.30
138000	0.4350	-1.30
138100	0.4350	-1.30
138200	0.4325	-1.30
138300	0.4300	-1.30
138400	0.4275	-1.30
138500	0.4250	-1.29
138600	0.4225	-1.29
138700	0.4200	-1.29
138800	0.4175	-1.29
138900	0.4150	-1.29
139000	0.4125	-1.29
139100	0.4100	-1.29
139200	0.4075	-1.29
139300	0.4050	-1.29
139400	0.4025	-1.29
139500	0.4000	-1.29
139600	0.3975	-1.29
139700	0.3950	-1.29
139800	0.3925	-1.29
139900	0.3925	-1.29
140000	0.3900	-1.29
140100	0.3875	-1.29
140200	0.3875	-1.29
140300	0.3850	-1.29
140400	0.3850	-1.29
140500	0.3850	-1.29
140600	0.3825	-1.29
140700	0.3825	-1.29
140800	0.3825	-1.29
140900	0.3825	-1.29
141000	0.3800	-1.29
141100	0.3800	-1.29
141200	0.3800	-1.29
141300	0.3800	-1.29
141400	0.3775	-1.29
141500	0.3775	-1.29
141600	0.3775	-1.29
141700	0.3750	-1.29
141800	0.3750	-1.29
141900	0.3750	-1.29
142000	0.3725	-1.29
142100	0.3725	-1.29
142200	0.3700	-1.29
142300	0.3700	-1.29
142400	0.3700	-1.29
142500	0.3700	-1.29
142600	0.3675	-1.29
142700	0.3675	-1.29
142800	0.3675	-1.29
142900	0.3675	-1.29
143000	0.3675	-1.29
143100	0.3675	-1.29
143200	0.3675	-1.29
143300	0.3675	-1.29
143400	0.3650	-1.29
143500	0.3650	-1.29
143600	0.3650	-1.29
143700	0.3650	-1.29
143800	0.3650	-1.29
143900	0.3650	-1.29
144000	0.3650	-1.29
144100	0.3650	-1.29
144200	0.3625	-1.28
144300	0.3625	-1.28
144400	0.3625	-1.28
144500	0.3600	-1.28
144600	0.3600	-1.28
144700	0.3575	-1.28
144800	0.3575	-1.28
144900	0.3575	-1.28
145000	0.3550	-1.28
145100	0.3550	-1.28
145200	0.3550	-1.28
145300	0.3525	-1.28
145400	0.3525	-1.28
145500	0.3525	-1.28
145600	0.3525	-1.28
145700	0.3500	-1.28
145800	0.3500	-1.28
145900	0.3500	-1.28
146000	0.3500	-1.28
146100	0.3500	-1.28
146200	0.3500	-1.28
146300	0.3500	-1.28
146400	0.3500	-1.28
146500	0.3500	-1.28
146600	0.3475	-1.28
146700	0.3475	-1.28
146800	0.3475	-1.28
146900	0.3450	-1.28
147000	0.3450	-1.28
147100	0.3425	-1.28
147200	0.3425	-1.28
147300	0.3425	-1.28
147400	0.3400	-1.28
147500	0.3400	-1.27
147600	0.3375	-1.27
147700	0.3375	-1.27
147800	0.3375	-1.27
147900	0.3375	-1.27
148000	0.3350	-1.27
148100	0.3350	-1.27
148200	0.3350	-1.27
148300	0.3350	-1.26
148400	0.3350	-1.26
148500	0.3350	-1.26
148600	0.3325	-1.26
148700	0.3325	-1.26
148800	0.3325	-1.26
148900	0.3325	-1.26
149000	0.3325	-1.25
149100	0.3325	-1.25
149200	0.3325	-1.25
149300	0.3300	-1.25
149400	0.3300	-1.25
149500	0.3300	-1.25
149600	0.3300	-1.24
149700	0.3300	-1.24
149800	0.3300	-1.24
149900	0.3300	-1.24
150000	0.3300	-1.24
150100	0.3325	-1.24
150200	0.3325	-1.24
150300	0.3325	-1.24
150400	0.3325	-1.24
150500	0.3325	-1.23
150600	0.3325	-1.23
150700	0.3325	-1.23
150800	0.3325	-1.23
150900	0.3325	-1.23
151000	0.3325	-1.23
151100	0.3300	-1.22
151200	0.3300	-1.22
151300	0.3275	-1.22
151400	0.3275	-1.22
151500	0.3275	-1.21
151600	0.3250	-1.21
151700	0.3250	-1.21
151800	0.3225	-1.21
151900	0.3225	-1.21
152000	0.3200	-1.21
152100	0.3200	-1.21
152200	0.3200	-1.21
152300	0.3175	-1.21
152400	0.3175	-1.21
152500	0.3175	-1.21
152600	0.3175	-1.21
152700	0.3175	-1.21
152800	0.3175	-1.21
152900	0.3175	-1.21
153000	0.3175	-1.21
153100	0.3175	-1.21
153200	0.3200	-1.21
153300	0.3200	-1.21
153400	0.3200	-1.21
153500	0.3200	-1.21
153600	0.3200	-1.22
153700	0.3200	-1.22
153800	0.3200	-1.22
153900	0.3200	-1.22
154000	0.3225	-1.22
154100	0.3225	-1.22
154200	0.3250	-1.23
154300	0.3250	-1.23
154400	0.3275	-1.23
154500	0.3275	-1.23
154600	0.3275	-1.24
154700	0.3275	-1.24
154800	0.3300	-1.24
154900	0.3300	-1.24
155000	0.3300	-1.24
155100	0.3300	-1.24
155200	0.3300	-1.24
155300	0.3300	-1.24
155400	0.3325	-1.24
155500	0.3325	-1.25
155600	0.3325	-1.25
155700	0.3325	-1.25
155800	0.3325	-1.25
155900	0.3325	-1.25
156000	0.3325	-1.25
156100	0.3325	-1.25
156200	0.3350	-1.25
156300	0.3350	-1.25
156400	0.3325	-1.25
156500	0.3325	-1.25
156600	0.3300	-1.25
156700	0.3300	-1.25
156800	0.3275	-1.25
156900	0.3275	-1.25
157000	0.3275	-1.25
157100	0.3275	-1.25
157200	0.3250	-1.25
157300	0.3250	-1.25
157400	0.3250	-1.25
157500	0.3225	-1.25
157600	0.3200	-1.25
157700	0.3200	-1.25
157800	0.3175	-1.25
157900	0.3175	-1.25
158000	0.3150	-1.24
158100	0.3125	-1.24
158200	0.3125	-1.24
158300	0.3100	-1.24
158400	0.3100	-1.24
158500	0.3075	-1.24
158600	0.3075	-1.24
158700	0.3075	-1.24
158800	0.3050	-1.24
158900	0.3050	-1.24
159000	0.3050	-1.24
159100	0.3025	-1.24
159200	0.3025	-1.24
159300	0.3025	-1.24
159400	0.3000	-1.24
159500	0.3000	-1.24
159600	0.3000	-1.24
159700	0.2975	-1.23
159800	0.2975	-1.23
159900	0.2950	-1.23
160000	0.2950	-1.23
160100	0.2925	-1.23
160200	0.2925	-1.23
160300	0.2900	-1.22
160400	0.2900	-1.22
160500	0.2875	-1.22
160600	0.2850	-1.22
160700	0.2825	-1.21
160800	0.2800	-1.21
160900	0.2775	-1.20
161000	0.2750	-1.20
161100	0.2725	-1.19
161200	0.2725	-1.19
161300	0.2700	-1.18
161400	0.2675	-1.18
161500	0.2650	-1.17
161600	0.2625	-1.17
161700	0.2625	-1.16
161800	0.2600	-1.16
161900	0.2575	-1.16
162000	0.2550	-1.15
162100	0.2525	-1.15
162200	0.2525	-1.15
162300	0.2500	-1.14
162400	0.2500	-1.14
162500	0.2475	-1.14
162600	0.2475	-1.14
162700	0.2475	-1.14
162800	0.2475	-1.13
162900	0.2450	-1.13
163000	0.2450	-1.13
163100	0.2425	-1.12
163200	0.2450	-1.13
163300	0.2450	-1.13
163400	0.2450	-1.13
163500	0.2450	-1.13
163600	0.2450	-1.13
163700	0.2450	-1.13
163800	0.2450	-1.12
163900	0.2450	-1.12
164000	0.2450	-1.12
164100	0.2450	-1.12
164200	0.2450	-1.12
164300	0.2450	-1.12
164400	0.2450	-1.12
164500	0.2450	-1.12
164600	0.2450	-1.12
164700	0.2450	-1.11
164800	0.2450	-1.11
164900	0.2425	-1.11
165000	0.2425	-1.11
165100	0.2425	-1.11
165200	0.2425	-1.10
165300	0.2425	-1.10
165400	0.2425	-1.10
165500	0.2425	-1.10
165600	0.2425	-1.10
165700	0.2425	-1.10
165800	0.2425	-1.09
165900	0.2425	-1.09
166000	0.2425	-1.09
166100	0.2425	-1.09
166200	0.2425	-1.08
166300	0.2450	-1.09
166400	0.2450	-1.09
166500	0.2475	-1.09
166600	0.2475	-1.09
166700	0.2500	-1.09
166800	0.2500	-1.09
166900	0.2500	-1.09
167000	0.2525	-1.09
167100	0.2550	-1.09
167200	0.2575	-1.10
167300	0.2575	-1.10
167400	0.2600	-1.10
167500	0.2600	-1.10
167600	0.2625	-1.10
167700	0.2625	-1.10
167800	0.2650	-1.10
167900	0.2650	-1.10
168000	0.2650	-1.11
168100	0.2650	-1.10
168200	0.2650	-1.10
168300	0.2650	-1.11
168400	0.2625	-1.11
168500	0.2625	-1.11
168600	0.2625	-1.11
168700	0.2625	-1.11
168800	0.2625	-1.10
168900	0.2625	-1.10
169000	0.2600	-1.10
169100	0.2600	-1.10
169200	0.2600	-1.10
169300	0.2600	-1.10
169400	0.2600	-1.10
169500	0.2600	-1.10
169600	0.2575	-1.10
169700	0.2575	-1.10
169800	0.2575	-1.10
169900	0.2550	-1.10
170000	0.2550	-1.10
170100	0.2550	-1.09
170200	0.2525	-1.09
170300	0.2525	-1.08
170400	0.2500	-1.08
170500	0.2500	-1.07
170600	0.2475	-1.07
170700	0.2475	-1.07
170800	0.2450	-1.06
170900	0.2450	-1.06
171000	0.2425	-1.06
171100	0.2425	-1.05
171200	0.2400	-1.05
171300	0.2400	-1.05
171400	0.2400	-1.05
171500	0.2375	-1.05
171600	0.2375	-1.05
171700	0.2375	-1.05
171800	0.2375	-1.05
171900	0.2375	-1.04
172000	0.2350	-1.04
172100	0.2350	-1.04
172200	0.2350	-1.04
172300	0.2350	-1.05
172400	0.2350	-1.05
172500	0.2350	-1.05
172600	0.2325	-1.05
172700	0.2325	-1.05
172800	0.2325	-1.05
172900	0.2325	-1.05
173000	0.2325	-1.05
173100	0.2350	-1.06
173200	0.2350	-1.06
173300	0.2350	-1.07
173400	0.2350	-1.07
173500	0.2350	-1.07
173600	0.2350	-1.07
173700	0.2350	-1.07
173800	0.2350	-1.08
173900	0.2350	-1.08
174000	0.2350	-1.08
174100	0.2350	-1.08
174200	0.2350	-1.08
174300	0.2350	-1.08
174400	0.2350	-1.08
174500	0.2350	-1.09
174600	0.2350	-1.09
174700	0.2350	-1.09
174800	0.2350	-1.09
174900	0.2350	-1.09
175000	0.2350	-1.09
175100	0.2350	-1.10
175200	0.2350	-1.10
175300	0.2350	-1.10
175400	0.2350	-1.10
175500	0.2350	-1.10
175600	0.2350	-1.10
175700	0.2350	-1.10
175800	0.2375	-1.10
175900	0.2375	-1.10
176000	0.2375	-1.10
176100	0.2375	-1.10
176200	0.2375	-1.10
176300	0.2400	-1.10
176400	0.2400	-1.10
176500	0.2400	-1.10
176600	0.2400	-1.10
176700	0.2400	-1.10
176800	0.2400	-1.10
176900	0.2400	-1.10
177000	0.2400	-1.10
177100	0.2400	-1.10
177200	0.2400	-1.10
177300	0.2400	-1.10
177400	0.2400	-1.10
177500	0.2400	-1.10
177600	0.2400	-1.09
177700	0.2400	-1.09
177800	0.2400	-1.09
177900	0.2375	-1.09
178000	0.2375	-1.08
178100	0.2350	-1.08
178200	0.2350	-1.08
178300	0.2350	-1.07
178400	0.2350	-1.07
178500	0.2325	-1.07
178600	0.2325	-1.07
178700	0.2325	-1.06
178800	0.2325	-1.06
178900	0.2325	-1.06
179000	0.2325	-1.06
179100	0.2325	-1.06
179200	0.2325	-1.06
179300	0.2350	-1.06
179400	0.2350	-1.06
179500	0.2350	-1.06
179600	0.2375	-1.06
179700	0.2375	-1.06
179800	0.2375	-1.07
179900	0.2400	-1.07
180000	0.2400	-1.07
180100	0.2400	-1.07
180200	0.2425	-1.07
180300	0.2425	-1.07
180400	0.2425	-1.07
180500	0.2425	-1.07
180600	0.2425	-1.07
180700	0.2425	-1.07
180800	0.2425	-1.07
180900	0.2425	-1.07
181000	0.2450	-1.07
181100	0.2450	-1.07
181200	0.2450	-1.07
181300	0.2450	-1.07
181400	0.2475	-1.07
181500	0.2475	-1.07
181600	0.2475	-1.07
181700	0.2475	-1.07
181800	0.2475	-1.07
181900	0.2475	-1.07
182000	0.2450	-1.07
182100	0.2450	-1.07
182200	0.2450	-1.07
182300	0.2450	-1.07
182400	0.2450	-1.06
182500	0.2450	-1.06
182600	0.2450	-1.06
182700	0.2450	-1.06
182800	0.2450	-1.06
182900	0.2450	-1.05
183000	0.2475	-1.05
183100	0.2475	-1.05
183200	0.2475	-1.05
183300	0.2475	-1.05
183400	0.2500	-1.05
183500	0.2525	-1.05
183600	0.2550	-1.06
183700	0.2575	-1.06
183800	0.2600	-1.06
183900	0.2625	-1.07
184000	0.2650	-1.07
184100	0.2675	-1.07
184200	0.2700	-1.08
184300	0.2725	-1.08
184400	0.2775	-1.09
184500	0.2800	-1.09
184600	0.2825	-1.09
184700	0.2850	-1.09
184800	0.2875	-1.10
184900	0.2900	-1.10
185000	0.2925	-1.10
185100	0.2975	-1.11
185200	0.3000	-1.11
185300	0.3025	-1.12
185400	0.3050	-1.12
185500	0.3050	-1.12
185600	0.3075	-1.12
185700	0.3075	-1.13
185800	0.3100	-1.13
185900	0.3125	-1.13
186000	0.3125	-1.14
186100	0.3150	-1.14
186200	0.3175	-1.14
186300	0.3225	-1.15
186400	0.3275	-1.16
186500	0.3300	-1.17
186600	0.3350	-1.17
186700	0.3400	-1.18
186800	0.3425	-1.19
186900	0.3475	-1.20
187000	0.3525	-1.20
187100	0.3575	-1.21
187200	0.3625	-1.22
187300	0.3700	-1.23
187400	0.3625	-1.22
187500	0.3525	-1.21
187600	0.3425	-1.19
187700	0.3350	-1.18
187800	0.3275	-1.17
187900	0.3200	-1.16
188000	0.3150	-1.15
188100	0.3100	-1.14
188200	0.3025	-1.13
188300	0.3000	-1.12
188400	0.2950	-1.11
188500	0.2925	-1.10
188600	0.2875	-1.10
188700	0.2850	-1.09
188800	0.2825	-1.09
188900	0.2800	-1.09
189000	0.2800	-1.08
189100	0.2775	-1.08
189200	0.2750	-1.08
189300	0.2725	-1.07
189400	0.2700	-1.07
189500	0.2675	-1.07
189600	0.2675	-1.07
189700	0.2650	-1.06
189800	0.2625	-1.06
189900	0.2625	-1.06
190000	0.2600	-1.06
190100	0.2600	-1.05
190200	0.2575	-1.05
190300	0.2550	-1.05
190400	0.2550	-1.05
190500	0.2550	-1.05
190600	0.2550	-1.05
190700	0.2525	-1.05
190800	0.2525	-1.06
190900	0.2525	-1.06
191000	0.2525	-1.06
191100	0.2525	-1.06
191200	0.2525	-1.07
191300	0.2525	-1.07
191400	0.2525	-1.07
191500	0.2525	-1.08
191600	0.2525	-1.08
191700	0.2525	-1.08
191800	0.2525	-1.09
191900	0.2525	-1.09
192000	0.2550	-1.09
192100	0.2550	-1.10
192200	0.2550	-1.10
192300	0.2550	-1.10
192400	0.2550	-1.10
192500	0.2550	-1.10
192600	0.2550	-1.11
192700	0.2550	-1.11
192800	0.2575	-1.11
192900	0.2575	-1.11
193000	0.2575	-1.12
193100	0.2600	-1.12
193200	0.2600	-1.12
193300	0.2600	-1.12
193400	0.2625	-1.12
193500	0.2625	-1.12
193600	0.2625	-1.12
193700	0.2625	-1.12
193800	0.2625	-1.12
193900	0.2650	-1.12
194000	0.2625	-1.12
194100	0.2600	-1.11
194200	0.2575	-1.11
194300	0.2550	-1.11
194400	0.2525	-1.11
194500	0.2525	-1.10
194600	0.2500	-1.10
194700	0.2500	-1.10
194800	0.2475	-1.10
194900	0.2450	-1.09
195000	0.2450	-1.09
195100	0.2425	-1.09
195200	0.2425	-1.08
195300	0.2425	-1.08
195400	0.2400	-1.08
195500	0.2400	-1.07
195600	0.2400	-1.07
195700	0.2400	-1.07
195800	0.2400	-1.06
195900	0.2400	-1.06
196000	0.2400	-1.06
196100	0.2400	-1.06
196200	0.2400	-1.06
196300	0.2400	-1.06
196400	0.2375	-1.06
196500	0.2375	-1.05
196600	0.2375	-1.05
196700	0.2375	-1.05
196800	0.2375	-1.04
196900	0.2375	-1.04
197000	0.2350	-1.04
197100	0.2350	-1.03
197200	0.2350	-1.03
197300	0.2350	-1.03
197400	0.2350	-1.02
197500	0.2350	-1.02
197600	0.2350	-1.02
197700	0.2375	-1.02
197800	0.2350	-1.01
197900	0.2350	-1.01
198000	0.2350	-1.00
198100	0.2350	-1.00
198200	0.2350	-0.99
198300	0.2350	-0.99
198400	0.2350	-0.99
198500	0.2350	-0.99
198600	0.2350	-0.99
198700	0.2350	-0.99
198800	0.2350	-0.98
198900	0.2375	-0.98
199000	0.2375	-0.98
199100	0.2375	-0.98
199200	0.2375	-0.98
199300	0.2375	-0.98
199400	0.2375	-0.97
199500	0.2375	-0.97
199600	0.2350	-0.97
199700	0.2350	-0.97
199800	0.2350	-0.96
[truncated: 7,428 more rows]
