# Supplementary material for: The genetic basis of aneuploidy tolerance in wild yeast
Source: eLife. 2020 Jan 7;9:e52063. doi: 10.7554/eLife.52063 (PMC6970514; doi:10.7554/eLife.52063)
Supplement: Figure 1—source data 1. [file elife-52063-fig1-data1.zip › A1vB1/A1vB1_n20_ch7]

Bin start (bp)	MLE allele freq.	LOD score
0	0.0050	1.63
100	0.0050	1.64
200	0.0050	1.64
300	0.0050	1.65
400	0.0050	1.65
500	0.0050	1.66
600	0.0050	1.66
700	0.0050	1.67
800	0.0050	1.67
900	0.0050	1.68
1000	0.0075	1.68
1100	0.0075	1.69
1200	0.0075	1.69
1300	0.0050	1.72
1400	0.0050	1.77
1500	0.0050	1.78
1600	0.0050	1.79
1700	0.0050	1.80
1800	0.0050	1.81
1900	0.0050	1.82
2000	0.0050	1.78
2100	0.0050	1.74
2200	0.0075	1.71
2300	0.0075	1.68
2400	0.0075	1.65
2500	0.0100	1.62
2600	0.0100	1.59
2700	0.0100	1.56
2800	0.0125	1.54
2900	0.0125	1.51
3000	0.0125	1.48
3100	0.0150	1.45
3200	0.0150	1.43
3300	0.0175	1.40
3400	0.0175	1.37
3500	0.0200	1.34
3600	0.0200	1.33
3700	0.0200	1.33
3800	0.0225	1.32
3900	0.0225	1.32
4000	0.0225	1.33
4100	0.0250	1.27
4200	0.0275	1.20
4300	0.0300	1.15
4400	0.0350	1.09
4500	0.0375	1.04
4600	0.0425	0.98
4700	0.0450	0.92
4800	0.0500	0.86
4900	0.0550	0.81
5000	0.0575	0.75
5100	0.0625	0.70
5200	0.0675	0.65
5300	0.0725	0.60
5400	0.0750	0.55
5500	0.0800	0.51
5600	0.0850	0.46
5700	0.0900	0.41
5800	0.0950	0.37
5900	0.0975	0.32
6000	0.1025	0.28
6100	0.1075	0.24
6200	0.1125	0.19
6300	0.1200	0.13
6400	0.1275	0.07
6500	0.1325	0.01
6600	0.1400	-0.04
6700	0.1475	-0.10
6800	0.1600	-0.14
6900	0.1700	-0.18
7000	0.1825	-0.21
7100	0.1950	-0.25
7200	0.2050	-0.28
7300	0.2100	-0.27
7400	0.2125	-0.26
7500	0.2150	-0.25
7600	0.2175	-0.24
7700	0.2200	-0.23
7800	0.2250	-0.22
7900	0.2275	-0.21
8000	0.2300	-0.20
8100	0.2325	-0.19
8200	0.2350	-0.18
8300	0.2400	-0.17
8400	0.2425	-0.16
8500	0.2450	-0.15
8600	0.2475	-0.14
8700	0.2525	-0.13
8800	0.2550	-0.12
8900	0.2575	-0.10
9000	0.2600	-0.13
9100	0.2600	-0.17
9200	0.2625	-0.20
9300	0.2650	-0.24
9400	0.2675	-0.27
9500	0.2700	-0.30
9600	0.2725	-0.33
9700	0.2750	-0.36
9800	0.2775	-0.39
9900	0.2775	-0.42
10000	0.2800	-0.45
10100	0.2825	-0.47
10200	0.2825	-0.50
10300	0.2850	-0.53
10400	0.2875	-0.55
10500	0.2900	-0.58
10600	0.2925	-0.61
10700	0.2950	-0.63
10800	0.2975	-0.65
10900	0.2975	-0.66
11000	0.3000	-0.67
11100	0.3000	-0.69
11200	0.3000	-0.70
11300	0.3025	-0.71
11400	0.3025	-0.72
11500	0.3050	-0.73
11600	0.3050	-0.75
11700	0.3075	-0.76
11800	0.3075	-0.77
11900	0.3075	-0.77
12000	0.3100	-0.78
12100	0.3100	-0.79
12200	0.3125	-0.80
12300	0.3125	-0.81
12400	0.3150	-0.82
12500	0.3150	-0.83
12600	0.3150	-0.85
12700	0.3175	-0.86
12800	0.3175	-0.87
12900	0.3200	-0.88
13000	0.3200	-0.89
13100	0.3200	-0.90
13200	0.3200	-0.91
13300	0.3225	-0.92
13400	0.3225	-0.92
13500	0.3225	-0.93
13600	0.3225	-0.94
13700	0.3225	-0.94
13800	0.3250	-0.95
13900	0.3250	-0.96
14000	0.3250	-0.96
14100	0.3250	-0.97
14200	0.3250	-0.97
14300	0.3250	-0.98
14400	0.3250	-0.98
14500	0.3250	-0.99
14600	0.3275	-0.99
14700	0.3275	-1.00
14800	0.3275	-1.01
14900	0.3275	-1.01
15000	0.3275	-1.02
15100	0.3275	-1.02
15200	0.3275	-1.03
15300	0.3275	-1.03
15400	0.3275	-1.04
15500	0.3275	-1.05
15600	0.3275	-1.05
15700	0.3275	-1.05
15800	0.3250	-1.05
15900	0.3250	-1.06
16000	0.3250	-1.06
16100	0.3250	-1.06
16200	0.3225	-1.07
16300	0.3225	-1.07
16400	0.3200	-1.07
16500	0.3175	-1.07
16600	0.3175	-1.07
16700	0.3175	-1.08
16800	0.3175	-1.09
16900	0.3175	-1.09
17000	0.3200	-1.10
17100	0.3200	-1.11
17200	0.3200	-1.12
17300	0.3200	-1.12
17400	0.3200	-1.13
17500	0.3225	-1.14
17600	0.3250	-1.16
17700	0.3275	-1.17
17800	0.3300	-1.16
17900	0.3325	-1.15
18000	0.3350	-1.14
18100	0.3375	-1.14
18200	0.3400	-1.13
18300	0.3425	-1.12
18400	0.3425	-1.11
18500	0.3425	-1.10
18600	0.3425	-1.08
18700	0.3425	-1.07
18800	0.3425	-1.06
18900	0.3425	-1.05
19000	0.3425	-1.04
19100	0.3425	-1.02
19200	0.3425	-1.01
19300	0.3425	-1.00
19400	0.3450	-0.99
19500	0.3450	-0.98
19600	0.3475	-0.97
19700	0.3500	-0.96
19800	0.3525	-0.95
19900	0.3525	-0.94
20000	0.3525	-0.92
20100	0.3525	-0.90
20200	0.3525	-0.88
20300	0.3525	-0.86
20400	0.3525	-0.84
20500	0.3525	-0.82
20600	0.3525	-0.80
20700	0.3550	-0.79
20800	0.3600	-0.78
20900	0.3650	-0.77
21000	0.3675	-0.77
21100	0.3700	-0.77
21200	0.3725	-0.76
21300	0.3750	-0.76
21400	0.3775	-0.76
21500	0.3800	-0.76
21600	0.3825	-0.75
21700	0.3800	-0.75
21800	0.3800	-0.75
21900	0.3750	-0.75
22000	0.3725	-0.75
22100	0.3675	-0.75
22200	0.3675	-0.76
22300	0.3650	-0.76
22400	0.3625	-0.77
22500	0.3625	-0.77
22600	0.3600	-0.78
22700	0.3600	-0.79
22800	0.3575	-0.79
22900	0.3550	-0.80
23000	0.3550	-0.80
23100	0.3550	-0.81
23200	0.3550	-0.82
23300	0.3550	-0.82
23400	0.3525	-0.82
23500	0.3525	-0.83
23600	0.3525	-0.83
23700	0.3525	-0.84
23800	0.3525	-0.84
23900	0.3525	-0.84
24000	0.3500	-0.85
24100	0.3500	-0.85
24200	0.3500	-0.85
24300	0.3500	-0.86
24400	0.3475	-0.86
24500	0.3475	-0.86
24600	0.3475	-0.86
24700	0.3475	-0.87
24800	0.3450	-0.87
24900	0.3450	-0.87
25000	0.3450	-0.87
25100	0.3450	-0.88
25200	0.3425	-0.88
25300	0.3425	-0.88
25400	0.3425	-0.89
25500	0.3425	-0.89
25600	0.3425	-0.89
25700	0.3400	-0.89
25800	0.3400	-0.90
25900	0.3400	-0.90
26000	0.3400	-0.90
26100	0.3375	-0.90
26200	0.3375	-0.91
26300	0.3375	-0.91
26400	0.3375	-0.91
26500	0.3350	-0.91
26600	0.3350	-0.91
26700	0.3350	-0.92
26800	0.3350	-0.92
26900	0.3325	-0.92
27000	0.3325	-0.92
27100	0.3325	-0.93
27200	0.3325	-0.93
27300	0.3325	-0.93
27400	0.3325	-0.94
27500	0.3325	-0.94
27600	0.3325	-0.94
27700	0.3325	-0.94
27800	0.3325	-0.95
27900	0.3325	-0.95
28000	0.3325	-0.95
28100	0.3325	-0.96
28200	0.3325	-0.96
28300	0.3325	-0.96
28400	0.3325	-0.97
28500	0.3325	-0.97
28600	0.3325	-0.97
28700	0.3325	-0.98
28800	0.3325	-0.98
28900	0.3325	-0.98
29000	0.3325	-0.99
29100	0.3325	-0.99
29200	0.3325	-0.99
29300	0.3350	-1.00
29400	0.3325	-1.00
29500	0.3325	-1.00
29600	0.3325	-1.01
29700	0.3325	-1.01
29800	0.3325	-1.01
29900	0.3325	-1.01
30000	0.3325	-1.02
30100	0.3325	-1.02
30200	0.3325	-1.02
30300	0.3325	-1.02
30400	0.3300	-1.02
30500	0.3300	-1.02
30600	0.3300	-1.02
30700	0.3300	-1.02
30800	0.3300	-1.02
30900	0.3300	-1.02
31000	0.3300	-1.02
31100	0.3300	-1.02
31200	0.3300	-1.02
31300	0.3300	-1.02
31400	0.3300	-1.02
31500	0.3300	-1.02
31600	0.3275	-1.02
31700	0.3275	-1.02
31800	0.3275	-1.02
31900	0.3275	-1.02
32000	0.3275	-1.01
32100	0.3275	-1.01
32200	0.3275	-1.01
32300	0.3275	-1.02
32400	0.3250	-1.02
32500	0.3250	-1.02
32600	0.3250	-1.02
32700	0.3250	-1.02
32800	0.3250	-1.02
32900	0.3250	-1.02
33000	0.3250	-1.02
33100	0.3250	-1.02
33200	0.3225	-1.02
33300	0.3225	-1.02
33400	0.3225	-1.02
33500	0.3225	-1.02
33600	0.3225	-1.02
33700	0.3225	-1.02
33800	0.3225	-1.02
33900	0.3225	-1.02
34000	0.3250	-1.02
34100	0.3250	-1.03
34200	0.3250	-1.03
34300	0.3250	-1.03
34400	0.3250	-1.03
34500	0.3250	-1.03
34600	0.3250	-1.02
34700	0.3250	-1.02
34800	0.3250	-1.02
34900	0.3250	-1.02
35000	0.3250	-1.02
35100	0.3250	-1.02
35200	0.3250	-1.02
35300	0.3250	-1.02
35400	0.3250	-1.02
35500	0.3250	-1.02
35600	0.3250	-1.02
35700	0.3250	-1.02
35800	0.3250	-1.02
35900	0.3250	-1.02
36000	0.3250	-1.02
36100	0.3250	-1.02
36200	0.3250	-1.02
36300	0.3250	-1.02
36400	0.3250	-1.02
36500	0.3250	-1.02
36600	0.3250	-1.02
36700	0.3225	-1.01
36800	0.3225	-1.01
36900	0.3225	-1.01
37000	0.3225	-1.01
37100	0.3225	-1.00
37200	0.3225	-1.00
37300	0.3225	-1.00
37400	0.3225	-1.00
37500	0.3225	-0.99
37600	0.3225	-0.99
37700	0.3225	-0.99
37800	0.3225	-0.99
37900	0.3225	-0.98
38000	0.3225	-0.98
38100	0.3200	-0.97
38200	0.3200	-0.97
38300	0.3200	-0.96
38400	0.3200	-0.96
38500	0.3175	-0.95
38600	0.3175	-0.94
38700	0.3175	-0.94
38800	0.3150	-0.93
38900	0.3150	-0.93
39000	0.3150	-0.92
39100	0.3150	-0.92
39200	0.3150	-0.91
39300	0.3150	-0.91
39400	0.3150	-0.90
39500	0.3150	-0.90
39600	0.3150	-0.90
39700	0.3150	-0.89
39800	0.3150	-0.89
39900	0.3150	-0.89
40000	0.3150	-0.89
40100	0.3150	-0.89
40200	0.3150	-0.89
40300	0.3150	-0.88
40400	0.3150	-0.88
40500	0.3150	-0.88
40600	0.3150	-0.88
40700	0.3175	-0.88
40800	0.3175	-0.88
40900	0.3175	-0.89
41000	0.3200	-0.89
41100	0.3200	-0.89
41200	0.3200	-0.89
41300	0.3225	-0.89
41400	0.3225	-0.89
41500	0.3225	-0.89
41600	0.3225	-0.90
41700	0.3225	-0.90
41800	0.3250	-0.90
41900	0.3225	-0.90
42000	0.3225	-0.90
42100	0.3225	-0.90
42200	0.3225	-0.90
42300	0.3225	-0.90
42400	0.3225	-0.90
42500	0.3225	-0.90
42600	0.3225	-0.90
42700	0.3225	-0.90
42800	0.3225	-0.90
42900	0.3225	-0.91
43000	0.3225	-0.91
43100	0.3225	-0.91
43200	0.3225	-0.92
43300	0.3225	-0.92
43400	0.3225	-0.92
43500	0.3225	-0.92
43600	0.3225	-0.92
43700	0.3225	-0.92
43800	0.3200	-0.92
43900	0.3200	-0.92
44000	0.3200	-0.92
44100	0.3200	-0.92
44200	0.3200	-0.92
44300	0.3175	-0.92
44400	0.3175	-0.91
44500	0.3175	-0.91
44600	0.3150	-0.91
44700	0.3150	-0.91
44800	0.3150	-0.91
44900	0.3125	-0.90
45000	0.3125	-0.90
45100	0.3125	-0.90
45200	0.3125	-0.89
45300	0.3125	-0.89
45400	0.3100	-0.89
45500	0.3100	-0.89
45600	0.3100	-0.89
45700	0.3100	-0.88
45800	0.3100	-0.88
45900	0.3100	-0.88
46000	0.3075	-0.88
46100	0.3075	-0.88
46200	0.3075	-0.88
46300	0.3075	-0.88
46400	0.3075	-0.88
46500	0.3075	-0.88
46600	0.3100	-0.88
46700	0.3100	-0.88
46800	0.3100	-0.88
46900	0.3100	-0.88
47000	0.3100	-0.88
47100	0.3100	-0.88
47200	0.3100	-0.88
47300	0.3100	-0.87
47400	0.3100	-0.87
47500	0.3100	-0.87
47600	0.3100	-0.87
47700	0.3100	-0.87
47800	0.3100	-0.87
47900	0.3100	-0.87
48000	0.3100	-0.87
48100	0.3100	-0.87
48200	0.3100	-0.87
48300	0.3100	-0.87
48400	0.3075	-0.87
48500	0.3075	-0.87
48600	0.3075	-0.87
48700	0.3075	-0.87
48800	0.3075	-0.87
48900	0.3075	-0.87
49000	0.3075	-0.88
49100	0.3075	-0.88
49200	0.3075	-0.87
49300	0.3075	-0.87
49400	0.3075	-0.87
49500	0.3075	-0.87
49600	0.3075	-0.86
49700	0.3075	-0.86
49800	0.3075	-0.86
49900	0.3050	-0.85
50000	0.3050	-0.85
50100	0.3050	-0.85
50200	0.3050	-0.84
50300	0.3050	-0.84
50400	0.3050	-0.84
50500	0.3050	-0.84
50600	0.3050	-0.84
50700	0.3050	-0.84
50800	0.3050	-0.84
50900	0.3050	-0.84
51000	0.3075	-0.84
51100	0.3075	-0.85
51200	0.3075	-0.85
51300	0.3075	-0.85
51400	0.3075	-0.85
51500	0.3100	-0.85
51600	0.3100	-0.86
51700	0.3100	-0.86
51800	0.3125	-0.86
51900	0.3125	-0.87
52000	0.3125	-0.87
52100	0.3150	-0.87
52200	0.3150	-0.88
52300	0.3175	-0.88
52400	0.3175	-0.89
52500	0.3175	-0.89
52600	0.3200	-0.89
52700	0.3200	-0.90
52800	0.3225	-0.90
52900	0.3225	-0.90
53000	0.3225	-0.91
53100	0.3250	-0.91
53200	0.3250	-0.92
53300	0.3275	-0.92
53400	0.3275	-0.92
53500	0.3300	-0.93
53600	0.3300	-0.93
53700	0.3300	-0.93
53800	0.3325	-0.93
53900	0.3325	-0.94
54000	0.3350	-0.94
54100	0.3350	-0.94
54200	0.3375	-0.95
54300	0.3400	-0.96
54400	0.3425	-0.97
54500	0.3425	-0.97
54600	0.3450	-0.98
54700	0.3475	-0.98
54800	0.3475	-0.98
54900	0.3475	-0.98
55000	0.3475	-0.98
55100	0.3475	-0.98
55200	0.3475	-0.98
55300	0.3450	-0.98
55400	0.3450	-0.98
55500	0.3450	-0.97
55600	0.3425	-0.97
55700	0.3425	-0.97
55800	0.3425	-0.97
55900	0.3400	-0.96
56000	0.3400	-0.96
56100	0.3400	-0.96
56200	0.3400	-0.96
56300	0.3400	-0.95
56400	0.3375	-0.95
56500	0.3375	-0.94
56600	0.3375	-0.94
56700	0.3350	-0.93
56800	0.3325	-0.92
56900	0.3325	-0.91
57000	0.3300	-0.90
57100	0.3275	-0.90
57200	0.3250	-0.89
57300	0.3250	-0.88
57400	0.3225	-0.87
57500	0.3200	-0.86
57600	0.3175	-0.85
57700	0.3150	-0.84
57800	0.3150	-0.83
57900	0.3125	-0.83
58000	0.3125	-0.83
58100	0.3125	-0.82
58200	0.3125	-0.82
58300	0.3125	-0.82
58400	0.3125	-0.82
58500	0.3100	-0.81
58600	0.3100	-0.81
58700	0.3075	-0.81
58800	0.3075	-0.80
58900	0.3050	-0.80
59000	0.3050	-0.80
59100	0.3025	-0.80
59200	0.3025	-0.80
59300	0.3025	-0.80
59400	0.3000	-0.80
59500	0.3000	-0.80
59600	0.3000	-0.80
59700	0.3000	-0.80
59800	0.3000	-0.81
59900	0.3000	-0.81
60000	0.3000	-0.82
60100	0.3000	-0.82
60200	0.3000	-0.83
60300	0.3025	-0.83
60400	0.3025	-0.84
60500	0.3025	-0.84
60600	0.3050	-0.85
60700	0.3050	-0.86
60800	0.3075	-0.86
60900	0.3075	-0.87
61000	0.3100	-0.88
61100	0.3100	-0.89
61200	0.3125	-0.89
61300	0.3125	-0.90
61400	0.3150	-0.91
61500	0.3150	-0.91
61600	0.3175	-0.92
61700	0.3175	-0.92
61800	0.3175	-0.93
61900	0.3175	-0.94
62000	0.3200	-0.94
62100	0.3200	-0.94
62200	0.3200	-0.95
62300	0.3225	-0.95
62400	0.3225	-0.95
62500	0.3225	-0.95
62600	0.3225	-0.96
62700	0.3250	-0.96
62800	0.3250	-0.96
62900	0.3250	-0.96
63000	0.3250	-0.96
63100	0.3250	-0.96
63200	0.3250	-0.96
63300	0.3250	-0.96
63400	0.3250	-0.96
63500	0.3250	-0.96
63600	0.3250	-0.96
63700	0.3250	-0.96
63800	0.3250	-0.95
63900	0.3225	-0.95
64000	0.3225	-0.94
64100	0.3225	-0.94
64200	0.3225	-0.94
64300	0.3200	-0.93
64400	0.3200	-0.93
64500	0.3175	-0.92
64600	0.3150	-0.91
64700	0.3150	-0.91
64800	0.3125	-0.90
64900	0.3125	-0.90
65000	0.3100	-0.89
65100	0.3100	-0.89
65200	0.3075	-0.88
65300	0.3075	-0.88
65400	0.3075	-0.88
65500	0.3050	-0.87
65600	0.3025	-0.87
65700	0.3025	-0.86
65800	0.3000	-0.86
65900	0.3000	-0.86
66000	0.2975	-0.85
66100	0.2975	-0.85
66200	0.2950	-0.85
66300	0.2950	-0.84
66400	0.2950	-0.84
66500	0.2925	-0.84
66600	0.2925	-0.84
66700	0.2925	-0.83
66800	0.2925	-0.83
66900	0.2925	-0.83
67000	0.2925	-0.83
67100	0.2925	-0.83
67200	0.2925	-0.84
67300	0.2925	-0.84
67400	0.2925	-0.84
67500	0.2925	-0.84
67600	0.2900	-0.84
67700	0.2900	-0.84
67800	0.2900	-0.84
67900	0.2900	-0.84
68000	0.2900	-0.84
68100	0.2900	-0.84
68200	0.2900	-0.84
68300	0.2900	-0.84
68400	0.2900	-0.84
68500	0.2875	-0.83
68600	0.2900	-0.83
68700	0.2875	-0.83
68800	0.2875	-0.83
68900	0.2900	-0.83
69000	0.2900	-0.83
69100	0.2900	-0.83
69200	0.2900	-0.83
69300	0.2900	-0.84
69400	0.2900	-0.84
69500	0.2900	-0.84
69600	0.2900	-0.84
69700	0.2900	-0.84
69800	0.2900	-0.84
69900	0.2925	-0.84
70000	0.2925	-0.84
70100	0.2925	-0.84
70200	0.2925	-0.84
70300	0.2925	-0.84
70400	0.2925	-0.84
70500	0.2925	-0.84
70600	0.2925	-0.84
70700	0.2925	-0.84
70800	0.2925	-0.84
70900	0.2925	-0.83
71000	0.2925	-0.83
71100	0.2925	-0.83
71200	0.2925	-0.83
71300	0.2925	-0.83
71400	0.2925	-0.83
71500	0.2950	-0.84
71600	0.2975	-0.84
71700	0.3000	-0.85
71800	0.3000	-0.85
71900	0.3025	-0.85
72000	0.3050	-0.86
72100	0.3075	-0.86
72200	0.3075	-0.87
72300	0.3100	-0.87
72400	0.3125	-0.88
72500	0.3150	-0.88
72600	0.3150	-0.89
72700	0.3175	-0.89
72800	0.3200	-0.90
72900	0.3250	-0.91
73000	0.3275	-0.92
73100	0.3300	-0.92
73200	0.3325	-0.93
73300	0.3350	-0.93
73400	0.3350	-0.93
73500	0.3375	-0.93
73600	0.3400	-0.93
73700	0.3400	-0.93
73800	0.3400	-0.93
73900	0.3425	-0.92
74000	0.3425	-0.92
74100	0.3425	-0.92
74200	0.3425	-0.91
74300	0.3425	-0.91
74400	0.3425	-0.90
74500	0.3425	-0.89
74600	0.3425	-0.88
74700	0.3400	-0.88
74800	0.3400	-0.87
74900	0.3400	-0.86
75000	0.3375	-0.85
75100	0.3375	-0.85
75200	0.3350	-0.84
75300	0.3325	-0.83
75400	0.3325	-0.82
75500	0.3300	-0.81
75600	0.3275	-0.80
75700	0.3250	-0.79
75800	0.3250	-0.78
75900	0.3225	-0.77
76000	0.3200	-0.76
76100	0.3175	-0.75
76200	0.3150	-0.74
76300	0.3125	-0.73
76400	0.3125	-0.72
76500	0.3100	-0.71
76600	0.3075	-0.70
76700	0.3050	-0.69
76800	0.3050	-0.68
76900	0.3025	-0.67
77000	0.3025	-0.66
77100	0.3000	-0.65
77200	0.3000	-0.65
77300	0.3000	-0.64
77400	0.3000	-0.64
77500	0.3000	-0.63
77600	0.3000	-0.62
77700	0.2975	-0.62
77800	0.2975	-0.61
77900	0.2975	-0.60
78000	0.2975	-0.60
78100	0.2975	-0.59
78200	0.2975	-0.59
78300	0.2975	-0.59
78400	0.2975	-0.58
78500	0.2950	-0.58
78600	0.2950	-0.58
78700	0.2950	-0.57
78800	0.2950	-0.57
78900	0.2950	-0.56
79000	0.2925	-0.56
79100	0.2925	-0.56
79200	0.2925	-0.55
79300	0.2925	-0.55
79400	0.2925	-0.56
79500	0.2925	-0.56
79600	0.2925	-0.56
79700	0.2950	-0.56
79800	0.2950	-0.56
79900	0.2950	-0.55
80000	0.2950	-0.55
80100	0.2925	-0.55
80200	0.2925	-0.55
80300	0.2925	-0.55
80400	0.2950	-0.55
80500	0.2950	-0.55
80600	0.2950	-0.56
80700	0.2950	-0.56
80800	0.2950	-0.56
80900	0.2975	-0.56
81000	0.2950	-0.55
81100	0.2950	-0.55
81200	0.2950	-0.54
81300	0.2950	-0.54
81400	0.2950	-0.53
81500	0.2975	-0.53
81600	0.2975	-0.52
81700	0.2975	-0.52
81800	0.2975	-0.52
81900	0.2975	-0.51
82000	0.2975	-0.51
82100	0.2975	-0.50
82200	0.2975	-0.50
82300	0.2975	-0.50
82400	0.2975	-0.50
82500	0.2975	-0.49
82600	0.2975	-0.49
82700	0.3000	-0.49
82800	0.3000	-0.49
82900	0.3000	-0.49
83000	0.3000	-0.49
83100	0.3000	-0.49
83200	0.3000	-0.48
83300	0.3000	-0.48
83400	0.3000	-0.48
83500	0.3000	-0.48
83600	0.3000	-0.48
83700	0.3000	-0.47
83800	0.3025	-0.48
83900	0.3025	-0.48
84000	0.3025	-0.49
84100	0.3050	-0.49
84200	0.3050	-0.49
84300	0.3050	-0.50
84400	0.3050	-0.50
84500	0.3075	-0.50
84600	0.3075	-0.51
84700	0.3075	-0.51
84800	0.3100	-0.51
84900	0.3100	-0.52
85000	0.3125	-0.52
85100	0.3125	-0.52
85200	0.3150	-0.53
85300	0.3150	-0.54
85400	0.3175	-0.54
85500	0.3175	-0.55
85600	0.3200	-0.55
85700	0.3200	-0.56
85800	0.3225	-0.57
85900	0.3250	-0.57
86000	0.3250	-0.58
86100	0.3275	-0.59
86200	0.3275	-0.59
86300	0.3300	-0.60
86400	0.3300	-0.60
86500	0.3300	-0.60
86600	0.3300	-0.61
86700	0.3300	-0.61
86800	0.3325	-0.61
86900	0.3325	-0.61
87000	0.3325	-0.62
87100	0.3325	-0.62
87200	0.3325	-0.62
87300	0.3325	-0.62
87400	0.3325	-0.61
87500	0.3325	-0.61
87600	0.3300	-0.61
87700	0.3300	-0.61
87800	0.3300	-0.60
87900	0.3300	-0.60
88000	0.3300	-0.59
88100	0.3300	-0.59
88200	0.3300	-0.59
88300	0.3275	-0.58
88400	0.3275	-0.58
88500	0.3250	-0.57
88600	0.3250	-0.56
88700	0.3225	-0.55
88800	0.3200	-0.54
88900	0.3200	-0.53
89000	0.3175	-0.52
89100	0.3150	-0.51
89200	0.3125	-0.50
89300	0.3100	-0.49
89400	0.3100	-0.48
89500	0.3075	-0.47
89600	0.3050	-0.46
89700	0.3025	-0.45
89800	0.3025	-0.44
89900	0.3000	-0.43
90000	0.2975	-0.41
90100	0.2950	-0.41
90200	0.2950	-0.41
90300	0.2950	-0.41
90400	0.2950	-0.41
90500	0.2950	-0.41
90600	0.2950	-0.41
90700	0.2950	-0.41
90800	0.2950	-0.41
90900	0.2950	-0.41
91000	0.2950	-0.41
91100	0.2950	-0.41
91200	0.2950	-0.41
91300	0.2950	-0.40
91400	0.2950	-0.40
91500	0.2950	-0.40
91600	0.2950	-0.40
91700	0.2950	-0.41
91800	0.2950	-0.41
91900	0.2975	-0.42
92000	0.2975	-0.43
92100	0.3000	-0.43
92200	0.3000	-0.44
92300	0.3000	-0.45
92400	0.3025	-0.45
92500	0.3025	-0.46
92600	0.3050	-0.46
92700	0.3050	-0.47
92800	0.3050	-0.47
92900	0.3075	-0.48
93000	0.3075	-0.48
93100	0.3050	-0.48
93200	0.3050	-0.48
93300	0.3050	-0.48
93400	0.3050	-0.48
93500	0.3050	-0.48
93600	0.3075	-0.48
93700	0.3075	-0.49
93800	0.3075	-0.49
93900	0.3075	-0.50
94000	0.3100	-0.50
94100	0.3100	-0.51
94200	0.3100	-0.52
94300	0.3125	-0.52
94400	0.3125	-0.53
94500	0.3150	-0.54
94600	0.3150	-0.55
94700	0.3175	-0.55
94800	0.3200	-0.56
94900	0.3200	-0.56
95000	0.3225	-0.57
95100	0.3225	-0.57
95200	0.3250	-0.58
95300	0.3250	-0.58
95400	0.3275	-0.59
95500	0.3275	-0.59
95600	0.3300	-0.60
95700	0.3300	-0.60
95800	0.3325	-0.61
95900	0.3325	-0.61
96000	0.3350	-0.62
96100	0.3350	-0.62
96200	0.3375	-0.63
96300	0.3375	-0.63
96400	0.3400	-0.64
96500	0.3425	-0.64
96600	0.3450	-0.65
96700	0.3475	-0.66
96800	0.3500	-0.66
96900	0.3525	-0.67
97000	0.3550	-0.67
97100	0.3575	-0.68
97200	0.3625	-0.68
97300	0.3650	-0.69
97400	0.3675	-0.69
97500	0.3700	-0.69
97600	0.3725	-0.70
97700	0.3725	-0.70
97800	0.3750	-0.70
97900	0.3775	-0.70
98000	0.3800	-0.70
98100	0.3800	-0.70
98200	0.3825	-0.70
98300	0.3825	-0.70
98400	0.3850	-0.70
98500	0.3875	-0.70
98600	0.3900	-0.70
98700	0.3900	-0.70
98800	0.3875	-0.71
98900	0.3850	-0.71
99000	0.3850	-0.72
99100	0.3825	-0.73
99200	0.3825	-0.73
99300	0.3800	-0.74
99400	0.3800	-0.74
99500	0.3775	-0.75
99600	0.3775	-0.75
99700	0.3775	-0.76
99800	0.3750	-0.76
99900	0.3750	-0.77
100000	0.3750	-0.78
100100	0.3725	-0.78
100200	0.3725	-0.78
100300	0.3700	-0.78
100400	0.3675	-0.78
100500	0.3675	-0.78
100600	0.3650	-0.77
100700	0.3625	-0.77
100800	0.3625	-0.77
100900	0.3600	-0.77
101000	0.3600	-0.77
101100	0.3575	-0.76
101200	0.3550	-0.76
101300	0.3525	-0.76
101400	0.3525	-0.76
101500	0.3500	-0.75
101600	0.3475	-0.75
101700	0.3450	-0.75
101800	0.3450	-0.75
101900	0.3425	-0.75
102000	0.3425	-0.75
102100	0.3400	-0.74
102200	0.3400	-0.74
102300	0.3400	-0.74
102400	0.3375	-0.74
102500	0.3375	-0.74
102600	0.3350	-0.74
102700	0.3350	-0.73
102800	0.3350	-0.73
102900	0.3325	-0.73
103000	0.3325	-0.73
103100	0.3325	-0.73
103200	0.3300	-0.73
103300	0.3300	-0.72
103400	0.3300	-0.72
103500	0.3300	-0.72
103600	0.3275	-0.72
103700	0.3275	-0.71
103800	0.3250	-0.71
103900	0.3250	-0.71
104000	0.3250	-0.70
104100	0.3225	-0.70
104200	0.3225	-0.70
104300	0.3225	-0.69
104400	0.3225	-0.69
104500	0.3200	-0.69
104600	0.3200	-0.68
104700	0.3200	-0.68
104800	0.3200	-0.68
104900	0.3200	-0.68
105000	0.3200	-0.68
105100	0.3200	-0.68
105200	0.3200	-0.69
105300	0.3200	-0.68
105400	0.3200	-0.68
105500	0.3200	-0.69
105600	0.3200	-0.68
105700	0.3200	-0.68
105800	0.3175	-0.68
105900	0.3175	-0.68
106000	0.3175	-0.68
106100	0.3175	-0.68
106200	0.3175	-0.67
106300	0.3175	-0.67
106400	0.3175	-0.67
106500	0.3175	-0.66
106600	0.3175	-0.66
106700	0.3175	-0.65
106800	0.3200	-0.65
106900	0.3200	-0.65
107000	0.3225	-0.65
107100	0.3250	-0.65
107200	0.3250	-0.65
107300	0.3275	-0.65
107400	0.3300	-0.65
107500	0.3300	-0.65
107600	0.3325	-0.64
107700	0.3325	-0.64
107800	0.3350	-0.64
107900	0.3350	-0.65
108000	0.3350	-0.65
108100	0.3350	-0.66
108200	0.3350	-0.66
108300	0.3350	-0.66
108400	0.3350	-0.66
108500	0.3350	-0.66
108600	0.3325	-0.66
108700	0.3325	-0.66
108800	0.3350	-0.67
108900	0.3350	-0.67
109000	0.3350	-0.67
109100	0.3350	-0.68
109200	0.3350	-0.68
109300	0.3350	-0.68
109400	0.3375	-0.69
109500	0.3375	-0.69
109600	0.3375	-0.70
109700	0.3400	-0.70
109800	0.3400	-0.71
109900	0.3425	-0.71
110000	0.3425	-0.71
110100	0.3425	-0.71
110200	0.3450	-0.72
110300	0.3450	-0.72
110400	0.3475	-0.72
110500	0.3475	-0.72
110600	0.3475	-0.72
110700	0.3475	-0.72
110800	0.3500	-0.72
110900	0.3500	-0.72
111000	0.3500	-0.72
111100	0.3500	-0.72
111200	0.3525	-0.72
111300	0.3525	-0.72
111400	0.3550	-0.73
111500	0.3575	-0.74
111600	0.3625	-0.75
111700	0.3650	-0.76
111800	0.3700	-0.77
111900	0.3750	-0.79
112000	0.3775	-0.80
112100	0.3825	-0.81
112200	0.3850	-0.82
112300	0.3900	-0.83
112400	0.3950	-0.84
112500	0.3975	-0.86
112600	0.4025	-0.87
112700	0.4075	-0.88
112800	0.4125	-0.89
112900	0.4175	-0.91
113000	0.4150	-0.91
113100	0.4150	-0.91
113200	0.4125	-0.91
113300	0.4125	-0.91
113400	0.4125	-0.91
113500	0.4100	-0.91
113600	0.4100	-0.90
113700	0.4075	-0.90
113800	0.4075	-0.91
113900	0.4075	-0.91
114000	0.4075	-0.91
114100	0.4075	-0.92
114200	0.4075	-0.92
114300	0.4075	-0.93
114400	0.4075	-0.93
114500	0.4075	-0.93
114600	0.4075	-0.94
114700	0.4075	-0.94
114800	0.4075	-0.94
114900	0.4050	-0.95
115000	0.4075	-0.95
115100	0.4075	-0.96
115200	0.4100	-0.96
115300	0.4100	-0.96
115400	0.4075	-0.95
115500	0.4050	-0.95
115600	0.4025	-0.94
115700	0.4000	-0.94
115800	0.3975	-0.93
115900	0.3950	-0.93
116000	0.3925	-0.92
116100	0.3900	-0.92
116200	0.3900	-0.92
116300	0.3875	-0.91
116400	0.3850	-0.91
116500	0.3825	-0.91
116600	0.3800	-0.90
116700	0.3775	-0.90
116800	0.3750	-0.90
116900	0.3750	-0.89
117000	0.3725	-0.89
117100	0.3700	-0.89
117200	0.3675	-0.88
117300	0.3650	-0.88
117400	0.3625	-0.87
117500	0.3625	-0.87
117600	0.3600	-0.87
117700	0.3575	-0.86
117800	0.3550	-0.86
117900	0.3525	-0.85
118000	0.3500	-0.85
118100	0.3475	-0.84
118200	0.3450	-0.83
118300	0.3425	-0.83
118400	0.3400	-0.82
118500	0.3400	-0.82
118600	0.3375	-0.81
118700	0.3350	-0.81
118800	0.3325	-0.80
118900	0.3325	-0.80
119000	0.3300	-0.79
119100	0.3300	-0.79
119200	0.3300	-0.79
119300	0.3300	-0.79
119400	0.3300	-0.79
119500	0.3300	-0.79
119600	0.3300	-0.79
119700	0.3300	-0.79
119800	0.3300	-0.79
119900	0.3300	-0.79
120000	0.3300	-0.79
120100	0.3300	-0.80
120200	0.3300	-0.80
120300	0.3325	-0.80
120400	0.3325	-0.80
120500	0.3325	-0.81
120600	0.3325	-0.81
120700	0.3325	-0.81
120800	0.3325	-0.81
120900	0.3325	-0.82
121000	0.3325	-0.82
121100	0.3325	-0.82
121200	0.3350	-0.82
121300	0.3350	-0.83
121400	0.3350	-0.83
121500	0.3350	-0.83
121600	0.3350	-0.83
121700	0.3350	-0.84
121800	0.3325	-0.84
121900	0.3325	-0.84
122000	0.3300	-0.83
122100	0.3275	-0.83
122200	0.3250	-0.82
122300	0.3250	-0.82
122400	0.3225	-0.82
122500	0.3225	-0.81
122600	0.3200	-0.81
122700	0.3200	-0.81
122800	0.3175	-0.81
122900	0.3175	-0.80
123000	0.3150	-0.80
123100	0.3125	-0.79
123200	0.3125	-0.79
123300	0.3100	-0.78
123400	0.3100	-0.78
123500	0.3075	-0.77
123600	0.3075	-0.77
123700	0.3050	-0.76
123800	0.3050	-0.76
123900	0.3025	-0.76
124000	0.3025	-0.75
124100	0.3000	-0.75
124200	0.3000	-0.75
124300	0.3000	-0.74
124400	0.2975	-0.74
124500	0.2950	-0.73
124600	0.2950	-0.73
124700	0.2925	-0.72
124800	0.2925	-0.71
124900	0.2900	-0.71
125000	0.2900	-0.71
125100	0.2875	-0.70
125200	0.2875	-0.70
125300	0.2875	-0.71
125400	0.2875	-0.71
125500	0.2875	-0.71
125600	0.2875	-0.71
125700	0.2850	-0.71
125800	0.2850	-0.72
125900	0.2850	-0.72
126000	0.2850	-0.72
126100	0.2850	-0.72
126200	0.2850	-0.72
126300	0.2850	-0.72
126400	0.2850	-0.72
126500	0.2850	-0.73
126600	0.2850	-0.73
126700	0.2850	-0.73
126800	0.2850	-0.74
126900	0.2875	-0.74
127000	0.2875	-0.75
127100	0.2875	-0.75
127200	0.2875	-0.75
127300	0.2875	-0.76
127400	0.2875	-0.76
127500	0.2875	-0.76
127600	0.2875	-0.77
127700	0.2875	-0.77
127800	0.2875	-0.78
127900	0.2875	-0.78
128000	0.2875	-0.78
128100	0.2875	-0.78
128200	0.2850	-0.78
128300	0.2850	-0.78
128400	0.2850	-0.78
128500	0.2850	-0.78
128600	0.2850	-0.78
128700	0.2850	-0.78
128800	0.2850	-0.78
128900	0.2825	-0.77
129000	0.2825	-0.77
129100	0.2825	-0.77
129200	0.2825	-0.77
129300	0.2800	-0.77
129400	0.2800	-0.77
129500	0.2800	-0.77
129600	0.2800	-0.77
129700	0.2800	-0.77
129800	0.2800	-0.77
129900	0.2800	-0.77
130000	0.2800	-0.77
130100	0.2800	-0.77
130200	0.2800	-0.77
130300	0.2800	-0.77
130400	0.2800	-0.77
130500	0.2800	-0.76
130600	0.2800	-0.76
130700	0.2800	-0.76
130800	0.2800	-0.75
130900	0.2800	-0.75
131000	0.2775	-0.75
131100	0.2775	-0.75
131200	0.2775	-0.74
131300	0.2775	-0.74
131400	0.2775	-0.74
131500	0.2775	-0.73
131600	0.2750	-0.73
131700	0.2750	-0.72
131800	0.2750	-0.72
131900	0.2725	-0.71
132000	0.2725	-0.71
132100	0.2725	-0.70
132200	0.2725	-0.70
132300	0.2700	-0.70
132400	0.2700	-0.69
132500	0.2700	-0.69
132600	0.2700	-0.68
132700	0.2675	-0.68
132800	0.2675	-0.67
132900	0.2675	-0.67
133000	0.2675	-0.66
133100	0.2650	-0.66
133200	0.2650	-0.65
133300	0.2650	-0.65
133400	0.2650	-0.65
133500	0.2650	-0.64
133600	0.2625	-0.64
133700	0.2625	-0.63
133800	0.2625	-0.63
133900	0.2625	-0.62
134000	0.2625	-0.62
134100	0.2625	-0.61
134200	0.2600	-0.61
134300	0.2600	-0.60
134400	0.2600	-0.60
134500	0.2600	-0.60
134600	0.2600	-0.59
134700	0.2600	-0.59
134800	0.2600	-0.58
134900	0.2575	-0.58
135000	0.2575	-0.57
135100	0.2575	-0.57
135200	0.2575	-0.56
135300	0.2575	-0.56
135400	0.2575	-0.55
135500	0.2575	-0.55
135600	0.2575	-0.55
135700	0.2575	-0.54
135800	0.2550	-0.54
135900	0.2550	-0.53
136000	0.2550	-0.53
136100	0.2550	-0.52
136200	0.2550	-0.52
136300	0.2550	-0.52
136400	0.2550	-0.51
136500	0.2550	-0.51
136600	0.2550	-0.50
136700	0.2525	-0.49
136800	0.2525	-0.49
136900	0.2525	-0.48
137000	0.2525	-0.48
137100	0.2525	-0.47
137200	0.2525	-0.47
137300	0.2525	-0.46
137400	0.2525	-0.46
137500	0.2500	-0.45
137600	0.2500	-0.45
137700	0.2500	-0.44
137800	0.2500	-0.44
137900	0.2500	-0.43
138000	0.2500	-0.42
138100	0.2500	-0.42
138200	0.2500	-0.41
138300	0.2500	-0.41
138400	0.2500	-0.40
138500	0.2500	-0.40
138600	0.2475	-0.39
138700	0.2475	-0.39
138800	0.2500	-0.38
138900	0.2500	-0.38
139000	0.2500	-0.38
139100	0.2500	-0.37
139200	0.2500	-0.37
139300	0.2500	-0.36
139400	0.2525	-0.36
139500	0.2525	-0.36
139600	0.2525	-0.37
139700	0.2550	-0.37
139800	0.2550	-0.36
139900	0.2550	-0.36
140000	0.2550	-0.36
140100	0.2550	-0.36
140200	0.2550	-0.36
140300	0.2550	-0.36
140400	0.2550	-0.35
140500	0.2550	-0.34
140600	0.2550	-0.34
140700	0.2575	-0.33
140800	0.2575	-0.33
140900	0.2575	-0.32
141000	0.2575	-0.31
141100	0.2575	-0.30
141200	0.2575	-0.30
141300	0.2575	-0.29
141400	0.2575	-0.28
141500	0.2575	-0.27
141600	0.2575	-0.26
141700	0.2575	-0.25
141800	0.2575	-0.24
141900	0.2575	-0.24
142000	0.2575	-0.23
142100	0.2575	-0.23
142200	0.2600	-0.22
142300	0.2600	-0.21
142400	0.2600	-0.20
142500	0.2600	-0.20
142600	0.2625	-0.19
142700	0.2625	-0.19
142800	0.2650	-0.19
142900	0.2650	-0.18
143000	0.2675	-0.18
143100	0.2675	-0.18
143200	0.2700	-0.18
143300	0.2700	-0.18
143400	0.2725	-0.18
143500	0.2725	-0.18
143600	0.2750	-0.18
143700	0.2750	-0.18
143800	0.2775	-0.18
143900	0.2800	-0.18
144000	0.2800	-0.18
144100	0.2825	-0.18
144200	0.2825	-0.18
144300	0.2850	-0.18
144400	0.2850	-0.18
144500	0.2850	-0.17
144600	0.2850	-0.17
144700	0.2850	-0.17
144800	0.2850	-0.16
144900	0.2850	-0.15
145000	0.2850	-0.15
145100	0.2850	-0.14
145200	0.2850	-0.13
145300	0.2850	-0.12
145400	0.2850	-0.12
145500	0.2825	-0.11
145600	0.2825	-0.10
145700	0.2825	-0.09
145800	0.2825	-0.09
145900	0.2825	-0.09
146000	0.2825	-0.08
146100	0.2825	-0.08
146200	0.2825	-0.07
146300	0.2800	-0.07
146400	0.2800	-0.06
146500	0.2800	-0.06
146600	0.2800	-0.05
146700	0.2800	-0.05
146800	0.2800	-0.04
146900	0.2800	-0.04
147000	0.2775	-0.03
147100	0.2775	-0.03
147200	0.2775	-0.03
147300	0.2800	-0.03
147400	0.2800	-0.02
147500	0.2800	-0.03
147600	0.2825	-0.03
147700	0.2850	-0.04
147800	0.2850	-0.04
147900	0.2875	-0.05
148000	0.2900	-0.05
148100	0.2900	-0.06
148200	0.2900	-0.06
148300	0.2900	-0.05
148400	0.2900	-0.05
148500	0.2900	-0.04
148600	0.2900	-0.03
148700	0.2900	-0.02
148800	0.2925	-0.02
148900	0.2925	-0.01
149000	0.2925	0.00
149100	0.2925	0.01
149200	0.2925	0.01
149300	0.2950	0.02
149400	0.2950	0.02
149500	0.2975	0.03
149600	0.3000	0.03
149700	0.3000	0.04
149800	0.3025	0.05
149900	0.3050	0.05
150000	0.3050	0.06
150100	0.3075	0.06
150200	0.3100	0.07
150300	0.3100	0.06
150400	0.3100	0.05
150500	0.3100	0.04
150600	0.3100	0.03
150700	0.3075	0.03
150800	0.3075	0.02
150900	0.3050	0.02
151000	0.3050	0.01
151100	0.3050	0.01
151200	0.3025	0.01
151300	0.3025	0.00
151400	0.3000	-0.00
151500	0.3000	-0.00
151600	0.2975	-0.00
151700	0.2975	-0.01
151800	0.2950	-0.01
151900	0.2950	-0.01
152000	0.2950	-0.02
152100	0.2950	-0.02
152200	0.2925	-0.02
152300	0.2925	-0.02
152400	0.2925	-0.03
152500	0.2925	-0.03
152600	0.2900	-0.04
152700	0.2900	-0.05
152800	0.2900	-0.05
152900	0.2875	-0.05
153000	0.2875	-0.05
153100	0.2875	-0.06
153200	0.2875	-0.06
153300	0.2875	-0.06
153400	0.2875	-0.07
153500	0.2875	-0.07
153600	0.2850	-0.07
153700	0.2850	-0.08
153800	0.2850	-0.08
153900	0.2850	-0.09
154000	0.2875	-0.09
154100	0.2875	-0.10
154200	0.2875	-0.11
154300	0.2875	-0.12
154400	0.2875	-0.13
154500	0.2900	-0.13
154600	0.2900	-0.13
154700	0.2900	-0.14
154800	0.2900	-0.14
154900	0.2900	-0.14
155000	0.2900	-0.14
155100	0.2900	-0.14
155200	0.2900	-0.14
155300	0.2900	-0.14
155400	0.2900	-0.14
155500	0.2925	-0.15
155600	0.2925	-0.15
155700	0.2925	-0.16
155800	0.2950	-0.16
155900	0.2950	-0.16
156000	0.2950	-0.16
156100	0.2950	-0.16
156200	0.2950	-0.15
156300	0.2950	-0.15
156400	0.2975	-0.16
156500	0.2975	-0.16
156600	0.2975	-0.16
156700	0.2975	-0.16
156800	0.2975	-0.16
156900	0.3000	-0.16
157000	0.3000	-0.16
157100	0.3025	-0.16
157200	0.3025	-0.16
157300	0.3050	-0.17
157400	0.3050	-0.17
157500	0.3075	-0.18
157600	0.3100	-0.19
157700	0.3100	-0.19
157800	0.3125	-0.20
157900	0.3125	-0.20
158000	0.3150	-0.20
158100	0.3150	-0.21
158200	0.3175	-0.21
158300	0.3175	-0.21
158400	0.3200	-0.21
158500	0.3200	-0.21
158600	0.3225	-0.20
158700	0.3225	-0.20
158800	0.3250	-0.20
158900	0.3250	-0.20
159000	0.3250	-0.20
159100	0.3225	-0.19
159200	0.3200	-0.19
159300	0.3175	-0.18
159400	0.3175	-0.18
159500	0.3150	-0.18
159600	0.3125	-0.18
159700	0.3125	-0.18
159800	0.3150	-0.19
159900	0.3150	-0.19
160000	0.3150	-0.19
160100	0.3150	-0.19
160200	0.3150	-0.20
160300	0.3150	-0.20
160400	0.3150	-0.20
160500	0.3150	-0.20
160600	0.3150	-0.20
160700	0.3150	-0.20
160800	0.3150	-0.20
160900	0.3150	-0.20
161000	0.3150	-0.20
161100	0.3150	-0.20
161200	0.3150	-0.20
161300	0.3150	-0.20
161400	0.3150	-0.20
161500	0.3150	-0.20
161600	0.3150	-0.20
161700	0.3150	-0.19
161800	0.3125	-0.19
161900	0.3125	-0.19
162000	0.3125	-0.19
162100	0.3125	-0.18
162200	0.3125	-0.18
162300	0.3100	-0.17
162400	0.3100	-0.17
162500	0.3100	-0.16
162600	0.3100	-0.16
162700	0.3100	-0.16
162800	0.3100	-0.16
162900	0.3100	-0.17
163000	0.3100	-0.16
163100	0.3125	-0.16
163200	0.3125	-0.16
163300	0.3100	-0.16
163400	0.3100	-0.16
163500	0.3100	-0.16
163600	0.3075	-0.15
163700	0.3075	-0.15
163800	0.3050	-0.14
163900	0.3050	-0.14
164000	0.3050	-0.14
164100	0.3025	-0.13
164200	0.3025	-0.13
164300	0.3025	-0.12
164400	0.3000	-0.11
164500	0.3000	-0.11
164600	0.3000	-0.11
164700	0.3000	-0.11
164800	0.3000	-0.11
164900	0.3000	-0.11
165000	0.3000	-0.11
165100	0.3000	-0.10
165200	0.3000	-0.10
165300	0.2975	-0.09
165400	0.2975	-0.09
165500	0.2975	-0.08
165600	0.2950	-0.07
165700	0.2950	-0.06
165800	0.2925	-0.05
165900	0.2925	-0.05
166000	0.2900	-0.04
166100	0.2900	-0.03
166200	0.2875	-0.02
166300	0.2850	-0.02
166400	0.2850	-0.01
166500	0.2825	0.00
166600	0.2800	0.01
166700	0.2775	0.01
166800	0.2775	0.01
166900	0.2775	0.01
167000	0.2750	0.01
167100	0.2750	0.01
167200	0.2725	0.02
167300	0.2725	0.02
167400	0.2700	0.03
167500	0.2675	0.03
167600	0.2675	0.03
167700	0.2675	0.03
167800	0.2675	0.03
167900	0.2675	0.04
168000	0.2650	0.04
168100	0.2650	0.04
168200	0.2650	0.04
168300	0.2625	0.05
168400	0.2625	0.05
168500	0.2625	0.05
168600	0.2600	0.06
168700	0.2600	0.06
168800	0.2600	0.06
168900	0.2600	0.05
169000	0.2600	0.05
169100	0.2600	0.05
169200	0.2600	0.05
169300	0.2600	0.05
169400	0.2600	0.06
169500	0.2600	0.06
169600	0.2600	0.07
169700	0.2600	0.07
169800	0.2600	0.07
169900	0.2575	0.07
170000	0.2575	0.08
170100	0.2575	0.08
170200	0.2575	0.08
170300	0.2575	0.09
170400	0.2550	0.09
170500	0.2550	0.10
170600	0.2550	0.11
170700	0.2550	0.11
170800	0.2550	0.11
170900	0.2550	0.11
171000	0.2550	0.10
171100	0.2575	0.10
171200	0.2575	0.10
171300	0.2575	0.10
171400	0.2575	0.10
171500	0.2575	0.10
171600	0.2575	0.10
171700	0.2600	0.10
171800	0.2600	0.10
171900	0.2600	0.10
172000	0.2600	0.11
172100	0.2600	0.11
172200	0.2600	0.12
172300	0.2575	0.12
172400	0.2575	0.13
172500	0.2575	0.13
172600	0.2575	0.13
172700	0.2575	0.13
172800	0.2575	0.13
172900	0.2575	0.12
173000	0.2575	0.12
173100	0.2575	0.12
173200	0.2575	0.12
173300	0.2575	0.12
173400	0.2575	0.11
173500	0.2575	0.11
173600	0.2575	0.10
173700	0.2575	0.10
173800	0.2575	0.09
173900	0.2575	0.09
174000	0.2600	0.08
174100	0.2600	0.08
174200	0.2600	0.08
174300	0.2600	0.08
174400	0.2600	0.08
174500	0.2600	0.08
174600	0.2600	0.08
174700	0.2600	0.07
174800	0.2575	0.07
174900	0.2575	0.07
175000	0.2575	0.07
175100	0.2575	0.07
175200	0.2575	0.07
175300	0.2550	0.07
175400	0.2550	0.07
175500	0.2550	0.07
175600	0.2550	0.07
175700	0.2550	0.06
175800	0.2550	0.06
175900	0.2525	0.06
176000	0.2525	0.06
176100	0.2525	0.05
176200	0.2525	0.05
176300	0.2525	0.05
176400	0.2500	0.05
176500	0.2500	0.05
176600	0.2500	0.04
176700	0.2500	0.04
176800	0.2500	0.03
176900	0.2500	0.02
177000	0.2525	0.02
177100	0.2525	0.01
177200	0.2525	0.01
177300	0.2525	0.00
177400	0.2525	-0.00
177500	0.2525	-0.01
177600	0.2525	-0.01
177700	0.2525	-0.01
177800	0.2525	-0.02
177900	0.2525	-0.02
178000	0.2525	-0.02
178100	0.2525	-0.03
178200	0.2525	-0.03
178300	0.2525	-0.03
178400	0.2525	-0.03
178500	0.2525	-0.02
178600	0.2525	-0.02
178700	0.2525	-0.02
178800	0.2525	-0.02
178900	0.2525	-0.02
179000	0.2525	-0.02
179100	0.2525	-0.02
179200	0.2525	-0.02
179300	0.2525	-0.03
179400	0.2525	-0.03
179500	0.2550	-0.03
179600	0.2550	-0.03
179700	0.2550	-0.04
179800	0.2550	-0.04
179900	0.2550	-0.04
180000	0.2550	-0.04
180100	0.2550	-0.04
180200	0.2550	-0.03
180300	0.2550	-0.03
180400	0.2550	-0.02
180500	0.2550	-0.02
180600	0.2550	-0.01
180700	0.2550	-0.01
180800	0.2550	0.00
180900	0.2550	0.00
181000	0.2550	0.01
181100	0.2525	0.01
181200	0.2525	0.02
181300	0.2525	0.02
181400	0.2525	0.02
181500	0.2525	0.03
181600	0.2525	0.03
181700	0.2550	0.04
181800	0.2550	0.04
181900	0.2550	0.04
182000	0.2550	0.05
182100	0.2550	0.05
182200	0.2550	0.06
182300	0.2550	0.07
182400	0.2525	0.07
182500	0.2525	0.08
182600	0.2525	0.09
182700	0.2500	0.10
182800	0.2500	0.11
182900	0.2500	0.11
183000	0.2500	0.12
183100	0.2500	0.13
183200	0.2475	0.14
183300	0.2475	0.15
183400	0.2475	0.16
183500	0.2475	0.16
183600	0.2475	0.17
183700	0.2475	0.18
183800	0.2450	0.19
183900	0.2450	0.19
184000	0.2450	0.20
184100	0.2450	0.21
184200	0.2450	0.22
184300	0.2425	0.23
184400	0.2425	0.24
184500	0.2425	0.25
184600	0.2425	0.25
184700	0.2425	0.26
184800	0.2425	0.26
184900	0.2450	0.27
185000	0.2450	0.28
185100	0.2450	0.28
185200	0.2450	0.29
185300	0.2450	0.29
185400	0.2450	0.29
185500	0.2475	0.30
185600	0.2475	0.30
185700	0.2475	0.30
185800	0.2500	0.31
185900	0.2475	0.31
186000	0.2475	0.32
186100	0.2475	0.32
186200	0.2475	0.32
186300	0.2475	0.32
186400	0.2475	0.32
186500	0.2475	0.31
186600	0.2475	0.31
186700	0.2475	0.31
186800	0.2475	0.31
186900	0.2475	0.31
187000	0.2475	0.31
187100	0.2475	0.31
187200	0.2475	0.31
187300	0.2475	0.31
187400	0.2475	0.31
187500	0.2475	0.31
187600	0.2475	0.30
187700	0.2475	0.30
187800	0.2475	0.30
187900	0.2475	0.29
188000	0.2475	0.29
188100	0.2475	0.29
188200	0.2475	0.29
188300	0.2475	0.29
188400	0.2475	0.29
188500	0.2475	0.28
188600	0.2450	0.28
188700	0.2450	0.28
188800	0.2450	0.28
188900	0.2450	0.28
189000	0.2450	0.28
189100	0.2450	0.27
189200	0.2450	0.27
189300	0.2450	0.26
189400	0.2475	0.26
189500	0.2475	0.26
189600	0.2475	0.25
189700	0.2475	0.25
189800	0.2475	0.24
189900	0.2475	0.23
190000	0.2475	0.23
190100	0.2475	0.22
190200	0.2475	0.22
190300	0.2475	0.21
190400	0.2500	0.20
190500	0.2500	0.19
190600	0.2500	0.19
190700	0.2500	0.18
190800	0.2500	0.17
190900	0.2500	0.17
191000	0.2500	0.16
191100	0.2500	0.16
191200	0.2525	0.15
191300	0.2525	0.15
191400	0.2525	0.14
191500	0.2525	0.14
191600	0.2525	0.14
191700	0.2525	0.13
191800	0.2525	0.12
191900	0.2550	0.11
192000	0.2575	0.11
192100	0.2575	0.10
192200	0.2600	0.09
192300	0.2600	0.09
192400	0.2600	0.09
192500	0.2600	0.08
192600	0.2625	0.08
192700	0.2625	0.07
192800	0.2625	0.07
192900	0.2625	0.07
193000	0.2625	0.08
193100	0.2625	0.08
193200	0.2625	0.08
193300	0.2650	0.08
193400	0.2625	0.08
193500	0.2650	0.09
193600	0.2625	0.09
193700	0.2625	0.10
193800	0.2625	0.10
193900	0.2625	0.10
194000	0.2625	0.10
194100	0.2625	0.10
194200	0.2625	0.10
194300	0.2600	0.10
194400	0.2600	0.10
194500	0.2600	0.10
194600	0.2600	0.11
194700	0.2600	0.11
194800	0.2600	0.11
194900	0.2600	0.12
195000	0.2600	0.12
195100	0.2600	0.11
195200	0.2625	0.11
195300	0.2625	0.10
195400	0.2625	0.10
195500	0.2650	0.10
195600	0.2650	0.09
195700	0.2650	0.09
195800	0.2650	0.08
195900	0.2650	0.08
196000	0.2675	0.08
196100	0.2675	0.08
196200	0.2675	0.08
196300	0.2675	0.08
196400	0.2675	0.08
196500	0.2675	0.07
196600	0.2675	0.07
196700	0.2675	0.07
196800	0.2675	0.07
196900	0.2675	0.07
197000	0.2675	0.07
197100	0.2675	0.07
197200	0.2675	0.06
197300	0.2675	0.07
197400	0.2675	0.07
197500	0.2675	0.07
197600	0.2675	0.08
197700	0.2675	0.08
197800	0.2675	0.08
197900	0.2700	0.08
198000	0.2700	0.08
198100	0.2700	0.08
198200	0.2675	0.09
198300	0.2675	0.09
198400	0.2675	0.09
198500	0.2675	0.09
198600	0.2675	0.09
198700	0.2675	0.09
198800	0.2675	0.09
198900	0.2675	0.09
199000	0.2675	0.09
199100	0.2675	0.09
199200	0.2675	0.09
199300	0.2675	0.09
199400	0.2675	0.09
199500	0.2675	0.08
199600	0.2675	0.08
199700	0.2675	0.08
199800	0.2675	0.08
[truncated: 8,843 more rows]
