# Supplementary material for: The genetic basis of aneuploidy tolerance in wild yeast
Source: eLife. 2020 Jan 7;9:e52063. doi: 10.7554/eLife.52063 (PMC6970514; doi:10.7554/eLife.52063)
Supplement: Figure 1—source data 1. [file elife-52063-fig1-data1.zip › A1vB1/A1vB1_n20_ch11]

Bin start (bp)	MLE allele freq.	LOD score
0	0.5375	-1.23
100	0.5375	-1.23
200	0.5400	-1.23
300	0.5400	-1.23
400	0.5425	-1.23
500	0.5450	-1.22
600	0.5450	-1.22
700	0.5475	-1.22
800	0.5500	-1.22
900	0.5500	-1.21
1000	0.5525	-1.21
1100	0.5525	-1.21
1200	0.5550	-1.20
1300	0.5575	-1.20
1400	0.5575	-1.20
1500	0.5600	-1.19
1600	0.5600	-1.19
1700	0.5675	-1.18
1800	0.5700	-1.18
1900	0.5750	-1.17
2000	0.5775	-1.16
2100	0.5825	-1.15
2200	0.5850	-1.15
2300	0.5900	-1.14
2400	0.5925	-1.13
2500	0.5950	-1.12
2600	0.6000	-1.11
2700	0.6025	-1.10
2800	0.6075	-1.09
2900	0.6100	-1.08
3000	0.6150	-1.07
3100	0.6175	-1.06
3200	0.6225	-1.05
3300	0.6250	-1.04
3400	0.6250	-1.04
3500	0.6250	-1.04
3600	0.6250	-1.03
3700	0.6250	-1.03
3800	0.6250	-1.03
3900	0.6250	-1.03
4000	0.6250	-1.03
4100	0.6250	-1.03
4200	0.6275	-1.03
4300	0.6275	-1.03
4400	0.6275	-1.03
4500	0.6275	-1.03
4600	0.6300	-1.03
4700	0.6300	-1.03
4800	0.6300	-1.03
4900	0.6325	-1.03
5000	0.6325	-1.02
5100	0.6325	-1.02
5200	0.6325	-1.02
5300	0.6350	-1.02
5400	0.6350	-1.02
5500	0.6350	-1.02
5600	0.6350	-1.02
5700	0.6375	-1.02
5800	0.6375	-1.02
5900	0.6375	-1.02
6000	0.6400	-1.02
6100	0.6400	-1.02
6200	0.6400	-1.02
6300	0.6425	-1.02
6400	0.6425	-1.02
6500	0.6450	-1.02
6600	0.6450	-1.02
6700	0.6475	-1.01
6800	0.6475	-1.01
6900	0.6500	-1.01
7000	0.6525	-1.01
7100	0.6525	-1.01
7200	0.6550	-1.01
7300	0.6550	-1.01
7400	0.6575	-1.01
7500	0.6600	-1.00
7600	0.6600	-1.00
7700	0.6600	-1.00
7800	0.6575	-1.01
7900	0.6550	-1.01
8000	0.6525	-1.01
8100	0.6525	-1.02
8200	0.6525	-1.02
8300	0.6500	-1.03
8400	0.6475	-1.03
8500	0.6475	-1.03
8600	0.6450	-1.04
8700	0.6425	-1.04
8800	0.6425	-1.04
8900	0.6400	-1.05
9000	0.6400	-1.05
9100	0.6375	-1.05
9200	0.6375	-1.05
9300	0.6375	-1.05
9400	0.6375	-1.05
9500	0.6375	-1.05
9600	0.6350	-1.05
9700	0.6350	-1.05
9800	0.6350	-1.05
9900	0.6350	-1.05
10000	0.6350	-1.05
10100	0.6325	-1.05
10200	0.6325	-1.06
10300	0.6325	-1.06
10400	0.6300	-1.06
10500	0.6300	-1.06
10600	0.6300	-1.06
10700	0.6300	-1.06
10800	0.6275	-1.06
10900	0.6275	-1.06
11000	0.6275	-1.06
11100	0.6275	-1.06
11200	0.6275	-1.05
11300	0.6300	-1.05
11400	0.6300	-1.05
11500	0.6300	-1.04
11600	0.6325	-1.04
11700	0.6325	-1.04
11800	0.6325	-1.03
11900	0.6325	-1.03
12000	0.6325	-1.03
12100	0.6325	-1.03
12200	0.6325	-1.03
12300	0.6350	-1.03
12400	0.6350	-1.03
12500	0.6350	-1.03
12600	0.6375	-1.02
12700	0.6375	-1.02
12800	0.6375	-1.03
12900	0.6350	-1.03
13000	0.6350	-1.04
13100	0.6350	-1.04
13200	0.6325	-1.05
13300	0.6325	-1.05
13400	0.6325	-1.05
13500	0.6325	-1.06
13600	0.6325	-1.06
13700	0.6325	-1.06
13800	0.6325	-1.07
13900	0.6325	-1.07
14000	0.6325	-1.07
14100	0.6325	-1.07
14200	0.6325	-1.08
14300	0.6325	-1.08
14400	0.6325	-1.08
14500	0.6325	-1.08
14600	0.6325	-1.09
14700	0.6325	-1.09
14800	0.6325	-1.09
14900	0.6325	-1.09
15000	0.6325	-1.09
15100	0.6325	-1.10
15200	0.6325	-1.10
15300	0.6300	-1.10
15400	0.6300	-1.10
15500	0.6300	-1.10
15600	0.6300	-1.11
15700	0.6300	-1.11
15800	0.6300	-1.11
15900	0.6300	-1.11
16000	0.6300	-1.11
16100	0.6300	-1.12
16200	0.6300	-1.12
16300	0.6300	-1.12
16400	0.6300	-1.12
16500	0.6300	-1.12
16600	0.6300	-1.13
16700	0.6325	-1.13
16800	0.6325	-1.13
16900	0.6325	-1.13
17000	0.6325	-1.13
17100	0.6350	-1.13
17200	0.6350	-1.13
17300	0.6350	-1.13
17400	0.6375	-1.13
17500	0.6375	-1.13
17600	0.6375	-1.14
17700	0.6375	-1.14
17800	0.6375	-1.14
17900	0.6400	-1.14
18000	0.6400	-1.14
18100	0.6400	-1.14
18200	0.6400	-1.14
18300	0.6400	-1.15
18400	0.6425	-1.15
18500	0.6425	-1.15
18600	0.6425	-1.15
18700	0.6450	-1.15
18800	0.6450	-1.15
18900	0.6450	-1.16
19000	0.6475	-1.16
19100	0.6475	-1.16
19200	0.6500	-1.16
19300	0.6525	-1.16
19400	0.6550	-1.16
19500	0.6550	-1.16
19600	0.6550	-1.16
19700	0.6575	-1.16
19800	0.6575	-1.16
19900	0.6600	-1.16
20000	0.6600	-1.15
20100	0.6600	-1.15
20200	0.6600	-1.15
20300	0.6550	-1.15
20400	0.6475	-1.16
20500	0.6425	-1.16
20600	0.6375	-1.17
20700	0.6325	-1.17
20800	0.6275	-1.17
20900	0.6225	-1.18
21000	0.6175	-1.18
21100	0.6150	-1.18
21200	0.6125	-1.19
21300	0.6100	-1.19
21400	0.6100	-1.18
21500	0.6075	-1.18
21600	0.6075	-1.18
21700	0.6050	-1.18
21800	0.6050	-1.18
21900	0.6025	-1.18
22000	0.6025	-1.18
22100	0.6000	-1.18
22200	0.6000	-1.18
22300	0.5975	-1.18
22400	0.5975	-1.18
22500	0.5975	-1.17
22600	0.5950	-1.17
22700	0.5950	-1.17
22800	0.5950	-1.17
22900	0.5950	-1.17
23000	0.5950	-1.17
23100	0.5950	-1.16
23200	0.5950	-1.16
23300	0.5950	-1.16
23400	0.5950	-1.16
23500	0.5975	-1.15
23600	0.5975	-1.15
23700	0.6000	-1.14
23800	0.6000	-1.14
23900	0.6025	-1.13
24000	0.6025	-1.13
24100	0.6050	-1.12
24200	0.6050	-1.11
24300	0.6050	-1.11
24400	0.6050	-1.11
24500	0.6025	-1.11
24600	0.5975	-1.12
24700	0.5950	-1.12
24800	0.5900	-1.13
24900	0.5850	-1.14
25000	0.5825	-1.14
25100	0.5775	-1.15
25200	0.5750	-1.15
25300	0.5700	-1.16
25400	0.5675	-1.16
25500	0.5625	-1.16
25600	0.5600	-1.17
25700	0.5575	-1.17
25800	0.5575	-1.16
25900	0.5575	-1.16
26000	0.5575	-1.16
26100	0.5550	-1.16
26200	0.5550	-1.16
26300	0.5550	-1.16
26400	0.5550	-1.15
26500	0.5550	-1.15
26600	0.5550	-1.15
26700	0.5550	-1.15
26800	0.5550	-1.15
26900	0.5550	-1.14
27000	0.5550	-1.14
27100	0.5550	-1.14
27200	0.5550	-1.13
27300	0.5550	-1.13
27400	0.5550	-1.13
27500	0.5550	-1.12
27600	0.5550	-1.12
27700	0.5575	-1.12
27800	0.5575	-1.11
27900	0.5575	-1.11
28000	0.5575	-1.11
28100	0.5575	-1.11
28200	0.5600	-1.10
28300	0.5600	-1.10
28400	0.5600	-1.10
28500	0.5600	-1.10
28600	0.5600	-1.10
28700	0.5625	-1.11
28800	0.5625	-1.11
28900	0.5625	-1.11
29000	0.5600	-1.11
29100	0.5600	-1.12
29200	0.5600	-1.12
29300	0.5600	-1.12
29400	0.5600	-1.13
29500	0.5600	-1.13
29600	0.5600	-1.13
29700	0.5600	-1.14
29800	0.5575	-1.14
29900	0.5575	-1.14
30000	0.5575	-1.15
30100	0.5550	-1.15
30200	0.5550	-1.16
30300	0.5550	-1.16
30400	0.5525	-1.17
30500	0.5525	-1.17
30600	0.5500	-1.18
30700	0.5500	-1.18
30800	0.5500	-1.19
30900	0.5475	-1.19
31000	0.5475	-1.20
31100	0.5450	-1.20
31200	0.5450	-1.21
31300	0.5425	-1.21
31400	0.5425	-1.21
31500	0.5425	-1.22
31600	0.5400	-1.22
31700	0.5400	-1.23
31800	0.5375	-1.23
31900	0.5375	-1.23
32000	0.5375	-1.23
32100	0.5375	-1.24
32200	0.5375	-1.24
32300	0.5375	-1.25
32400	0.5375	-1.25
32500	0.5375	-1.25
32600	0.5375	-1.26
32700	0.5375	-1.26
32800	0.5350	-1.26
32900	0.5350	-1.27
33000	0.5350	-1.27
33100	0.5325	-1.27
33200	0.5325	-1.27
33300	0.5300	-1.28
33400	0.5275	-1.28
33500	0.5275	-1.28
33600	0.5250	-1.28
33700	0.5225	-1.29
33800	0.5200	-1.29
33900	0.5175	-1.29
34000	0.5150	-1.29
34100	0.5125	-1.30
34200	0.5100	-1.30
34300	0.5050	-1.30
34400	0.5050	-1.30
34500	0.5000	-1.30
34600	0.4975	-1.30
34700	0.4950	-1.30
34800	0.4925	-1.30
34900	0.4900	-1.30
35000	0.4875	-1.30
35100	0.4850	-1.30
35200	0.4825	-1.30
35300	0.4800	-1.30
35400	0.4775	-1.30
35500	0.4750	-1.30
35600	0.4725	-1.30
35700	0.4675	-1.30
35800	0.4650	-1.29
35900	0.4625	-1.29
36000	0.4600	-1.29
36100	0.4575	-1.29
36200	0.4550	-1.29
36300	0.4525	-1.29
36400	0.4525	-1.28
36500	0.4500	-1.28
36600	0.4475	-1.28
36700	0.4450	-1.28
36800	0.4450	-1.28
36900	0.4450	-1.28
37000	0.4450	-1.27
37100	0.4425	-1.27
37200	0.4425	-1.27
37300	0.4450	-1.27
37400	0.4450	-1.27
37500	0.4475	-1.27
37600	0.4475	-1.27
37700	0.4475	-1.27
37800	0.4500	-1.27
37900	0.4500	-1.27
38000	0.4525	-1.27
38100	0.4525	-1.27
38200	0.4525	-1.27
38300	0.4525	-1.27
38400	0.4525	-1.26
38500	0.4525	-1.26
38600	0.4525	-1.26
38700	0.4525	-1.26
38800	0.4525	-1.26
38900	0.4525	-1.26
39000	0.4525	-1.26
39100	0.4525	-1.25
39200	0.4525	-1.25
39300	0.4550	-1.25
39400	0.4550	-1.25
39500	0.4550	-1.25
39600	0.4550	-1.25
39700	0.4550	-1.25
39800	0.4575	-1.25
39900	0.4550	-1.24
40000	0.4575	-1.24
40100	0.4575	-1.24
40200	0.4575	-1.24
40300	0.4575	-1.24
40400	0.4575	-1.23
40500	0.4575	-1.23
40600	0.4575	-1.23
40700	0.4575	-1.23
40800	0.4575	-1.23
40900	0.4575	-1.22
41000	0.4575	-1.22
41100	0.4575	-1.22
41200	0.4575	-1.22
41300	0.4575	-1.21
41400	0.4575	-1.21
41500	0.4575	-1.21
41600	0.4575	-1.21
41700	0.4575	-1.20
41800	0.4575	-1.20
41900	0.4575	-1.20
42000	0.4575	-1.20
42100	0.4575	-1.19
42200	0.4575	-1.19
42300	0.4575	-1.19
42400	0.4575	-1.19
42500	0.4575	-1.19
42600	0.4575	-1.19
42700	0.4575	-1.19
42800	0.4575	-1.19
42900	0.4575	-1.19
43000	0.4575	-1.19
43100	0.4575	-1.19
43200	0.4575	-1.19
43300	0.4575	-1.19
43400	0.4575	-1.19
43500	0.4550	-1.19
43600	0.4550	-1.18
43700	0.4550	-1.18
43800	0.4525	-1.18
43900	0.4525	-1.18
44000	0.4525	-1.17
44100	0.4525	-1.17
44200	0.4500	-1.17
44300	0.4500	-1.17
44400	0.4500	-1.17
44500	0.4500	-1.16
44600	0.4475	-1.16
44700	0.4475	-1.16
44800	0.4475	-1.16
44900	0.4475	-1.16
45000	0.4475	-1.15
45100	0.4475	-1.15
45200	0.4475	-1.15
45300	0.4500	-1.15
45400	0.4475	-1.14
45500	0.4475	-1.14
45600	0.4475	-1.13
45700	0.4450	-1.13
45800	0.4475	-1.13
45900	0.4475	-1.13
46000	0.4475	-1.12
46100	0.4475	-1.12
46200	0.4475	-1.12
46300	0.4475	-1.12
46400	0.4500	-1.13
46500	0.4525	-1.13
46600	0.4550	-1.14
46700	0.4575	-1.14
46800	0.4600	-1.15
46900	0.4625	-1.16
47000	0.4650	-1.17
47100	0.4675	-1.17
47200	0.4700	-1.18
47300	0.4725	-1.19
47400	0.4750	-1.20
47500	0.4775	-1.21
47600	0.4800	-1.21
47700	0.4850	-1.22
47800	0.4875	-1.23
47900	0.4900	-1.23
48000	0.4925	-1.24
48100	0.4950	-1.24
48200	0.4975	-1.25
48300	0.5000	-1.25
48400	0.5025	-1.26
48500	0.5075	-1.26
48600	0.5100	-1.27
48700	0.5125	-1.27
48800	0.5175	-1.28
48900	0.5200	-1.28
49000	0.5250	-1.28
49100	0.5275	-1.29
49200	0.5300	-1.29
49300	0.5350	-1.29
49400	0.5375	-1.29
49500	0.5425	-1.30
49600	0.5450	-1.30
49700	0.5475	-1.30
49800	0.5525	-1.30
49900	0.5550	-1.30
50000	0.5575	-1.30
50100	0.5600	-1.30
50200	0.5625	-1.30
50300	0.5650	-1.30
50400	0.5675	-1.30
50500	0.5675	-1.30
50600	0.5700	-1.30
50700	0.5725	-1.30
50800	0.5750	-1.30
50900	0.5775	-1.30
51000	0.5775	-1.29
51100	0.5800	-1.29
51200	0.5825	-1.29
51300	0.5825	-1.29
51400	0.5850	-1.29
51500	0.5875	-1.29
51600	0.5875	-1.29
51700	0.5900	-1.28
51800	0.5900	-1.28
51900	0.5925	-1.28
52000	0.5925	-1.28
52100	0.5925	-1.28
52200	0.5900	-1.28
52300	0.5900	-1.28
52400	0.5900	-1.28
52500	0.5875	-1.28
52600	0.5875	-1.28
52700	0.5875	-1.28
52800	0.5875	-1.28
52900	0.5875	-1.28
53000	0.5875	-1.28
53100	0.5850	-1.28
53200	0.5850	-1.28
53300	0.5850	-1.28
53400	0.5850	-1.28
53500	0.5850	-1.28
53600	0.5850	-1.28
53700	0.5850	-1.28
53800	0.5850	-1.28
53900	0.5850	-1.28
54000	0.5875	-1.28
54100	0.5875	-1.28
54200	0.5875	-1.28
54300	0.5875	-1.28
54400	0.5875	-1.28
54500	0.5875	-1.28
54600	0.5900	-1.28
54700	0.5900	-1.28
54800	0.5900	-1.28
54900	0.5900	-1.28
55000	0.5900	-1.28
55100	0.5925	-1.28
55200	0.5925	-1.28
55300	0.5925	-1.28
55400	0.5925	-1.28
55500	0.5925	-1.28
55600	0.5925	-1.28
55700	0.5925	-1.28
55800	0.5925	-1.28
55900	0.5925	-1.28
56000	0.5925	-1.28
56100	0.5925	-1.28
56200	0.5925	-1.28
56300	0.5925	-1.28
56400	0.5925	-1.28
56500	0.5925	-1.28
56600	0.5925	-1.28
56700	0.5925	-1.28
56800	0.5925	-1.28
56900	0.5925	-1.28
57000	0.5925	-1.28
57100	0.5925	-1.28
57200	0.5925	-1.28
57300	0.5925	-1.28
57400	0.5925	-1.28
57500	0.5900	-1.28
57600	0.5900	-1.29
57700	0.5900	-1.29
57800	0.5900	-1.29
57900	0.5900	-1.29
58000	0.5900	-1.29
58100	0.5900	-1.29
58200	0.5900	-1.29
58300	0.5875	-1.29
58400	0.5875	-1.29
58500	0.5875	-1.29
58600	0.5850	-1.29
58700	0.5850	-1.29
58800	0.5850	-1.29
58900	0.5850	-1.29
59000	0.5850	-1.29
59100	0.5850	-1.29
59200	0.5850	-1.29
59300	0.5850	-1.30
59400	0.5850	-1.30
59500	0.5850	-1.30
59600	0.5850	-1.30
59700	0.5850	-1.30
59800	0.5850	-1.30
59900	0.5850	-1.30
60000	0.5850	-1.30
60100	0.5850	-1.30
60200	0.5850	-1.30
60300	0.5850	-1.30
60400	0.5850	-1.30
60500	0.5850	-1.30
60600	0.5850	-1.30
60700	0.5850	-1.30
60800	0.5850	-1.30
60900	0.5850	-1.30
61000	0.5850	-1.30
61100	0.5850	-1.30
61200	0.5850	-1.30
61300	0.5850	-1.30
61400	0.5850	-1.30
61500	0.5875	-1.30
61600	0.5875	-1.30
61700	0.5900	-1.30
61800	0.5900	-1.30
61900	0.5925	-1.30
62000	0.5950	-1.30
62100	0.5950	-1.30
62200	0.5975	-1.30
62300	0.5975	-1.30
62400	0.6000	-1.30
62500	0.6025	-1.30
62600	0.6025	-1.30
62700	0.6050	-1.30
62800	0.6100	-1.30
62900	0.6125	-1.30
63000	0.6150	-1.30
63100	0.6175	-1.30
63200	0.6200	-1.30
63300	0.6250	-1.30
63400	0.6275	-1.30
63500	0.6300	-1.30
63600	0.6350	-1.30
63700	0.6375	-1.30
63800	0.6425	-1.30
63900	0.6450	-1.30
64000	0.6475	-1.30
64100	0.6450	-1.30
64200	0.6450	-1.30
64300	0.6400	-1.30
64400	0.6375	-1.30
64500	0.6325	-1.30
64600	0.6300	-1.30
64700	0.6275	-1.30
64800	0.6225	-1.30
64900	0.6200	-1.30
65000	0.6175	-1.30
65100	0.6150	-1.30
65200	0.6125	-1.30
65300	0.6125	-1.30
65400	0.6100	-1.30
65500	0.6075	-1.30
65600	0.6050	-1.30
65700	0.6025	-1.30
65800	0.6000	-1.30
65900	0.6000	-1.30
66000	0.5975	-1.30
66100	0.5950	-1.30
66200	0.5950	-1.30
66300	0.5925	-1.30
66400	0.5925	-1.30
66500	0.5925	-1.30
66600	0.5900	-1.30
66700	0.5900	-1.30
66800	0.5900	-1.30
66900	0.5900	-1.30
67000	0.5925	-1.30
67100	0.5925	-1.30
67200	0.5925	-1.30
67300	0.5925	-1.30
67400	0.5950	-1.30
67500	0.5950	-1.30
67600	0.5950	-1.30
67700	0.5950	-1.30
67800	0.5950	-1.30
67900	0.5950	-1.30
68000	0.5950	-1.30
68100	0.5925	-1.30
68200	0.5900	-1.30
68300	0.5900	-1.30
68400	0.5875	-1.30
68500	0.5850	-1.30
68600	0.5850	-1.30
68700	0.5825	-1.30
68800	0.5800	-1.30
68900	0.5775	-1.30
69000	0.5775	-1.30
69100	0.5775	-1.30
69200	0.5775	-1.30
69300	0.5775	-1.30
69400	0.5775	-1.30
69500	0.5775	-1.30
69600	0.5775	-1.30
69700	0.5775	-1.30
69800	0.5775	-1.30
69900	0.5775	-1.30
70000	0.5775	-1.30
70100	0.5775	-1.30
70200	0.5775	-1.30
70300	0.5775	-1.30
70400	0.5775	-1.30
70500	0.5750	-1.30
70600	0.5750	-1.30
70700	0.5750	-1.30
70800	0.5750	-1.30
70900	0.5750	-1.30
71000	0.5775	-1.30
71100	0.5775	-1.30
71200	0.5800	-1.30
71300	0.5800	-1.30
71400	0.5825	-1.30
71500	0.5825	-1.30
71600	0.5850	-1.30
71700	0.5850	-1.30
71800	0.5850	-1.30
71900	0.5875	-1.30
72000	0.5875	-1.30
72100	0.5875	-1.30
72200	0.5875	-1.30
72300	0.5875	-1.30
72400	0.5875	-1.30
72500	0.5900	-1.30
72600	0.5900	-1.30
72700	0.5900	-1.30
72800	0.5900	-1.30
72900	0.5900	-1.30
73000	0.5900	-1.30
73100	0.5900	-1.30
73200	0.5900	-1.30
73300	0.5875	-1.30
73400	0.5875	-1.30
73500	0.5875	-1.30
73600	0.5850	-1.30
73700	0.5850	-1.30
73800	0.5850	-1.30
73900	0.5825	-1.30
74000	0.5825	-1.30
74100	0.5800	-1.30
74200	0.5800	-1.30
74300	0.5800	-1.30
74400	0.5775	-1.30
74500	0.5775	-1.30
74600	0.5750	-1.30
74700	0.5750	-1.30
74800	0.5725	-1.30
74900	0.5725	-1.30
75000	0.5725	-1.30
75100	0.5700	-1.30
75200	0.5700	-1.30
75300	0.5700	-1.30
75400	0.5700	-1.30
75500	0.5675	-1.30
75600	0.5675	-1.30
75700	0.5675	-1.30
75800	0.5675	-1.30
75900	0.5650	-1.30
76000	0.5650	-1.30
76100	0.5650	-1.30
76200	0.5625	-1.30
76300	0.5625	-1.30
76400	0.5625	-1.30
76500	0.5625	-1.30
76600	0.5600	-1.30
76700	0.5600	-1.30
76800	0.5600	-1.30
76900	0.5600	-1.30
77000	0.5600	-1.30
77100	0.5600	-1.30
77200	0.5600	-1.30
77300	0.5600	-1.30
77400	0.5600	-1.30
77500	0.5600	-1.30
77600	0.5600	-1.30
77700	0.5600	-1.30
77800	0.5600	-1.30
77900	0.5600	-1.30
78000	0.5600	-1.30
78100	0.5600	-1.30
78200	0.5575	-1.30
78300	0.5575	-1.30
78400	0.5575	-1.30
78500	0.5575	-1.30
78600	0.5575	-1.30
78700	0.5600	-1.30
78800	0.5600	-1.30
78900	0.5600	-1.30
79000	0.5575	-1.30
79100	0.5575	-1.30
79200	0.5575	-1.30
79300	0.5550	-1.30
79400	0.5550	-1.30
79500	0.5550	-1.30
79600	0.5525	-1.30
79700	0.5525	-1.30
79800	0.5525	-1.30
79900	0.5525	-1.30
80000	0.5500	-1.30
80100	0.5500	-1.30
80200	0.5500	-1.30
80300	0.5500	-1.30
80400	0.5500	-1.30
80500	0.5500	-1.30
80600	0.5500	-1.30
80700	0.5500	-1.30
80800	0.5500	-1.30
80900	0.5500	-1.30
81000	0.5500	-1.30
81100	0.5500	-1.30
81200	0.5500	-1.30
81300	0.5525	-1.30
81400	0.5525	-1.30
81500	0.5525	-1.30
81600	0.5525	-1.30
81700	0.5550	-1.30
81800	0.5550	-1.30
81900	0.5550	-1.30
82000	0.5550	-1.30
82100	0.5550	-1.30
82200	0.5550	-1.30
82300	0.5550	-1.30
82400	0.5550	-1.30
82500	0.5550	-1.30
82600	0.5575	-1.30
82700	0.5575	-1.30
82800	0.5575	-1.30
82900	0.5600	-1.30
83000	0.5600	-1.30
83100	0.5600	-1.30
83200	0.5600	-1.30
83300	0.5625	-1.30
83400	0.5625	-1.30
83500	0.5625	-1.30
83600	0.5650	-1.30
83700	0.5650	-1.30
83800	0.5650	-1.30
83900	0.5650	-1.30
84000	0.5625	-1.30
84100	0.5625	-1.30
84200	0.5600	-1.30
84300	0.5600	-1.30
84400	0.5575	-1.30
84500	0.5575	-1.30
84600	0.5575	-1.30
84700	0.5550	-1.30
84800	0.5550	-1.30
84900	0.5550	-1.30
85000	0.5550	-1.30
85100	0.5550	-1.30
85200	0.5525	-1.30
85300	0.5525	-1.30
85400	0.5525	-1.30
85500	0.5550	-1.30
85600	0.5550	-1.30
85700	0.5550	-1.30
85800	0.5550	-1.30
85900	0.5550	-1.30
86000	0.5550	-1.30
86100	0.5575	-1.30
86200	0.5575	-1.30
86300	0.5575	-1.30
86400	0.5575	-1.30
86500	0.5575	-1.30
86600	0.5600	-1.30
86700	0.5600	-1.30
86800	0.5600	-1.30
86900	0.5600	-1.30
87000	0.5600	-1.30
87100	0.5625	-1.30
87200	0.5625	-1.30
87300	0.5625	-1.30
87400	0.5625	-1.30
87500	0.5625	-1.30
87600	0.5650	-1.30
87700	0.5650	-1.30
87800	0.5650	-1.30
87900	0.5650	-1.30
88000	0.5675	-1.30
88100	0.5675	-1.30
88200	0.5675	-1.30
88300	0.5675	-1.30
88400	0.5700	-1.30
88500	0.5700	-1.30
88600	0.5700	-1.30
88700	0.5700	-1.30
88800	0.5725	-1.30
88900	0.5725	-1.30
89000	0.5725	-1.30
89100	0.5750	-1.30
89200	0.5750	-1.30
89300	0.5775	-1.30
89400	0.5775	-1.30
89500	0.5775	-1.30
89600	0.5775	-1.30
89700	0.5775	-1.30
89800	0.5775	-1.30
89900	0.5750	-1.30
90000	0.5750	-1.30
90100	0.5775	-1.30
90200	0.5775	-1.30
90300	0.5775	-1.30
90400	0.5775	-1.30
90500	0.5775	-1.30
90600	0.5775	-1.30
90700	0.5800	-1.30
90800	0.5800	-1.30
90900	0.5825	-1.30
91000	0.5825	-1.30
91100	0.5850	-1.30
91200	0.5875	-1.30
91300	0.5900	-1.30
91400	0.5900	-1.30
91500	0.5925	-1.30
91600	0.5950	-1.30
91700	0.5975	-1.30
91800	0.6000	-1.30
91900	0.6025	-1.30
92000	0.6050	-1.30
92100	0.6075	-1.30
92200	0.6075	-1.30
92300	0.6100	-1.30
92400	0.6075	-1.30
92500	0.6050	-1.30
92600	0.6050	-1.30
92700	0.6025	-1.30
92800	0.6000	-1.30
92900	0.6000	-1.30
93000	0.6000	-1.29
93100	0.6000	-1.29
93200	0.6000	-1.29
93300	0.6000	-1.29
93400	0.6025	-1.29
93500	0.6025	-1.29
93600	0.6050	-1.29
93700	0.6050	-1.29
93800	0.6075	-1.29
93900	0.6075	-1.29
94000	0.6100	-1.28
94100	0.6100	-1.28
94200	0.6125	-1.28
94300	0.6150	-1.28
94400	0.6175	-1.28
94500	0.6150	-1.28
94600	0.6125	-1.28
94700	0.6125	-1.28
94800	0.6100	-1.28
94900	0.6075	-1.28
95000	0.6075	-1.28
95100	0.6050	-1.28
95200	0.6025	-1.28
95300	0.6025	-1.28
95400	0.6000	-1.28
95500	0.6000	-1.28
95600	0.6000	-1.28
95700	0.6000	-1.28
95800	0.5975	-1.28
95900	0.5975	-1.28
96000	0.5975	-1.28
96100	0.5950	-1.28
96200	0.5950	-1.28
96300	0.5950	-1.28
96400	0.5950	-1.28
96500	0.5925	-1.28
96600	0.5925	-1.28
96700	0.5925	-1.28
96800	0.5900	-1.28
96900	0.5900	-1.27
97000	0.5900	-1.27
97100	0.5900	-1.27
97200	0.5900	-1.27
97300	0.5900	-1.27
97400	0.5900	-1.27
97500	0.5900	-1.27
97600	0.5900	-1.27
97700	0.5900	-1.27
97800	0.5925	-1.27
97900	0.5925	-1.27
98000	0.5925	-1.27
98100	0.5925	-1.27
98200	0.5950	-1.27
98300	0.5950	-1.27
98400	0.5950	-1.28
98500	0.5950	-1.28
98600	0.5950	-1.28
98700	0.5925	-1.28
98800	0.5900	-1.28
98900	0.5900	-1.28
99000	0.5900	-1.28
99100	0.5875	-1.28
99200	0.5850	-1.28
99300	0.5825	-1.28
99400	0.5825	-1.28
99500	0.5800	-1.28
99600	0.5775	-1.29
99700	0.5750	-1.29
99800	0.5725	-1.29
99900	0.5700	-1.29
100000	0.5675	-1.29
100100	0.5650	-1.29
100200	0.5650	-1.29
100300	0.5625	-1.29
100400	0.5600	-1.29
100500	0.5575	-1.29
100600	0.5550	-1.30
100700	0.5525	-1.30
100800	0.5475	-1.30
100900	0.5450	-1.30
101000	0.5425	-1.30
101100	0.5400	-1.30
101200	0.5375	-1.30
101300	0.5350	-1.30
101400	0.5325	-1.30
101500	0.5325	-1.30
101600	0.5300	-1.30
101700	0.5275	-1.30
101800	0.5250	-1.30
101900	0.5225	-1.30
102000	0.5200	-1.30
102100	0.5175	-1.30
102200	0.5150	-1.30
102300	0.5125	-1.30
102400	0.5100	-1.30
102500	0.5075	-1.30
102600	0.5075	-1.30
102700	0.5050	-1.30
102800	0.5025	-1.30
102900	0.5025	-1.30
103000	0.5000	-1.30
103100	0.5000	-1.30
103200	0.5000	-1.30
103300	0.4975	-1.30
103400	0.4975	-1.30
103500	0.4950	-1.30
103600	0.4950	-1.30
103700	0.4925	-1.30
103800	0.4900	-1.30
103900	0.4900	-1.30
104000	0.4875	-1.30
104100	0.4875	-1.30
104200	0.4850	-1.30
104300	0.4825	-1.30
104400	0.4825	-1.30
104500	0.4825	-1.30
104600	0.4800	-1.30
104700	0.4800	-1.30
104800	0.4800	-1.30
104900	0.4775	-1.30
105000	0.4775	-1.30
105100	0.4775	-1.30
105200	0.4750	-1.30
105300	0.4750	-1.30
105400	0.4725	-1.30
105500	0.4725	-1.30
105600	0.4725	-1.30
105700	0.4700	-1.30
105800	0.4700	-1.30
105900	0.4700	-1.30
106000	0.4700	-1.30
106100	0.4700	-1.30
106200	0.4700	-1.30
106300	0.4700	-1.30
106400	0.4700	-1.30
106500	0.4700	-1.30
106600	0.4675	-1.30
106700	0.4675	-1.30
106800	0.4675	-1.30
106900	0.4675	-1.30
107000	0.4675	-1.30
107100	0.4675	-1.30
107200	0.4675	-1.30
107300	0.4675	-1.30
107400	0.4675	-1.30
107500	0.4700	-1.30
107600	0.4700	-1.30
107700	0.4700	-1.30
107800	0.4725	-1.30
107900	0.4725	-1.30
108000	0.4725	-1.30
108100	0.4725	-1.30
108200	0.4725	-1.30
108300	0.4725	-1.30
108400	0.4725	-1.30
108500	0.4725	-1.30
108600	0.4725	-1.30
108700	0.4725	-1.30
108800	0.4725	-1.30
108900	0.4725	-1.30
109000	0.4725	-1.30
109100	0.4725	-1.30
109200	0.4700	-1.30
109300	0.4675	-1.29
109400	0.4675	-1.29
109500	0.4650	-1.29
109600	0.4650	-1.29
109700	0.4625	-1.29
109800	0.4625	-1.29
109900	0.4625	-1.29
110000	0.4625	-1.29
110100	0.4625	-1.29
110200	0.4625	-1.29
110300	0.4625	-1.29
110400	0.4625	-1.29
110500	0.4625	-1.29
110600	0.4625	-1.29
110700	0.4625	-1.29
110800	0.4625	-1.29
110900	0.4625	-1.29
111000	0.4600	-1.29
111100	0.4600	-1.29
111200	0.4600	-1.28
111300	0.4600	-1.28
111400	0.4575	-1.28
111500	0.4575	-1.28
111600	0.4575	-1.28
111700	0.4550	-1.28
111800	0.4550	-1.28
111900	0.4550	-1.28
112000	0.4550	-1.28
112100	0.4525	-1.28
112200	0.4525	-1.28
112300	0.4525	-1.28
112400	0.4500	-1.27
112500	0.4500	-1.27
112600	0.4500	-1.27
112700	0.4500	-1.27
112800	0.4475	-1.27
112900	0.4475	-1.27
113000	0.4475	-1.27
113100	0.4475	-1.27
113200	0.4450	-1.27
113300	0.4450	-1.27
113400	0.4450	-1.27
113500	0.4450	-1.27
113600	0.4450	-1.27
113700	0.4425	-1.27
113800	0.4425	-1.27
113900	0.4425	-1.27
114000	0.4425	-1.27
114100	0.4425	-1.27
114200	0.4425	-1.27
114300	0.4425	-1.27
114400	0.4425	-1.27
114500	0.4425	-1.26
114600	0.4425	-1.26
114700	0.4400	-1.26
114800	0.4400	-1.26
114900	0.4400	-1.26
115000	0.4400	-1.26
115100	0.4400	-1.26
115200	0.4400	-1.26
115300	0.4400	-1.26
115400	0.4400	-1.26
115500	0.4400	-1.26
115600	0.4400	-1.26
115700	0.4400	-1.26
115800	0.4400	-1.26
115900	0.4400	-1.26
116000	0.4400	-1.26
116100	0.4400	-1.26
116200	0.4375	-1.26
116300	0.4375	-1.26
116400	0.4375	-1.26
116500	0.4375	-1.26
116600	0.4350	-1.26
116700	0.4350	-1.26
116800	0.4350	-1.26
116900	0.4350	-1.26
117000	0.4350	-1.26
117100	0.4375	-1.26
117200	0.4375	-1.26
117300	0.4375	-1.26
117400	0.4375	-1.26
117500	0.4375	-1.27
117600	0.4375	-1.27
117700	0.4400	-1.27
117800	0.4400	-1.27
117900	0.4400	-1.27
118000	0.4400	-1.27
118100	0.4400	-1.27
118200	0.4400	-1.27
118300	0.4400	-1.27
118400	0.4425	-1.27
118500	0.4425	-1.27
118600	0.4425	-1.28
118700	0.4425	-1.28
118800	0.4425	-1.28
118900	0.4425	-1.28
119000	0.4425	-1.28
119100	0.4450	-1.28
119200	0.4450	-1.28
119300	0.4450	-1.28
119400	0.4475	-1.28
119500	0.4475	-1.29
119600	0.4475	-1.29
119700	0.4475	-1.29
119800	0.4500	-1.29
119900	0.4500	-1.29
120000	0.4500	-1.29
120100	0.4525	-1.29
120200	0.4525	-1.29
120300	0.4525	-1.29
120400	0.4525	-1.29
120500	0.4525	-1.29
120600	0.4525	-1.29
120700	0.4525	-1.29
120800	0.4500	-1.29
120900	0.4500	-1.29
121000	0.4500	-1.29
121100	0.4500	-1.29
121200	0.4475	-1.29
121300	0.4475	-1.29
121400	0.4475	-1.29
121500	0.4475	-1.29
121600	0.4450	-1.29
121700	0.4450	-1.29
121800	0.4425	-1.29
121900	0.4400	-1.29
122000	0.4400	-1.29
122100	0.4375	-1.29
122200	0.4375	-1.29
122300	0.4350	-1.29
122400	0.4350	-1.29
122500	0.4350	-1.29
122600	0.4325	-1.29
122700	0.4325	-1.29
122800	0.4300	-1.29
122900	0.4300	-1.29
123000	0.4275	-1.29
123100	0.4250	-1.29
123200	0.4250	-1.29
123300	0.4225	-1.29
123400	0.4225	-1.29
123500	0.4200	-1.29
123600	0.4200	-1.29
123700	0.4175	-1.29
123800	0.4175	-1.29
123900	0.4175	-1.28
124000	0.4150	-1.28
124100	0.4150	-1.28
124200	0.4150	-1.28
124300	0.4125	-1.28
124400	0.4125	-1.28
124500	0.4100	-1.28
124600	0.4100	-1.28
124700	0.4100	-1.28
124800	0.4075	-1.28
124900	0.4075	-1.28
125000	0.4050	-1.27
125100	0.4050	-1.27
125200	0.4050	-1.27
125300	0.4025	-1.27
125400	0.4025	-1.27
125500	0.4025	-1.27
125600	0.4025	-1.27
125700	0.4000	-1.27
125800	0.4000	-1.26
125900	0.3975	-1.26
126000	0.3975	-1.26
126100	0.3950	-1.26
126200	0.3950	-1.26
126300	0.3925	-1.26
126400	0.3925	-1.26
126500	0.3900	-1.25
126600	0.3900	-1.25
126700	0.3875	-1.25
126800	0.3875	-1.25
126900	0.3850	-1.25
127000	0.3850	-1.24
127100	0.3850	-1.24
127200	0.3825	-1.24
127300	0.3825	-1.24
127400	0.3800	-1.24
127500	0.3800	-1.24
127600	0.3775	-1.23
127700	0.3775	-1.23
127800	0.3750	-1.23
127900	0.3750	-1.23
128000	0.3725	-1.22
128100	0.3700	-1.22
128200	0.3700	-1.22
128300	0.3700	-1.22
128400	0.3675	-1.22
128500	0.3675	-1.21
128600	0.3675	-1.21
128700	0.3650	-1.21
128800	0.3650	-1.21
128900	0.3625	-1.21
129000	0.3625	-1.21
129100	0.3625	-1.20
129200	0.3600	-1.20
129300	0.3600	-1.20
129400	0.3600	-1.20
129500	0.3600	-1.20
129600	0.3575	-1.20
129700	0.3575	-1.20
129800	0.3575	-1.20
129900	0.3575	-1.20
130000	0.3575	-1.20
130100	0.3575	-1.20
130200	0.3575	-1.20
130300	0.3575	-1.20
130400	0.3550	-1.19
130500	0.3550	-1.19
130600	0.3525	-1.19
130700	0.3500	-1.19
130800	0.3500	-1.18
130900	0.3475	-1.18
131000	0.3450	-1.18
131100	0.3450	-1.18
131200	0.3425	-1.18
131300	0.3400	-1.17
131400	0.3400	-1.17
131500	0.3375	-1.17
131600	0.3375	-1.17
131700	0.3350	-1.17
131800	0.3325	-1.17
131900	0.3325	-1.16
132000	0.3300	-1.16
132100	0.3300	-1.16
132200	0.3275	-1.16
132300	0.3275	-1.15
132400	0.3275	-1.15
132500	0.3250	-1.15
132600	0.3250	-1.15
132700	0.3250	-1.15
132800	0.3250	-1.15
132900	0.3250	-1.15
133000	0.3250	-1.15
133100	0.3250	-1.15
133200	0.3250	-1.15
133300	0.3250	-1.15
133400	0.3275	-1.15
133500	0.3275	-1.15
133600	0.3275	-1.15
133700	0.3275	-1.15
133800	0.3275	-1.15
133900	0.3275	-1.15
134000	0.3275	-1.15
134100	0.3275	-1.15
134200	0.3275	-1.15
134300	0.3275	-1.15
134400	0.3300	-1.15
134500	0.3300	-1.15
134600	0.3300	-1.15
134700	0.3300	-1.15
134800	0.3300	-1.15
134900	0.3300	-1.15
135000	0.3300	-1.15
135100	0.3300	-1.15
135200	0.3300	-1.15
135300	0.3300	-1.14
135400	0.3300	-1.14
135500	0.3300	-1.14
135600	0.3300	-1.14
135700	0.3300	-1.14
135800	0.3300	-1.14
135900	0.3325	-1.14
136000	0.3325	-1.14
136100	0.3325	-1.14
136200	0.3325	-1.14
136300	0.3325	-1.14
136400	0.3325	-1.13
136500	0.3350	-1.13
136600	0.3350	-1.14
136700	0.3375	-1.14
136800	0.3375	-1.14
136900	0.3375	-1.14
137000	0.3375	-1.14
137100	0.3400	-1.15
137200	0.3400	-1.15
137300	0.3400	-1.15
137400	0.3400	-1.15
137500	0.3425	-1.15
137600	0.3425	-1.15
137700	0.3425	-1.15
137800	0.3425	-1.15
137900	0.3425	-1.16
138000	0.3450	-1.16
138100	0.3450	-1.16
138200	0.3450	-1.16
138300	0.3450	-1.16
138400	0.3450	-1.16
138500	0.3450	-1.16
138600	0.3450	-1.16
138700	0.3450	-1.16
138800	0.3450	-1.16
138900	0.3450	-1.16
139000	0.3450	-1.16
139100	0.3450	-1.16
139200	0.3425	-1.16
139300	0.3425	-1.16
139400	0.3425	-1.16
139500	0.3400	-1.16
139600	0.3400	-1.16
139700	0.3375	-1.16
139800	0.3375	-1.16
139900	0.3375	-1.16
140000	0.3350	-1.16
140100	0.3350	-1.16
140200	0.3350	-1.16
140300	0.3325	-1.16
140400	0.3325	-1.17
140500	0.3325	-1.17
140600	0.3300	-1.17
140700	0.3300	-1.17
140800	0.3300	-1.17
140900	0.3275	-1.17
141000	0.3275	-1.17
141100	0.3250	-1.18
141200	0.3250	-1.17
141300	0.3225	-1.17
141400	0.3200	-1.17
141500	0.3150	-1.16
141600	0.3125	-1.16
141700	0.3125	-1.16
141800	0.3100	-1.16
141900	0.3050	-1.15
142000	0.3025	-1.15
142100	0.3000	-1.14
142200	0.2975	-1.14
142300	0.2950	-1.13
142400	0.2925	-1.13
142500	0.2900	-1.13
142600	0.2850	-1.12
142700	0.2825	-1.11
142800	0.2775	-1.10
142900	0.2750	-1.10
143000	0.2700	-1.09
143100	0.2650	-1.08
143200	0.2600	-1.07
143300	0.2550	-1.05
143400	0.2500	-1.04
143500	0.2450	-1.03
143600	0.2400	-1.02
143700	0.2350	-1.01
143800	0.2300	-0.99
143900	0.2250	-0.98
144000	0.2200	-0.96
144100	0.2125	-0.95
144200	0.2075	-0.93
144300	0.2025	-0.91
144400	0.1975	-0.90
144500	0.1925	-0.88
144600	0.1875	-0.86
144700	0.1825	-0.84
144800	0.1750	-0.82
144900	0.1800	-0.84
145000	0.1825	-0.85
145100	0.1850	-0.86
145200	0.1850	-0.86
145300	0.1850	-0.87
145400	0.1875	-0.87
145500	0.1875	-0.87
145600	0.1850	-0.87
145700	0.1850	-0.86
145800	0.1850	-0.86
145900	0.1850	-0.85
146000	0.1825	-0.84
146100	0.1800	-0.83
146200	0.1775	-0.81
146300	0.1700	-0.77
146400	0.1650	-0.74
146500	0.1550	-0.69
146600	0.1525	-0.68
146700	0.1525	-0.66
146800	0.1475	-0.64
146900	0.1450	-0.62
147000	0.1550	-0.67
147100	0.1675	-0.72
147200	0.1775	-0.76
147300	0.1875	-0.80
147400	0.1975	-0.84
147500	0.2050	-0.87
147600	0.2150	-0.90
147700	0.2225	-0.92
147800	0.2300	-0.94
147900	0.2350	-0.96
148000	0.2400	-0.98
148100	0.2450	-0.98
148200	0.2475	-0.99
148300	0.2525	-1.00
148400	0.2550	-1.00
148500	0.2600	-1.01
148600	0.2625	-1.01
148700	0.2650	-1.02
148800	0.2675	-1.02
148900	0.2700	-1.02
149000	0.2700	-1.02
149100	0.2725	-1.03
149200	0.2750	-1.03
149300	0.2775	-1.04
149400	0.2800	-1.04
149500	0.2800	-1.04
149600	0.2825	-1.04
149700	0.2825	-1.04
149800	0.2850	-1.04
149900	0.2850	-1.04
150000	0.2875	-1.04
150100	0.2875	-1.04
150200	0.2900	-1.04
150300	0.2900	-1.04
150400	0.2925	-1.05
150500	0.2950	-1.05
150600	0.2950	-1.05
150700	0.2975	-1.05
150800	0.2975	-1.05
150900	0.2975	-1.05
151000	0.3000	-1.06
151100	0.3000	-1.06
151200	0.3000	-1.06
151300	0.3025	-1.07
151400	0.3025	-1.07
151500	0.3050	-1.07
151600	0.3050	-1.07
151700	0.3075	-1.08
151800	0.3075	-1.08
151900	0.3075	-1.08
152000	0.3100	-1.08
152100	0.3100	-1.09
152200	0.3100	-1.09
152300	0.3100	-1.09
152400	0.3100	-1.09
152500	0.3100	-1.09
152600	0.3100	-1.09
152700	0.3125	-1.09
152800	0.3125	-1.10
152900	0.3150	-1.10
153000	0.3150	-1.10
153100	0.3175	-1.11
153200	0.3200	-1.11
153300	0.3200	-1.11
153400	0.3225	-1.12
153500	0.3250	-1.12
153600	0.3250	-1.13
153700	0.3275	-1.13
153800	0.3275	-1.13
153900	0.3300	-1.14
154000	0.3300	-1.14
154100	0.3300	-1.14
154200	0.3300	-1.14
154300	0.3300	-1.14
154400	0.3300	-1.14
154500	0.3325	-1.14
154600	0.3325	-1.14
154700	0.3325	-1.15
154800	0.3325	-1.15
154900	0.3350	-1.15
155000	0.3350	-1.15
155100	0.3350	-1.15
155200	0.3350	-1.16
155300	0.3375	-1.16
155400	0.3375	-1.16
155500	0.3375	-1.16
155600	0.3400	-1.16
155700	0.3400	-1.17
155800	0.3400	-1.17
155900	0.3400	-1.17
156000	0.3425	-1.17
156100	0.3425	-1.17
156200	0.3425	-1.18
156300	0.3450	-1.18
156400	0.3450	-1.18
156500	0.3450	-1.18
156600	0.3475	-1.19
156700	0.3475	-1.19
156800	0.3500	-1.19
156900	0.3500	-1.20
157000	0.3500	-1.20
157100	0.3525	-1.20
157200	0.3525	-1.21
157300	0.3550	-1.21
157400	0.3550	-1.21
157500	0.3575	-1.21
157600	0.3600	-1.22
157700	0.3600	-1.22
157800	0.3625	-1.22
157900	0.3650	-1.23
158000	0.3650	-1.23
158100	0.3675	-1.23
158200	0.3675	-1.24
158300	0.3675	-1.24
158400	0.3700	-1.24
158500	0.3700	-1.24
158600	0.3700	-1.24
158700	0.3700	-1.24
158800	0.3700	-1.24
158900	0.3700	-1.24
159000	0.3725	-1.24
159100	0.3725	-1.25
159200	0.3725	-1.25
159300	0.3750	-1.25
159400	0.3750	-1.25
159500	0.3750	-1.25
159600	0.3750	-1.25
159700	0.3775	-1.25
159800	0.3775	-1.25
159900	0.3775	-1.25
160000	0.3800	-1.25
160100	0.3800	-1.26
160200	0.3825	-1.26
160300	0.3825	-1.26
160400	0.3825	-1.26
160500	0.3850	-1.26
160600	0.3875	-1.26
160700	0.3900	-1.27
160800	0.3925	-1.27
160900	0.3975	-1.27
161000	0.4025	-1.28
161100	0.4075	-1.28
161200	0.4125	-1.29
161300	0.4175	-1.29
161400	0.4225	-1.29
161500	0.4300	-1.30
161600	0.4350	-1.30
161700	0.4425	-1.30
161800	0.4500	-1.30
161900	0.4575	-1.30
162000	0.4650	-1.30
162100	0.4725	-1.30
162200	0.4825	-1.29
162300	0.4900	-1.29
162400	0.5000	-1.28
162500	0.5075	-1.27
162600	0.5175	-1.26
162700	0.5300	-1.25
162800	0.5400	-1.23
162900	0.5500	-1.22
163000	0.5625	-1.20
163100	0.5750	-1.17
163200	0.5925	-1.13
163300	0.6100	-1.08
163400	0.6000	-1.11
163500	0.5900	-1.13
163600	0.5825	-1.15
163700	0.5725	-1.17
163800	0.5625	-1.19
163900	0.5525	-1.21
164000	0.5425	-1.22
164100	0.5350	-1.23
164200	0.5275	-1.25
164300	0.5200	-1.26
164400	0.5125	-1.26
164500	0.5075	-1.27
164600	0.5000	-1.28
164700	0.4925	-1.28
164800	0.4875	-1.29
164900	0.4800	-1.29
165000	0.4725	-1.30
165100	0.4675	-1.30
165200	0.4600	-1.30
165300	0.4550	-1.30
165400	0.4500	-1.30
165500	0.4450	-1.30
165600	0.4400	-1.30
165700	0.4350	-1.30
165800	0.4300	-1.30
165900	0.4275	-1.30
166000	0.4225	-1.29
166100	0.4175	-1.29
166200	0.4125	-1.29
166300	0.4075	-1.29
166400	0.4025	-1.28
166500	0.4000	-1.28
166600	0.3950	-1.27
166700	0.3900	-1.27
166800	0.3850	-1.26
166900	0.3800	-1.26
167000	0.3750	-1.25
167100	0.3725	-1.25
167200	0.3675	-1.24
167300	0.3650	-1.23
167400	0.3600	-1.23
167500	0.3575	-1.22
167600	0.3550	-1.22
167700	0.3500	-1.21
167800	0.3475	-1.20
167900	0.3450	-1.20
168000	0.3425	-1.19
168100	0.3375	-1.18
168200	0.3350	-1.18
168300	0.3325	-1.17
168400	0.3300	-1.16
168500	0.3275	-1.16
168600	0.3250	-1.15
168700	0.3225	-1.15
168800	0.3200	-1.14
168900	0.3175	-1.13
169000	0.3150	-1.13
169100	0.3125	-1.12
169200	0.3100	-1.11
169300	0.3075	-1.11
169400	0.3050	-1.10
169500	0.3050	-1.10
169600	0.3025	-1.09
169700	0.3025	-1.09
169800	0.3000	-1.08
169900	0.2975	-1.08
170000	0.2975	-1.07
170100	0.2950	-1.07
170200	0.2950	-1.06
170300	0.2925	-1.06
170400	0.2925	-1.05
170500	0.2900	-1.05
170600	0.2900	-1.04
170700	0.2875	-1.04
170800	0.2875	-1.03
170900	0.2850	-1.02
171000	0.2850	-1.02
171100	0.2850	-1.01
171200	0.2825	-1.01
171300	0.2825	-1.00
171400	0.2825	-0.99
171500	0.2825	-0.99
171600	0.2800	-0.98
171700	0.2800	-0.98
171800	0.2800	-0.97
171900	0.2800	-0.97
172000	0.2800	-0.97
172100	0.2800	-0.97
172200	0.2800	-0.97
172300	0.2825	-0.96
172400	0.2825	-0.96
172500	0.2825	-0.96
172600	0.2825	-0.96
172700	0.2825	-0.96
172800	0.2825	-0.95
172900	0.2825	-0.95
173000	0.2825	-0.95
173100	0.2850	-0.95
173200	0.2850	-0.95
173300	0.2850	-0.95
173400	0.2850	-0.95
173500	0.2875	-0.95
173600	0.2875	-0.95
173700	0.2875	-0.94
173800	0.2875	-0.94
173900	0.2875	-0.94
174000	0.2875	-0.93
174100	0.2875	-0.93
174200	0.2875	-0.93
174300	0.2900	-0.92
174400	0.2900	-0.92
174500	0.2900	-0.92
174600	0.2900	-0.92
174700	0.2900	-0.91
174800	0.2900	-0.91
174900	0.2925	-0.91
175000	0.2925	-0.91
175100	0.2925	-0.91
175200	0.2925	-0.91
175300	0.2925	-0.91
175400	0.2950	-0.91
175500	0.2950	-0.91
175600	0.2950	-0.91
175700	0.2950	-0.91
175800	0.2950	-0.91
175900	0.2950	-0.91
176000	0.2975	-0.91
176100	0.2975	-0.91
176200	0.2975	-0.91
176300	0.3000	-0.91
176400	0.3000	-0.91
176500	0.3025	-0.91
176600	0.3025	-0.92
176700	0.3050	-0.92
176800	0.3075	-0.93
176900	0.3075	-0.93
177000	0.3100	-0.94
177100	0.3125	-0.94
177200	0.3150	-0.95
177300	0.3175	-0.96
177400	0.3225	-0.98
177500	0.3275	-0.99
177600	0.3325	-1.01
177700	0.3400	-1.03
177800	0.3450	-1.04
177900	0.3500	-1.06
178000	0.3575	-1.07
178100	0.3625	-1.09
178200	0.3675	-1.10
178300	0.3750	-1.12
178400	0.3775	-1.12
178500	0.3750	-1.12
178600	0.3725	-1.11
178700	0.3675	-1.10
178800	0.3650	-1.09
178900	0.3625	-1.08
179000	0.3600	-1.07
179100	0.3575	-1.06
179200	0.3550	-1.05
179300	0.3525	-1.04
179400	0.3525	-1.03
179500	0.3500	-1.01
179600	0.3475	-1.00
179700	0.3450	-0.99
179800	0.3425	-0.98
179900	0.3425	-0.97
180000	0.3400	-0.96
180100	0.3375	-0.95
180200	0.3350	-0.94
180300	0.3325	-0.93
180400	0.3300	-0.92
180500	0.3275	-0.91
180600	0.3225	-0.90
180700	0.3200	-0.88
180800	0.3175	-0.87
180900	0.3150	-0.86
181000	0.3100	-0.85
181100	0.3100	-0.84
181200	0.3075	-0.83
181300	0.3050	-0.82
181400	0.3025	-0.81
181500	0.3025	-0.80
181600	0.3000	-0.80
181700	0.3000	-0.79
181800	0.2975	-0.79
181900	0.2975	-0.78
182000	0.2975	-0.78
182100	0.2975	-0.78
182200	0.2950	-0.78
182300	0.2950	-0.77
182400	0.2925	-0.77
182500	0.2925	-0.77
182600	0.2900	-0.77
182700	0.2900	-0.77
182800	0.2875	-0.76
182900	0.2875	-0.76
183000	0.2850	-0.76
183100	0.2850	-0.76
183200	0.2850	-0.76
183300	0.2825	-0.76
183400	0.2825	-0.76
183500	0.2825	-0.76
183600	0.2800	-0.75
183700	0.2800	-0.75
183800	0.2775	-0.75
183900	0.2775	-0.75
184000	0.2775	-0.75
184100	0.2775	-0.75
184200	0.2775	-0.75
184300	0.2750	-0.75
184400	0.2750	-0.75
184500	0.2750	-0.75
184600	0.2775	-0.75
184700	0.2800	-0.76
184800	0.2800	-0.76
184900	0.2825	-0.76
185000	0.2850	-0.77
185100	0.2875	-0.77
185200	0.2875	-0.78
185300	0.2900	-0.78
185400	0.2900	-0.78
185500	0.2925	-0.79
185600	0.2925	-0.79
185700	0.2950	-0.79
185800	0.2950	-0.79
185900	0.2950	-0.79
186000	0.2975	-0.79
186100	0.2975	-0.79
186200	0.2975	-0.79
186300	0.2975	-0.79
186400	0.2975	-0.79
186500	0.2975	-0.79
186600	0.2975	-0.79
186700	0.2975	-0.79
186800	0.2975	-0.79
186900	0.2975	-0.79
187000	0.2975	-0.78
187100	0.2975	-0.78
187200	0.2950	-0.78
187300	0.2950	-0.78
187400	0.2950	-0.77
187500	0.2950	-0.77
187600	0.2950	-0.77
187700	0.2950	-0.77
187800	0.2950	-0.77
187900	0.2950	-0.76
188000	0.2950	-0.76
188100	0.2950	-0.76
188200	0.2925	-0.76
188300	0.2925	-0.76
188400	0.2925	-0.75
188500	0.2925	-0.75
188600	0.2925	-0.75
188700	0.2925	-0.75
188800	0.2925	-0.75
188900	0.2925	-0.74
189000	0.2925	-0.74
189100	0.2925	-0.74
189200	0.2925	-0.74
189300	0.2925	-0.74
189400	0.2950	-0.75
189500	0.2950	-0.75
189600	0.2950	-0.75
189700	0.2950	-0.75
189800	0.2950	-0.76
189900	0.2950	-0.76
190000	0.2950	-0.76
190100	0.2950	-0.76
190200	0.2950	-0.76
190300	0.2950	-0.76
190400	0.2950	-0.76
190500	0.2950	-0.76
190600	0.2950	-0.76
190700	0.2950	-0.76
190800	0.2950	-0.76
190900	0.2950	-0.76
191000	0.2950	-0.76
191100	0.2950	-0.76
191200	0.2950	-0.75
191300	0.2975	-0.75
191400	0.2975	-0.75
191500	0.2975	-0.75
191600	0.2975	-0.75
191700	0.2975	-0.75
191800	0.2975	-0.75
191900	0.2975	-0.75
192000	0.2975	-0.76
192100	0.2975	-0.75
192200	0.2975	-0.75
192300	0.2975	-0.75
192400	0.2975	-0.75
192500	0.2975	-0.76
192600	0.2975	-0.76
192700	0.3000	-0.76
192800	0.3000	-0.76
192900	0.3000	-0.77
193000	0.3025	-0.77
193100	0.3025	-0.77
193200	0.3025	-0.77
193300	0.3025	-0.77
193400	0.3025	-0.77
193500	0.3025	-0.77
193600	0.3025	-0.77
193700	0.3025	-0.77
193800	0.3025	-0.77
193900	0.3025	-0.77
194000	0.3025	-0.77
194100	0.3025	-0.76
194200	0.3025	-0.76
194300	0.3025	-0.76
194400	0.3025	-0.76
194500	0.3025	-0.76
194600	0.3025	-0.76
194700	0.3025	-0.76
194800	0.3050	-0.76
194900	0.3025	-0.76
195000	0.3025	-0.76
195100	0.3050	-0.76
195200	0.3050	-0.76
195300	0.3050	-0.76
195400	0.3050	-0.76
195500	0.3050	-0.75
195600	0.3050	-0.75
195700	0.3050	-0.75
195800	0.3050	-0.75
195900	0.3075	-0.75
196000	0.3075	-0.75
196100	0.3075	-0.75
196200	0.3100	-0.75
196300	0.3100	-0.75
196400	0.3100	-0.75
196500	0.3100	-0.74
196600	0.3100	-0.74
196700	0.3125	-0.74
196800	0.3125	-0.73
196900	0.3125	-0.73
197000	0.3125	-0.72
197100	0.3125	-0.72
197200	0.3150	-0.72
197300	0.3150	-0.71
197400	0.3150	-0.71
197500	0.3150	-0.70
197600	0.3150	-0.70
197700	0.3175	-0.70
197800	0.3175	-0.69
197900	0.3175	-0.69
198000	0.3175	-0.69
198100	0.3200	-0.68
198200	0.3200	-0.68
198300	0.3200	-0.68
198400	0.3225	-0.68
198500	0.3225	-0.67
198600	0.3225	-0.67
198700	0.3250	-0.66
198800	0.3250	-0.66
198900	0.3275	-0.65
199000	0.3275	-0.65
199100	0.3300	-0.64
199200	0.3300	-0.64
199300	0.3325	-0.63
199400	0.3325	-0.62
199500	0.3325	-0.61
199600	0.3325	-0.60
199700	0.3325	-0.59
199800	0.3350	-0.58
[truncated: 4,666 more rows]
