# Supplementary material for: The genetic basis of aneuploidy tolerance in wild yeast
Source: eLife. 2020 Jan 7;9:e52063. doi: 10.7554/eLife.52063 (PMC6970514; doi:10.7554/eLife.52063)
Supplement: Figure 1—source data 1. [file elife-52063-fig1-data1.zip › A1vB1/A1vB1_n20_ch9]

Bin start (bp)	MLE allele freq.	LOD score
0	0.5225	-1.29
100	0.5225	-1.29
200	0.5225	-1.29
300	0.5225	-1.29
400	0.5225	-1.29
500	0.5225	-1.29
600	0.5225	-1.29
700	0.5225	-1.29
800	0.5225	-1.29
900	0.5225	-1.29
1000	0.5225	-1.29
1100	0.5225	-1.29
1200	0.5225	-1.29
1300	0.5225	-1.29
1400	0.5225	-1.29
1500	0.5225	-1.29
1600	0.5225	-1.29
1700	0.5225	-1.29
1800	0.5225	-1.29
1900	0.5225	-1.29
2000	0.5225	-1.29
2100	0.5225	-1.29
2200	0.5225	-1.29
2300	0.5225	-1.29
2400	0.5225	-1.29
2500	0.5225	-1.29
2600	0.5225	-1.29
2700	0.5225	-1.29
2800	0.5225	-1.29
2900	0.5225	-1.29
3000	0.5225	-1.29
3100	0.5225	-1.29
3200	0.5225	-1.29
3300	0.5225	-1.29
3400	0.5225	-1.29
3500	0.5225	-1.29
3600	0.5225	-1.29
3700	0.5225	-1.29
3800	0.5225	-1.29
3900	0.5225	-1.29
4000	0.5225	-1.29
4100	0.5225	-1.29
4200	0.5225	-1.29
4300	0.5225	-1.29
4400	0.5225	-1.29
4500	0.5225	-1.29
4600	0.5225	-1.29
4700	0.5225	-1.29
4800	0.5225	-1.29
4900	0.5225	-1.29
5000	0.5225	-1.29
5100	0.5225	-1.29
5200	0.5225	-1.29
5300	0.5225	-1.29
5400	0.5225	-1.29
5500	0.5225	-1.29
5600	0.5225	-1.29
5700	0.5225	-1.29
5800	0.5225	-1.29
5900	0.5225	-1.29
6000	0.5225	-1.29
6100	0.5225	-1.29
6200	0.5225	-1.29
6300	0.5225	-1.29
6400	0.5225	-1.29
6500	0.5225	-1.29
6600	0.5225	-1.29
6700	0.5225	-1.29
6800	0.5225	-1.29
6900	0.5225	-1.29
7000	0.5225	-1.29
7100	0.5225	-1.29
7200	0.5225	-1.29
7300	0.5225	-1.29
7400	0.5225	-1.29
7500	0.5225	-1.29
7600	0.5225	-1.29
7700	0.5225	-1.29
7800	0.5225	-1.29
7900	0.5225	-1.29
8000	0.5225	-1.29
8100	0.5225	-1.29
8200	0.5225	-1.29
8300	0.5225	-1.29
8400	0.5225	-1.29
8500	0.5225	-1.29
8600	0.5225	-1.29
8700	0.5225	-1.29
8800	0.5225	-1.29
8900	0.5225	-1.29
9000	0.5225	-1.29
9100	0.5225	-1.29
9200	0.5225	-1.29
9300	0.5225	-1.29
9400	0.5225	-1.29
9500	0.5225	-1.29
9600	0.5225	-1.29
9700	0.5225	-1.29
9800	0.5200	-1.29
9900	0.5200	-1.29
10000	0.5200	-1.29
10100	0.5200	-1.29
10200	0.5200	-1.29
10300	0.5200	-1.29
10400	0.5200	-1.29
10500	0.5200	-1.29
10600	0.5200	-1.29
10700	0.5200	-1.29
10800	0.5200	-1.29
10900	0.5200	-1.29
11000	0.5200	-1.29
11100	0.5200	-1.29
11200	0.5200	-1.29
11300	0.5200	-1.29
11400	0.5200	-1.29
11500	0.5200	-1.29
11600	0.5200	-1.29
11700	0.5200	-1.29
11800	0.5200	-1.29
11900	0.5200	-1.29
12000	0.5200	-1.29
12100	0.5200	-1.29
12200	0.5200	-1.29
12300	0.5200	-1.29
12400	0.5200	-1.29
12500	0.5200	-1.29
12600	0.5200	-1.29
12700	0.5200	-1.29
12800	0.5200	-1.29
12900	0.5200	-1.29
13000	0.5200	-1.29
13100	0.5200	-1.29
13200	0.5200	-1.29
13300	0.5200	-1.29
13400	0.5200	-1.29
13500	0.5200	-1.29
13600	0.5200	-1.29
13700	0.5200	-1.29
13800	0.5200	-1.29
13900	0.5200	-1.29
14000	0.5200	-1.29
14100	0.5200	-1.29
14200	0.5200	-1.29
14300	0.5200	-1.29
14400	0.5200	-1.29
14500	0.5200	-1.29
14600	0.5200	-1.29
14700	0.5200	-1.29
14800	0.5200	-1.29
14900	0.5200	-1.29
15000	0.5200	-1.29
15100	0.5200	-1.29
15200	0.5200	-1.29
15300	0.5200	-1.29
15400	0.5200	-1.29
15500	0.5200	-1.29
15600	0.5200	-1.29
15700	0.5200	-1.29
15800	0.5200	-1.29
15900	0.5200	-1.29
16000	0.5200	-1.29
16100	0.5200	-1.29
16200	0.5200	-1.29
16300	0.5200	-1.29
16400	0.5200	-1.29
16500	0.5200	-1.29
16600	0.5200	-1.29
16700	0.5200	-1.29
16800	0.5200	-1.29
16900	0.5200	-1.29
17000	0.5200	-1.29
17100	0.5200	-1.29
17200	0.5200	-1.29
17300	0.5200	-1.29
17400	0.5200	-1.29
17500	0.5200	-1.29
17600	0.5200	-1.29
17700	0.5200	-1.29
17800	0.5200	-1.29
17900	0.5200	-1.29
18000	0.5200	-1.29
18100	0.5200	-1.29
18200	0.5200	-1.29
18300	0.5200	-1.29
18400	0.5200	-1.29
18500	0.5200	-1.29
18600	0.5200	-1.29
18700	0.5200	-1.29
18800	0.5200	-1.29
18900	0.5200	-1.29
19000	0.5200	-1.29
19100	0.5200	-1.29
19200	0.5200	-1.29
19300	0.5200	-1.29
19400	0.5200	-1.29
19500	0.5200	-1.29
19600	0.5200	-1.29
19700	0.5200	-1.29
19800	0.5200	-1.29
19900	0.5225	-1.29
20000	0.5225	-1.29
20100	0.5250	-1.29
20200	0.5275	-1.30
20300	0.5275	-1.30
20400	0.5300	-1.30
20500	0.5300	-1.30
20600	0.5325	-1.30
20700	0.5325	-1.30
20800	0.5350	-1.30
20900	0.5375	-1.30
21000	0.5375	-1.30
21100	0.5400	-1.30
21200	0.5425	-1.30
21300	0.5425	-1.30
21400	0.5450	-1.30
21500	0.5475	-1.30
21600	0.5475	-1.30
21700	0.5500	-1.30
21800	0.5525	-1.30
21900	0.5550	-1.30
22000	0.5550	-1.30
22100	0.5575	-1.30
22200	0.5600	-1.30
22300	0.5600	-1.30
22400	0.5625	-1.30
22500	0.5650	-1.30
22600	0.5650	-1.30
22700	0.5675	-1.30
22800	0.5700	-1.30
22900	0.5700	-1.30
23000	0.5725	-1.30
23100	0.5750	-1.30
23200	0.5750	-1.30
23300	0.5775	-1.30
23400	0.5800	-1.30
23500	0.5800	-1.30
23600	0.5825	-1.30
23700	0.5800	-1.30
23800	0.5800	-1.30
23900	0.5775	-1.30
24000	0.5750	-1.30
24100	0.5750	-1.30
24200	0.5725	-1.30
24300	0.5725	-1.30
24400	0.5725	-1.30
24500	0.5750	-1.30
24600	0.5750	-1.30
24700	0.5750	-1.30
24800	0.5775	-1.30
24900	0.5800	-1.30
25000	0.5800	-1.30
25100	0.5825	-1.30
25200	0.5875	-1.30
25300	0.5900	-1.30
25400	0.5925	-1.30
25500	0.5950	-1.29
25600	0.5975	-1.29
25700	0.6000	-1.29
25800	0.6000	-1.29
25900	0.6000	-1.29
26000	0.6000	-1.29
26100	0.6025	-1.29
26200	0.6025	-1.29
26300	0.6050	-1.29
26400	0.6100	-1.29
26500	0.6125	-1.29
26600	0.6125	-1.29
26700	0.6125	-1.29
26800	0.6100	-1.29
26900	0.6100	-1.29
27000	0.6100	-1.29
27100	0.6050	-1.29
27200	0.5975	-1.29
27300	0.5900	-1.30
27400	0.5800	-1.30
27500	0.5700	-1.30
27600	0.5600	-1.30
27700	0.5525	-1.30
27800	0.5450	-1.30
27900	0.5400	-1.30
28000	0.5350	-1.30
28100	0.5275	-1.30
28200	0.5225	-1.30
28300	0.5175	-1.30
28400	0.5125	-1.30
28500	0.5075	-1.30
28600	0.5000	-1.30
28700	0.4950	-1.30
28800	0.4900	-1.29
28900	0.4850	-1.29
29000	0.4800	-1.29
29100	0.4750	-1.29
29200	0.4725	-1.29
29300	0.4675	-1.29
29400	0.4650	-1.29
29500	0.4625	-1.28
29600	0.4600	-1.28
29700	0.4575	-1.28
29800	0.4550	-1.28
29900	0.4550	-1.28
30000	0.4550	-1.28
30100	0.4550	-1.28
30200	0.4550	-1.28
30300	0.4550	-1.28
30400	0.4550	-1.28
30500	0.4550	-1.28
30600	0.4575	-1.28
30700	0.4575	-1.28
30800	0.4550	-1.28
30900	0.4525	-1.28
31000	0.4500	-1.28
31100	0.4475	-1.28
31200	0.4450	-1.28
31300	0.4450	-1.28
31400	0.4425	-1.28
31500	0.4400	-1.28
31600	0.4400	-1.28
31700	0.4375	-1.28
31800	0.4350	-1.28
31900	0.4350	-1.28
32000	0.4325	-1.28
32100	0.4325	-1.28
32200	0.4300	-1.28
32300	0.4300	-1.28
32400	0.4275	-1.29
32500	0.4275	-1.29
32600	0.4250	-1.29
32700	0.4250	-1.29
32800	0.4250	-1.29
32900	0.4225	-1.29
33000	0.4225	-1.29
33100	0.4225	-1.29
33200	0.4225	-1.29
33300	0.4225	-1.29
33400	0.4225	-1.29
33500	0.4225	-1.29
33600	0.4200	-1.29
33700	0.4175	-1.29
33800	0.4175	-1.29
33900	0.4175	-1.29
34000	0.4150	-1.29
34100	0.4150	-1.29
34200	0.4150	-1.29
34300	0.4150	-1.29
34400	0.4150	-1.29
34500	0.4150	-1.29
34600	0.4125	-1.29
34700	0.4125	-1.29
34800	0.4125	-1.29
34900	0.4125	-1.29
35000	0.4125	-1.29
35100	0.4125	-1.29
35200	0.4125	-1.29
35300	0.4125	-1.29
35400	0.4100	-1.29
35500	0.4100	-1.29
35600	0.4075	-1.29
35700	0.4075	-1.29
35800	0.4075	-1.29
35900	0.4075	-1.29
36000	0.4075	-1.29
36100	0.4075	-1.29
36200	0.4100	-1.29
36300	0.4100	-1.30
36400	0.4100	-1.30
36500	0.4100	-1.30
36600	0.4125	-1.30
36700	0.4125	-1.30
36800	0.4150	-1.30
36900	0.4175	-1.30
37000	0.4175	-1.30
37100	0.4200	-1.30
37200	0.4225	-1.30
37300	0.4250	-1.30
37400	0.4250	-1.30
37500	0.4275	-1.30
37600	0.4300	-1.30
37700	0.4325	-1.30
37800	0.4325	-1.30
37900	0.4350	-1.30
38000	0.4350	-1.30
38100	0.4375	-1.30
38200	0.4375	-1.30
38300	0.4375	-1.30
38400	0.4400	-1.30
38500	0.4400	-1.30
38600	0.4425	-1.30
38700	0.4425	-1.30
38800	0.4450	-1.30
38900	0.4450	-1.30
39000	0.4450	-1.30
39100	0.4450	-1.30
39200	0.4475	-1.30
39300	0.4475	-1.30
39400	0.4475	-1.30
39500	0.4475	-1.30
39600	0.4475	-1.30
39700	0.4475	-1.30
39800	0.4475	-1.30
39900	0.4475	-1.30
40000	0.4450	-1.30
40100	0.4450	-1.30
40200	0.4450	-1.30
40300	0.4450	-1.30
40400	0.4450	-1.30
40500	0.4450	-1.30
40600	0.4450	-1.30
40700	0.4475	-1.30
40800	0.4475	-1.30
40900	0.4475	-1.30
41000	0.4475	-1.30
41100	0.4475	-1.30
41200	0.4500	-1.30
41300	0.4500	-1.30
41400	0.4500	-1.30
41500	0.4500	-1.30
41600	0.4500	-1.30
41700	0.4500	-1.30
41800	0.4500	-1.30
41900	0.4500	-1.30
42000	0.4475	-1.30
42100	0.4475	-1.30
42200	0.4475	-1.30
42300	0.4475	-1.30
42400	0.4475	-1.30
42500	0.4475	-1.30
42600	0.4475	-1.30
42700	0.4475	-1.30
42800	0.4475	-1.30
42900	0.4475	-1.30
43000	0.4475	-1.30
43100	0.4475	-1.30
43200	0.4475	-1.30
43300	0.4475	-1.30
43400	0.4450	-1.30
43500	0.4450	-1.30
43600	0.4450	-1.30
43700	0.4450	-1.30
43800	0.4425	-1.30
43900	0.4425	-1.30
44000	0.4400	-1.30
44100	0.4400	-1.30
44200	0.4400	-1.30
44300	0.4400	-1.30
44400	0.4400	-1.30
44500	0.4400	-1.30
44600	0.4400	-1.30
44700	0.4400	-1.30
44800	0.4400	-1.30
44900	0.4400	-1.30
45000	0.4400	-1.30
45100	0.4400	-1.30
45200	0.4400	-1.30
45300	0.4400	-1.30
45400	0.4400	-1.30
45500	0.4400	-1.30
45600	0.4400	-1.30
45700	0.4425	-1.30
45800	0.4425	-1.30
45900	0.4450	-1.30
46000	0.4475	-1.30
46100	0.4475	-1.30
46200	0.4500	-1.30
46300	0.4500	-1.30
46400	0.4525	-1.29
46500	0.4525	-1.29
46600	0.4550	-1.29
46700	0.4550	-1.29
46800	0.4550	-1.29
46900	0.4575	-1.29
47000	0.4575	-1.29
47100	0.4600	-1.29
47200	0.4600	-1.28
47300	0.4625	-1.28
47400	0.4625	-1.28
47500	0.4625	-1.28
47600	0.4625	-1.28
47700	0.4625	-1.28
47800	0.4625	-1.28
47900	0.4625	-1.28
48000	0.4650	-1.28
48100	0.4650	-1.28
48200	0.4675	-1.28
48300	0.4675	-1.28
48400	0.4700	-1.28
48500	0.4700	-1.28
48600	0.4700	-1.29
48700	0.4700	-1.29
48800	0.4700	-1.29
48900	0.4700	-1.29
49000	0.4725	-1.29
49100	0.4725	-1.29
49200	0.4725	-1.29
49300	0.4725	-1.29
49400	0.4725	-1.29
49500	0.4750	-1.29
49600	0.4750	-1.29
49700	0.4750	-1.29
49800	0.4775	-1.29
49900	0.4775	-1.29
50000	0.4775	-1.29
50100	0.4800	-1.29
50200	0.4800	-1.29
50300	0.4800	-1.30
50400	0.4800	-1.30
50500	0.4800	-1.30
50600	0.4800	-1.30
50700	0.4800	-1.30
50800	0.4800	-1.30
50900	0.4800	-1.30
51000	0.4800	-1.30
51100	0.4800	-1.30
51200	0.4800	-1.30
51300	0.4800	-1.30
51400	0.4800	-1.30
51500	0.4800	-1.30
51600	0.4800	-1.30
51700	0.4800	-1.30
51800	0.4800	-1.30
51900	0.4800	-1.30
52000	0.4800	-1.30
52100	0.4775	-1.30
52200	0.4775	-1.30
52300	0.4775	-1.30
52400	0.4775	-1.30
52500	0.4775	-1.30
52600	0.4775	-1.30
52700	0.4775	-1.30
52800	0.4775	-1.30
52900	0.4775	-1.30
53000	0.4775	-1.30
53100	0.4775	-1.30
53200	0.4800	-1.30
53300	0.4775	-1.30
53400	0.4775	-1.30
53500	0.4775	-1.30
53600	0.4775	-1.30
53700	0.4775	-1.30
53800	0.4775	-1.30
53900	0.4750	-1.30
54000	0.4750	-1.30
54100	0.4725	-1.30
54200	0.4725	-1.30
54300	0.4700	-1.30
54400	0.4700	-1.30
54500	0.4700	-1.30
54600	0.4675	-1.30
54700	0.4675	-1.30
54800	0.4675	-1.30
54900	0.4675	-1.29
55000	0.4675	-1.29
55100	0.4650	-1.29
55200	0.4650	-1.29
55300	0.4650	-1.29
55400	0.4650	-1.29
55500	0.4675	-1.29
55600	0.4675	-1.29
55700	0.4700	-1.29
55800	0.4700	-1.29
55900	0.4725	-1.29
56000	0.4750	-1.29
56100	0.4775	-1.29
56200	0.4775	-1.29
56300	0.4800	-1.30
56400	0.4825	-1.30
56500	0.4850	-1.30
56600	0.4850	-1.30
56700	0.4875	-1.30
56800	0.4900	-1.30
56900	0.4925	-1.30
57000	0.4925	-1.30
57100	0.4950	-1.30
57200	0.4950	-1.30
57300	0.4975	-1.30
57400	0.5000	-1.30
57500	0.5000	-1.30
57600	0.5025	-1.30
57700	0.5025	-1.30
57800	0.5050	-1.30
57900	0.5050	-1.30
58000	0.5050	-1.30
58100	0.5050	-1.30
58200	0.5050	-1.30
58300	0.5075	-1.30
58400	0.5075	-1.30
58500	0.5075	-1.30
58600	0.5100	-1.30
58700	0.5100	-1.30
58800	0.5125	-1.30
58900	0.5125	-1.30
59000	0.5150	-1.30
59100	0.5150	-1.30
59200	0.5150	-1.30
59300	0.5150	-1.30
59400	0.5150	-1.30
59500	0.5150	-1.30
59600	0.5150	-1.30
59700	0.5150	-1.30
59800	0.5150	-1.30
59900	0.5150	-1.30
60000	0.5150	-1.30
60100	0.5150	-1.30
60200	0.5150	-1.30
60300	0.5150	-1.30
60400	0.5150	-1.30
60500	0.5150	-1.30
60600	0.5175	-1.30
60700	0.5175	-1.30
60800	0.5175	-1.30
60900	0.5175	-1.30
61000	0.5175	-1.30
61100	0.5175	-1.30
61200	0.5200	-1.30
61300	0.5200	-1.30
61400	0.5200	-1.30
61500	0.5200	-1.30
61600	0.5200	-1.30
61700	0.5200	-1.30
61800	0.5200	-1.30
61900	0.5200	-1.30
62000	0.5225	-1.30
62100	0.5225	-1.30
62200	0.5225	-1.30
62300	0.5250	-1.30
62400	0.5250	-1.30
62500	0.5250	-1.30
62600	0.5275	-1.30
62700	0.5275	-1.30
62800	0.5275	-1.30
62900	0.5275	-1.30
63000	0.5275	-1.30
63100	0.5250	-1.30
63200	0.5250	-1.30
63300	0.5250	-1.30
63400	0.5250	-1.30
63500	0.5250	-1.30
63600	0.5250	-1.30
63700	0.5250	-1.30
63800	0.5250	-1.30
63900	0.5250	-1.30
64000	0.5250	-1.30
64100	0.5225	-1.30
64200	0.5225	-1.30
64300	0.5225	-1.30
64400	0.5225	-1.30
64500	0.5225	-1.30
64600	0.5225	-1.30
64700	0.5225	-1.30
64800	0.5225	-1.30
64900	0.5225	-1.30
65000	0.5225	-1.30
65100	0.5225	-1.30
65200	0.5225	-1.30
65300	0.5225	-1.30
65400	0.5200	-1.30
65500	0.5200	-1.30
65600	0.5200	-1.30
65700	0.5200	-1.30
65800	0.5200	-1.30
65900	0.5200	-1.30
66000	0.5200	-1.30
66100	0.5200	-1.30
66200	0.5200	-1.30
66300	0.5200	-1.30
66400	0.5200	-1.30
66500	0.5200	-1.30
66600	0.5175	-1.30
66700	0.5175	-1.30
66800	0.5175	-1.30
66900	0.5175	-1.30
67000	0.5175	-1.30
67100	0.5175	-1.30
67200	0.5175	-1.30
67300	0.5150	-1.30
67400	0.5150	-1.30
67500	0.5150	-1.30
67600	0.5150	-1.30
67700	0.5150	-1.30
67800	0.5150	-1.30
67900	0.5150	-1.30
68000	0.5150	-1.30
68100	0.5150	-1.30
68200	0.5150	-1.30
68300	0.5150	-1.30
68400	0.5150	-1.30
68500	0.5150	-1.30
68600	0.5150	-1.30
68700	0.5150	-1.30
68800	0.5150	-1.30
68900	0.5150	-1.30
69000	0.5125	-1.30
69100	0.5125	-1.30
69200	0.5125	-1.30
69300	0.5125	-1.30
69400	0.5125	-1.30
69500	0.5100	-1.30
69600	0.5100	-1.30
69700	0.5100	-1.30
69800	0.5100	-1.30
69900	0.5100	-1.30
70000	0.5100	-1.30
70100	0.5100	-1.30
70200	0.5100	-1.30
70300	0.5100	-1.30
70400	0.5125	-1.30
70500	0.5125	-1.30
70600	0.5125	-1.30
70700	0.5125	-1.30
70800	0.5125	-1.30
70900	0.5150	-1.30
71000	0.5150	-1.30
71100	0.5150	-1.30
71200	0.5175	-1.30
71300	0.5175	-1.30
71400	0.5175	-1.30
71500	0.5175	-1.30
71600	0.5175	-1.30
71700	0.5175	-1.30
71800	0.5175	-1.30
71900	0.5175	-1.30
72000	0.5175	-1.30
72100	0.5175	-1.30
72200	0.5175	-1.30
72300	0.5175	-1.30
72400	0.5175	-1.30
72500	0.5175	-1.30
72600	0.5200	-1.30
72700	0.5200	-1.30
72800	0.5200	-1.30
72900	0.5200	-1.30
73000	0.5200	-1.30
73100	0.5200	-1.30
73200	0.5200	-1.30
73300	0.5200	-1.30
73400	0.5200	-1.30
73500	0.5200	-1.30
73600	0.5200	-1.30
73700	0.5200	-1.30
73800	0.5200	-1.30
73900	0.5200	-1.30
74000	0.5175	-1.30
74100	0.5175	-1.30
74200	0.5175	-1.30
74300	0.5175	-1.30
74400	0.5150	-1.30
74500	0.5150	-1.30
74600	0.5150	-1.30
74700	0.5150	-1.30
74800	0.5150	-1.30
74900	0.5150	-1.30
75000	0.5150	-1.30
75100	0.5150	-1.30
75200	0.5150	-1.30
75300	0.5150	-1.30
75400	0.5150	-1.30
75500	0.5150	-1.30
75600	0.5150	-1.30
75700	0.5150	-1.30
75800	0.5150	-1.30
75900	0.5150	-1.30
76000	0.5150	-1.30
76100	0.5150	-1.30
76200	0.5150	-1.30
76300	0.5125	-1.30
76400	0.5125	-1.30
76500	0.5125	-1.30
76600	0.5125	-1.30
76700	0.5125	-1.30
76800	0.5125	-1.30
76900	0.5125	-1.30
77000	0.5125	-1.30
77100	0.5125	-1.30
77200	0.5150	-1.30
77300	0.5150	-1.30
77400	0.5150	-1.30
77500	0.5125	-1.30
77600	0.5125	-1.30
77700	0.5125	-1.30
77800	0.5125	-1.30
77900	0.5125	-1.30
78000	0.5125	-1.30
78100	0.5125	-1.30
78200	0.5125	-1.30
78300	0.5125	-1.30
78400	0.5150	-1.30
78500	0.5125	-1.30
78600	0.5125	-1.30
78700	0.5125	-1.30
78800	0.5125	-1.30
78900	0.5125	-1.30
79000	0.5125	-1.30
79100	0.5125	-1.30
79200	0.5125	-1.30
79300	0.5125	-1.30
79400	0.5100	-1.30
79500	0.5100	-1.30
79600	0.5100	-1.30
79700	0.5075	-1.30
79800	0.5075	-1.29
79900	0.5075	-1.29
80000	0.5075	-1.30
80100	0.5075	-1.30
80200	0.5075	-1.30
80300	0.5075	-1.30
80400	0.5100	-1.30
80500	0.5100	-1.30
80600	0.5100	-1.30
80700	0.5100	-1.30
80800	0.5100	-1.30
80900	0.5125	-1.30
81000	0.5125	-1.30
81100	0.5125	-1.30
81200	0.5125	-1.30
81300	0.5125	-1.30
81400	0.5150	-1.30
81500	0.5150	-1.30
81600	0.5150	-1.30
81700	0.5150	-1.30
81800	0.5150	-1.30
81900	0.5175	-1.30
82000	0.5175	-1.30
82100	0.5175	-1.30
82200	0.5175	-1.30
82300	0.5175	-1.30
82400	0.5175	-1.30
82500	0.5150	-1.30
82600	0.5150	-1.30
82700	0.5150	-1.30
82800	0.5150	-1.30
82900	0.5150	-1.30
83000	0.5125	-1.30
83100	0.5125	-1.30
83200	0.5125	-1.30
83300	0.5125	-1.30
83400	0.5100	-1.30
83500	0.5100	-1.30
83600	0.5100	-1.30
83700	0.5100	-1.30
83800	0.5100	-1.30
83900	0.5100	-1.30
84000	0.5100	-1.30
84100	0.5100	-1.30
84200	0.5100	-1.30
84300	0.5100	-1.30
84400	0.5100	-1.30
84500	0.5100	-1.30
84600	0.5100	-1.30
84700	0.5100	-1.30
84800	0.5100	-1.30
84900	0.5125	-1.30
85000	0.5125	-1.30
85100	0.5125	-1.30
85200	0.5125	-1.30
85300	0.5125	-1.30
85400	0.5125	-1.30
85500	0.5125	-1.30
85600	0.5125	-1.30
85700	0.5125	-1.30
85800	0.5125	-1.30
85900	0.5150	-1.30
86000	0.5150	-1.30
86100	0.5150	-1.30
86200	0.5150	-1.30
86300	0.5175	-1.30
86400	0.5175	-1.30
86500	0.5175	-1.30
86600	0.5175	-1.30
86700	0.5200	-1.30
86800	0.5175	-1.30
86900	0.5175	-1.30
87000	0.5175	-1.30
87100	0.5200	-1.30
87200	0.5200	-1.30
87300	0.5200	-1.30
87400	0.5200	-1.30
87500	0.5200	-1.30
87600	0.5200	-1.30
87700	0.5200	-1.30
87800	0.5200	-1.30
87900	0.5200	-1.30
88000	0.5200	-1.30
88100	0.5225	-1.30
88200	0.5225	-1.30
88300	0.5225	-1.30
88400	0.5225	-1.30
88500	0.5225	-1.30
88600	0.5225	-1.30
88700	0.5225	-1.30
88800	0.5225	-1.30
88900	0.5225	-1.30
89000	0.5225	-1.30
89100	0.5225	-1.30
89200	0.5225	-1.30
89300	0.5200	-1.30
89400	0.5200	-1.30
89500	0.5200	-1.30
89600	0.5200	-1.30
89700	0.5200	-1.30
89800	0.5225	-1.30
89900	0.5225	-1.30
90000	0.5225	-1.30
90100	0.5225	-1.30
90200	0.5225	-1.30
90300	0.5250	-1.30
90400	0.5250	-1.30
90500	0.5250	-1.30
90600	0.5250	-1.30
90700	0.5250	-1.30
90800	0.5250	-1.30
90900	0.5275	-1.30
91000	0.5275	-1.30
91100	0.5275	-1.30
91200	0.5275	-1.30
91300	0.5275	-1.30
91400	0.5275	-1.30
91500	0.5275	-1.30
91600	0.5275	-1.30
91700	0.5300	-1.30
91800	0.5300	-1.30
91900	0.5325	-1.30
92000	0.5350	-1.30
92100	0.5375	-1.30
92200	0.5375	-1.30
92300	0.5400	-1.30
92400	0.5425	-1.30
92500	0.5450	-1.30
92600	0.5475	-1.30
92700	0.5475	-1.30
92800	0.5500	-1.30
92900	0.5525	-1.30
93000	0.5550	-1.30
93100	0.5525	-1.30
93200	0.5525	-1.30
93300	0.5525	-1.30
93400	0.5500	-1.30
93500	0.5500	-1.30
93600	0.5500	-1.30
93700	0.5475	-1.30
93800	0.5475	-1.30
93900	0.5475	-1.30
94000	0.5475	-1.30
94100	0.5475	-1.30
94200	0.5500	-1.30
94300	0.5500	-1.30
94400	0.5525	-1.30
94500	0.5550	-1.30
94600	0.5575	-1.30
94700	0.5600	-1.30
94800	0.5650	-1.30
94900	0.5650	-1.30
95000	0.5625	-1.30
95100	0.5625	-1.30
95200	0.5600	-1.30
95300	0.5575	-1.30
95400	0.5575	-1.30
95500	0.5550	-1.30
95600	0.5550	-1.30
95700	0.5550	-1.30
95800	0.5525	-1.30
95900	0.5525	-1.30
96000	0.5525	-1.30
96100	0.5500	-1.30
96200	0.5500	-1.30
96300	0.5500	-1.30
96400	0.5475	-1.30
96500	0.5475	-1.30
96600	0.5475	-1.30
96700	0.5475	-1.30
96800	0.5450	-1.30
96900	0.5450	-1.30
97000	0.5450	-1.30
97100	0.5450	-1.30
97200	0.5450	-1.30
97300	0.5425	-1.30
97400	0.5425	-1.30
97500	0.5425	-1.30
97600	0.5425	-1.30
97700	0.5425	-1.30
97800	0.5400	-1.30
97900	0.5400	-1.30
98000	0.5400	-1.30
98100	0.5375	-1.30
98200	0.5375	-1.30
98300	0.5375	-1.30
98400	0.5375	-1.30
98500	0.5375	-1.30
98600	0.5375	-1.30
98700	0.5350	-1.30
98800	0.5350	-1.30
98900	0.5350	-1.30
99000	0.5350	-1.30
99100	0.5350	-1.30
99200	0.5350	-1.30
99300	0.5375	-1.30
99400	0.5375	-1.30
99500	0.5375	-1.30
99600	0.5375	-1.30
99700	0.5375	-1.30
99800	0.5350	-1.30
99900	0.5325	-1.30
100000	0.5275	-1.30
100100	0.5250	-1.30
100200	0.5225	-1.30
100300	0.5200	-1.30
100400	0.5200	-1.30
100500	0.5175	-1.30
100600	0.5175	-1.30
100700	0.5175	-1.30
100800	0.5175	-1.30
100900	0.5175	-1.30
101000	0.5150	-1.30
101100	0.5150	-1.30
101200	0.5150	-1.30
101300	0.5150	-1.30
101400	0.5125	-1.30
101500	0.5125	-1.30
101600	0.5125	-1.30
101700	0.5150	-1.30
101800	0.5150	-1.30
101900	0.5150	-1.30
102000	0.5150	-1.30
102100	0.5175	-1.30
102200	0.5175	-1.30
102300	0.5175	-1.30
102400	0.5175	-1.30
102500	0.5175	-1.30
102600	0.5175	-1.30
102700	0.5175	-1.30
102800	0.5175	-1.30
102900	0.5175	-1.30
103000	0.5150	-1.30
103100	0.5150	-1.30
103200	0.5150	-1.30
103300	0.5150	-1.30
103400	0.5150	-1.30
103500	0.5150	-1.30
103600	0.5150	-1.30
103700	0.5150	-1.30
103800	0.5150	-1.30
103900	0.5150	-1.30
104000	0.5150	-1.30
104100	0.5150	-1.30
104200	0.5150	-1.30
104300	0.5150	-1.30
104400	0.5150	-1.30
104500	0.5150	-1.30
104600	0.5150	-1.30
104700	0.5150	-1.30
104800	0.5150	-1.30
104900	0.5150	-1.30
105000	0.5175	-1.30
105100	0.5175	-1.30
105200	0.5175	-1.30
105300	0.5175	-1.30
105400	0.5175	-1.30
105500	0.5175	-1.29
105600	0.5150	-1.29
105700	0.5150	-1.29
105800	0.5150	-1.29
105900	0.5125	-1.29
106000	0.5125	-1.29
106100	0.5100	-1.29
106200	0.5100	-1.29
106300	0.5100	-1.29
106400	0.5075	-1.29
106500	0.5075	-1.29
106600	0.5075	-1.29
106700	0.5075	-1.29
106800	0.5050	-1.29
106900	0.5050	-1.29
107000	0.5025	-1.29
107100	0.5025	-1.29
107200	0.5025	-1.29
107300	0.5000	-1.29
107400	0.5000	-1.29
107500	0.4975	-1.29
107600	0.4975	-1.29
107700	0.4975	-1.29
107800	0.4950	-1.29
107900	0.4950	-1.29
108000	0.4950	-1.29
108100	0.4925	-1.29
108200	0.4925	-1.29
108300	0.4925	-1.29
108400	0.4900	-1.29
108500	0.4900	-1.29
108600	0.4900	-1.29
108700	0.4900	-1.29
108800	0.4900	-1.29
108900	0.4900	-1.29
109000	0.4875	-1.29
109100	0.4875	-1.29
109200	0.4875	-1.29
109300	0.4875	-1.29
109400	0.4875	-1.29
109500	0.4875	-1.29
109600	0.4850	-1.29
109700	0.4850	-1.29
109800	0.4850	-1.29
109900	0.4850	-1.28
110000	0.4825	-1.28
110100	0.4825	-1.28
110200	0.4825	-1.28
110300	0.4825	-1.28
110400	0.4825	-1.28
110500	0.4800	-1.28
110600	0.4800	-1.28
110700	0.4775	-1.28
110800	0.4775	-1.28
110900	0.4750	-1.28
111000	0.4750	-1.28
111100	0.4725	-1.28
111200	0.4725	-1.28
111300	0.4700	-1.27
111400	0.4675	-1.27
111500	0.4675	-1.27
111600	0.4650	-1.27
111700	0.4625	-1.27
111800	0.4625	-1.26
111900	0.4600	-1.26
112000	0.4575	-1.26
112100	0.4550	-1.25
112200	0.4525	-1.25
112300	0.4525	-1.25
112400	0.4500	-1.25
112500	0.4500	-1.24
112600	0.4475	-1.24
112700	0.4475	-1.24
112800	0.4450	-1.24
112900	0.4450	-1.24
113000	0.4425	-1.23
113100	0.4425	-1.23
113200	0.4425	-1.23
113300	0.4425	-1.23
113400	0.4425	-1.23
113500	0.4400	-1.23
113600	0.4400	-1.23
113700	0.4400	-1.23
113800	0.4400	-1.23
113900	0.4400	-1.23
114000	0.4425	-1.23
114100	0.4425	-1.24
114200	0.4425	-1.24
114300	0.4450	-1.24
114400	0.4450	-1.24
114500	0.4450	-1.24
114600	0.4450	-1.24
114700	0.4475	-1.25
114800	0.4475	-1.25
114900	0.4475	-1.25
115000	0.4500	-1.25
115100	0.4500	-1.25
115200	0.4525	-1.26
115300	0.4525	-1.26
115400	0.4525	-1.26
115500	0.4550	-1.26
115600	0.4550	-1.27
115700	0.4575	-1.27
115800	0.4575	-1.27
115900	0.4600	-1.27
116000	0.4625	-1.27
116100	0.4625	-1.28
116200	0.4650	-1.28
116300	0.4650	-1.28
116400	0.4675	-1.28
116500	0.4675	-1.28
116600	0.4700	-1.28
116700	0.4700	-1.29
116800	0.4700	-1.29
116900	0.4700	-1.29
117000	0.4700	-1.29
117100	0.4700	-1.29
117200	0.4700	-1.29
117300	0.4700	-1.29
117400	0.4725	-1.29
117500	0.4725	-1.29
117600	0.4725	-1.29
117700	0.4725	-1.29
117800	0.4750	-1.29
117900	0.4750	-1.29
118000	0.4775	-1.29
118100	0.4775	-1.30
118200	0.4800	-1.30
118300	0.4800	-1.30
118400	0.4800	-1.30
118500	0.4800	-1.30
118600	0.4800	-1.30
118700	0.4800	-1.30
118800	0.4800	-1.30
118900	0.4800	-1.30
119000	0.4800	-1.30
119100	0.4775	-1.30
119200	0.4775	-1.30
119300	0.4775	-1.30
119400	0.4775	-1.30
119500	0.4775	-1.30
119600	0.4750	-1.30
119700	0.4750	-1.30
119800	0.4750	-1.30
119900	0.4750	-1.30
120000	0.4750	-1.30
120100	0.4750	-1.30
120200	0.4750	-1.30
120300	0.4750	-1.30
120400	0.4750	-1.30
120500	0.4725	-1.30
120600	0.4725	-1.30
120700	0.4725	-1.30
120800	0.4725	-1.30
120900	0.4700	-1.30
121000	0.4700	-1.30
121100	0.4700	-1.30
121200	0.4700	-1.30
121300	0.4675	-1.30
121400	0.4675	-1.29
121500	0.4675	-1.29
121600	0.4675	-1.29
121700	0.4675	-1.30
121800	0.4675	-1.30
121900	0.4675	-1.30
122000	0.4700	-1.30
122100	0.4700	-1.30
122200	0.4700	-1.30
122300	0.4725	-1.30
122400	0.4725	-1.30
122500	0.4725	-1.30
122600	0.4750	-1.30
122700	0.4775	-1.30
122800	0.4775	-1.30
122900	0.4800	-1.30
123000	0.4800	-1.30
123100	0.4825	-1.30
123200	0.4825	-1.30
123300	0.4850	-1.30
123400	0.4850	-1.30
123500	0.4875	-1.30
123600	0.4875	-1.30
123700	0.4875	-1.30
123800	0.4900	-1.30
123900	0.4900	-1.30
124000	0.4925	-1.30
124100	0.4925	-1.30
124200	0.4950	-1.30
124300	0.4950	-1.30
124400	0.4950	-1.30
124500	0.4975	-1.30
124600	0.4975	-1.30
124700	0.4975	-1.30
124800	0.5000	-1.30
124900	0.5000	-1.30
125000	0.5000	-1.30
125100	0.5025	-1.30
125200	0.5025	-1.30
125300	0.5025	-1.30
125400	0.5050	-1.30
125500	0.5050	-1.30
125600	0.5050	-1.30
125700	0.5050	-1.30
125800	0.5075	-1.30
125900	0.5075	-1.30
126000	0.5075	-1.30
126100	0.5100	-1.30
126200	0.5075	-1.30
126300	0.5075	-1.30
126400	0.5050	-1.30
126500	0.5050	-1.30
126600	0.5050	-1.30
126700	0.5050	-1.30
126800	0.5050	-1.30
126900	0.5050	-1.30
127000	0.5050	-1.30
127100	0.5050	-1.30
127200	0.5050	-1.30
127300	0.5025	-1.30
127400	0.5025	-1.30
127500	0.5025	-1.30
127600	0.5025	-1.30
127700	0.5025	-1.30
127800	0.5025	-1.30
127900	0.5025	-1.30
128000	0.5025	-1.30
128100	0.5025	-1.30
128200	0.5025	-1.30
128300	0.5025	-1.30
128400	0.5025	-1.30
128500	0.5000	-1.30
128600	0.5000	-1.30
128700	0.5000	-1.30
128800	0.5000	-1.30
128900	0.5000	-1.30
129000	0.4975	-1.30
129100	0.4975	-1.30
129200	0.4975	-1.30
129300	0.4975	-1.30
129400	0.4950	-1.30
129500	0.4950	-1.30
129600	0.4950	-1.30
129700	0.4925	-1.30
129800	0.4925	-1.30
129900	0.4925	-1.30
130000	0.4925	-1.30
130100	0.4925	-1.30
130200	0.4925	-1.30
130300	0.4925	-1.30
130400	0.4925	-1.30
130500	0.4925	-1.30
130600	0.4925	-1.30
130700	0.4925	-1.30
130800	0.4925	-1.30
130900	0.4950	-1.30
131000	0.4950	-1.30
131100	0.4950	-1.30
131200	0.4950	-1.30
131300	0.4975	-1.30
131400	0.4975	-1.30
131500	0.4975	-1.30
131600	0.4975	-1.30
131700	0.4975	-1.30
131800	0.4975	-1.30
131900	0.4950	-1.30
132000	0.4950	-1.30
132100	0.4925	-1.30
132200	0.4925	-1.30
132300	0.4900	-1.30
132400	0.4900	-1.30
132500	0.4875	-1.30
132600	0.4875	-1.29
132700	0.4850	-1.29
132800	0.4850	-1.29
132900	0.4850	-1.29
133000	0.4850	-1.29
133100	0.4825	-1.29
133200	0.4825	-1.29
133300	0.4825	-1.29
133400	0.4825	-1.29
133500	0.4825	-1.29
133600	0.4850	-1.29
133700	0.4850	-1.29
133800	0.4850	-1.28
133900	0.4875	-1.28
134000	0.4875	-1.28
134100	0.4900	-1.28
134200	0.4900	-1.28
134300	0.4925	-1.28
134400	0.4925	-1.28
134500	0.4950	-1.28
134600	0.4975	-1.28
134700	0.4975	-1.28
134800	0.5000	-1.28
134900	0.5000	-1.28
135000	0.5025	-1.28
135100	0.5025	-1.28
135200	0.5050	-1.28
135300	0.5050	-1.28
135400	0.5075	-1.28
135500	0.5075	-1.28
135600	0.5100	-1.28
135700	0.5100	-1.28
135800	0.5125	-1.28
135900	0.5150	-1.28
136000	0.5175	-1.28
136100	0.5225	-1.28
136200	0.5275	-1.28
136300	0.5300	-1.28
136400	0.5325	-1.28
136500	0.5350	-1.28
136600	0.5375	-1.28
136700	0.5425	-1.28
136800	0.5450	-1.28
136900	0.5475	-1.28
137000	0.5525	-1.28
137100	0.5550	-1.28
137200	0.5550	-1.28
137300	0.5525	-1.28
137400	0.5525	-1.28
137500	0.5525	-1.28
137600	0.5500	-1.28
137700	0.5500	-1.28
137800	0.5500	-1.28
137900	0.5500	-1.28
138000	0.5475	-1.28
138100	0.5475	-1.28
138200	0.5475	-1.28
138300	0.5450	-1.28
138400	0.5450	-1.28
138500	0.5425	-1.28
138600	0.5425	-1.28
138700	0.5400	-1.28
138800	0.5400	-1.28
138900	0.5400	-1.28
139000	0.5375	-1.28
139100	0.5350	-1.28
139200	0.5325	-1.28
139300	0.5275	-1.28
139400	0.5250	-1.28
139500	0.5225	-1.27
139600	0.5200	-1.27
139700	0.5175	-1.28
139800	0.5150	-1.28
139900	0.5150	-1.28
140000	0.5125	-1.28
140100	0.5125	-1.28
140200	0.5100	-1.28
140300	0.5100	-1.28
140400	0.5075	-1.28
140500	0.5050	-1.28
140600	0.5050	-1.28
140700	0.5025	-1.28
140800	0.5025	-1.28
140900	0.5025	-1.28
141000	0.5025	-1.28
141100	0.5025	-1.28
141200	0.5000	-1.28
141300	0.5000	-1.28
141400	0.4975	-1.28
141500	0.4975	-1.28
141600	0.4975	-1.28
141700	0.4950	-1.28
141800	0.4950	-1.28
141900	0.4950	-1.28
142000	0.4950	-1.28
142100	0.4950	-1.28
142200	0.4950	-1.27
142300	0.4950	-1.27
142400	0.4950	-1.27
142500	0.4950	-1.27
142600	0.4950	-1.27
142700	0.4950	-1.27
142800	0.4950	-1.27
142900	0.4950	-1.27
143000	0.4950	-1.27
143100	0.4950	-1.27
143200	0.4950	-1.27
143300	0.4925	-1.27
143400	0.4925	-1.27
143500	0.4950	-1.27
143600	0.4950	-1.27
143700	0.4950	-1.27
143800	0.4950	-1.27
143900	0.4950	-1.27
144000	0.4975	-1.27
144100	0.4975	-1.27
144200	0.4975	-1.27
144300	0.4975	-1.28
144400	0.5000	-1.28
144500	0.5000	-1.28
144600	0.5025	-1.28
144700	0.5050	-1.28
144800	0.5050	-1.29
144900	0.5075	-1.29
145000	0.5100	-1.29
145100	0.5125	-1.29
145200	0.5125	-1.29
145300	0.5150	-1.29
145400	0.5175	-1.29
145500	0.5200	-1.29
145600	0.5225	-1.30
145700	0.5250	-1.30
145800	0.5275	-1.30
145900	0.5300	-1.30
146000	0.5325	-1.30
146100	0.5375	-1.30
146200	0.5400	-1.30
146300	0.5425	-1.30
146400	0.5475	-1.30
146500	0.5500	-1.30
146600	0.5525	-1.30
146700	0.5550	-1.30
146800	0.5575	-1.30
146900	0.5600	-1.30
147000	0.5625	-1.30
147100	0.5650	-1.30
147200	0.5650	-1.30
147300	0.5675	-1.30
147400	0.5675	-1.30
147500	0.5700	-1.30
147600	0.5725	-1.30
147700	0.5725	-1.30
147800	0.5750	-1.30
147900	0.5750	-1.30
148000	0.5750	-1.30
148100	0.5775	-1.30
148200	0.5775	-1.30
148300	0.5800	-1.30
148400	0.5800	-1.30
148500	0.5825	-1.29
148600	0.5825	-1.29
148700	0.5850	-1.29
148800	0.5875	-1.29
148900	0.5875	-1.29
149000	0.5900	-1.29
149100	0.5900	-1.29
149200	0.5875	-1.29
149300	0.5850	-1.29
149400	0.5825	-1.30
149500	0.5800	-1.30
149600	0.5800	-1.30
149700	0.5775	-1.30
149800	0.5775	-1.30
149900	0.5750	-1.30
150000	0.5750	-1.30
150100	0.5750	-1.30
150200	0.5750	-1.30
150300	0.5750	-1.30
150400	0.5750	-1.30
150500	0.5775	-1.30
150600	0.5775	-1.30
150700	0.5800	-1.30
150800	0.5800	-1.30
150900	0.5825	-1.30
151000	0.5850	-1.30
151100	0.5875	-1.30
151200	0.5900	-1.30
151300	0.5925	-1.30
151400	0.5950	-1.30
151500	0.5950	-1.30
151600	0.5950	-1.30
151700	0.5925	-1.30
151800	0.5900	-1.30
151900	0.5875	-1.30
152000	0.5850	-1.30
152100	0.5825	-1.30
152200	0.5825	-1.30
152300	0.5800	-1.30
152400	0.5800	-1.30
152500	0.5775	-1.30
152600	0.5775	-1.30
152700	0.5775	-1.30
152800	0.5775	-1.30
152900	0.5750	-1.30
153000	0.5750	-1.30
153100	0.5750	-1.30
153200	0.5725	-1.30
153300	0.5725	-1.30
153400	0.5700	-1.30
153500	0.5700	-1.30
153600	0.5700	-1.30
153700	0.5675	-1.30
153800	0.5675	-1.30
153900	0.5675	-1.30
154000	0.5650	-1.30
154100	0.5650	-1.30
154200	0.5650	-1.30
154300	0.5625	-1.30
154400	0.5625	-1.30
154500	0.5625	-1.30
154600	0.5600	-1.30
154700	0.5600	-1.30
154800	0.5600	-1.30
154900	0.5575	-1.30
155000	0.5575	-1.30
155100	0.5575	-1.30
155200	0.5575	-1.30
155300	0.5550	-1.30
155400	0.5550	-1.30
155500	0.5550	-1.30
155600	0.5550	-1.30
155700	0.5550	-1.30
155800	0.5550	-1.30
155900	0.5550	-1.30
156000	0.5575	-1.30
156100	0.5575	-1.30
156200	0.5575	-1.30
156300	0.5600	-1.30
156400	0.5600	-1.30
156500	0.5625	-1.30
156600	0.5650	-1.30
156700	0.5650	-1.30
156800	0.5675	-1.30
156900	0.5700	-1.30
157000	0.5700	-1.30
157100	0.5725	-1.30
157200	0.5700	-1.30
157300	0.5675	-1.30
157400	0.5650	-1.29
157500	0.5625	-1.29
157600	0.5600	-1.29
157700	0.5575	-1.29
157800	0.5550	-1.29
157900	0.5550	-1.29
158000	0.5525	-1.29
158100	0.5500	-1.29
158200	0.5475	-1.29
158300	0.5450	-1.29
158400	0.5425	-1.29
158500	0.5400	-1.29
158600	0.5400	-1.29
158700	0.5375	-1.29
158800	0.5375	-1.29
158900	0.5350	-1.29
159000	0.5325	-1.28
159100	0.5325	-1.28
159200	0.5300	-1.28
159300	0.5275	-1.28
159400	0.5250	-1.28
159500	0.5225	-1.28
159600	0.5200	-1.27
159700	0.5175	-1.27
159800	0.5150	-1.27
159900	0.5125	-1.27
160000	0.5100	-1.26
160100	0.5075	-1.26
160200	0.5075	-1.26
160300	0.5050	-1.26
160400	0.5025	-1.26
160500	0.5000	-1.25
160600	0.4975	-1.25
160700	0.4975	-1.25
160800	0.4950	-1.25
160900	0.4950	-1.24
161000	0.4925	-1.24
161100	0.4925	-1.24
161200	0.4900	-1.24
161300	0.4900	-1.24
161400	0.4875	-1.24
161500	0.4875	-1.23
161600	0.4850	-1.23
161700	0.4850	-1.23
161800	0.4825	-1.23
161900	0.4825	-1.23
162000	0.4825	-1.23
162100	0.4800	-1.23
162200	0.4800	-1.23
162300	0.4800	-1.23
162400	0.4800	-1.23
162500	0.4800	-1.23
162600	0.4800	-1.23
162700	0.4800	-1.23
162800	0.4800	-1.23
162900	0.4800	-1.23
163000	0.4775	-1.23
163100	0.4775	-1.23
163200	0.4775	-1.23
163300	0.4775	-1.23
163400	0.4775	-1.23
163500	0.4775	-1.23
163600	0.4800	-1.23
163700	0.4800	-1.23
163800	0.4800	-1.23
163900	0.4800	-1.23
164000	0.4800	-1.23
164100	0.4800	-1.23
164200	0.4800	-1.23
164300	0.4825	-1.23
164400	0.4825	-1.23
164500	0.4825	-1.23
164600	0.4825	-1.24
164700	0.4850	-1.24
164800	0.4850	-1.24
164900	0.4850	-1.24
165000	0.4875	-1.24
165100	0.4875	-1.24
165200	0.4900	-1.24
165300	0.4925	-1.25
165400	0.4950	-1.25
165500	0.4950	-1.25
165600	0.4975	-1.25
165700	0.5000	-1.25
165800	0.5025	-1.26
165900	0.5025	-1.26
166000	0.5050	-1.26
166100	0.5075	-1.26
166200	0.5100	-1.26
166300	0.5100	-1.27
166400	0.5125	-1.27
166500	0.5125	-1.27
166600	0.5150	-1.27
166700	0.5175	-1.27
166800	0.5175	-1.27
166900	0.5200	-1.28
167000	0.5200	-1.28
167100	0.5200	-1.28
167200	0.5225	-1.28
167300	0.5225	-1.28
167400	0.5250	-1.28
167500	0.5250	-1.29
167600	0.5275	-1.29
167700	0.5275	-1.29
167800	0.5275	-1.29
167900	0.5300	-1.29
168000	0.5300	-1.29
168100	0.5300	-1.29
168200	0.5300	-1.29
168300	0.5300	-1.29
168400	0.5325	-1.29
168500	0.5325	-1.29
168600	0.5325	-1.29
168700	0.5325	-1.29
168800	0.5350	-1.29
168900	0.5350	-1.29
169000	0.5350	-1.29
169100	0.5350	-1.29
169200	0.5350	-1.29
169300	0.5350	-1.29
169400	0.5375	-1.29
169500	0.5350	-1.29
169600	0.5350	-1.29
169700	0.5325	-1.29
169800	0.5325	-1.29
169900	0.5325	-1.29
170000	0.5300	-1.29
170100	0.5300	-1.29
170200	0.5300	-1.29
170300	0.5300	-1.29
170400	0.5300	-1.29
170500	0.5300	-1.29
170600	0.5300	-1.29
170700	0.5300	-1.29
170800	0.5325	-1.29
170900	0.5325	-1.29
171000	0.5325	-1.29
171100	0.5325	-1.29
171200	0.5350	-1.29
171300	0.5350	-1.29
171400	0.5375	-1.29
171500	0.5375	-1.29
171600	0.5400	-1.29
171700	0.5375	-1.29
171800	0.5375	-1.29
171900	0.5375	-1.29
172000	0.5375	-1.29
172100	0.5375	-1.29
172200	0.5375	-1.29
172300	0.5375	-1.29
172400	0.5375	-1.29
172500	0.5375	-1.29
172600	0.5375	-1.29
172700	0.5400	-1.29
172800	0.5400	-1.29
172900	0.5400	-1.29
173000	0.5400	-1.29
173100	0.5400	-1.29
173200	0.5400	-1.29
173300	0.5425	-1.29
173400	0.5425	-1.29
173500	0.5425	-1.29
173600	0.5425	-1.29
173700	0.5450	-1.29
173800	0.5450	-1.29
173900	0.5475	-1.29
174000	0.5475	-1.29
174100	0.5500	-1.29
174200	0.5500	-1.29
174300	0.5525	-1.29
174400	0.5550	-1.29
174500	0.5550	-1.29
174600	0.5575	-1.29
174700	0.5600	-1.29
174800	0.5600	-1.29
174900	0.5625	-1.29
175000	0.5650	-1.29
175100	0.5650	-1.29
175200	0.5625	-1.29
175300	0.5600	-1.29
175400	0.5575	-1.29
175500	0.5550	-1.29
175600	0.5525	-1.29
175700	0.5500	-1.29
175800	0.5475	-1.29
175900	0.5450	-1.29
176000	0.5425	-1.28
176100	0.5425	-1.28
176200	0.5400	-1.28
176300	0.5375	-1.28
176400	0.5350	-1.28
176500	0.5325	-1.28
176600	0.5325	-1.28
176700	0.5300	-1.28
176800	0.5300	-1.27
176900	0.5275	-1.27
177000	0.5275	-1.27
177100	0.5250	-1.27
177200	0.5250	-1.27
177300	0.5225	-1.27
177400	0.5225	-1.27
177500	0.5225	-1.27
177600	0.5200	-1.27
177700	0.5200	-1.27
177800	0.5200	-1.27
177900	0.5200	-1.27
178000	0.5200	-1.27
178100	0.5200	-1.27
178200	0.5200	-1.27
178300	0.5200	-1.27
178400	0.5200	-1.27
178500	0.5200	-1.27
178600	0.5175	-1.27
178700	0.5175	-1.27
178800	0.5175	-1.27
178900	0.5175	-1.27
179000	0.5175	-1.27
179100	0.5175	-1.27
179200	0.5175	-1.27
179300	0.5175	-1.26
179400	0.5175	-1.26
179500	0.5175	-1.26
179600	0.5175	-1.26
179700	0.5175	-1.26
179800	0.5150	-1.26
179900	0.5150	-1.25
180000	0.5125	-1.25
180100	0.5125	-1.25
180200	0.5100	-1.24
180300	0.5100	-1.24
180400	0.5100	-1.24
180500	0.5100	-1.24
180600	0.5100	-1.24
180700	0.5100	-1.24
180800	0.5100	-1.24
180900	0.5100	-1.24
181000	0.5125	-1.24
181100	0.5125	-1.23
181200	0.5125	-1.23
181300	0.5125	-1.23
181400	0.5125	-1.23
181500	0.5150	-1.23
181600	0.5150	-1.23
181700	0.5150	-1.23
181800	0.5150	-1.23
181900	0.5150	-1.23
182000	0.5150	-1.23
182100	0.5175	-1.23
182200	0.5175	-1.22
182300	0.5175	-1.22
182400	0.5175	-1.22
182500	0.5175	-1.22
182600	0.5175	-1.22
182700	0.5175	-1.22
182800	0.5200	-1.22
182900	0.5200	-1.22
183000	0.5200	-1.22
183100	0.5225	-1.22
183200	0.5225	-1.22
183300	0.5250	-1.22
183400	0.5275	-1.22
183500	0.5275	-1.22
183600	0.5300	-1.22
183700	0.5300	-1.22
183800	0.5300	-1.22
183900	0.5325	-1.22
184000	0.5325	-1.22
184100	0.5325	-1.22
184200	0.5325	-1.22
184300	0.5325	-1.22
184400	0.5325	-1.22
184500	0.5325	-1.22
184600	0.5325	-1.22
184700	0.5325	-1.22
184800	0.5325	-1.22
184900	0.5325	-1.22
185000	0.5325	-1.22
185100	0.5325	-1.22
185200	0.5350	-1.22
185300	0.5350	-1.22
185400	0.5350	-1.23
185500	0.5375	-1.23
185600	0.5375	-1.23
185700	0.5375	-1.23
185800	0.5375	-1.23
185900	0.5400	-1.24
186000	0.5400	-1.24
186100	0.5400	-1.24
186200	0.5400	-1.24
186300	0.5400	-1.25
186400	0.5425	-1.25
186500	0.5425	-1.25
186600	0.5425	-1.25
186700	0.5425	-1.26
186800	0.5450	-1.26
186900	0.5450	-1.26
187000	0.5475	-1.26
187100	0.5475	-1.26
187200	0.5475	-1.26
187300	0.5475	-1.27
187400	0.5475	-1.27
187500	0.5475	-1.27
187600	0.5475	-1.27
187700	0.5475	-1.27
187800	0.5475	-1.27
187900	0.5450	-1.27
188000	0.5450	-1.27
188100	0.5450	-1.27
188200	0.5450	-1.27
188300	0.5450	-1.27
188400	0.5450	-1.27
188500	0.5450	-1.27
188600	0.5450	-1.27
188700	0.5450	-1.28
188800	0.5450	-1.28
188900	0.5450	-1.28
189000	0.5450	-1.28
189100	0.5450	-1.28
189200	0.5450	-1.28
189300	0.5450	-1.28
189400	0.5450	-1.28
189500	0.5425	-1.28
189600	0.5425	-1.28
189700	0.5425	-1.28
189800	0.5400	-1.28
189900	0.5400	-1.28
190000	0.5400	-1.28
190100	0.5400	-1.28
190200	0.5400	-1.28
190300	0.5375	-1.28
190400	0.5375	-1.28
190500	0.5375	-1.28
190600	0.5375	-1.28
190700	0.5375	-1.28
190800	0.5375	-1.28
190900	0.5375	-1.28
191000	0.5350	-1.28
191100	0.5350	-1.28
191200	0.5350	-1.28
191300	0.5350	-1.28
191400	0.5350	-1.28
191500	0.5350	-1.28
191600	0.5350	-1.28
191700	0.5350	-1.28
191800	0.5350	-1.28
191900	0.5350	-1.28
192000	0.5350	-1.28
192100	0.5350	-1.28
192200	0.5350	-1.28
192300	0.5350	-1.28
192400	0.5350	-1.28
192500	0.5375	-1.28
192600	0.5375	-1.28
192700	0.5375	-1.28
192800	0.5375	-1.28
192900	0.5375	-1.28
193000	0.5375	-1.28
193100	0.5375	-1.28
193200	0.5375	-1.28
193300	0.5375	-1.28
193400	0.5375	-1.28
193500	0.5400	-1.28
193600	0.5400	-1.28
193700	0.5400	-1.28
193800	0.5400	-1.28
193900	0.5400	-1.28
194000	0.5400	-1.28
194100	0.5400	-1.28
194200	0.5400	-1.28
194300	0.5400	-1.28
194400	0.5400	-1.28
194500	0.5400	-1.28
194600	0.5400	-1.27
194700	0.5400	-1.27
194800	0.5425	-1.27
194900	0.5425	-1.27
195000	0.5425	-1.27
195100	0.5425	-1.27
195200	0.5425	-1.27
195300	0.5450	-1.27
195400	0.5450	-1.27
195500	0.5450	-1.27
195600	0.5475	-1.27
195700	0.5500	-1.27
195800	0.5525	-1.27
195900	0.5550	-1.27
196000	0.5575	-1.27
196100	0.5600	-1.27
196200	0.5625	-1.27
196300	0.5650	-1.27
196400	0.5700	-1.27
196500	0.5725	-1.27
196600	0.5750	-1.27
196700	0.5775	-1.27
196800	0.5825	-1.28
196900	0.5850	-1.28
197000	0.5875	-1.28
197100	0.5900	-1.28
197200	0.5925	-1.28
197300	0.5950	-1.28
197400	0.6000	-1.28
197500	0.5975	-1.28
197600	0.5975	-1.28
197700	0.5950	-1.28
197800	0.5925	-1.28
197900	0.5925	-1.27
198000	0.5900	-1.27
198100	0.5900	-1.27
198200	0.5875	-1.27
198300	0.5875	-1.27
198400	0.5850	-1.26
198500	0.5850	-1.26
198600	0.5825	-1.26
198700	0.5825	-1.25
198800	0.5800	-1.25
198900	0.5800	-1.25
199000	0.5800	-1.24
199100	0.5800	-1.24
199200	0.5800	-1.24
199300	0.5800	-1.24
199400	0.5825	-1.23
199500	0.5850	-1.23
199600	0.5875	-1.23
199700	0.5900	-1.23
199800	0.5925	-1.23
[truncated: 2,398 more rows]
