# Supplementary material for: The genetic basis of aneuploidy tolerance in wild yeast
Source: eLife. 2020 Jan 7;9:e52063. doi: 10.7554/eLife.52063 (PMC6970514; doi:10.7554/eLife.52063)
Supplement: Figure 1—source data 1. [file elife-52063-fig1-data1.zip › A2vB2/A2vB2_n10_mito]

Bin start (bp)	MLE allele freq.	LOD score
0	0.0025	-1.60
100	0.0025	-1.60
200	0.0025	-1.60
300	0.0025	-1.60
400	0.0025	-1.60
500	0.0025	-1.46
600	0.0050	-1.40
700	0.0100	-1.38
800	0.0150	-1.37
900	0.0225	-1.35
1000	0.0300	-1.33
1100	0.0400	-1.31
1200	0.0500	-1.28
1300	0.0475	-1.21
1400	0.0450	-1.14
1500	0.0425	-1.06
1600	0.0375	-0.98
1700	0.0350	-0.89
1800	0.0350	-0.81
1900	0.0025	-0.15
2000	0.0075	-0.39
2100	0.0125	-0.56
2200	0.0200	-0.69
2300	0.0275	-0.81
2400	0.0350	-0.91
2500	0.0450	-1.00
2600	0.0550	-1.08
2700	0.0650	-1.15
2800	0.0700	-1.19
2900	0.0750	-1.23
3000	0.0800	-1.27
3100	0.0850	-1.31
3200	0.0900	-1.34
3300	0.0950	-1.37
3400	0.1000	-1.40
3500	0.1075	-1.43
3600	0.1125	-1.46
3700	0.1175	-1.48
3800	0.1100	-1.50
3900	0.1025	-1.52
4000	0.0950	-1.54
4100	0.0875	-1.56
4200	0.0800	-1.57
4300	0.0725	-1.58
4400	0.0650	-1.60
4500	0.0575	-1.60
4600	0.0500	-1.60
4700	0.0425	-1.56
4800	0.0350	-1.45
4900	0.0275	-1.14
5000	0.0225	-1.23
5100	0.0150	-1.32
5200	0.0100	-1.41
5300	0.0050	-1.53
5400	0.0025	-1.60
5500	0.0025	-1.60
5600	0.0025	-1.60
5700	0.0025	-1.60
5800	0.0025	-1.60
5900	0.0025	-1.60
6000	0.0025	-1.60
6100	0.0025	-1.60
6200	0.0025	-1.60
6300	0.0025	-1.60
6400	0.0025	-1.60
6500	0.0025	-1.60
6600	0.0025	-1.60
6700	0.0025	-1.60
6800	0.0025	-1.60
6900	0.0025	-1.60
7000	0.0025	-1.60
7100	0.0025	-1.60
7200	0.0025	-1.60
7300	0.0025	-1.60
7400	0.0025	-1.60
7500	0.0025	-1.60
7600	0.0025	-1.60
7700	0.0025	-1.60
7800	0.0025	-1.60
7900	0.0025	-1.60
8000	0.0025	-1.60
8100	0.0025	-1.60
8200	0.0025	-1.60
8300	0.0025	-1.60
8400	0.0025	-1.60
8500	0.0025	-1.60
8600	0.0025	-1.60
8700	0.0025	-1.60
8800	0.0025	-1.60
8900	0.0025	-1.60
9000	0.0025	-1.60
9100	0.0025	-1.60
9200	0.0025	-1.60
9300	0.0025	-1.60
9400	0.0025	-1.60
9500	0.0025	-1.60
9600	0.0025	-1.60
9700	0.0025	-1.60
9800	0.0025	-1.60
9900	0.0025	-1.60
10000	0.0025	-1.60
10100	0.0025	-1.60
10200	0.0050	-1.58
10300	0.0050	-1.54
10400	0.0075	-1.48
10500	0.0075	-1.46
10600	0.0100	-1.42
10700	0.0125	-1.36
10800	0.0150	-1.30
10900	0.0250	-1.19
11000	0.0375	-1.09
11100	0.0500	-1.00
11200	0.0650	-0.92
11300	0.0800	-0.83
11400	0.0950	-0.74
11500	0.1100	-0.86
11600	0.1250	-1.08
11700	0.1425	-1.19
11800	0.1575	-1.26
11900	0.1725	-1.31
12000	0.1900	-1.35
12100	0.2075	-1.37
12200	0.2225	-1.39
12300	0.2400	-1.41
12400	0.2575	-1.42
12500	0.2725	-1.43
12600	0.2900	-1.44
12700	0.3075	-1.45
12800	0.3200	-1.43
12900	0.3325	-1.41
13000	0.3350	-1.37
13100	0.3375	-1.31
13200	0.3425	-1.25
13300	0.3450	-1.19
13400	0.3500	-1.11
13500	0.3525	-1.03
13600	0.3550	-0.93
13700	0.3600	-0.82
13800	0.3550	-0.52
13900	0.3525	0.08
14000	0.3475	0.02
14100	0.3425	-0.03
14200	0.3400	-0.08
14300	0.3350	-0.13
14400	0.3325	-0.17
14500	0.3275	-0.21
14600	0.3225	-0.25
14700	0.3200	-0.29
14800	0.3150	-0.33
14900	0.3125	-0.36
15000	0.3075	-0.40
15100	0.3025	-0.43
15200	0.3000	-0.47
15300	0.2950	-0.50
15400	0.2925	-0.53
15500	0.2875	-0.56
15600	0.2825	-0.59
15700	0.2800	-0.62
15800	0.2750	-0.64
15900	0.2725	-0.67
16000	0.2675	-0.70
16100	0.2625	-0.73
16200	0.2600	-0.75
16300	0.2550	-0.78
16400	0.2525	-0.80
16500	0.2475	-0.83
16600	0.2425	-0.85
16700	0.2400	-0.87
16800	0.2350	-0.90
16900	0.2325	-0.92
17000	0.2275	-0.94
17100	0.2225	-0.97
17200	0.2200	-0.99
17300	0.2150	-1.01
17400	0.2125	-1.03
17500	0.2075	-1.05
17600	0.2050	-1.07
17700	0.2000	-1.09
17800	0.1950	-1.11
17900	0.1925	-1.13
18000	0.1875	-1.15
18100	0.1850	-1.17
18200	0.1800	-1.19
18300	0.1775	-1.21
18400	0.1725	-1.23
18500	0.1700	-1.25
18600	0.1650	-1.27
18700	0.1625	-1.28
18800	0.1575	-1.30
18900	0.1550	-1.32
19000	0.1500	-1.34
19100	0.1475	-1.35
19200	0.1425	-1.37
19300	0.1400	-1.39
19400	0.1350	-1.40
19500	0.1325	-1.42
19600	0.1275	-1.43
19700	0.1250	-1.44
19800	0.1200	-1.46
19900	0.1175	-1.47
20000	0.1150	-1.49
20100	0.1100	-1.50
20200	0.1075	-1.51
20300	0.1025	-1.52
20400	0.1000	-1.53
20500	0.0975	-1.54
20600	0.0925	-1.55
20700	0.0900	-1.56
20800	0.0875	-1.57
20900	0.0825	-1.58
21000	0.0800	-1.58
21100	0.0775	-1.59
21200	0.0725	-1.59
21300	0.0700	-1.60
21400	0.0675	-1.60
21500	0.0625	-1.60
21600	0.0600	-1.60
21700	0.0575	-1.60
21800	0.0550	-1.60
21900	0.0525	-1.60
22000	0.0475	-1.59
22100	0.0450	-1.59
22200	0.0425	-1.58
22300	0.0400	-1.57
22400	0.0375	-1.56
22500	0.0350	-1.55
22600	0.0325	-1.54
22700	0.0300	-1.53
22800	0.0275	-1.51
22900	0.0250	-1.49
23000	0.0225	-1.47
23100	0.0200	-1.45
23200	0.0175	-1.42
23300	0.0175	-1.39
23400	0.0150	-1.36
23500	0.0125	-1.33
23600	0.0100	-1.29
23700	0.0250	-1.45
23800	0.0425	-1.53
23900	0.0425	-1.54
24000	0.0450	-1.55
24100	0.0450	-1.55
24200	0.0450	-1.56
24300	0.0475	-1.57
24400	0.0475	-1.57
24500	0.0500	-1.58
24600	0.0500	-1.58
24700	0.0525	-1.58
24800	0.0525	-1.59
24900	0.0550	-1.59
25000	0.0550	-1.59
25100	0.0575	-1.60
25200	0.0575	-1.60
25300	0.0600	-1.60
25400	0.0600	-1.60
25500	0.0625	-1.60
25600	0.0650	-1.60
25700	0.0650	-1.60
25800	0.0675	-1.60
25900	0.0700	-1.60
26000	0.0700	-1.60
26100	0.0750	-1.59
26200	0.0800	-1.59
26300	0.0850	-1.59
26400	0.0925	-1.59
26500	0.0975	-1.58
26600	0.1025	-1.58
26700	0.1075	-1.58
26800	0.1150	-1.58
26900	0.1200	-1.57
27000	0.1250	-1.57
27100	0.1300	-1.57
27200	0.1375	-1.56
27300	0.1425	-1.56
27400	0.1400	-1.56
27500	0.1350	-1.55
27600	0.1300	-1.54
27700	0.1225	-1.52
27800	0.1175	-1.50
27900	0.1150	-1.47
28000	0.1100	-1.41
28100	0.1050	-1.32
28200	0.1000	-1.18
28300	0.0950	-0.93
28400	0.0875	-0.77
28500	0.0825	-0.85
28600	0.0775	-0.95
28700	0.0725	-1.08
28800	0.0675	-1.21
28900	0.0625	-1.31
29000	0.0575	-1.39
29100	0.0525	-1.46
29200	0.0475	-1.51
29300	0.0450	-1.55
29400	0.0400	-1.58
29500	0.0350	-1.60
29600	0.0300	-1.60
29700	0.0275	-1.60
29800	0.0225	-1.58
29900	0.0200	-1.55
30000	0.0150	-1.53
30100	0.0100	-1.51
30200	0.0050	-1.48
30300	0.0025	-1.42
30400	0.0025	-1.36
30500	0.0025	-1.39
30600	0.0025	-1.51
30700	0.0025	-1.60
30800	0.0025	-1.60
30900	0.0025	-1.60
31000	0.0025	-1.60
31100	0.0050	-1.58
31200	0.0050	-1.55
31300	0.0075	-1.51
31400	0.0100	-1.49
31500	0.0125	-1.47
31600	0.0125	-1.45
31700	0.0150	-1.44
31800	0.0175	-1.42
31900	0.0225	-1.41
32000	0.0250	-1.40
32100	0.0275	-1.40
32200	0.0300	-1.39
32300	0.0325	-1.39
32400	0.0375	-1.38
32500	0.0400	-1.38
32600	0.0450	-1.37
32700	0.0475	-1.37
32800	0.0525	-1.37
32900	0.0550	-1.37
33000	0.0600	-1.37
33100	0.0625	-1.37
33200	0.0675	-1.37
33300	0.0700	-1.43
33400	0.0750	-1.48
33500	0.0800	-1.51
33600	0.0700	-1.51
33700	0.0625	-1.49
33800	0.0575	-1.48
33900	0.0500	-1.46
34000	0.0425	-1.43
34100	0.0350	-1.39
34200	0.0300	-1.32
34300	0.0225	-1.27
34400	0.0175	-1.25
34500	0.0050	-1.53
34600	0.0025	-1.60
34700	0.0025	-1.60
34800	0.0025	-1.60
34900	0.0025	-1.60
35000	0.0025	-1.60
35100	0.0025	-1.60
35200	0.0025	-1.60
35300	0.0025	-1.60
35400	0.0025	-1.60
35500	0.0050	-1.57
35600	0.0075	-1.53
35700	0.0075	-1.48
35800	0.0100	-1.45
35900	0.0125	-1.42
36000	0.0125	-1.38
36100	0.0150	-1.33
36200	0.0150	-1.33
36300	0.0175	-1.36
36400	0.0175	-1.38
36500	0.0150	-1.40
36600	0.0150	-1.42
36700	0.0125	-1.44
36800	0.0125	-1.46
36900	0.0125	-1.48
37000	0.0100	-1.49
37100	0.0100	-1.50
37200	0.0100	-1.51
37300	0.0075	-1.52
37400	0.0075	-1.54
37500	0.0075	-1.55
37600	0.0075	-1.56
37700	0.0050	-1.57
37800	0.0050	-1.58
37900	0.0050	-1.58
38000	0.0050	-1.59
38100	0.0050	-1.60
38200	0.0050	-1.60
38300	0.0025	-1.60
38400	0.0025	-1.60
38500	0.0025	-1.60
38600	0.0025	-1.60
38700	0.0025	-1.60
38800	0.0025	-1.60
38900	0.0025	-1.60
39000	0.0025	-1.60
39100	0.0025	-1.60
39200	0.0025	-1.60
39300	0.0025	-1.60
39400	0.0025	-1.60
39500	0.0025	-1.60
39600	0.0025	-1.60
39700	0.0025	-1.60
39800	0.0025	-1.60
39900	0.0025	-1.60
40000	0.0025	-1.60
40100	0.0025	-1.60
40200	0.0025	-1.60
40300	0.0025	-1.60
40400	0.0025	-1.60
40500	0.0025	-1.60
40600	0.0025	-1.60
40700	0.0025	-1.58
40800	0.0050	-1.60
40900	0.0050	-1.60
41000	0.0075	-1.59
41100	0.0100	-1.60
41200	0.0125	-1.60
41300	0.0150	-1.60
41400	0.0175	-1.60
41500	0.0200	-1.60
41600	0.0225	-1.60
41700	0.0250	-1.60
41800	0.0275	-1.60
41900	0.0325	-1.60
42000	0.0350	-1.60
42100	0.0400	-1.60
42200	0.0425	-1.60
42300	0.0475	-1.60
42400	0.0500	-1.60
42500	0.0550	-1.60
42600	0.0600	-1.60
42700	0.0625	-1.60
42800	0.0675	-1.60
42900	0.0725	-1.60
43000	0.0750	-1.60
43100	0.0800	-1.60
43200	0.0850	-1.60
43300	0.0900	-1.60
43400	0.0925	-1.60
43500	0.0975	-1.60
43600	0.1025	-1.60
43700	0.1075	-1.60
43800	0.1125	-1.60
43900	0.1175	-1.60
44000	0.1275	-1.60
44100	0.1350	-1.60
44200	0.1450	-1.60
44300	0.1550	-1.59
44400	0.1650	-1.59
44500	0.1750	-1.59
44600	0.1850	-1.59
44700	0.1950	-1.59
44800	0.2050	-1.58
44900	0.2150	-1.58
45000	0.2200	-1.58
45100	0.2225	-1.58
45200	0.2275	-1.58
45300	0.2150	-1.58
45400	0.2175	-1.59
45500	0.2225	-1.59
45600	0.2275	-1.59
45700	0.2325	-1.59
45800	0.2375	-1.59
45900	0.2425	-1.59
46000	0.2500	-1.59
46100	0.2575	-1.59
46200	0.2650	-1.60
46300	0.2700	-1.60
46400	0.2775	-1.60
46500	0.2850	-1.60
46600	0.2925	-1.60
46700	0.3000	-1.60
46800	0.3050	-1.60
46900	0.3125	-1.60
47000	0.3200	-1.60
47100	0.3275	-1.60
47200	0.3350	-1.60
47300	0.3400	-1.60
47400	0.3475	-1.60
47500	0.3550	-1.60
47600	0.3625	-1.60
47700	0.3700	-1.60
47800	0.3775	-1.60
47900	0.3825	-1.60
48000	0.3900	-1.60
48100	0.3975	-1.60
48200	0.3825	-1.60
48300	0.3675	-1.60
48400	0.3525	-1.60
48500	0.3375	-1.60
48600	0.3225	-1.59
48700	0.3075	-1.58
48800	0.3175	-1.59
48900	0.3250	-1.59
49000	0.3325	-1.59
49100	0.3400	-1.59
49200	0.3475	-1.60
49300	0.3550	-1.60
49400	0.3650	-1.60
49500	0.3725	-1.60
49600	0.3800	-1.60
49700	0.3875	-1.60
49800	0.3500	-1.60
49900	0.3150	-1.60
50000	0.2775	-1.60
50100	0.2400	-1.60
50200	0.2050	-1.60
50300	0.1675	-1.60
50400	0.1325	-1.60
50500	0.0975	-1.60
50600	0.0650	-1.60
50700	0.0350	-1.60
50800	0.0100	-1.60
50900	0.0025	-1.60
51000	0.0025	-0.73
51100	0.1275	-1.51
51200	0.2025	-1.53
51300	0.2650	-1.55
51400	0.3025	-1.56
51500	0.3250	-1.56
51600	0.3475	-1.56
51700	0.3725	-1.57
51800	0.3950	-1.57
51900	0.4175	-1.58
52000	0.4400	-1.58
52100	0.4625	-1.58
52200	0.4700	-1.58
52300	0.4775	-1.58
52400	0.4875	-1.59
52500	0.4950	-1.59
52600	0.5025	-1.59
52700	0.5100	-1.59
52800	0.5175	-1.59
52900	0.5250	-1.59
53000	0.5325	-1.59
53100	0.5400	-1.59
53200	0.5150	-1.59
53300	0.4825	-1.60
53400	0.4475	-1.60
53500	0.4150	-1.60
53600	0.3825	-1.60
53700	0.3475	-1.60
53800	0.3150	-1.60
53900	0.2800	-1.60
54000	0.2475	-1.60
54100	0.2150	-1.60
54200	0.1825	-1.60
54300	0.1500	-1.60
54400	0.1175	-1.60
54500	0.0875	-1.60
54600	0.0575	-1.60
54700	0.0300	-1.60
54800	0.0100	-1.60
54900	0.0025	-1.60
55000	0.0300	-1.59
55100	0.0825	-1.58
55200	0.0875	-1.58
55300	0.0800	-1.58
55400	0.0750	-1.57
55500	0.0700	-1.57
55600	0.0650	-1.56
55700	0.0575	-1.55
55800	0.0525	-1.55
55900	0.0475	-1.54
56000	0.0425	-1.53
56100	0.0375	-1.52
56200	0.0325	-1.50
56300	0.0275	-1.49
56400	0.0250	-1.47
56500	0.0200	-1.45
56600	0.0175	-1.42
56700	0.0125	-1.39
56800	0.0100	-1.36
56900	0.0075	-1.31
57000	0.0050	-1.25
57100	0.0025	-1.18
57200	0.0025	-1.08
57300	0.0025	-1.01
57400	0.0025	-1.05
57500	0.0025	-1.09
57600	0.0025	-1.13
57700	0.0025	-1.16
57800	0.0025	-1.19
57900	0.0025	-1.21
58000	0.0025	-1.23
58100	0.0025	-1.26
58200	0.0025	-1.28
58300	0.0025	-1.30
58400	0.0025	-1.32
58500	0.0025	-1.34
58600	0.0025	-1.36
58700	0.0025	-1.39
58800	0.0025	-1.41
58900	0.0025	-1.43
59000	0.0025	-1.45
59100	0.0025	-1.48
59200	0.0025	-1.49
59300	0.0025	-1.52
59400	0.0025	-1.55
59500	0.0025	-1.57
59600	0.0025	-1.59
59700	0.0025	-1.60
59800	0.0025	-1.60
59900	0.0025	-1.60
60000	0.0025	-1.60
60100	0.0025	-1.60
60200	0.0025	-1.60
60300	0.0025	-1.60
60400	0.0025	-1.60
60500	0.0025	-1.60
60600	0.0025	-1.60
60700	0.0025	-1.60
60800	0.0025	-1.60
60900	0.0025	-1.60
61000	0.0025	-1.60
61100	0.0050	-1.59
61200	0.0050	-1.55
61300	0.0075	-1.51
61400	0.0100	-1.48
61500	0.0100	-1.46
61600	0.0125	-1.42
61700	0.0150	-1.40
61800	0.0175	-1.36
61900	0.0200	-1.34
62000	0.0225	-1.31
62100	0.0275	-1.28
62200	0.0300	-1.25
62300	0.0325	-1.23
62400	0.0375	-1.20
62500	0.0400	-1.17
62600	0.0425	-1.14
62700	0.0475	-1.11
62800	0.0475	-1.04
62900	0.0500	-0.97
63000	0.0500	-1.15
63100	0.0500	-1.36
63200	0.0525	-1.48
63300	0.0525	-1.54
63400	0.0550	-1.58
63500	0.0525	-1.58
63600	0.0500	-1.58
63700	0.0475	-1.58
63800	0.0475	-1.58
63900	0.0450	-1.58
64000	0.0425	-1.58
64100	0.0425	-1.58
64200	0.0400	-1.58
64300	0.0375	-1.58
64400	0.0375	-1.58
64500	0.0350	-1.58
64600	0.0350	-1.58
64700	0.0325	-1.58
64800	0.0325	-1.58
64900	0.0300	-1.59
65000	0.0300	-1.59
65100	0.0250	-1.58
65200	0.0225	-1.58
65300	0.0200	-1.57
65400	0.0175	-1.56
65500	0.0150	-1.54
65600	0.0125	-1.52
65700	0.0125	-1.44
65800	0.0125	-1.36
65900	0.0125	-1.31
66000	0.0125	-1.50
66100	0.0175	-1.50
66200	0.0250	-1.50
66300	0.0300	-1.51
66400	0.0375	-1.51
66500	0.0450	-1.51
66600	0.0525	-1.50
66700	0.0600	-1.50
66800	0.0675	-1.50
66900	0.0775	-1.50
67000	0.0850	-1.50
67100	0.0925	-1.50
67200	0.1025	-1.50
67300	0.1100	-1.50
67400	0.1150	-1.48
67500	0.1200	-1.46
67600	0.1225	-1.45
67700	0.1275	-1.43
67800	0.1325	-1.41
67900	0.1275	-1.39
68000	0.1250	-1.38
68100	0.1200	-1.36
68200	0.1175	-1.34
68300	0.1125	-1.32
68400	0.1100	-1.29
68500	0.1050	-1.27
68600	0.1025	-1.23
68700	0.1000	-1.19
68800	0.0950	-1.15
68900	0.0525	-1.09
69000	0.0175	-1.24
69100	0.0025	-1.60
69200	0.0025	-1.60
69300	0.0025	-1.53
69400	0.0025	-1.36
69500	0.0025	-1.21
69600	0.0075	-1.48
69700	0.0250	-1.58
69800	0.0475	-1.60
69900	0.0625	-1.60
70000	0.0800	-1.59
70100	0.0975	-1.57
70200	0.1150	-1.54
70300	0.1325	-1.52
70400	0.1500	-1.49
70500	0.1675	-1.46
70600	0.1875	-1.43
70700	0.1950	-1.39
70800	0.2025	-1.34
70900	0.2125	-1.28
71000	0.2200	-1.20
71100	0.2275	-1.11
71200	0.2350	-1.00
71300	0.2425	-0.87
71400	0.2525	-0.72
71500	0.2600	-0.52
71600	0.2675	-1.07
71700	0.2700	-1.25
71800	0.2725	-1.38
71900	0.2750	-1.47
72000	0.2550	-1.49
72100	0.2325	-1.51
72200	0.2100	-1.53
72300	0.1900	-1.55
72400	0.1675	-1.57
72500	0.1475	-1.59
72600	0.1250	-1.60
72700	0.1050	-1.60
72800	0.0850	-1.60
72900	0.0650	-1.59
73000	0.0475	-1.56
73100	0.0300	-1.51
73200	0.0175	-1.41
73300	0.0050	-1.21
73400	0.0025	-0.87
73500	0.0025	-0.92
73600	0.0025	-0.96
73700	0.0025	-1.00
73800	0.0025	-1.03
73900	0.0025	-1.06
74000	0.0025	-1.09
74100	0.0025	-1.12
74200	0.0025	-1.15
74300	0.0025	-1.17
74400	0.0025	-1.20
74500	0.0025	-1.23
74600	0.0025	-1.26
74700	0.0025	-1.28
74800	0.0025	-1.31
74900	0.0025	-1.34
75000	0.0025	-1.37
75100	0.0025	-1.40
75200	0.0025	-1.43
75300	0.0025	-1.46
75400	0.0025	-1.49
75500	0.0025	-1.54
75600	0.0025	-1.57
75700	0.0025	-1.60
75800	0.0025	-1.60
75900	0.0025	-1.60
76000	0.0025	-1.60
76100	0.0025	-1.60
76200	0.0025	-1.60
76300	0.0025	-1.60
76400	0.0075	-1.48
76500	0.0150	-1.48
76600	0.0250	-1.51
76700	0.0250	-1.31
76800	0.0250	-1.16
76900	0.0250	-1.41
77000	0.0250	-1.56
77100	0.0275	-1.60
77200	0.0275	-1.59
77300	0.0425	-1.60
77400	0.0575	-1.60
77500	0.0750	-1.60
77600	0.0800	-1.60
77700	0.0825	-1.60
77800	0.0875	-1.60
77900	0.0900	-1.60
78000	0.0950	-1.60
78100	0.0975	-1.60
78200	0.1025	-1.60
78300	0.1075	-1.60
78400	0.1100	-1.60
78500	0.1150	-1.60
78600	0.1200	-1.60
78700	0.1225	-1.59
78800	0.1250	-1.59
78900	0.1300	-1.59
79000	0.1325	-1.59
79100	0.1375	-1.58
79200	0.1400	-1.58
79300	0.1450	-1.58
79400	0.1475	-1.58
79500	0.1500	-1.57
79600	0.1550	-1.57
79700	0.1575	-1.57
79800	0.1625	-1.56
79900	0.1650	-1.56
80000	0.1700	-1.55
80100	0.1725	-1.55
80200	0.1775	-1.55
80300	0.1825	-1.54
80400	0.1750	-1.52
80500	0.1675	-1.48
80600	0.1600	-1.44
80700	0.1525	-1.38
80800	0.1450	-1.29
80900	0.1375	-1.16
81000	0.1325	-0.93
81100	0.1250	-0.64
81200	0.1175	-0.75
81300	0.1100	-0.88
81400	0.1025	-1.04
81500	0.0950	-1.16
81600	0.0875	-1.27
81700	0.0725	-1.18
81800	0.0575	-1.04
81900	0.0425	-1.01
82000	0.0275	-1.15
82100	0.0150	-1.33
82200	0.0050	-1.57
82300	0.0025	-1.60
82400	0.0025	-1.60
82500	0.0050	-1.60
82600	0.0075	-1.57
82700	0.0125	-1.56
82800	0.0175	-1.56
82900	0.0250	-1.56
83000	0.0300	-1.56
83100	0.0375	-1.55
83200	0.0450	-1.55
83300	0.0550	-1.55
83400	0.0625	-1.55
83500	0.0700	-1.55
83600	0.0800	-1.55
83700	0.0900	-1.55
83800	0.0875	-1.52
83900	0.0875	-1.48
84000	0.0875	-1.44
84100	0.0875	-1.38
84200	0.0875	-1.30
84300	0.0875	-1.20
84400	0.0875	-1.05
84500	0.0875	-0.88
84600	0.0875	-0.78
84700	0.0875	-0.80
84800	0.0850	-0.79
84900	0.0850	-0.82
85000	0.0850	-0.85
85100	0.0850	-0.87
85200	0.0850	-0.90
