# Supplementary material for: The genetic basis of aneuploidy tolerance in wild yeast
Source: eLife. 2020 Jan 7;9:e52063. doi: 10.7554/eLife.52063 (PMC6970514; doi:10.7554/eLife.52063)
Supplement: Figure 1—source data 1. [file elife-52063-fig1-data1.zip › A2vB2/A2vB2_n10_ch11]

Bin start (bp)	MLE allele freq.	LOD score
0	0.2600	-1.10
100	0.2600	-1.10
200	0.2600	-1.10
300	0.2600	-1.10
400	0.2600	-1.10
500	0.2600	-1.10
600	0.2600	-1.10
700	0.2600	-1.10
800	0.2600	-1.10
900	0.2625	-1.10
1000	0.2625	-1.10
1100	0.2625	-1.10
1200	0.2625	-1.10
1300	0.2625	-1.10
1400	0.2625	-1.10
1500	0.2625	-1.10
1600	0.2625	-1.10
1700	0.2850	-1.16
1800	0.2900	-1.19
1900	0.2950	-1.22
2000	0.3000	-1.25
2100	0.3050	-1.28
2200	0.3075	-1.31
2300	0.3125	-1.33
2400	0.3175	-1.36
2500	0.3225	-1.38
2600	0.3275	-1.40
2700	0.3325	-1.42
2800	0.3375	-1.44
2900	0.3425	-1.46
3000	0.3450	-1.48
3100	0.3500	-1.49
3200	0.3550	-1.51
3300	0.3600	-1.52
3400	0.3600	-1.52
3500	0.3600	-1.53
3600	0.3600	-1.54
3700	0.3600	-1.54
3800	0.3600	-1.55
3900	0.3600	-1.55
4000	0.3600	-1.55
4100	0.3575	-1.55
4200	0.3575	-1.55
4300	0.3575	-1.56
4400	0.3550	-1.56
4500	0.3550	-1.56
4600	0.3525	-1.56
4700	0.3525	-1.56
4800	0.3525	-1.56
4900	0.3525	-1.57
5000	0.3525	-1.57
5100	0.3525	-1.57
5200	0.3550	-1.57
5300	0.3550	-1.57
5400	0.3575	-1.58
5500	0.3575	-1.58
5600	0.3600	-1.58
5700	0.3625	-1.58
5800	0.3650	-1.58
5900	0.3675	-1.58
6000	0.3700	-1.58
6100	0.3725	-1.59
6200	0.3725	-1.59
6300	0.3750	-1.59
6400	0.3775	-1.59
6500	0.3800	-1.59
6600	0.3825	-1.59
6700	0.3825	-1.59
6800	0.3850	-1.59
6900	0.3875	-1.59
7000	0.3875	-1.59
7100	0.3900	-1.58
7200	0.3925	-1.58
7300	0.3925	-1.58
7400	0.3950	-1.58
7500	0.3975	-1.58
7600	0.3975	-1.58
7700	0.3950	-1.58
7800	0.3900	-1.58
7900	0.3875	-1.58
8000	0.3850	-1.58
8100	0.3825	-1.59
8200	0.3825	-1.59
8300	0.3800	-1.59
8400	0.3800	-1.59
8500	0.3800	-1.59
8600	0.3800	-1.59
8700	0.3800	-1.59
8800	0.3825	-1.59
8900	0.3850	-1.60
9000	0.3875	-1.60
9100	0.3875	-1.60
9200	0.3900	-1.60
9300	0.3875	-1.60
9400	0.3875	-1.60
9500	0.3850	-1.60
9600	0.3850	-1.60
9700	0.3850	-1.60
9800	0.3825	-1.60
9900	0.3825	-1.60
10000	0.3825	-1.60
10100	0.3800	-1.60
10200	0.3800	-1.60
10300	0.3775	-1.60
10400	0.3775	-1.60
10500	0.3775	-1.60
10600	0.3750	-1.60
10700	0.3750	-1.60
10800	0.3750	-1.60
10900	0.3725	-1.60
11000	0.3725	-1.60
11100	0.3700	-1.59
11200	0.3700	-1.59
11300	0.3675	-1.59
11400	0.3675	-1.59
11500	0.3650	-1.59
11600	0.3650	-1.59
11700	0.3650	-1.59
11800	0.3625	-1.59
11900	0.3625	-1.59
12000	0.3625	-1.58
12100	0.3625	-1.58
12200	0.3625	-1.58
12300	0.3625	-1.58
12400	0.3625	-1.58
12500	0.3650	-1.58
12600	0.3650	-1.58
12700	0.3650	-1.58
12800	0.3650	-1.58
12900	0.3650	-1.58
13000	0.3625	-1.58
13100	0.3625	-1.58
13200	0.3625	-1.58
13300	0.3600	-1.58
13400	0.3600	-1.58
13500	0.3625	-1.58
13600	0.3625	-1.58
13700	0.3625	-1.58
13800	0.3625	-1.58
13900	0.3650	-1.58
14000	0.3650	-1.58
14100	0.3650	-1.58
14200	0.3650	-1.58
14300	0.3650	-1.58
14400	0.3650	-1.58
14500	0.3650	-1.58
14600	0.3650	-1.58
14700	0.3650	-1.58
14800	0.3650	-1.58
14900	0.3650	-1.58
15000	0.3675	-1.58
15100	0.3675	-1.58
15200	0.3675	-1.58
15300	0.3675	-1.58
15400	0.3675	-1.58
15500	0.3675	-1.58
15600	0.3675	-1.58
15700	0.3675	-1.58
15800	0.3675	-1.58
15900	0.3700	-1.58
16000	0.3675	-1.58
16100	0.3700	-1.58
16200	0.3700	-1.58
16300	0.3700	-1.58
16400	0.3700	-1.58
16500	0.3725	-1.58
16600	0.3725	-1.58
16700	0.3725	-1.58
16800	0.3750	-1.58
16900	0.3750	-1.58
17000	0.3775	-1.58
17100	0.3800	-1.58
17200	0.3825	-1.58
17300	0.3825	-1.58
17400	0.3825	-1.58
17500	0.3825	-1.58
17600	0.3825	-1.58
17700	0.3825	-1.58
17800	0.3825	-1.58
17900	0.3825	-1.58
18000	0.3825	-1.58
18100	0.3825	-1.58
18200	0.3825	-1.58
18300	0.3850	-1.58
18400	0.3850	-1.58
18500	0.3850	-1.58
18600	0.3850	-1.58
18700	0.3875	-1.58
18800	0.3900	-1.58
18900	0.3925	-1.58
19000	0.3925	-1.57
19100	0.3975	-1.57
19200	0.4025	-1.57
19300	0.4075	-1.57
19400	0.4150	-1.57
19500	0.4200	-1.57
19600	0.4250	-1.57
19700	0.4325	-1.57
19800	0.4375	-1.58
19900	0.4425	-1.58
20000	0.4475	-1.58
20100	0.4525	-1.58
20200	0.4575	-1.58
20300	0.4525	-1.58
20400	0.4450	-1.58
20500	0.4350	-1.58
20600	0.4275	-1.58
20700	0.4225	-1.58
20800	0.4200	-1.58
20900	0.4150	-1.58
21000	0.4100	-1.58
21100	0.4075	-1.58
21200	0.4050	-1.58
21300	0.4025	-1.58
21400	0.4000	-1.57
21500	0.3950	-1.57
21600	0.3925	-1.57
21700	0.3900	-1.56
21800	0.3900	-1.56
21900	0.3900	-1.56
22000	0.3875	-1.56
22100	0.3875	-1.56
22200	0.3850	-1.56
22300	0.3825	-1.56
22400	0.3825	-1.56
22500	0.3825	-1.56
22600	0.3800	-1.56
22700	0.3800	-1.56
22800	0.3800	-1.56
22900	0.3800	-1.56
23000	0.3825	-1.56
23100	0.3825	-1.56
23200	0.3850	-1.56
23300	0.3850	-1.56
23400	0.3875	-1.56
23500	0.3875	-1.56
23600	0.3900	-1.56
23700	0.3925	-1.56
23800	0.3950	-1.55
23900	0.3975	-1.55
24000	0.4000	-1.55
24100	0.4000	-1.55
24200	0.4050	-1.55
24300	0.4025	-1.55
24400	0.4025	-1.55
24500	0.4000	-1.55
24600	0.3975	-1.55
24700	0.3950	-1.56
24800	0.3950	-1.56
24900	0.3925	-1.56
25000	0.3900	-1.56
25100	0.3875	-1.56
25200	0.3875	-1.56
25300	0.3850	-1.56
25400	0.3825	-1.56
25500	0.3800	-1.56
25600	0.3800	-1.56
25700	0.3800	-1.56
25800	0.3775	-1.56
25900	0.3775	-1.56
26000	0.3775	-1.56
26100	0.3750	-1.56
26200	0.3750	-1.56
26300	0.3750	-1.56
26400	0.3750	-1.56
26500	0.3750	-1.56
26600	0.3725	-1.56
26700	0.3725	-1.56
26800	0.3725	-1.56
26900	0.3725	-1.56
27000	0.3700	-1.56
27100	0.3675	-1.56
27200	0.3650	-1.56
27300	0.3625	-1.56
27400	0.3625	-1.56
27500	0.3600	-1.55
27600	0.3575	-1.55
27700	0.3575	-1.55
27800	0.3550	-1.55
27900	0.3550	-1.55
28000	0.3525	-1.55
28100	0.3525	-1.55
28200	0.3500	-1.55
28300	0.3500	-1.55
28400	0.3475	-1.55
28500	0.3475	-1.54
28600	0.3450	-1.54
28700	0.3450	-1.54
28800	0.3425	-1.54
28900	0.3400	-1.54
29000	0.3375	-1.54
29100	0.3375	-1.53
29200	0.3350	-1.53
29300	0.3325	-1.53
29400	0.3300	-1.53
29500	0.3275	-1.52
29600	0.3250	-1.52
29700	0.3225	-1.51
29800	0.3200	-1.51
29900	0.3175	-1.50
30000	0.3150	-1.50
30100	0.3100	-1.49
30200	0.3050	-1.49
30300	0.3025	-1.48
30400	0.2975	-1.48
30500	0.2950	-1.47
30600	0.2925	-1.47
30700	0.2900	-1.46
30800	0.2875	-1.46
30900	0.2875	-1.46
31000	0.2875	-1.46
31100	0.2850	-1.46
31200	0.2850	-1.46
31300	0.2850	-1.46
31400	0.2850	-1.46
31500	0.2850	-1.47
31600	0.2850	-1.47
31700	0.2850	-1.47
31800	0.2850	-1.47
31900	0.2875	-1.48
32000	0.2900	-1.48
32100	0.2925	-1.48
32200	0.2950	-1.49
32300	0.2975	-1.50
32400	0.3000	-1.50
32500	0.3025	-1.51
32600	0.3075	-1.51
32700	0.3125	-1.52
32800	0.3175	-1.53
32900	0.3200	-1.53
33000	0.3250	-1.54
33100	0.3275	-1.54
33200	0.3300	-1.55
33300	0.3325	-1.55
33400	0.3375	-1.56
33500	0.3400	-1.56
33600	0.3425	-1.56
33700	0.3450	-1.56
33800	0.3475	-1.57
33900	0.3500	-1.57
34000	0.3525	-1.57
34100	0.3550	-1.58
34200	0.3575	-1.58
34300	0.3575	-1.58
34400	0.3600	-1.58
34500	0.3600	-1.58
34600	0.3600	-1.58
34700	0.3600	-1.58
34800	0.3575	-1.57
34900	0.3575	-1.57
35000	0.3575	-1.57
35100	0.3575	-1.57
35200	0.3575	-1.57
35300	0.3575	-1.56
35400	0.3575	-1.56
35500	0.3575	-1.56
35600	0.3575	-1.56
35700	0.3575	-1.55
35800	0.3575	-1.55
35900	0.3575	-1.55
36000	0.3575	-1.55
36100	0.3550	-1.55
36200	0.3550	-1.55
36300	0.3525	-1.54
36400	0.3525	-1.54
36500	0.3500	-1.54
36600	0.3475	-1.54
36700	0.3475	-1.54
36800	0.3450	-1.53
36900	0.3450	-1.53
37000	0.3425	-1.53
37100	0.3400	-1.53
37200	0.3400	-1.52
37300	0.3375	-1.52
37400	0.3350	-1.51
37500	0.3325	-1.51
37600	0.3300	-1.50
37700	0.3250	-1.49
37800	0.3225	-1.48
37900	0.3175	-1.47
38000	0.3125	-1.46
38100	0.3100	-1.45
38200	0.3050	-1.44
38300	0.3000	-1.42
38400	0.2975	-1.41
38500	0.2925	-1.39
38600	0.2875	-1.37
38700	0.2850	-1.36
38800	0.2825	-1.35
38900	0.2800	-1.34
39000	0.2800	-1.33
39100	0.2775	-1.32
39200	0.2775	-1.31
39300	0.2750	-1.30
39400	0.2725	-1.28
39500	0.2725	-1.27
39600	0.2700	-1.26
39700	0.2675	-1.25
39800	0.2675	-1.23
39900	0.2650	-1.22
40000	0.2675	-1.21
40100	0.2675	-1.20
40200	0.2675	-1.19
40300	0.2675	-1.18
40400	0.2700	-1.17
40500	0.2700	-1.16
40600	0.2675	-1.15
40700	0.2675	-1.14
40800	0.2700	-1.13
40900	0.2700	-1.12
41000	0.2700	-1.12
41100	0.2725	-1.11
41200	0.2725	-1.10
41300	0.2725	-1.10
41400	0.2750	-1.09
41500	0.2750	-1.08
41600	0.2775	-1.07
41700	0.2775	-1.07
41800	0.2775	-1.06
41900	0.2800	-1.05
42000	0.2800	-1.04
42100	0.2825	-1.03
42200	0.2825	-1.02
42300	0.2850	-1.02
42400	0.2850	-1.02
42500	0.2825	-1.03
42600	0.2825	-1.03
42700	0.2825	-1.04
42800	0.2825	-1.04
42900	0.2800	-1.04
43000	0.2800	-1.04
43100	0.2775	-1.04
43200	0.2750	-1.04
43300	0.2750	-1.04
43400	0.2725	-1.04
43500	0.2725	-1.04
43600	0.2725	-1.05
43700	0.2725	-1.05
43800	0.2750	-1.05
43900	0.2750	-1.05
44000	0.2750	-1.06
44100	0.2750	-1.06
44200	0.2750	-1.06
44300	0.2750	-1.06
44400	0.2750	-1.06
44500	0.2750	-1.06
44600	0.2775	-1.07
44700	0.2775	-1.07
44800	0.2775	-1.08
44900	0.2775	-1.08
45000	0.2800	-1.08
45100	0.2800	-1.08
45200	0.2800	-1.08
45300	0.2825	-1.08
45400	0.2825	-1.07
45500	0.2825	-1.07
45600	0.2825	-1.07
45700	0.2825	-1.07
45800	0.2825	-1.06
45900	0.2825	-1.05
46000	0.2825	-1.04
46100	0.2825	-1.04
46200	0.2825	-1.03
46300	0.2800	-1.02
46400	0.2800	-1.01
46500	0.2800	-1.01
46600	0.2800	-1.00
46700	0.2800	-1.00
46800	0.2775	-1.00
46900	0.2750	-1.00
47000	0.2750	-0.99
47100	0.2725	-0.99
47200	0.2700	-0.98
47300	0.2650	-0.97
47400	0.2650	-0.97
47500	0.2650	-0.97
47600	0.2625	-0.96
47700	0.2600	-0.95
47800	0.2575	-0.94
47900	0.2550	-0.93
48000	0.2525	-0.91
48100	0.2525	-0.90
48200	0.2475	-0.89
48300	0.2450	-0.87
48400	0.2425	-0.86
48500	0.2375	-0.85
48600	0.2350	-0.84
48700	0.2350	-0.83
48800	0.2325	-0.82
48900	0.2300	-0.80
49000	0.2275	-0.79
49100	0.2250	-0.78
49200	0.2225	-0.77
49300	0.2200	-0.76
49400	0.2175	-0.74
49500	0.2175	-0.73
49600	0.2150	-0.72
49700	0.2125	-0.71
49800	0.2100	-0.70
49900	0.2100	-0.69
50000	0.2125	-0.68
50100	0.2125	-0.68
50200	0.2125	-0.67
50300	0.2150	-0.66
50400	0.2150	-0.66
50500	0.2150	-0.65
50600	0.2125	-0.64
50700	0.2125	-0.63
50800	0.2125	-0.62
50900	0.2100	-0.61
51000	0.2075	-0.61
51100	0.2050	-0.61
51200	0.2025	-0.60
51300	0.2000	-0.60
51400	0.2000	-0.60
51500	0.1975	-0.59
51600	0.1950	-0.59
51700	0.1925	-0.58
51800	0.1925	-0.58
51900	0.1900	-0.58
52000	0.1900	-0.57
52100	0.1875	-0.57
52200	0.1825	-0.56
52300	0.1800	-0.55
52400	0.1800	-0.54
52500	0.1775	-0.53
52600	0.1750	-0.52
52700	0.1725	-0.51
52800	0.1700	-0.50
52900	0.1675	-0.50
53000	0.1650	-0.49
53100	0.1625	-0.48
53200	0.1600	-0.47
53300	0.1600	-0.47
53400	0.1575	-0.45
53500	0.1550	-0.44
53600	0.1550	-0.43
53700	0.1525	-0.41
53800	0.1525	-0.40
53900	0.1500	-0.39
54000	0.1550	-0.40
54100	0.1575	-0.41
54200	0.1600	-0.41
54300	0.1625	-0.42
54400	0.1625	-0.43
54500	0.1650	-0.44
54600	0.1650	-0.45
54700	0.1675	-0.45
54800	0.1675	-0.46
54900	0.1700	-0.47
55000	0.1700	-0.47
55100	0.1725	-0.48
55200	0.1725	-0.49
55300	0.1750	-0.50
55400	0.1750	-0.51
55500	0.1775	-0.51
55600	0.1775	-0.52
55700	0.1800	-0.52
55800	0.1825	-0.53
55900	0.1825	-0.53
56000	0.1850	-0.54
56100	0.1875	-0.54
56200	0.1875	-0.54
56300	0.1900	-0.55
56400	0.1875	-0.55
56500	0.1875	-0.54
56600	0.1875	-0.54
56700	0.1850	-0.54
56800	0.1850	-0.54
56900	0.1850	-0.55
57000	0.1850	-0.55
57100	0.1850	-0.55
57200	0.1825	-0.55
57300	0.1825	-0.56
57400	0.1825	-0.56
57500	0.1825	-0.56
57600	0.1825	-0.57
57700	0.1825	-0.58
57800	0.1825	-0.58
57900	0.1800	-0.59
58000	0.1800	-0.59
58100	0.1800	-0.60
58200	0.1800	-0.60
58300	0.1800	-0.60
58400	0.1800	-0.60
58500	0.1800	-0.60
58600	0.1775	-0.60
58700	0.1775	-0.60
58800	0.1750	-0.59
58900	0.1750	-0.59
59000	0.1725	-0.58
59100	0.1750	-0.59
59200	0.1750	-0.59
59300	0.1750	-0.59
59400	0.1750	-0.60
59500	0.1750	-0.60
59600	0.1750	-0.61
59700	0.1725	-0.60
59800	0.1725	-0.60
59900	0.1725	-0.61
60000	0.1725	-0.61
60100	0.1750	-0.62
60200	0.1750	-0.62
60300	0.1750	-0.62
60400	0.1750	-0.62
60500	0.1750	-0.62
60600	0.1750	-0.62
60700	0.1750	-0.62
60800	0.1775	-0.62
60900	0.1775	-0.62
61000	0.1775	-0.61
61100	0.1750	-0.60
61200	0.1750	-0.59
61300	0.1750	-0.58
61400	0.1725	-0.56
61500	0.1725	-0.54
61600	0.1700	-0.53
61700	0.1700	-0.52
61800	0.1700	-0.50
61900	0.1700	-0.49
62000	0.1700	-0.48
62100	0.1700	-0.47
62200	0.1700	-0.45
62300	0.1725	-0.45
62400	0.1725	-0.45
62500	0.1750	-0.45
62600	0.1750	-0.45
62700	0.1775	-0.44
62800	0.1800	-0.44
62900	0.1825	-0.44
63000	0.1875	-0.44
63100	0.1900	-0.45
63200	0.1925	-0.45
63300	0.1975	-0.45
63400	0.2000	-0.44
63500	0.2050	-0.44
63600	0.2100	-0.44
63700	0.2200	-0.46
63800	0.2275	-0.47
63900	0.2375	-0.49
64000	0.2425	-0.51
64100	0.2475	-0.53
64200	0.2500	-0.54
64300	0.2450	-0.54
64400	0.2400	-0.53
64500	0.2350	-0.53
64600	0.2300	-0.53
64700	0.2275	-0.53
64800	0.2225	-0.52
64900	0.2175	-0.52
65000	0.2150	-0.52
65100	0.2150	-0.53
65200	0.2125	-0.53
65300	0.2100	-0.53
65400	0.2100	-0.54
65500	0.2075	-0.54
65600	0.2075	-0.54
65700	0.2050	-0.55
65800	0.2025	-0.55
65900	0.2025	-0.55
66000	0.2000	-0.56
66100	0.2000	-0.55
66200	0.1975	-0.55
66300	0.1975	-0.54
66400	0.1950	-0.53
66500	0.1950	-0.53
66600	0.1950	-0.52
66700	0.1950	-0.51
66800	0.1950	-0.50
66900	0.1975	-0.49
67000	0.1975	-0.48
67100	0.2000	-0.47
67200	0.2000	-0.46
67300	0.2025	-0.45
67400	0.2075	-0.45
67500	0.2100	-0.46
67600	0.2150	-0.46
67700	0.2150	-0.46
67800	0.2150	-0.47
67900	0.2150	-0.48
68000	0.2125	-0.48
68100	0.2100	-0.48
68200	0.2100	-0.48
68300	0.2075	-0.48
68400	0.2050	-0.49
68500	0.2025	-0.50
68600	0.2000	-0.51
68700	0.2000	-0.53
68800	0.1975	-0.54
68900	0.1975	-0.55
69000	0.1975	-0.57
69100	0.1975	-0.58
69200	0.1950	-0.59
69300	0.1950	-0.60
69400	0.1950	-0.61
69500	0.1925	-0.62
69600	0.1925	-0.64
69700	0.1925	-0.64
69800	0.1925	-0.65
69900	0.1925	-0.66
70000	0.1925	-0.67
70100	0.1925	-0.68
70200	0.1925	-0.68
70300	0.1925	-0.69
70400	0.1925	-0.70
70500	0.1925	-0.71
70600	0.1950	-0.72
70700	0.1950	-0.74
70800	0.1950	-0.75
70900	0.1975	-0.76
71000	0.1975	-0.77
71100	0.2000	-0.79
71200	0.2025	-0.80
71300	0.2050	-0.82
71400	0.2075	-0.83
71500	0.2125	-0.85
71600	0.2200	-0.87
71700	0.2250	-0.89
71800	0.2325	-0.91
71900	0.2375	-0.92
72000	0.2425	-0.94
72100	0.2475	-0.96
72200	0.2525	-0.98
72300	0.2575	-1.00
72400	0.2625	-1.01
72500	0.2675	-1.02
72600	0.2700	-1.04
72700	0.2700	-1.05
72800	0.2725	-1.06
72900	0.2725	-1.07
73000	0.2725	-1.07
73100	0.2700	-1.07
73200	0.2700	-1.08
73300	0.2700	-1.08
73400	0.2700	-1.09
73500	0.2675	-1.09
73600	0.2700	-1.09
73700	0.2700	-1.10
73800	0.2725	-1.11
73900	0.2750	-1.12
74000	0.2775	-1.13
74100	0.2775	-1.14
74200	0.2800	-1.14
74300	0.2800	-1.15
74400	0.2800	-1.16
74500	0.2825	-1.17
74600	0.2825	-1.17
74700	0.2825	-1.18
74800	0.2825	-1.18
74900	0.2825	-1.18
75000	0.2825	-1.18
75100	0.2825	-1.19
75200	0.2825	-1.19
75300	0.2825	-1.19
75400	0.2825	-1.20
75500	0.2825	-1.20
75600	0.2825	-1.20
75700	0.2825	-1.21
75800	0.2825	-1.21
75900	0.2825	-1.22
76000	0.2825	-1.22
76100	0.2800	-1.23
76200	0.2800	-1.23
76300	0.2775	-1.24
76400	0.2750	-1.24
76500	0.2725	-1.24
76600	0.2700	-1.24
76700	0.2650	-1.25
76800	0.2625	-1.25
76900	0.2600	-1.25
77000	0.2575	-1.26
77100	0.2550	-1.27
77200	0.2525	-1.28
77300	0.2500	-1.29
77400	0.2475	-1.30
77500	0.2450	-1.31
77600	0.2425	-1.32
77700	0.2375	-1.33
77800	0.2325	-1.35
77900	0.2275	-1.36
78000	0.2200	-1.38
78100	0.2150	-1.39
78200	0.2100	-1.40
78300	0.2025	-1.42
78400	0.1975	-1.43
78500	0.1925	-1.44
78600	0.1850	-1.45
78700	0.1800	-1.47
78800	0.1725	-1.48
78900	0.1700	-1.49
79000	0.1650	-1.50
79100	0.1600	-1.51
79200	0.1575	-1.51
79300	0.1525	-1.52
79400	0.1475	-1.53
79500	0.1450	-1.54
79600	0.1400	-1.55
79700	0.1375	-1.55
79800	0.1325	-1.56
79900	0.1275	-1.57
80000	0.1250	-1.57
80100	0.1200	-1.58
80200	0.1175	-1.59
80300	0.1125	-1.59
80400	0.1075	-1.60
80500	0.1050	-1.60
80600	0.1000	-1.60
80700	0.0975	-1.60
80800	0.0925	-1.60
80900	0.0900	-1.60
81000	0.0850	-1.59
81100	0.0825	-1.59
81200	0.0775	-1.58
81300	0.0750	-1.56
81400	0.0700	-1.53
81500	0.0675	-1.49
81600	0.0625	-1.44
81700	0.0600	-1.34
81800	0.0575	-1.20
81900	0.0525	-1.19
82000	0.0500	-1.20
82100	0.0475	-1.22
82200	0.0425	-1.23
82300	0.0400	-1.25
82400	0.0375	-1.26
82500	0.0350	-1.28
82600	0.0325	-1.30
82700	0.0300	-1.31
82800	0.0250	-1.33
82900	0.0225	-1.35
83000	0.0200	-1.37
83100	0.0175	-1.39
83200	0.0150	-1.41
83300	0.0150	-1.43
83400	0.0125	-1.45
83500	0.0100	-1.47
83600	0.0075	-1.49
83700	0.0075	-1.52
83800	0.0050	-1.55
83900	0.0050	-1.57
84000	0.0050	-1.58
84100	0.0050	-1.59
84200	0.0050	-1.59
84300	0.0050	-1.60
84400	0.0050	-1.60
84500	0.0025	-1.60
84600	0.0025	-1.60
84700	0.0025	-1.60
84800	0.0025	-1.60
84900	0.0025	-1.60
85000	0.0025	-1.60
85100	0.0025	-1.60
85200	0.0025	-1.60
85300	0.0025	-1.60
85400	0.0025	-1.60
85500	0.0025	-1.60
85600	0.0025	-1.60
85700	0.0025	-1.60
85800	0.0025	-1.60
85900	0.0025	-1.60
86000	0.0025	-1.60
86100	0.0025	-1.60
86200	0.0025	-1.60
86300	0.0025	-1.60
86400	0.0025	-1.60
86500	0.0025	-1.60
86600	0.0025	-1.60
86700	0.0025	-1.60
86800	0.0025	-1.60
86900	0.0025	-1.60
87000	0.0025	-1.60
87100	0.0025	-1.60
87200	0.0025	-1.60
87300	0.0025	-1.60
87400	0.0025	-1.60
87500	0.0025	-1.60
87600	0.0025	-1.60
87700	0.0025	-1.60
87800	0.0025	-1.60
87900	0.0025	-1.60
88000	0.0025	-1.60
88100	0.0025	-1.60
88200	0.0025	-1.60
88300	0.0025	-1.60
88400	0.0025	-1.60
88500	0.0025	-1.60
88600	0.0025	-1.60
88700	0.0025	-1.60
88800	0.0025	-1.60
88900	0.0025	-1.60
89000	0.0025	-1.60
89100	0.0025	-1.60
89200	0.0025	-1.60
89300	0.0025	-1.60
89400	0.0025	-1.60
89500	0.0025	-1.60
89600	0.0025	-1.60
89700	0.0025	-1.60
89800	0.0025	-1.60
89900	0.0025	-1.60
90000	0.0025	-1.60
90100	0.0025	-1.60
90200	0.0025	-1.60
90300	0.0025	-1.60
90400	0.0025	-1.60
90500	0.0025	-1.60
90600	0.0025	-1.60
90700	0.0025	-1.60
90800	0.0025	-1.60
90900	0.0025	-1.60
91000	0.0025	-1.60
91100	0.0025	-1.60
91200	0.0025	-1.60
91300	0.0025	-1.60
91400	0.0025	-1.60
91500	0.0025	-1.60
91600	0.0025	-1.60
91700	0.0025	-1.60
91800	0.0025	-1.60
91900	0.0025	-1.60
92000	0.0025	-1.60
92100	0.0025	-1.60
92200	0.0025	-1.60
92300	0.0025	-1.60
92400	0.0025	-1.60
92500	0.0025	-1.60
92600	0.0025	-1.60
92700	0.0025	-1.60
92800	0.0025	-1.60
92900	0.0025	-1.60
93000	0.0025	-1.60
93100	0.0025	-1.60
93200	0.0025	-1.60
93300	0.0025	-1.60
93400	0.0025	-1.60
93500	0.0025	-1.60
93600	0.0025	-1.60
93700	0.0025	-1.60
93800	0.0025	-1.60
93900	0.0025	-1.60
94000	0.0025	-1.60
94100	0.0025	-1.60
94200	0.0025	-1.60
94300	0.0025	-1.60
94400	0.0025	-1.60
94500	0.0025	-1.60
94600	0.0025	-1.60
94700	0.0025	-1.60
94800	0.0025	-1.60
94900	0.0025	-1.60
95000	0.0025	-1.60
95100	0.0025	-1.60
95200	0.0025	-1.60
95300	0.0025	-1.60
95400	0.0025	-1.60
95500	0.0025	-1.60
95600	0.0025	-1.60
95700	0.0025	-1.60
95800	0.0025	-1.60
95900	0.0025	-1.60
96000	0.0025	-1.60
96100	0.0025	-1.60
96200	0.0025	-1.60
96300	0.0025	-1.60
96400	0.0025	-1.60
96500	0.0025	-1.60
96600	0.0025	-1.60
96700	0.0025	-1.60
96800	0.0025	-1.60
96900	0.0025	-1.60
97000	0.0025	-1.60
97100	0.0025	-1.60
97200	0.0025	-1.60
97300	0.0025	-1.60
97400	0.0025	-1.60
97500	0.0025	-1.60
97600	0.0025	-1.60
97700	0.0025	-1.60
97800	0.0025	-1.60
97900	0.0025	-1.60
98000	0.0025	-1.60
98100	0.0025	-1.60
98200	0.0025	-1.60
98300	0.0025	-1.60
98400	0.0025	-1.60
98500	0.0025	-1.60
98600	0.0025	-1.60
98700	0.0025	-1.60
98800	0.0025	-1.60
98900	0.0025	-1.60
99000	0.0025	-1.60
99100	0.0025	-1.60
99200	0.0025	-1.60
99300	0.0025	-1.60
99400	0.0025	-1.60
99500	0.0025	-1.60
99600	0.0025	-1.60
99700	0.0025	-1.60
99800	0.0025	-1.60
99900	0.0025	-1.60
100000	0.0025	-1.60
100100	0.0025	-1.60
100200	0.0025	-1.60
100300	0.0025	-1.60
100400	0.0025	-1.60
100500	0.0025	-1.60
100600	0.0025	-1.60
100700	0.0025	-1.60
100800	0.0025	-1.60
100900	0.0025	-1.60
101000	0.0025	-1.60
101100	0.0025	-1.60
101200	0.0025	-1.60
101300	0.0025	-1.60
101400	0.0025	-1.60
101500	0.0025	-1.60
101600	0.0025	-1.60
101700	0.0025	-1.60
101800	0.0025	-1.60
101900	0.0025	-1.60
102000	0.0025	-1.60
102100	0.0025	-1.60
102200	0.0025	-1.60
102300	0.0025	-1.60
102400	0.0025	-1.60
102500	0.0025	-1.60
102600	0.0025	-1.60
102700	0.0025	-1.60
102800	0.0025	-1.60
102900	0.0025	-1.60
103000	0.0025	-1.60
103100	0.0025	-1.60
103200	0.0025	-1.60
103300	0.0025	-1.60
103400	0.0025	-1.60
103500	0.0025	-1.60
103600	0.0025	-1.60
103700	0.0025	-1.60
103800	0.0025	-1.60
103900	0.0025	-1.60
104000	0.0025	-1.60
104100	0.0025	-1.60
104200	0.0025	-1.60
104300	0.0025	-1.60
104400	0.0025	-1.60
104500	0.0025	-1.60
104600	0.0025	-1.60
104700	0.0025	-1.60
104800	0.0025	-1.60
104900	0.0025	-1.60
105000	0.0025	-1.60
105100	0.0025	-1.60
105200	0.0025	-1.60
105300	0.0025	-1.60
105400	0.0025	-1.60
105500	0.0025	-1.60
105600	0.0025	-1.60
105700	0.0025	-1.60
105800	0.0025	-1.60
105900	0.0025	-1.60
106000	0.0025	-1.60
106100	0.0025	-1.60
106200	0.0025	-1.60
106300	0.0025	-1.60
106400	0.0025	-1.60
106500	0.0025	-1.60
106600	0.0025	-1.60
106700	0.0025	-1.60
106800	0.0025	-1.60
106900	0.0025	-1.60
107000	0.0025	-1.60
107100	0.0025	-1.60
107200	0.0025	-1.60
107300	0.0025	-1.60
107400	0.0025	-1.60
107500	0.0025	-1.60
107600	0.0025	-1.60
107700	0.0025	-1.60
107800	0.0025	-1.60
107900	0.0025	-1.60
108000	0.0025	-1.60
108100	0.0025	-1.60
108200	0.0025	-1.60
108300	0.0025	-1.60
108400	0.0025	-1.60
108500	0.0025	-1.60
108600	0.0025	-1.60
108700	0.0025	-1.60
108800	0.0025	-1.60
108900	0.0025	-1.60
109000	0.0025	-1.60
109100	0.0025	-1.60
109200	0.0025	-1.60
109300	0.0025	-1.60
109400	0.0025	-1.60
109500	0.0025	-1.60
109600	0.0025	-1.60
109700	0.0025	-1.60
109800	0.0025	-1.60
109900	0.0025	-1.60
110000	0.0025	-1.60
110100	0.0025	-1.60
110200	0.0025	-1.60
110300	0.0025	-1.60
110400	0.0025	-1.60
110500	0.0025	-1.60
110600	0.0025	-1.60
110700	0.0025	-1.60
110800	0.0025	-1.60
110900	0.0025	-1.60
111000	0.0025	-1.60
111100	0.0025	-1.60
111200	0.0025	-1.60
111300	0.0025	-1.60
111400	0.0025	-1.60
111500	0.0025	-1.60
111600	0.0025	-1.60
111700	0.0025	-1.60
111800	0.0025	-1.60
111900	0.0025	-1.60
112000	0.0025	-1.60
112100	0.0025	-1.60
112200	0.0025	-1.60
112300	0.0025	-1.60
112400	0.0025	-1.60
112500	0.0025	-1.60
112600	0.0025	-1.60
112700	0.0025	-1.60
112800	0.0025	-1.60
112900	0.0025	-1.60
113000	0.0025	-1.60
113100	0.0025	-1.60
113200	0.0025	-1.60
113300	0.0025	-1.60
113400	0.0025	-1.60
113500	0.0025	-1.60
113600	0.0025	-1.60
113700	0.0025	-1.60
113800	0.0025	-1.60
113900	0.0025	-1.60
114000	0.0025	-1.60
114100	0.0025	-1.60
114200	0.0025	-1.60
114300	0.0025	-1.60
114400	0.0025	-1.60
114500	0.0025	-1.60
114600	0.0025	-1.60
114700	0.0025	-1.60
114800	0.0025	-1.60
114900	0.0025	-1.60
115000	0.0025	-1.60
115100	0.0025	-1.60
115200	0.0025	-1.60
115300	0.0025	-1.60
115400	0.0025	-1.60
115500	0.0025	-1.60
115600	0.0025	-1.60
115700	0.0025	-1.60
115800	0.0025	-1.60
115900	0.0025	-1.60
116000	0.0025	-1.60
116100	0.0025	-1.60
116200	0.0025	-1.60
116300	0.0025	-1.60
116400	0.0025	-1.60
116500	0.0025	-1.60
116600	0.0025	-1.60
116700	0.0025	-1.60
116800	0.0025	-1.60
116900	0.0025	-1.60
117000	0.0025	-1.60
117100	0.0025	-1.60
117200	0.0025	-1.60
117300	0.0025	-1.60
117400	0.0025	-1.60
117500	0.0025	-1.60
117600	0.0025	-1.60
117700	0.0025	-1.60
117800	0.0025	-1.60
117900	0.0025	-1.60
118000	0.0025	-1.60
118100	0.0025	-1.60
118200	0.0025	-1.60
118300	0.0025	-1.60
118400	0.0025	-1.60
118500	0.0025	-1.60
118600	0.0025	-1.60
118700	0.0025	-1.60
118800	0.0025	-1.60
118900	0.0025	-1.60
119000	0.0025	-1.60
119100	0.0025	-1.60
119200	0.0025	-1.60
119300	0.0025	-1.60
119400	0.0025	-1.60
119500	0.0025	-1.60
119600	0.0025	-1.60
119700	0.0025	-1.60
119800	0.0025	-1.60
119900	0.0025	-1.60
120000	0.0025	-1.60
120100	0.0025	-1.60
120200	0.0025	-1.60
120300	0.0025	-1.60
120400	0.0025	-1.60
120500	0.0025	-1.60
120600	0.0025	-1.60
120700	0.0025	-1.60
120800	0.0025	-1.60
120900	0.0025	-1.60
121000	0.0025	-1.60
121100	0.0025	-1.60
121200	0.0025	-1.60
121300	0.0025	-1.60
121400	0.0025	-1.60
121500	0.0025	-1.60
121600	0.0025	-1.60
121700	0.0025	-1.60
121800	0.0025	-1.60
121900	0.0025	-1.60
122000	0.0025	-1.60
122100	0.0025	-1.60
122200	0.0025	-1.60
122300	0.0025	-1.60
122400	0.0025	-1.60
122500	0.0025	-1.60
122600	0.0025	-1.60
122700	0.0025	-1.60
122800	0.0025	-1.60
122900	0.0025	-1.60
123000	0.0025	-1.60
123100	0.0025	-1.60
123200	0.0025	-1.60
123300	0.0025	-1.60
123400	0.0025	-1.60
123500	0.0025	-1.60
123600	0.0025	-1.60
123700	0.0025	-1.60
123800	0.0025	-1.60
123900	0.0025	-1.60
124000	0.0025	-1.60
124100	0.0025	-1.60
124200	0.0025	-1.60
124300	0.0025	-1.60
124400	0.0025	-1.60
124500	0.0025	-1.60
124600	0.0025	-1.60
124700	0.0025	-1.60
124800	0.0025	-1.60
124900	0.0025	-1.60
125000	0.0025	-1.60
125100	0.0025	-1.60
125200	0.0025	-1.60
125300	0.0025	-1.60
125400	0.0025	-1.60
125500	0.0025	-1.60
125600	0.0025	-1.60
125700	0.0025	-1.60
125800	0.0025	-1.60
125900	0.0025	-1.60
126000	0.0025	-1.60
126100	0.0025	-1.60
126200	0.0025	-1.60
126300	0.0025	-1.60
126400	0.0025	-1.60
126500	0.0025	-1.60
126600	0.0025	-1.60
126700	0.0025	-1.60
126800	0.0025	-1.60
126900	0.0025	-1.60
127000	0.0025	-1.60
127100	0.0025	-1.60
127200	0.0025	-1.60
127300	0.0025	-1.60
127400	0.0025	-1.60
127500	0.0025	-1.60
127600	0.0025	-1.60
127700	0.0025	-1.60
127800	0.0025	-1.60
127900	0.0025	-1.60
128000	0.0025	-1.60
128100	0.0025	-1.60
128200	0.0025	-1.60
128300	0.0025	-1.60
128400	0.0025	-1.60
128500	0.0025	-1.60
128600	0.0025	-1.60
128700	0.0025	-1.60
128800	0.0025	-1.60
128900	0.0025	-1.60
129000	0.0025	-1.60
129100	0.0025	-1.60
129200	0.0025	-1.60
129300	0.0025	-1.60
129400	0.0025	-1.60
129500	0.0025	-1.60
129600	0.0025	-1.60
129700	0.0025	-1.60
129800	0.0025	-1.60
129900	0.0025	-1.60
130000	0.0025	-1.60
130100	0.0025	-1.60
130200	0.0025	-1.60
130300	0.0025	-1.60
130400	0.0025	-1.60
130500	0.0025	-1.60
130600	0.0025	-1.60
130700	0.0025	-1.60
130800	0.0025	-1.60
130900	0.0025	-1.60
131000	0.0025	-1.60
131100	0.0025	-1.60
131200	0.0025	-1.60
131300	0.0025	-1.60
131400	0.0025	-1.60
131500	0.0025	-1.60
131600	0.0025	-1.60
131700	0.0025	-1.60
131800	0.0025	-1.60
131900	0.0025	-1.60
132000	0.0025	-1.60
132100	0.0025	-1.60
132200	0.0025	-1.60
132300	0.0025	-1.60
132400	0.0025	-1.60
132500	0.0025	-1.60
132600	0.0025	-1.60
132700	0.0025	-1.60
132800	0.0025	-1.60
132900	0.0025	-1.60
133000	0.0025	-1.60
133100	0.0025	-1.60
133200	0.0025	-1.60
133300	0.0025	-1.60
133400	0.0025	-1.60
133500	0.0025	-1.60
133600	0.0025	-1.60
133700	0.0025	-1.60
133800	0.0025	-1.60
133900	0.0025	-1.60
134000	0.0025	-1.60
134100	0.0025	-1.60
134200	0.0025	-1.60
134300	0.0025	-1.60
134400	0.0025	-1.60
134500	0.0025	-1.60
134600	0.0025	-1.60
134700	0.0025	-1.60
134800	0.0025	-1.60
134900	0.0025	-1.60
135000	0.0025	-1.60
135100	0.0025	-1.60
135200	0.0025	-1.60
135300	0.0025	-1.60
135400	0.0025	-1.60
135500	0.0025	-1.60
135600	0.0025	-1.60
135700	0.0025	-1.60
135800	0.0025	-1.60
135900	0.0025	-1.60
136000	0.0025	-1.60
136100	0.0025	-1.60
136200	0.0025	-1.60
136300	0.0025	-1.60
136400	0.0025	-1.60
136500	0.0025	-1.60
136600	0.0025	-1.60
136700	0.0025	-1.60
136800	0.0025	-1.60
136900	0.0025	-1.60
137000	0.0025	-1.60
137100	0.0025	-1.60
137200	0.0025	-1.60
137300	0.0025	-1.60
137400	0.0025	-1.60
137500	0.0025	-1.60
137600	0.0025	-1.60
137700	0.0025	-1.60
137800	0.0025	-1.60
137900	0.0025	-1.60
138000	0.0025	-1.60
138100	0.0025	-1.60
138200	0.0025	-1.60
138300	0.0025	-1.60
138400	0.0025	-1.60
138500	0.0025	-1.60
138600	0.0025	-1.60
138700	0.0025	-1.60
138800	0.0025	-1.60
138900	0.0025	-1.60
139000	0.0025	-1.60
139100	0.0025	-1.60
139200	0.0025	-1.60
139300	0.0025	-1.60
139400	0.0025	-1.60
139500	0.0025	-1.60
139600	0.0025	-1.60
139700	0.0025	-1.60
139800	0.0025	-1.60
139900	0.0025	-1.60
140000	0.0025	-1.60
140100	0.0025	-1.60
140200	0.0025	-1.60
140300	0.0025	-1.60
140400	0.0025	-1.60
140500	0.0025	-1.60
140600	0.0025	-1.60
140700	0.0025	-1.60
140800	0.0025	-1.60
140900	0.0025	-1.60
141000	0.0025	-1.60
141100	0.0025	-1.60
141200	0.0025	-1.60
141300	0.0025	-1.60
141400	0.0025	-1.60
141500	0.0025	-1.60
141600	0.0025	-1.60
141700	0.0025	-1.60
141800	0.0025	-1.60
141900	0.0025	-1.60
142000	0.0025	-1.60
142100	0.0025	-1.60
142200	0.0025	-1.60
142300	0.0025	-1.60
142400	0.0025	-1.60
142500	0.0025	-1.60
142600	0.0025	-1.60
142700	0.0025	-1.60
142800	0.0025	-1.60
142900	0.0025	-1.60
143000	0.0025	-1.60
143100	0.0025	-1.60
143200	0.0025	-1.60
143300	0.0025	-1.60
143400	0.0025	-1.60
143500	0.0025	-1.60
143600	0.0025	-1.60
143700	0.0025	-1.60
143800	0.0025	-1.60
143900	0.0025	-1.60
144000	0.0025	-1.60
144100	0.0025	-1.60
144200	0.0025	-1.60
144300	0.0025	-1.60
144400	0.0025	-1.60
144500	0.0025	-1.60
144600	0.0025	-1.60
144700	0.0025	-1.60
144800	0.0025	-1.60
144900	0.0025	-1.60
145000	0.0025	-1.60
145100	0.0025	-1.60
145200	0.0025	-1.60
145300	0.0025	-1.60
145400	0.0025	-1.60
145500	0.0025	-1.60
145600	0.0025	-1.60
145700	0.0025	-1.60
145800	0.0025	-1.60
145900	0.0025	-1.60
146000	0.0025	-1.60
146100	0.0025	-1.60
146200	0.0025	-1.60
146300	0.0025	-1.60
146400	0.0025	-1.60
146500	0.0025	-1.60
146600	0.0025	-1.60
146700	0.0025	-1.60
146800	0.0025	-1.60
146900	0.0025	-1.60
147000	0.0025	-1.60
147100	0.0025	-1.60
147200	0.0025	-1.60
147300	0.0025	-1.60
147400	0.0025	-1.60
147500	0.0025	-1.60
147600	0.0025	-1.60
147700	0.0025	-1.60
147800	0.0025	-1.60
147900	0.0025	-1.60
148000	0.0025	-1.60
148100	0.0025	-1.60
148200	0.0025	-1.60
148300	0.0025	-1.60
148400	0.0025	-1.60
148500	0.0025	-1.60
148600	0.0025	-1.60
148700	0.0025	-1.60
148800	0.0025	-1.60
148900	0.0025	-1.60
149000	0.0025	-1.60
149100	0.0025	-1.60
149200	0.0025	-1.60
149300	0.0025	-1.60
149400	0.0025	-1.60
149500	0.0025	-1.60
149600	0.0025	-1.60
149700	0.0025	-1.60
149800	0.0025	-1.60
149900	0.0025	-1.60
150000	0.0025	-1.60
150100	0.0025	-1.60
150200	0.0025	-1.60
150300	0.0025	-1.60
150400	0.0025	-1.60
150500	0.0025	-1.60
150600	0.0025	-1.60
150700	0.0025	-1.60
150800	0.0025	-1.60
150900	0.0025	-1.60
151000	0.0025	-1.60
151100	0.0025	-1.60
151200	0.0025	-1.60
151300	0.0025	-1.60
151400	0.0025	-1.60
151500	0.0025	-1.60
151600	0.0025	-1.60
151700	0.0025	-1.60
151800	0.0025	-1.60
151900	0.0025	-1.60
152000	0.0025	-1.60
152100	0.0025	-1.60
152200	0.0025	-1.60
152300	0.0025	-1.60
152400	0.0025	-1.60
152500	0.0025	-1.60
152600	0.0025	-1.60
152700	0.0025	-1.60
152800	0.0025	-1.60
152900	0.0025	-1.60
153000	0.0025	-1.60
153100	0.0025	-1.60
153200	0.0025	-1.60
153300	0.0025	-1.60
153400	0.0025	-1.60
153500	0.0025	-1.60
153600	0.0025	-1.60
153700	0.0025	-1.60
153800	0.0025	-1.60
153900	0.0025	-1.60
154000	0.0025	-1.60
154100	0.0025	-1.60
154200	0.0025	-1.60
154300	0.0025	-1.60
154400	0.0025	-1.60
154500	0.0025	-1.60
154600	0.0025	-1.60
154700	0.0025	-1.60
154800	0.0025	-1.60
154900	0.0025	-1.60
155000	0.0025	-1.60
155100	0.0025	-1.60
155200	0.0025	-1.60
155300	0.0025	-1.60
155400	0.0025	-1.60
155500	0.0025	-1.60
155600	0.0025	-1.60
155700	0.0025	-1.60
155800	0.0025	-1.60
155900	0.0025	-1.60
156000	0.0025	-1.60
156100	0.0025	-1.60
156200	0.0025	-1.60
156300	0.0025	-1.60
156400	0.0025	-1.60
156500	0.0025	-1.60
156600	0.0025	-1.60
156700	0.0025	-1.60
156800	0.0025	-1.60
156900	0.0025	-1.60
157000	0.0025	-1.60
157100	0.0025	-1.60
157200	0.0025	-1.60
157300	0.0025	-1.60
157400	0.0025	-1.60
157500	0.0025	-1.60
157600	0.0025	-1.60
157700	0.0025	-1.60
157800	0.0025	-1.60
157900	0.0025	-1.60
158000	0.0025	-1.60
158100	0.0025	-1.60
158200	0.0025	-1.60
158300	0.0025	-1.60
158400	0.0050	-1.59
158500	0.0075	-1.50
158600	0.0200	-1.34
158700	0.0350	-1.22
158800	0.0525	-1.12
158900	0.0700	-1.03
159000	0.0900	-0.94
159100	0.1100	-0.87
159200	0.1300	-0.79
159300	0.1500	-0.72
159400	0.1700	-0.65
159500	0.1925	-0.59
159600	0.2125	-0.52
159700	0.2350	-0.45
159800	0.2550	-0.38
159900	0.2775	-0.30
160000	0.2975	-0.23
160100	0.3200	-0.15
160200	0.3425	-0.08
160300	0.3625	0.01
160400	0.3850	0.09
160500	0.4075	0.18
160600	0.4275	0.28
160700	0.4500	0.38
160800	0.4725	0.44
160900	0.4950	0.52
161000	0.5150	0.60
161100	0.5375	0.70
161200	0.5600	0.76
161300	0.5800	0.84
161400	0.6025	0.92
161500	0.6250	1.00
161600	0.6475	1.09
161700	0.6675	1.19
161800	0.6900	1.29
161900	0.7125	1.40
162000	0.7325	1.51
162100	0.7550	1.63
162200	0.7750	1.76
162300	0.7975	1.89
162400	0.8175	2.03
162500	0.8375	2.16
162600	0.8600	2.29
162700	0.8800	2.44
162800	0.9000	2.59
162900	0.9200	2.76
163000	0.9375	2.94
163100	0.9550	3.14
163200	0.9725	3.36
163300	0.9850	3.63
163400	0.9725	3.38
163500	0.9600	3.18
163600	0.9450	3.00
163700	0.9275	2.83
163800	0.9100	2.67
163900	0.8925	2.53
164000	0.8750	2.39
164100	0.8575	2.26
164200	0.8400	2.13
164300	0.8200	2.02
164400	0.8025	1.90
164500	0.7825	1.79
164600	0.7650	1.69
164700	0.7450	1.59
164800	0.7250	1.50
164900	0.7075	1.41
165000	0.6875	1.33
165100	0.6700	1.25
165200	0.6500	1.18
165300	0.6300	1.12
165400	0.6100	1.00
165500	0.5925	0.89
165600	0.5725	0.79
165700	0.5525	0.69
165800	0.5325	0.60
165900	0.5150	0.51
166000	0.4950	0.42
166100	0.4750	0.34
166200	0.4550	0.26
166300	0.4350	0.18
166400	0.4175	0.11
166500	0.3975	0.03
166600	0.3775	-0.04
166700	0.3575	-0.11
166800	0.3400	-0.18
166900	0.3200	-0.24
167000	0.3000	-0.31
167100	0.2825	-0.37
167200	0.2625	-0.44
167300	0.2450	-0.50
167400	0.2250	-0.56
167500	0.2050	-0.62
167600	0.1875	-0.68
167700	0.1675	-0.74
167800	0.1500	-0.81
167900	0.1325	-0.87
168000	0.1150	-0.94
168100	0.0975	-1.00
168200	0.0800	-1.07
168300	0.0625	-1.15
168400	0.0475	-1.23
168500	0.0325	-1.32
168600	0.0200	-1.42
168700	0.0075	-1.52
168800	0.0075	-1.54
168900	0.0075	-1.55
169000	0.0050	-1.55
169100	0.0050	-1.56
169200	0.0050	-1.57
169300	0.0050	-1.58
169400	0.0050	-1.59
169500	0.0025	-1.60
169600	0.0025	-1.60
169700	0.0025	-1.60
169800	0.0025	-1.60
169900	0.0025	-1.60
170000	0.0025	-1.60
170100	0.0025	-1.60
170200	0.0025	-1.60
170300	0.0025	-1.60
170400	0.0025	-1.60
170500	0.0025	-1.60
170600	0.0025	-1.60
170700	0.0025	-1.60
170800	0.0025	-1.60
170900	0.0025	-1.60
171000	0.0025	-1.60
171100	0.0025	-1.60
171200	0.0025	-1.60
171300	0.0025	-1.60
171400	0.0025	-1.60
171500	0.0025	-1.60
171600	0.0025	-1.60
171700	0.0025	-1.60
171800	0.0025	-1.60
171900	0.0025	-1.60
172000	0.0025	-1.60
172100	0.0025	-1.60
172200	0.0025	-1.60
172300	0.0025	-1.60
172400	0.0025	-1.60
172500	0.0025	-1.60
172600	0.0025	-1.60
172700	0.0025	-1.60
172800	0.0025	-1.60
172900	0.0025	-1.60
173000	0.0025	-1.60
173100	0.0025	-1.60
173200	0.0025	-1.60
173300	0.0025	-1.60
173400	0.0025	-1.60
173500	0.0025	-1.60
173600	0.0025	-1.60
173700	0.0025	-1.60
173800	0.0025	-1.60
173900	0.0025	-1.60
174000	0.0025	-1.60
174100	0.0025	-1.60
174200	0.0025	-1.60
174300	0.0025	-1.60
174400	0.0025	-1.60
174500	0.0025	-1.60
174600	0.0025	-1.60
174700	0.0025	-1.60
174800	0.0025	-1.60
174900	0.0025	-1.60
175000	0.0025	-1.60
175100	0.0025	-1.60
175200	0.0025	-1.60
175300	0.0025	-1.60
175400	0.0025	-1.60
175500	0.0025	-1.60
175600	0.0025	-1.60
175700	0.0025	-1.60
175800	0.0025	-1.60
175900	0.0025	-1.60
176000	0.0025	-1.60
176100	0.0025	-1.60
176200	0.0025	-1.60
176300	0.0025	-1.60
176400	0.0025	-1.60
176500	0.0025	-1.60
176600	0.0025	-1.60
176700	0.0025	-1.60
176800	0.0025	-1.60
176900	0.0025	-1.60
177000	0.0025	-1.60
177100	0.0025	-1.60
177200	0.0025	-1.60
177300	0.0025	-1.60
177400	0.0025	-1.60
177500	0.0025	-1.60
177600	0.0025	-1.60
177700	0.0025	-1.60
177800	0.0025	-1.60
177900	0.0025	-1.60
178000	0.0025	-1.60
178100	0.0025	-1.60
178200	0.0025	-1.60
178300	0.0025	-1.60
178400	0.0025	-1.60
178500	0.0025	-1.60
178600	0.0025	-1.60
178700	0.0025	-1.60
178800	0.0025	-1.60
178900	0.0025	-1.60
179000	0.0025	-1.60
179100	0.0025	-1.60
179200	0.0025	-1.60
179300	0.0025	-1.60
179400	0.0025	-1.60
179500	0.0025	-1.60
179600	0.0025	-1.60
179700	0.0025	-1.60
179800	0.0025	-1.59
179900	0.0025	-1.46
180000	0.0025	-1.37
180100	0.0025	-1.31
180200	0.0025	-1.27
180300	0.0025	-1.26
180400	0.0050	-1.23
180500	0.0125	-1.40
180600	0.0250	-1.48
180700	0.0400	-1.52
180800	0.0575	-1.55
180900	0.0750	-1.56
181000	0.0925	-1.57
181100	0.1100	-1.58
181200	0.1300	-1.59
181300	0.1500	-1.59
181400	0.1675	-1.60
181500	0.1875	-1.60
181600	0.2075	-1.60
181700	0.2275	-1.60
181800	0.2475	-1.60
181900	0.2675	-1.60
182000	0.2875	-1.60
182100	0.3075	-1.60
182200	0.3250	-1.60
182300	0.3425	-1.60
182400	0.3550	-1.60
182500	0.3700	-1.60
182600	0.3775	-1.60
182700	0.3875	-1.60
182800	0.3975	-1.60
182900	0.4025	-1.60
183000	0.4100	-1.59
183100	0.4150	-1.59
183200	0.4225	-1.59
183300	0.4275	-1.59
183400	0.4325	-1.59
183500	0.4375	-1.59
183600	0.4425	-1.59
183700	0.4450	-1.59
183800	0.4500	-1.59
183900	0.4525	-1.59
184000	0.4550	-1.59
184100	0.4575	-1.59
184200	0.4575	-1.59
184300	0.4600	-1.59
184400	0.4625	-1.59
184500	0.4625	-1.59
184600	0.4700	-1.59
184700	0.4800	-1.59
184800	0.4850	-1.59
184900	0.4900	-1.59
185000	0.4950	-1.58
185100	0.5000	-1.58
185200	0.5050	-1.58
185300	0.5075	-1.58
185400	0.5100	-1.58
185500	0.5125	-1.58
185600	0.5125	-1.58
185700	0.5150	-1.58
185800	0.5175	-1.58
185900	0.5175	-1.58
186000	0.5200	-1.58
186100	0.5225	-1.58
186200	0.5225	-1.58
186300	0.5225	-1.58
186400	0.5225	-1.58
186500	0.5225	-1.58
186600	0.5250	-1.58
186700	0.5250	-1.58
186800	0.5250	-1.58
186900	0.5250	-1.58
187000	0.5250	-1.58
187100	0.5250	-1.58
187200	0.5250	-1.58
187300	0.5250	-1.58
187400	0.5225	-1.58
187500	0.5225	-1.58
187600	0.5225	-1.58
187700	0.5225	-1.58
187800	0.5225	-1.58
187900	0.5225	-1.58
188000	0.5225	-1.58
188100	0.5225	-1.58
188200	0.5200	-1.58
188300	0.5200	-1.58
188400	0.5200	-1.58
188500	0.5200	-1.58
188600	0.5200	-1.58
188700	0.5200	-1.58
188800	0.5200	-1.58
188900	0.5200	-1.58
189000	0.5200	-1.58
189100	0.5200	-1.58
189200	0.5200	-1.58
189300	0.5200	-1.58
189400	0.5225	-1.58
189500	0.5225	-1.58
189600	0.5225	-1.58
189700	0.5225	-1.58
189800	0.5250	-1.58
189900	0.5250	-1.58
190000	0.5250	-1.58
190100	0.5225	-1.58
190200	0.5225	-1.58
190300	0.5225	-1.58
190400	0.5225	-1.58
190500	0.5225	-1.58
190600	0.5225	-1.58
190700	0.5250	-1.58
190800	0.5250	-1.58
190900	0.5250	-1.58
191000	0.5250	-1.58
191100	0.5250	-1.58
191200	0.5225	-1.58
191300	0.5225	-1.58
191400	0.5200	-1.58
191500	0.5200	-1.58
191600	0.5200	-1.58
191700	0.5200	-1.58
191800	0.5225	-1.58
191900	0.5225	-1.58
192000	0.5225	-1.58
192100	0.5225	-1.58
192200	0.5225	-1.58
192300	0.5225	-1.58
192400	0.5225	-1.58
192500	0.5250	-1.58
192600	0.5250	-1.58
192700	0.5250	-1.58
192800	0.5275	-1.58
192900	0.5300	-1.58
193000	0.5325	-1.58
193100	0.5350	-1.58
193200	0.5375	-1.58
193300	0.5375	-1.58
193400	0.5400	-1.58
193500	0.5425	-1.58
193600	0.5450	-1.58
193700	0.5450	-1.58
193800	0.5450	-1.58
193900	0.5450	-1.58
194000	0.5425	-1.58
194100	0.5425	-1.58
194200	0.5400	-1.58
194300	0.5400	-1.58
194400	0.5400	-1.59
194500	0.5400	-1.59
194600	0.5375	-1.59
194700	0.5375	-1.59
194800	0.5375	-1.59
194900	0.5375	-1.59
195000	0.5375	-1.59
195100	0.5375	-1.59
195200	0.5350	-1.59
195300	0.5350	-1.59
195400	0.5350	-1.59
195500	0.5325	-1.59
195600	0.5325	-1.59
195700	0.5325	-1.59
195800	0.5325	-1.59
195900	0.5325	-1.59
196000	0.5350	-1.59
196100	0.5375	-1.59
196200	0.5375	-1.59
196300	0.5400	-1.59
196400	0.5425	-1.59
196500	0.5425	-1.59
196600	0.5425	-1.59
196700	0.5425	-1.59
196800	0.5425	-1.59
196900	0.5425	-1.59
197000	0.5450	-1.59
197100	0.5450	-1.59
197200	0.5450	-1.59
197300	0.5450	-1.59
197400	0.5450	-1.59
197500	0.5450	-1.59
197600	0.5450	-1.59
197700	0.5475	-1.59
197800	0.5475	-1.59
197900	0.5475	-1.58
198000	0.5500	-1.58
198100	0.5500	-1.58
198200	0.5500	-1.58
198300	0.5525	-1.58
198400	0.5525	-1.58
198500	0.5550	-1.58
198600	0.5575	-1.58
198700	0.5575	-1.58
198800	0.5600	-1.58
198900	0.5625	-1.58
199000	0.5650	-1.58
199100	0.5675	-1.58
199200	0.5725	-1.58
199300	0.5800	-1.58
199400	0.5850	-1.58
199500	0.5900	-1.58
199600	0.6000	-1.57
199700	0.6075	-1.57
199800	0.6150	-1.57
[truncated: 4,666 more rows]
