# Supplementary material for: The genetic basis of aneuploidy tolerance in wild yeast
Source: eLife. 2020 Jan 7;9:e52063. doi: 10.7554/eLife.52063 (PMC6970514; doi:10.7554/eLife.52063)
Supplement: Figure 1—source data 1. [file elife-52063-fig1-data1.zip › A2vB2/A2vB2_n10_ch16]

Bin start (bp)	MLE allele freq.	LOD score
0	0.5725	-1.59
100	0.5725	-1.59
200	0.5725	-1.59
300	0.5725	-1.59
400	0.5725	-1.59
500	0.5725	-1.59
600	0.5725	-1.59
700	0.5725	-1.59
800	0.5725	-1.59
900	0.5725	-1.59
1000	0.5700	-1.59
1100	0.5700	-1.59
1200	0.5700	-1.59
1300	0.5700	-1.59
1400	0.5700	-1.59
1500	0.5700	-1.59
1600	0.5700	-1.59
1700	0.5700	-1.59
1800	0.5700	-1.59
1900	0.5700	-1.59
2000	0.5700	-1.59
2100	0.5700	-1.59
2200	0.5700	-1.59
2300	0.5700	-1.59
2400	0.5700	-1.59
2500	0.5700	-1.59
2600	0.5700	-1.59
2700	0.5700	-1.59
2800	0.5700	-1.59
2900	0.5700	-1.59
3000	0.5700	-1.59
3100	0.5700	-1.59
3200	0.5700	-1.59
3300	0.5700	-1.59
3400	0.5700	-1.59
3500	0.5700	-1.59
3600	0.5700	-1.59
3700	0.5700	-1.59
3800	0.5700	-1.59
3900	0.5700	-1.59
4000	0.5700	-1.59
4100	0.5700	-1.59
4200	0.5700	-1.59
4300	0.5700	-1.59
4400	0.5700	-1.59
4500	0.5700	-1.59
4600	0.5700	-1.59
4700	0.5700	-1.59
4800	0.5700	-1.59
4900	0.5700	-1.59
5000	0.5700	-1.59
5100	0.5700	-1.59
5200	0.5700	-1.59
5300	0.5700	-1.59
5400	0.5700	-1.59
5500	0.5700	-1.59
5600	0.5700	-1.59
5700	0.5700	-1.59
5800	0.5700	-1.59
5900	0.5700	-1.59
6000	0.5700	-1.59
6100	0.5700	-1.59
6200	0.5700	-1.59
6300	0.5700	-1.59
6400	0.5700	-1.59
6500	0.5700	-1.59
6600	0.5700	-1.59
6700	0.5700	-1.59
6800	0.5675	-1.59
6900	0.5675	-1.59
7000	0.5675	-1.59
7100	0.5675	-1.59
7200	0.5675	-1.59
7300	0.5675	-1.59
7400	0.5675	-1.59
7500	0.5675	-1.59
7600	0.5675	-1.59
7700	0.5675	-1.59
7800	0.5675	-1.59
7900	0.5675	-1.59
8000	0.5675	-1.59
8100	0.5675	-1.59
8200	0.5675	-1.59
8300	0.5675	-1.59
8400	0.5675	-1.59
8500	0.5675	-1.59
8600	0.5675	-1.59
8700	0.5675	-1.59
8800	0.5675	-1.59
8900	0.5675	-1.59
9000	0.5675	-1.59
9100	0.5675	-1.59
9200	0.5675	-1.59
9300	0.5675	-1.59
9400	0.5675	-1.59
9500	0.5675	-1.59
9600	0.5675	-1.59
9700	0.5675	-1.59
9800	0.5675	-1.59
9900	0.5675	-1.59
10000	0.5675	-1.59
10100	0.5675	-1.59
10200	0.5675	-1.59
10300	0.5675	-1.59
10400	0.5675	-1.59
10500	0.5675	-1.59
10600	0.5675	-1.59
10700	0.5675	-1.59
10800	0.5675	-1.59
10900	0.5675	-1.59
11000	0.5675	-1.59
11100	0.5675	-1.59
11200	0.5675	-1.59
11300	0.5675	-1.59
11400	0.5675	-1.59
11500	0.5675	-1.59
11600	0.5675	-1.59
11700	0.5750	-1.59
11800	0.5825	-1.59
11900	0.5900	-1.59
12000	0.5975	-1.59
12100	0.6050	-1.59
12200	0.6125	-1.59
12300	0.6200	-1.59
12400	0.6275	-1.59
12500	0.6350	-1.59
12600	0.6425	-1.59
12700	0.6500	-1.59
12800	0.6575	-1.59
12900	0.6650	-1.59
13000	0.6725	-1.59
13100	0.6800	-1.59
13200	0.6825	-1.59
13300	0.6850	-1.59
13400	0.6900	-1.59
13500	0.6925	-1.59
13600	0.6950	-1.59
13700	0.7000	-1.59
13800	0.7025	-1.59
13900	0.7050	-1.59
14000	0.7100	-1.59
14100	0.7125	-1.59
14200	0.7150	-1.59
14300	0.7200	-1.59
14400	0.7225	-1.59
14500	0.7250	-1.59
14600	0.7225	-1.60
14700	0.7200	-1.60
14800	0.7175	-1.60
14900	0.7150	-1.60
15000	0.7150	-1.60
15100	0.7125	-1.60
15200	0.7100	-1.60
15300	0.7075	-1.60
15400	0.7050	-1.60
15500	0.7025	-1.60
15600	0.7000	-1.60
15700	0.6975	-1.60
15800	0.6950	-1.60
15900	0.6925	-1.60
16000	0.6900	-1.60
16100	0.6875	-1.60
16200	0.6850	-1.60
16300	0.6825	-1.60
16400	0.6800	-1.60
16500	0.6775	-1.60
16600	0.6750	-1.60
16700	0.6725	-1.60
16800	0.6700	-1.60
16900	0.6800	-1.60
17000	0.6950	-1.60
17100	0.7200	-1.60
17200	0.7425	-1.60
17300	0.7675	-1.60
17400	0.8025	-1.60
17500	0.8550	-1.59
17600	0.8400	-1.60
17700	0.8200	-1.60
17800	0.8075	-1.60
17900	0.7925	-1.60
18000	0.7925	-1.60
18100	0.7900	-1.60
18200	0.7900	-1.60
18300	0.7875	-1.60
18400	0.7875	-1.60
18500	0.7850	-1.60
18600	0.7850	-1.60
18700	0.7825	-1.60
18800	0.7800	-1.60
18900	0.7800	-1.59
19000	0.7775	-1.59
19100	0.7775	-1.59
19200	0.7750	-1.59
19300	0.7725	-1.59
19400	0.7725	-1.59
19500	0.7725	-1.59
19600	0.7725	-1.59
19700	0.7725	-1.59
19800	0.7725	-1.59
19900	0.7725	-1.59
20000	0.7750	-1.59
20100	0.7750	-1.59
20200	0.7700	-1.60
20300	0.7700	-1.60
20400	0.7725	-1.60
20500	0.7775	-1.60
20600	0.7800	-1.60
20700	0.7750	-1.60
20800	0.7750	-1.60
20900	0.7750	-1.60
21000	0.7750	-1.59
21100	0.7625	-1.59
21200	0.7500	-1.59
21300	0.7350	-1.59
21400	0.7225	-1.59
21500	0.7125	-1.59
21600	0.7000	-1.59
21700	0.6900	-1.59
21800	0.6800	-1.59
21900	0.6700	-1.59
22000	0.6625	-1.59
22100	0.6550	-1.59
22200	0.6475	-1.59
22300	0.6425	-1.59
22400	0.6350	-1.59
22500	0.6275	-1.59
22600	0.6175	-1.59
22700	0.6100	-1.59
22800	0.6025	-1.59
22900	0.5975	-1.59
23000	0.5900	-1.59
23100	0.5725	-1.59
23200	0.5375	-1.60
23300	0.5175	-1.60
23400	0.5000	-1.60
23500	0.4900	-1.60
23600	0.4825	-1.60
23700	0.4825	-1.60
23800	0.4900	-1.60
23900	0.5125	-1.60
24000	0.5450	-1.60
24100	0.5800	-1.60
24200	0.6000	-1.60
24300	0.6075	-1.60
24400	0.6200	-1.60
24500	0.6225	-1.60
24600	0.6200	-1.60
24700	0.6075	-1.60
24800	0.6000	-1.60
24900	0.5825	-1.60
25000	0.5675	-1.60
25100	0.5500	-1.60
25200	0.5350	-1.60
25300	0.5350	-1.59
25400	0.5150	-1.59
25500	0.5075	-1.58
25600	0.5100	-1.58
25700	0.5275	-1.59
25800	0.5450	-1.60
25900	0.5600	-1.60
26000	0.5775	-1.60
26100	0.5925	-1.60
26200	0.6050	-1.60
26300	0.6150	-1.60
26400	0.6250	-1.60
26500	0.6250	-1.60
26600	0.6250	-1.60
26700	0.6275	-1.60
26800	0.6275	-1.60
26900	0.6275	-1.60
27000	0.6275	-1.60
27100	0.6300	-1.60
27200	0.6300	-1.60
27300	0.6325	-1.60
27400	0.6325	-1.60
27500	0.6350	-1.60
27600	0.6375	-1.60
27700	0.6375	-1.60
27800	0.6400	-1.60
27900	0.6400	-1.60
28000	0.6425	-1.60
28100	0.6425	-1.60
28200	0.6450	-1.60
28300	0.6450	-1.60
28400	0.6475	-1.60
28500	0.6475	-1.60
28600	0.6525	-1.60
28700	0.6550	-1.60
28800	0.6600	-1.60
28900	0.6625	-1.60
29000	0.6675	-1.60
29100	0.6650	-1.60
29200	0.6600	-1.60
29300	0.6575	-1.60
29400	0.6525	-1.60
29500	0.6475	-1.60
29600	0.6425	-1.60
29700	0.6400	-1.60
29800	0.6350	-1.60
29900	0.6300	-1.60
30000	0.6275	-1.60
30100	0.6225	-1.60
30200	0.6200	-1.60
30300	0.6175	-1.60
30400	0.6150	-1.60
30500	0.6125	-1.60
30600	0.6100	-1.60
30700	0.6075	-1.60
30800	0.6050	-1.60
30900	0.6050	-1.60
31000	0.6025	-1.60
31100	0.6025	-1.60
31200	0.6000	-1.60
31300	0.6000	-1.60
31400	0.6000	-1.60
31500	0.6000	-1.60
31600	0.6000	-1.60
31700	0.6000	-1.60
31800	0.6000	-1.60
31900	0.6000	-1.60
32000	0.6000	-1.60
32100	0.5975	-1.60
32200	0.5975	-1.60
32300	0.5975	-1.60
32400	0.5975	-1.60
32500	0.5975	-1.60
32600	0.5975	-1.60
32700	0.6000	-1.60
32800	0.6000	-1.60
32900	0.6000	-1.60
33000	0.6025	-1.60
33100	0.6025	-1.60
33200	0.6025	-1.60
33300	0.6025	-1.60
33400	0.6025	-1.60
33500	0.6025	-1.60
33600	0.6025	-1.60
33700	0.6025	-1.60
33800	0.6025	-1.60
33900	0.6050	-1.60
34000	0.6050	-1.60
34100	0.6050	-1.60
34200	0.6050	-1.60
34300	0.6050	-1.60
34400	0.6050	-1.60
34500	0.6025	-1.60
34600	0.6050	-1.60
34700	0.6050	-1.60
34800	0.6050	-1.60
34900	0.6050	-1.60
35000	0.6050	-1.60
35100	0.6075	-1.60
35200	0.6100	-1.60
35300	0.6125	-1.60
35400	0.6125	-1.60
35500	0.6150	-1.60
35600	0.6150	-1.60
35700	0.6175	-1.60
35800	0.6175	-1.60
35900	0.6175	-1.60
36000	0.6150	-1.60
36100	0.6150	-1.60
36200	0.6175	-1.60
36300	0.6175	-1.60
36400	0.6200	-1.60
36500	0.6200	-1.60
36600	0.6225	-1.60
36700	0.6250	-1.60
36800	0.6250	-1.60
36900	0.6275	-1.59
37000	0.6325	-1.59
37100	0.6325	-1.59
37200	0.6350	-1.59
37300	0.6375	-1.60
37400	0.6400	-1.60
37500	0.6400	-1.60
37600	0.6400	-1.60
37700	0.6400	-1.60
37800	0.6400	-1.60
37900	0.6400	-1.60
38000	0.6425	-1.60
38100	0.6450	-1.60
38200	0.6500	-1.59
38300	0.6550	-1.59
38400	0.6600	-1.59
38500	0.6675	-1.59
38600	0.6750	-1.59
38700	0.6825	-1.59
38800	0.6900	-1.59
38900	0.6925	-1.59
39000	0.6875	-1.59
39100	0.6800	-1.59
39200	0.6775	-1.59
39300	0.6725	-1.60
39400	0.6675	-1.60
39500	0.6625	-1.60
39600	0.6600	-1.60
39700	0.6550	-1.60
39800	0.6525	-1.60
39900	0.6475	-1.60
40000	0.6450	-1.60
40100	0.6400	-1.60
40200	0.6375	-1.60
40300	0.6325	-1.60
40400	0.6300	-1.60
40500	0.6250	-1.60
40600	0.6225	-1.60
40700	0.6175	-1.60
40800	0.6150	-1.60
40900	0.6125	-1.60
41000	0.6100	-1.60
41100	0.6100	-1.60
41200	0.6075	-1.60
41300	0.6075	-1.60
41400	0.6050	-1.60
41500	0.6050	-1.60
41600	0.6050	-1.60
41700	0.6025	-1.60
41800	0.6025	-1.60
41900	0.6025	-1.60
42000	0.6025	-1.60
42100	0.6025	-1.60
42200	0.6050	-1.60
42300	0.6050	-1.60
42400	0.6075	-1.60
42500	0.6075	-1.60
42600	0.6100	-1.60
42700	0.6100	-1.60
42800	0.6100	-1.60
42900	0.6100	-1.60
43000	0.6075	-1.60
43100	0.6075	-1.60
43200	0.6075	-1.60
43300	0.6050	-1.60
43400	0.6050	-1.60
43500	0.6050	-1.60
43600	0.6050	-1.60
43700	0.6075	-1.60
43800	0.6075	-1.60
43900	0.6100	-1.60
44000	0.6125	-1.60
44100	0.6125	-1.60
44200	0.6125	-1.60
44300	0.6125	-1.60
44400	0.6125	-1.60
44500	0.6125	-1.60
44600	0.6125	-1.60
44700	0.6125	-1.60
44800	0.6100	-1.60
44900	0.6100	-1.60
45000	0.6100	-1.60
45100	0.6075	-1.60
45200	0.6075	-1.60
45300	0.6075	-1.60
45400	0.6050	-1.60
45500	0.6050	-1.59
45600	0.6050	-1.59
45700	0.6050	-1.59
45800	0.6050	-1.59
45900	0.6025	-1.59
46000	0.6025	-1.59
46100	0.6025	-1.59
46200	0.6025	-1.59
46300	0.6025	-1.59
46400	0.6025	-1.59
46500	0.6000	-1.59
46600	0.5950	-1.59
46700	0.5875	-1.60
46800	0.5825	-1.60
46900	0.5750	-1.60
47000	0.5650	-1.60
47100	0.5575	-1.60
47200	0.5475	-1.60
47300	0.5375	-1.60
47400	0.5275	-1.60
47500	0.5200	-1.60
47600	0.5100	-1.60
47700	0.5000	-1.60
47800	0.4900	-1.60
47900	0.4825	-1.60
48000	0.4725	-1.60
48100	0.4625	-1.60
48200	0.4550	-1.60
48300	0.4450	-1.60
48400	0.4375	-1.60
48500	0.4300	-1.60
48600	0.4225	-1.60
48700	0.4150	-1.60
48800	0.4075	-1.60
48900	0.3975	-1.59
49000	0.3850	-1.59
49100	0.3700	-1.59
49200	0.3575	-1.58
49300	0.3450	-1.58
49400	0.3325	-1.57
49500	0.3200	-1.56
49600	0.3075	-1.55
49700	0.2950	-1.54
49800	0.2825	-1.53
49900	0.2675	-1.52
50000	0.2550	-1.50
50100	0.2425	-1.48
50200	0.2300	-1.46
50300	0.2175	-1.43
50400	0.2050	-1.39
50500	0.1925	-1.34
50600	0.1800	-1.27
50700	0.1675	-1.17
50800	0.1550	-1.01
50900	0.1425	-1.04
51000	0.1300	-1.07
51100	0.1200	-1.10
51200	0.1075	-1.14
51300	0.0950	-1.17
51400	0.0850	-1.21
51500	0.0725	-1.25
51600	0.0625	-1.29
51700	0.0525	-1.34
51800	0.0400	-1.39
51900	0.0325	-1.44
52000	0.0225	-1.49
52100	0.0150	-1.54
52200	0.0075	-1.58
52300	0.0025	-1.60
52400	0.0025	-1.60
52500	0.0025	-1.60
52600	0.0025	-1.60
52700	0.0025	-1.60
52800	0.0025	-1.60
52900	0.0025	-1.60
53000	0.0025	-1.60
53100	0.0025	-1.60
53200	0.0025	-1.60
53300	0.0025	-1.60
53400	0.0025	-1.60
53500	0.0025	-1.60
53600	0.0025	-1.60
53700	0.0025	-1.60
53800	0.0025	-1.60
53900	0.0025	-1.60
54000	0.0025	-1.60
54100	0.0025	-1.60
54200	0.0025	-1.60
54300	0.0025	-1.60
54400	0.0025	-1.60
54500	0.0025	-1.60
54600	0.0025	-1.60
54700	0.0025	-1.60
54800	0.0025	-1.60
54900	0.0025	-1.60
55000	0.0025	-1.60
55100	0.0025	-1.60
55200	0.0025	-1.60
55300	0.0025	-1.60
55400	0.0025	-1.60
55500	0.0025	-1.60
55600	0.0025	-1.60
55700	0.0025	-1.60
55800	0.0025	-1.60
55900	0.0025	-1.60
56000	0.0025	-1.60
56100	0.0025	-1.60
56200	0.0025	-1.60
56300	0.0025	-1.60
56400	0.0025	-1.60
56500	0.0025	-1.60
56600	0.0025	-1.60
56700	0.0025	-1.60
56800	0.0025	-1.60
56900	0.0025	-1.60
57000	0.0025	-1.60
57100	0.0025	-1.60
57200	0.0025	-1.60
57300	0.0025	-1.60
57400	0.0025	-1.60
57500	0.0025	-1.60
57600	0.0025	-1.60
57700	0.0025	-1.60
57800	0.0025	-1.60
57900	0.0025	-1.60
58000	0.0025	-1.60
58100	0.0025	-1.60
58200	0.0025	-1.60
58300	0.0025	-1.60
58400	0.0025	-1.60
58500	0.0025	-1.60
58600	0.0025	-1.60
58700	0.0025	-1.60
58800	0.0025	-1.60
58900	0.0025	-1.60
59000	0.0025	-1.60
59100	0.0025	-1.60
59200	0.0025	-1.60
59300	0.0025	-1.60
59400	0.0025	-1.60
59500	0.0025	-1.60
59600	0.0025	-1.60
59700	0.0025	-1.60
59800	0.0025	-1.60
59900	0.0025	-1.60
60000	0.0025	-1.60
60100	0.0025	-1.60
60200	0.0025	-1.60
60300	0.0025	-1.60
60400	0.0025	-1.60
60500	0.0025	-1.60
60600	0.0025	-1.60
60700	0.0025	-1.60
60800	0.0025	-1.60
60900	0.0025	-1.60
61000	0.0025	-1.60
61100	0.0025	-1.60
61200	0.0025	-1.60
61300	0.0025	-1.60
61400	0.0025	-1.60
61500	0.0025	-1.60
61600	0.0025	-1.60
61700	0.0025	-1.60
61800	0.0025	-1.60
61900	0.0025	-1.60
62000	0.0025	-1.60
62100	0.0025	-1.60
62200	0.0025	-1.60
62300	0.0025	-1.60
62400	0.0025	-1.60
62500	0.0025	-1.60
62600	0.0025	-1.60
62700	0.0025	-1.60
62800	0.0025	-1.60
62900	0.0025	-1.60
63000	0.0025	-1.60
63100	0.0025	-1.60
63200	0.0025	-1.60
63300	0.0025	-1.60
63400	0.0025	-1.60
63500	0.0025	-1.60
63600	0.0025	-1.60
63700	0.0025	-1.60
63800	0.0025	-1.60
63900	0.0025	-1.60
64000	0.0025	-1.60
64100	0.0025	-1.60
64200	0.0025	-1.60
64300	0.0025	-1.60
64400	0.0025	-1.60
64500	0.0025	-1.60
64600	0.0025	-1.60
64700	0.0025	-1.60
64800	0.0025	-1.60
64900	0.0025	-1.60
65000	0.0025	-1.60
65100	0.0025	-1.60
65200	0.0025	-1.60
65300	0.0025	-1.60
65400	0.0025	-1.60
65500	0.0025	-1.60
65600	0.0025	-1.60
65700	0.0025	-1.60
65800	0.0025	-1.60
65900	0.0025	-1.60
66000	0.0025	-1.60
66100	0.0025	-1.60
66200	0.0025	-1.60
66300	0.0025	-1.60
66400	0.0025	-1.60
66500	0.0025	-1.60
66600	0.0025	-1.60
66700	0.0025	-1.60
66800	0.0025	-1.60
66900	0.0025	-1.60
67000	0.0025	-1.60
67100	0.0025	-1.60
67200	0.0025	-1.60
67300	0.0025	-1.60
67400	0.0025	-1.60
67500	0.0025	-1.60
67600	0.0025	-1.60
67700	0.0025	-1.60
67800	0.0025	-1.60
67900	0.0025	-1.60
68000	0.0025	-1.60
68100	0.0025	-1.60
68200	0.0025	-1.60
68300	0.0025	-1.60
68400	0.0025	-1.60
68500	0.0025	-1.60
68600	0.0025	-1.60
68700	0.0025	-1.60
68800	0.0025	-1.60
68900	0.0025	-1.60
69000	0.0025	-1.60
69100	0.0025	-1.60
69200	0.0025	-1.60
69300	0.0025	-1.60
69400	0.0025	-1.60
69500	0.0025	-1.60
69600	0.0025	-1.60
69700	0.0025	-1.60
69800	0.0025	-1.60
69900	0.0025	-1.60
70000	0.0025	-1.60
70100	0.0025	-1.60
70200	0.0025	-1.60
70300	0.0025	-1.60
70400	0.0025	-1.60
70500	0.0025	-1.60
70600	0.0025	-1.60
70700	0.0025	-1.60
70800	0.0025	-1.60
70900	0.0025	-1.60
71000	0.0025	-1.60
71100	0.0025	-1.60
71200	0.0025	-1.60
71300	0.0025	-1.60
71400	0.0025	-1.60
71500	0.0025	-1.60
71600	0.0025	-1.60
71700	0.0025	-1.60
71800	0.0025	-1.60
71900	0.0025	-1.60
72000	0.0025	-1.60
72100	0.0025	-1.60
72200	0.0025	-1.60
72300	0.0025	-1.60
72400	0.0025	-1.60
72500	0.0025	-1.60
72600	0.0025	-1.60
72700	0.0025	-1.60
72800	0.0025	-1.60
72900	0.0025	-1.60
73000	0.0025	-1.60
73100	0.0025	-1.60
73200	0.0025	-1.60
73300	0.0025	-1.60
73400	0.0025	-1.60
73500	0.0025	-1.60
73600	0.0025	-1.60
73700	0.0025	-1.60
73800	0.0025	-1.60
73900	0.0025	-1.60
74000	0.0025	-1.60
74100	0.0025	-1.60
74200	0.0025	-1.60
74300	0.0025	-1.60
74400	0.0025	-1.60
74500	0.0025	-1.60
74600	0.0050	-1.60
74700	0.0050	-1.58
74800	0.0100	-1.53
74900	0.0200	-1.45
75000	0.0325	-1.38
75100	0.0450	-1.31
75200	0.0575	-1.26
75300	0.0725	-1.20
75400	0.0875	-1.15
75500	0.1025	-1.10
75600	0.1175	-1.06
75700	0.1325	-1.02
75800	0.1500	-0.98
75900	0.1650	-0.95
76000	0.1800	-0.91
76100	0.1975	-0.88
76200	0.2125	-1.08
76300	0.2300	-1.20
76400	0.2450	-1.28
76500	0.2625	-1.41
76600	0.2775	-1.49
76700	0.2950	-1.54
76800	0.3125	-1.58
76900	0.3275	-1.59
77000	0.3450	-1.60
77100	0.3575	-1.60
77200	0.3700	-1.60
77300	0.3800	-1.59
77400	0.3900	-1.58
77500	0.3950	-1.57
77600	0.4025	-1.56
77700	0.4100	-1.55
77800	0.4175	-1.54
77900	0.4250	-1.53
78000	0.4325	-1.51
78100	0.4425	-1.50
78200	0.4500	-1.49
78300	0.4575	-1.47
78400	0.4650	-1.45
78500	0.4750	-1.43
78600	0.4825	-1.41
78700	0.4900	-1.39
78800	0.5000	-1.37
78900	0.5100	-1.34
79000	0.5200	-1.31
79100	0.5325	-1.28
79200	0.5250	-1.30
79300	0.5225	-1.31
79400	0.5200	-1.32
79500	0.5175	-1.33
79600	0.5125	-1.34
79700	0.5075	-1.34
79800	0.5050	-1.34
79900	0.5000	-1.34
80000	0.4975	-1.34
80100	0.4925	-1.34
80200	0.4900	-1.34
80300	0.4850	-1.34
80400	0.4800	-1.34
80500	0.4800	-1.34
80600	0.4775	-1.35
80700	0.4800	-1.35
80800	0.4800	-1.36
80900	0.4800	-1.36
81000	0.4800	-1.36
81100	0.4825	-1.37
81200	0.4825	-1.37
81300	0.4850	-1.36
81400	0.4875	-1.36
81500	0.4875	-1.36
81600	0.4900	-1.36
81700	0.4925	-1.36
81800	0.4975	-1.36
81900	0.5050	-1.36
82000	0.5050	-1.37
82100	0.5025	-1.38
82200	0.5000	-1.38
82300	0.4975	-1.38
82400	0.4950	-1.38
82500	0.4925	-1.38
82600	0.4925	-1.38
82700	0.4900	-1.38
82800	0.4900	-1.39
82900	0.4900	-1.39
83000	0.4900	-1.39
83100	0.4900	-1.40
83200	0.4875	-1.40
83300	0.4875	-1.40
83400	0.4875	-1.40
83500	0.4875	-1.40
83600	0.4875	-1.40
83700	0.4850	-1.40
83800	0.4850	-1.40
83900	0.4850	-1.40
84000	0.4850	-1.40
84100	0.4850	-1.40
84200	0.4875	-1.40
84300	0.4875	-1.40
84400	0.4875	-1.41
84500	0.4875	-1.41
84600	0.4875	-1.41
84700	0.4875	-1.41
84800	0.4900	-1.41
84900	0.4900	-1.41
85000	0.4900	-1.41
85100	0.4925	-1.42
85200	0.4925	-1.42
85300	0.4925	-1.41
85400	0.4900	-1.41
85500	0.4850	-1.40
85600	0.4825	-1.40
85700	0.4800	-1.40
85800	0.4775	-1.40
85900	0.4775	-1.41
86000	0.4750	-1.41
86100	0.4725	-1.41
86200	0.4700	-1.41
86300	0.4700	-1.42
86400	0.4675	-1.42
86500	0.4675	-1.42
86600	0.4650	-1.42
86700	0.4625	-1.42
86800	0.4650	-1.43
86900	0.4650	-1.43
87000	0.4650	-1.43
87100	0.4650	-1.43
87200	0.4650	-1.43
87300	0.4650	-1.43
87400	0.4650	-1.43
87500	0.4650	-1.43
87600	0.4650	-1.43
87700	0.4625	-1.43
87800	0.4625	-1.42
87900	0.4625	-1.42
88000	0.4600	-1.42
88100	0.4600	-1.41
88200	0.4600	-1.41
88300	0.4600	-1.41
88400	0.4625	-1.40
88500	0.4625	-1.40
88600	0.4650	-1.40
88700	0.4650	-1.40
88800	0.4675	-1.39
88900	0.4700	-1.39
89000	0.4700	-1.38
89100	0.4725	-1.38
89200	0.4750	-1.38
89300	0.4775	-1.39
89400	0.4775	-1.39
89500	0.4775	-1.39
89600	0.4775	-1.39
89700	0.4775	-1.40
89800	0.4800	-1.40
89900	0.4800	-1.40
90000	0.4800	-1.40
90100	0.4800	-1.40
90200	0.4800	-1.40
90300	0.4800	-1.40
90400	0.4800	-1.40
90500	0.4800	-1.40
90600	0.4800	-1.40
90700	0.4800	-1.40
90800	0.4800	-1.40
90900	0.4800	-1.40
91000	0.4800	-1.40
91100	0.4800	-1.40
91200	0.4800	-1.40
91300	0.4825	-1.40
91400	0.4825	-1.40
91500	0.4825	-1.40
91600	0.4825	-1.40
91700	0.4850	-1.40
91800	0.4850	-1.40
91900	0.4875	-1.40
92000	0.4875	-1.40
92100	0.4875	-1.40
92200	0.4875	-1.40
92300	0.4875	-1.40
92400	0.4875	-1.40
92500	0.4875	-1.40
92600	0.4875	-1.40
92700	0.4875	-1.39
92800	0.4875	-1.39
92900	0.4875	-1.39
93000	0.4875	-1.39
93100	0.4900	-1.39
93200	0.4900	-1.40
93300	0.4900	-1.40
93400	0.4925	-1.40
93500	0.4925	-1.40
93600	0.4925	-1.40
93700	0.4925	-1.40
93800	0.4950	-1.41
93900	0.4975	-1.41
94000	0.5000	-1.42
94100	0.5025	-1.42
94200	0.5025	-1.42
94300	0.5000	-1.42
94400	0.4975	-1.42
94500	0.4975	-1.41
94600	0.4950	-1.41
94700	0.4925	-1.41
94800	0.4900	-1.41
94900	0.4875	-1.41
95000	0.4850	-1.41
95100	0.4850	-1.41
95200	0.4825	-1.41
95300	0.4825	-1.40
95400	0.4800	-1.40
95500	0.4825	-1.40
95600	0.4825	-1.41
95700	0.4850	-1.41
95800	0.4875	-1.41
95900	0.4875	-1.40
96000	0.4875	-1.40
96100	0.4900	-1.40
96200	0.4900	-1.40
96300	0.4900	-1.40
96400	0.4900	-1.40
96500	0.4875	-1.39
96600	0.4850	-1.39
96700	0.4825	-1.39
96800	0.4800	-1.39
96900	0.4800	-1.39
97000	0.4775	-1.38
97100	0.4750	-1.38
97200	0.4725	-1.38
97300	0.4725	-1.38
97400	0.4725	-1.38
97500	0.4700	-1.38
97600	0.4700	-1.38
97700	0.4675	-1.38
97800	0.4675	-1.38
97900	0.4650	-1.38
98000	0.4625	-1.38
98100	0.4625	-1.39
98200	0.4600	-1.39
98300	0.4600	-1.39
98400	0.4575	-1.39
98500	0.4575	-1.40
98600	0.4550	-1.40
98700	0.4550	-1.40
98800	0.4525	-1.41
98900	0.4525	-1.41
99000	0.4525	-1.41
99100	0.4525	-1.42
99200	0.4525	-1.42
99300	0.4500	-1.42
99400	0.4500	-1.42
99500	0.4475	-1.42
99600	0.4450	-1.42
99700	0.4425	-1.43
99800	0.4425	-1.43
99900	0.4425	-1.43
100000	0.4400	-1.43
100100	0.4400	-1.44
100200	0.4375	-1.44
100300	0.4375	-1.44
100400	0.4375	-1.44
100500	0.4350	-1.45
100600	0.4375	-1.45
100700	0.4400	-1.46
100800	0.4425	-1.46
100900	0.4425	-1.47
101000	0.4450	-1.48
101100	0.4475	-1.48
101200	0.4475	-1.49
101300	0.4500	-1.49
101400	0.4525	-1.50
101500	0.4525	-1.51
101600	0.4550	-1.51
101700	0.4550	-1.51
101800	0.4575	-1.52
101900	0.4575	-1.52
102000	0.4575	-1.52
102100	0.4600	-1.52
102200	0.4600	-1.52
102300	0.4625	-1.53
102400	0.4625	-1.53
102500	0.4650	-1.53
102600	0.4650	-1.53
102700	0.4675	-1.54
102800	0.4700	-1.54
102900	0.4700	-1.54
103000	0.4725	-1.54
103100	0.4725	-1.54
103200	0.4725	-1.54
103300	0.4750	-1.54
103400	0.4750	-1.54
103500	0.4750	-1.54
103600	0.4750	-1.54
103700	0.4725	-1.54
103800	0.4725	-1.54
103900	0.4725	-1.54
104000	0.4700	-1.54
104100	0.4700	-1.54
104200	0.4675	-1.53
104300	0.4675	-1.53
104400	0.4650	-1.53
104500	0.4650	-1.53
104600	0.4650	-1.53
104700	0.4625	-1.53
104800	0.4600	-1.52
104900	0.4600	-1.52
105000	0.4600	-1.52
105100	0.4575	-1.52
105200	0.4575	-1.51
105300	0.4575	-1.51
105400	0.4575	-1.51
105500	0.4575	-1.51
105600	0.4575	-1.51
105700	0.4575	-1.51
105800	0.4575	-1.51
105900	0.4575	-1.51
106000	0.4550	-1.51
106100	0.4550	-1.51
106200	0.4550	-1.51
106300	0.4550	-1.52
106400	0.4525	-1.51
106500	0.4525	-1.51
106600	0.4525	-1.51
106700	0.4525	-1.51
106800	0.4525	-1.51
106900	0.4525	-1.51
107000	0.4500	-1.51
107100	0.4500	-1.51
107200	0.4500	-1.51
107300	0.4500	-1.51
107400	0.4525	-1.51
107500	0.4525	-1.51
107600	0.4525	-1.51
107700	0.4525	-1.51
107800	0.4550	-1.51
107900	0.4550	-1.51
108000	0.4550	-1.51
108100	0.4550	-1.51
108200	0.4550	-1.51
108300	0.4550	-1.51
108400	0.4575	-1.51
108500	0.4575	-1.51
108600	0.4575	-1.51
108700	0.4575	-1.51
108800	0.4575	-1.51
108900	0.4550	-1.51
109000	0.4550	-1.51
109100	0.4525	-1.50
109200	0.4525	-1.50
109300	0.4500	-1.50
109400	0.4500	-1.50
109500	0.4475	-1.50
109600	0.4475	-1.49
109700	0.4450	-1.49
109800	0.4450	-1.49
109900	0.4450	-1.49
110000	0.4425	-1.49
110100	0.4425	-1.49
110200	0.4425	-1.48
110300	0.4400	-1.48
110400	0.4400	-1.48
110500	0.4400	-1.48
110600	0.4400	-1.48
110700	0.4400	-1.48
110800	0.4400	-1.48
110900	0.4400	-1.48
111000	0.4400	-1.48
111100	0.4375	-1.48
111200	0.4375	-1.48
111300	0.4375	-1.48
111400	0.4375	-1.49
111500	0.4375	-1.49
111600	0.4375	-1.49
111700	0.4350	-1.49
111800	0.4325	-1.49
111900	0.4325	-1.49
112000	0.4350	-1.49
112100	0.4350	-1.49
112200	0.4350	-1.49
112300	0.4375	-1.49
112400	0.4375	-1.49
112500	0.4375	-1.49
112600	0.4400	-1.49
112700	0.4400	-1.50
112800	0.4400	-1.50
112900	0.4425	-1.50
113000	0.4425	-1.50
113100	0.4425	-1.50
113200	0.4450	-1.50
113300	0.4450	-1.50
113400	0.4450	-1.50
113500	0.4450	-1.51
113600	0.4475	-1.51
113700	0.4475	-1.51
113800	0.4475	-1.51
113900	0.4500	-1.51
114000	0.4500	-1.51
114100	0.4500	-1.51
114200	0.4500	-1.51
114300	0.4500	-1.51
114400	0.4500	-1.51
114500	0.4500	-1.51
114600	0.4500	-1.50
114700	0.4500	-1.50
114800	0.4500	-1.50
114900	0.4500	-1.50
115000	0.4500	-1.50
115100	0.4500	-1.49
115200	0.4500	-1.49
115300	0.4475	-1.49
115400	0.4475	-1.49
115500	0.4475	-1.49
115600	0.4475	-1.49
115700	0.4475	-1.48
115800	0.4475	-1.48
115900	0.4475	-1.48
116000	0.4475	-1.48
116100	0.4500	-1.48
116200	0.4525	-1.48
116300	0.4550	-1.48
116400	0.4575	-1.48
116500	0.4600	-1.48
116600	0.4625	-1.48
116700	0.4650	-1.48
116800	0.4650	-1.48
116900	0.4675	-1.48
117000	0.4700	-1.47
117100	0.4725	-1.47
117200	0.4750	-1.47
117300	0.4675	-1.47
117400	0.4600	-1.46
117500	0.4500	-1.45
117600	0.4425	-1.45
117700	0.4350	-1.44
117800	0.4275	-1.44
117900	0.4200	-1.43
118000	0.4150	-1.43
118100	0.4100	-1.42
118200	0.4050	-1.42
118300	0.4025	-1.42
118400	0.4000	-1.42
118500	0.3975	-1.42
118600	0.3950	-1.42
118700	0.3925	-1.41
118800	0.3925	-1.41
118900	0.3900	-1.41
119000	0.3875	-1.41
119100	0.3850	-1.41
119200	0.3875	-1.42
119300	0.3900	-1.42
119400	0.3950	-1.43
119500	0.3975	-1.44
119600	0.4000	-1.45
119700	0.4050	-1.46
119800	0.4100	-1.46
119900	0.4125	-1.47
120000	0.4175	-1.48
120100	0.4225	-1.49
120200	0.4250	-1.49
120300	0.4300	-1.50
120400	0.4350	-1.51
120500	0.4375	-1.51
120600	0.4425	-1.52
120700	0.4450	-1.52
120800	0.4500	-1.53
120900	0.4525	-1.53
121000	0.4550	-1.53
121100	0.4575	-1.53
121200	0.4575	-1.53
121300	0.4600	-1.53
121400	0.4600	-1.53
121500	0.4600	-1.54
121600	0.4600	-1.54
121700	0.4625	-1.53
121800	0.4625	-1.53
121900	0.4625	-1.53
122000	0.4625	-1.53
122100	0.4625	-1.53
122200	0.4625	-1.53
122300	0.4650	-1.53
122400	0.4650	-1.53
122500	0.4650	-1.53
122600	0.4675	-1.53
122700	0.4675	-1.53
122800	0.4675	-1.54
122900	0.4700	-1.54
123000	0.4725	-1.54
123100	0.4725	-1.54
123200	0.4725	-1.54
123300	0.4725	-1.54
123400	0.4725	-1.54
123500	0.4725	-1.54
123600	0.4725	-1.54
123700	0.4750	-1.54
123800	0.4750	-1.54
123900	0.4725	-1.54
124000	0.4725	-1.54
124100	0.4725	-1.54
124200	0.4700	-1.53
124300	0.4725	-1.53
124400	0.4725	-1.53
124500	0.4725	-1.53
124600	0.4725	-1.53
124700	0.4750	-1.53
124800	0.4750	-1.53
124900	0.4750	-1.53
125000	0.4750	-1.53
125100	0.4775	-1.53
125200	0.4775	-1.53
125300	0.4775	-1.53
125400	0.4775	-1.52
125500	0.4775	-1.52
125600	0.4800	-1.52
125700	0.4800	-1.52
125800	0.4800	-1.52
125900	0.4825	-1.52
126000	0.4825	-1.52
126100	0.4850	-1.52
126200	0.4850	-1.52
126300	0.4875	-1.52
126400	0.4875	-1.52
126500	0.4900	-1.52
126600	0.4875	-1.52
126700	0.4875	-1.51
126800	0.4875	-1.51
126900	0.4875	-1.51
127000	0.4850	-1.51
127100	0.4850	-1.51
127200	0.4850	-1.51
127300	0.4850	-1.51
127400	0.4850	-1.50
127500	0.4825	-1.50
127600	0.4825	-1.50
127700	0.4825	-1.50
127800	0.4825	-1.50
127900	0.4800	-1.50
128000	0.4800	-1.50
128100	0.4800	-1.49
128200	0.4775	-1.49
128300	0.4775	-1.49
128400	0.4775	-1.49
128500	0.4750	-1.49
128600	0.4750	-1.49
128700	0.4750	-1.49
128800	0.4750	-1.49
128900	0.4725	-1.49
129000	0.4725	-1.49
129100	0.4725	-1.49
129200	0.4725	-1.49
129300	0.4725	-1.49
129400	0.4750	-1.49
129500	0.4750	-1.49
129600	0.4750	-1.49
129700	0.4750	-1.48
129800	0.4750	-1.48
129900	0.4775	-1.47
130000	0.4775	-1.47
130100	0.4775	-1.46
130200	0.4775	-1.46
130300	0.4800	-1.45
130400	0.4800	-1.45
130500	0.4800	-1.44
130600	0.4800	-1.44
130700	0.4825	-1.43
130800	0.4875	-1.43
130900	0.4900	-1.43
131000	0.4950	-1.42
131100	0.5025	-1.41
131200	0.5100	-1.41
131300	0.5175	-1.40
131400	0.5275	-1.40
131500	0.5375	-1.39
131600	0.5450	-1.38
131700	0.5575	-1.37
131800	0.5725	-1.36
131900	0.5875	-1.35
132000	0.6000	-1.33
132100	0.6150	-1.30
132200	0.6300	-1.27
132300	0.6125	-1.31
132400	0.6000	-1.33
132500	0.5875	-1.36
132600	0.5725	-1.38
132700	0.5625	-1.40
132800	0.5500	-1.41
132900	0.5400	-1.42
133000	0.5325	-1.43
133100	0.5225	-1.44
133200	0.5150	-1.45
133300	0.5125	-1.46
133400	0.5100	-1.47
133500	0.5075	-1.47
133600	0.5050	-1.48
133700	0.5025	-1.49
133800	0.5025	-1.49
133900	0.5000	-1.50
134000	0.4975	-1.50
134100	0.4950	-1.51
134200	0.4950	-1.51
134300	0.4950	-1.52
134400	0.4950	-1.52
134500	0.4975	-1.53
134600	0.4975	-1.53
134700	0.4975	-1.53
134800	0.4975	-1.54
134900	0.4975	-1.54
135000	0.5000	-1.54
135100	0.5000	-1.55
135200	0.5000	-1.55
135300	0.5000	-1.55
135400	0.5000	-1.55
135500	0.5000	-1.56
135600	0.5025	-1.56
135700	0.5025	-1.56
135800	0.5025	-1.56
135900	0.5025	-1.56
136000	0.5050	-1.57
136100	0.5050	-1.57
136200	0.5050	-1.57
136300	0.5050	-1.57
136400	0.5050	-1.57
136500	0.5075	-1.57
136600	0.5075	-1.57
136700	0.5075	-1.57
136800	0.5075	-1.58
136900	0.5075	-1.58
137000	0.5075	-1.58
137100	0.5075	-1.58
137200	0.5075	-1.58
137300	0.5075	-1.58
137400	0.5050	-1.58
137500	0.5050	-1.58
137600	0.5025	-1.58
137700	0.5025	-1.58
137800	0.5025	-1.58
137900	0.5025	-1.59
138000	0.5025	-1.59
138100	0.5025	-1.59
138200	0.5025	-1.59
138300	0.5025	-1.59
138400	0.5025	-1.59
138500	0.5025	-1.59
138600	0.5025	-1.59
138700	0.5025	-1.59
138800	0.5025	-1.59
138900	0.5000	-1.60
139000	0.5000	-1.60
139100	0.5000	-1.60
139200	0.5000	-1.60
139300	0.5000	-1.60
139400	0.5000	-1.60
139500	0.5000	-1.60
139600	0.5000	-1.60
139700	0.4975	-1.60
139800	0.4975	-1.60
139900	0.4950	-1.60
140000	0.4925	-1.60
140100	0.4900	-1.60
140200	0.4875	-1.60
140300	0.4850	-1.60
140400	0.4825	-1.60
140500	0.4825	-1.60
140600	0.4800	-1.60
140700	0.4775	-1.60
140800	0.4750	-1.60
140900	0.4750	-1.60
141000	0.4725	-1.60
141100	0.4700	-1.60
141200	0.4675	-1.60
141300	0.4675	-1.60
141400	0.4675	-1.60
141500	0.4650	-1.60
141600	0.4650	-1.60
141700	0.4650	-1.60
141800	0.4650	-1.60
141900	0.4625	-1.60
142000	0.4650	-1.60
142100	0.4650	-1.60
142200	0.4675	-1.60
142300	0.4675	-1.60
142400	0.4700	-1.60
142500	0.4700	-1.60
142600	0.4700	-1.60
142700	0.4700	-1.60
142800	0.4700	-1.60
142900	0.4700	-1.60
143000	0.4700	-1.60
143100	0.4700	-1.60
143200	0.4725	-1.60
143300	0.4700	-1.60
143400	0.4700	-1.60
143500	0.4675	-1.60
143600	0.4650	-1.60
143700	0.4625	-1.60
143800	0.4625	-1.60
143900	0.4625	-1.60
144000	0.4625	-1.60
144100	0.4625	-1.60
144200	0.4650	-1.60
144300	0.4650	-1.60
144400	0.4650	-1.60
144500	0.4650	-1.60
144600	0.4675	-1.60
144700	0.4675	-1.60
144800	0.4700	-1.60
144900	0.4700	-1.60
145000	0.4700	-1.60
145100	0.4725	-1.60
145200	0.4725	-1.60
145300	0.4725	-1.60
145400	0.4750	-1.60
145500	0.4775	-1.60
145600	0.4775	-1.60
145700	0.4775	-1.60
145800	0.4775	-1.60
145900	0.4775	-1.60
146000	0.4775	-1.60
146100	0.4750	-1.60
146200	0.4750	-1.60
146300	0.4725	-1.60
146400	0.4725	-1.60
146500	0.4700	-1.60
146600	0.4700	-1.60
146700	0.4675	-1.60
146800	0.4675	-1.60
146900	0.4675	-1.60
147000	0.4675	-1.60
147100	0.4675	-1.60
147200	0.4700	-1.60
147300	0.4700	-1.60
147400	0.4700	-1.60
147500	0.4700	-1.60
147600	0.4700	-1.60
147700	0.4700	-1.60
147800	0.4700	-1.60
147900	0.4700	-1.60
148000	0.4700	-1.60
148100	0.4675	-1.60
148200	0.4675	-1.60
148300	0.4675	-1.60
148400	0.4675	-1.60
148500	0.4675	-1.60
148600	0.4650	-1.60
148700	0.4650	-1.60
148800	0.4650	-1.60
148900	0.4650	-1.59
149000	0.4650	-1.59
149100	0.4625	-1.59
149200	0.4625	-1.59
149300	0.4625	-1.59
149400	0.4625	-1.59
149500	0.4625	-1.59
149600	0.4625	-1.59
149700	0.4650	-1.59
149800	0.4650	-1.59
149900	0.4675	-1.59
150000	0.4675	-1.60
150100	0.4700	-1.60
150200	0.4700	-1.60
150300	0.4700	-1.60
150400	0.4700	-1.60
150500	0.4725	-1.60
150600	0.4725	-1.60
150700	0.4725	-1.60
150800	0.4725	-1.60
150900	0.4725	-1.60
151000	0.4725	-1.60
151100	0.4750	-1.60
151200	0.4750	-1.60
151300	0.4775	-1.60
151400	0.4775	-1.60
151500	0.4775	-1.60
151600	0.4775	-1.60
151700	0.4800	-1.60
151800	0.4800	-1.60
151900	0.4800	-1.60
152000	0.4800	-1.60
152100	0.4800	-1.60
152200	0.4825	-1.60
152300	0.4825	-1.60
152400	0.4850	-1.60
152500	0.4875	-1.60
152600	0.4900	-1.60
152700	0.4925	-1.60
152800	0.4975	-1.60
152900	0.5000	-1.60
153000	0.5025	-1.59
153100	0.5050	-1.59
153200	0.5075	-1.59
153300	0.5125	-1.59
153400	0.5175	-1.59
153500	0.5200	-1.58
153600	0.5250	-1.58
153700	0.5300	-1.58
153800	0.5350	-1.57
153900	0.5425	-1.57
154000	0.5475	-1.56
154100	0.5500	-1.56
154200	0.5550	-1.56
154300	0.5600	-1.55
154400	0.5625	-1.55
154500	0.5675	-1.55
154600	0.5700	-1.54
154700	0.5750	-1.54
154800	0.5775	-1.54
154900	0.5825	-1.53
155000	0.5850	-1.53
155100	0.5875	-1.53
155200	0.5900	-1.52
155300	0.5950	-1.52
155400	0.5975	-1.52
155500	0.6000	-1.51
155600	0.6025	-1.51
155700	0.6050	-1.51
155800	0.6050	-1.51
155900	0.6075	-1.51
156000	0.6100	-1.50
156100	0.6125	-1.50
156200	0.6150	-1.50
156300	0.6150	-1.50
156400	0.6150	-1.49
156500	0.6150	-1.49
156600	0.6125	-1.49
156700	0.6125	-1.49
156800	0.6125	-1.49
156900	0.6125	-1.49
157000	0.6125	-1.49
157100	0.6125	-1.49
157200	0.6125	-1.49
157300	0.6125	-1.49
157400	0.6125	-1.49
157500	0.6125	-1.49
157600	0.6125	-1.49
157700	0.6125	-1.49
157800	0.6125	-1.49
157900	0.6100	-1.49
158000	0.6100	-1.49
158100	0.6100	-1.49
158200	0.6075	-1.49
158300	0.6050	-1.50
158400	0.6050	-1.50
158500	0.6025	-1.50
158600	0.6000	-1.50
158700	0.5975	-1.51
158800	0.5975	-1.51
158900	0.5950	-1.51
159000	0.5925	-1.51
159100	0.5925	-1.51
159200	0.5900	-1.51
159300	0.5875	-1.52
159400	0.5875	-1.52
159500	0.5850	-1.52
159600	0.5825	-1.52
159700	0.5825	-1.52
159800	0.5825	-1.52
159900	0.5800	-1.52
160000	0.5800	-1.53
160100	0.5800	-1.53
160200	0.5775	-1.53
160300	0.5775	-1.53
160400	0.5775	-1.53
160500	0.5800	-1.53
160600	0.5800	-1.53
160700	0.5825	-1.52
160800	0.5825	-1.52
160900	0.5850	-1.52
161000	0.5850	-1.52
161100	0.5850	-1.51
161200	0.5875	-1.51
161300	0.5900	-1.51
161400	0.5900	-1.51
161500	0.5900	-1.51
161600	0.5925	-1.51
161700	0.5925	-1.51
161800	0.5900	-1.51
161900	0.5900	-1.51
162000	0.5900	-1.51
162100	0.5900	-1.51
162200	0.5925	-1.51
162300	0.5900	-1.51
162400	0.5900	-1.51
162500	0.5875	-1.52
162600	0.5875	-1.52
162700	0.5850	-1.52
162800	0.5850	-1.52
162900	0.5825	-1.52
163000	0.5825	-1.53
163100	0.5825	-1.53
163200	0.5825	-1.53
163300	0.5825	-1.53
163400	0.5825	-1.53
163500	0.5825	-1.53
163600	0.5825	-1.52
163700	0.5825	-1.52
163800	0.5825	-1.52
163900	0.5850	-1.52
164000	0.5875	-1.52
164100	0.5900	-1.52
164200	0.5900	-1.52
164300	0.5925	-1.52
164400	0.5950	-1.51
164500	0.5950	-1.51
164600	0.5975	-1.51
164700	0.6000	-1.51
164800	0.6000	-1.51
164900	0.6000	-1.51
165000	0.6025	-1.51
165100	0.6025	-1.51
165200	0.6025	-1.51
165300	0.6050	-1.51
165400	0.6075	-1.50
165500	0.6100	-1.50
165600	0.6125	-1.50
165700	0.6150	-1.50
165800	0.6175	-1.50
165900	0.6175	-1.50
166000	0.6175	-1.50
166100	0.6200	-1.49
166200	0.6200	-1.49
166300	0.6200	-1.49
166400	0.6200	-1.49
166500	0.6200	-1.49
166600	0.6200	-1.49
166700	0.6225	-1.49
166800	0.6225	-1.50
166900	0.6225	-1.50
167000	0.6225	-1.50
167100	0.6225	-1.50
167200	0.6200	-1.50
167300	0.6225	-1.50
167400	0.6225	-1.50
167500	0.6250	-1.50
167600	0.6250	-1.50
167700	0.6275	-1.50
167800	0.6275	-1.50
167900	0.6300	-1.50
168000	0.6300	-1.50
168100	0.6300	-1.50
168200	0.6275	-1.50
168300	0.6275	-1.50
168400	0.6250	-1.50
168500	0.6250	-1.51
168600	0.6250	-1.51
168700	0.6250	-1.51
168800	0.6250	-1.51
168900	0.6250	-1.51
169000	0.6275	-1.51
169100	0.6275	-1.50
169200	0.6275	-1.50
169300	0.6300	-1.50
169400	0.6300	-1.50
169500	0.6325	-1.50
169600	0.6350	-1.50
169700	0.6350	-1.51
169800	0.6325	-1.51
169900	0.6325	-1.51
170000	0.6325	-1.51
170100	0.6325	-1.51
170200	0.6300	-1.51
170300	0.6275	-1.51
170400	0.6250	-1.51
170500	0.6225	-1.51
170600	0.6200	-1.51
170700	0.6175	-1.52
170800	0.6125	-1.52
170900	0.6100	-1.52
171000	0.6075	-1.52
171100	0.6050	-1.53
171200	0.6000	-1.53
171300	0.5975	-1.53
171400	0.5975	-1.53
171500	0.5950	-1.53
171600	0.5925	-1.53
171700	0.5900	-1.53
171800	0.5875	-1.53
171900	0.5850	-1.54
172000	0.5825	-1.54
172100	0.5800	-1.54
172200	0.5800	-1.54
172300	0.5775	-1.54
172400	0.5775	-1.54
172500	0.5750	-1.54
172600	0.5750	-1.54
172700	0.5725	-1.54
172800	0.5725	-1.54
172900	0.5725	-1.54
173000	0.5700	-1.55
173100	0.5700	-1.55
173200	0.5700	-1.55
173300	0.5700	-1.55
173400	0.5725	-1.54
173500	0.5725	-1.54
173600	0.5725	-1.54
173700	0.5750	-1.54
173800	0.5750	-1.54
173900	0.5750	-1.54
174000	0.5775	-1.53
174100	0.5800	-1.53
174200	0.5825	-1.53
174300	0.5850	-1.54
174400	0.5850	-1.54
174500	0.5875	-1.54
174600	0.5900	-1.54
174700	0.5925	-1.54
174800	0.5925	-1.54
174900	0.5950	-1.54
175000	0.5975	-1.54
175100	0.5975	-1.54
175200	0.6000	-1.55
175300	0.6000	-1.55
175400	0.6000	-1.55
175500	0.6000	-1.55
175600	0.6000	-1.56
175700	0.6000	-1.56
175800	0.6000	-1.56
175900	0.6000	-1.56
176000	0.6000	-1.56
176100	0.6000	-1.56
176200	0.6000	-1.57
176300	0.6000	-1.57
176400	0.6000	-1.57
176500	0.5975	-1.57
176600	0.5975	-1.57
176700	0.5975	-1.57
176800	0.5950	-1.57
176900	0.5950	-1.57
177000	0.5950	-1.57
177100	0.5950	-1.57
177200	0.5950	-1.57
177300	0.5950	-1.57
177400	0.5950	-1.57
177500	0.5950	-1.57
177600	0.5950	-1.58
177700	0.5950	-1.58
177800	0.5925	-1.58
177900	0.5925	-1.58
178000	0.5925	-1.58
178100	0.5900	-1.58
178200	0.5900	-1.58
178300	0.5875	-1.58
178400	0.5850	-1.59
178500	0.5850	-1.59
178600	0.5825	-1.59
178700	0.5825	-1.59
178800	0.5825	-1.59
178900	0.5825	-1.59
179000	0.5800	-1.59
179100	0.5825	-1.59
179200	0.5825	-1.59
179300	0.5825	-1.59
179400	0.5825	-1.59
179500	0.5825	-1.59
179600	0.5825	-1.59
179700	0.5825	-1.59
179800	0.5800	-1.59
179900	0.5800	-1.59
180000	0.5800	-1.59
180100	0.5800	-1.59
180200	0.5800	-1.59
180300	0.5825	-1.59
180400	0.5825	-1.59
180500	0.5825	-1.59
180600	0.5825	-1.59
180700	0.5850	-1.59
180800	0.5850	-1.59
180900	0.5850	-1.58
181000	0.5875	-1.58
181100	0.5875	-1.58
181200	0.5900	-1.58
181300	0.5900	-1.58
181400	0.5925	-1.58
181500	0.5925	-1.58
181600	0.5925	-1.58
181700	0.5925	-1.57
181800	0.5950	-1.57
181900	0.5975	-1.57
182000	0.5975	-1.57
182100	0.6000	-1.57
182200	0.6000	-1.57
182300	0.6025	-1.57
182400	0.6050	-1.57
182500	0.6050	-1.57
182600	0.6075	-1.57
182700	0.6100	-1.57
182800	0.6125	-1.57
182900	0.6150	-1.57
183000	0.6175	-1.57
183100	0.6200	-1.57
183200	0.6250	-1.57
183300	0.6275	-1.57
183400	0.6325	-1.57
183500	0.6375	-1.57
183600	0.6400	-1.57
183700	0.6450	-1.57
183800	0.6475	-1.57
183900	0.6525	-1.57
184000	0.6550	-1.57
184100	0.6575	-1.57
184200	0.6625	-1.57
184300	0.6650	-1.57
184400	0.6700	-1.57
184500	0.6725	-1.57
184600	0.6775	-1.57
184700	0.6800	-1.57
184800	0.6825	-1.57
184900	0.6875	-1.57
185000	0.6900	-1.57
185100	0.6925	-1.57
185200	0.6975	-1.57
185300	0.7000	-1.57
185400	0.6975	-1.58
185500	0.6925	-1.58
185600	0.6900	-1.58
185700	0.6875	-1.58
185800	0.6825	-1.59
185900	0.6800	-1.59
186000	0.6750	-1.59
186100	0.6750	-1.59
186200	0.6750	-1.59
186300	0.6775	-1.59
186400	0.6825	-1.59
186500	0.6850	-1.59
186600	0.6875	-1.59
186700	0.6900	-1.59
186800	0.6925	-1.59
186900	0.6950	-1.59
187000	0.6975	-1.59
187100	0.7025	-1.59
187200	0.7075	-1.59
187300	0.7150	-1.59
187400	0.7025	-1.59
187500	0.6925	-1.59
187600	0.6800	-1.58
187700	0.6700	-1.58
187800	0.6625	-1.58
187900	0.6550	-1.58
188000	0.6500	-1.58
188100	0.6450	-1.58
188200	0.6400	-1.58
188300	0.6350	-1.58
188400	0.6325	-1.58
188500	0.6275	-1.58
188600	0.6250	-1.58
188700	0.6200	-1.58
188800	0.6175	-1.58
188900	0.6150	-1.58
189000	0.6125	-1.58
189100	0.6125	-1.58
189200	0.6125	-1.58
189300	0.6100	-1.58
189400	0.6100	-1.58
189500	0.6075	-1.58
189600	0.6050	-1.57
189700	0.6050	-1.57
189800	0.6025	-1.57
189900	0.6025	-1.57
190000	0.6025	-1.57
190100	0.6000	-1.57
190200	0.6000	-1.57
190300	0.5975	-1.57
190400	0.5975	-1.57
190500	0.5950	-1.58
190600	0.5925	-1.58
190700	0.5925	-1.58
190800	0.5900	-1.58
190900	0.5900	-1.58
191000	0.5875	-1.58
191100	0.5875	-1.58
191200	0.5850	-1.58
191300	0.5850	-1.58
191400	0.5850	-1.58
191500	0.5850	-1.58
191600	0.5825	-1.58
191700	0.5800	-1.58
191800	0.5775	-1.59
191900	0.5775	-1.59
192000	0.5750	-1.59
192100	0.5750	-1.59
192200	0.5725	-1.59
192300	0.5750	-1.59
192400	0.5750	-1.59
192500	0.5750	-1.59
192600	0.5750	-1.59
192700	0.5775	-1.59
192800	0.5775	-1.59
192900	0.5775	-1.59
193000	0.5775	-1.59
193100	0.5800	-1.59
193200	0.5825	-1.59
193300	0.5850	-1.59
193400	0.5850	-1.59
193500	0.5875	-1.59
193600	0.5900	-1.60
193700	0.5900	-1.60
193800	0.5925	-1.60
193900	0.5975	-1.59
194000	0.5950	-1.59
194100	0.5925	-1.59
194200	0.5900	-1.59
194300	0.5875	-1.59
194400	0.5875	-1.59
194500	0.5850	-1.59
194600	0.5825	-1.59
194700	0.5825	-1.59
194800	0.5825	-1.59
194900	0.5800	-1.59
195000	0.5800	-1.59
195100	0.5775	-1.59
195200	0.5775	-1.59
195300	0.5775	-1.59
195400	0.5775	-1.59
195500	0.5775	-1.59
195600	0.5750	-1.59
195700	0.5750	-1.59
195800	0.5750	-1.59
195900	0.5725	-1.59
196000	0.5725	-1.59
196100	0.5700	-1.60
196200	0.5700	-1.60
196300	0.5675	-1.60
196400	0.5675	-1.60
196500	0.5650	-1.60
196600	0.5650	-1.60
196700	0.5675	-1.60
196800	0.5675	-1.60
196900	0.5700	-1.60
197000	0.5725	-1.60
197100	0.5725	-1.59
197200	0.5750	-1.59
197300	0.5775	-1.59
197400	0.5800	-1.59
197500	0.5800	-1.59
197600	0.5825	-1.59
197700	0.5850	-1.59
197800	0.5825	-1.59
197900	0.5825	-1.59
198000	0.5825	-1.59
198100	0.5825	-1.59
198200	0.5825	-1.59
198300	0.5825	-1.59
198400	0.5850	-1.59
198500	0.5850	-1.59
198600	0.5850	-1.59
198700	0.5850	-1.59
198800	0.5875	-1.59
198900	0.5850	-1.59
199000	0.5850	-1.59
199100	0.5850	-1.59
199200	0.5825	-1.59
199300	0.5825	-1.59
199400	0.5825	-1.58
199500	0.5825	-1.58
199600	0.5825	-1.58
199700	0.5825	-1.58
199800	0.5825	-1.58
[truncated: 7,428 more rows]
