# Supplementary material for: The genetic basis of aneuploidy tolerance in wild yeast
Source: eLife. 2020 Jan 7;9:e52063. doi: 10.7554/eLife.52063 (PMC6970514; doi:10.7554/eLife.52063)
Supplement: Figure 1—source data 1. [file elife-52063-fig1-data1.zip › A2vB2/A2vB2_n10_ch2]

Bin start (bp)	MLE allele freq.	LOD score
0	0.4750	-1.59
100	0.4750	-1.59
200	0.4750	-1.59
300	0.4750	-1.59
400	0.4750	-1.59
500	0.4750	-1.59
600	0.4750	-1.59
700	0.4750	-1.59
800	0.4750	-1.59
900	0.4750	-1.59
1000	0.4750	-1.59
1100	0.4750	-1.59
1200	0.4750	-1.59
1300	0.4750	-1.59
1400	0.4750	-1.59
1500	0.4750	-1.59
1600	0.4750	-1.59
1700	0.4750	-1.59
1800	0.4750	-1.59
1900	0.4750	-1.59
2000	0.4750	-1.59
2100	0.4750	-1.59
2200	0.4750	-1.59
2300	0.4750	-1.59
2400	0.4750	-1.59
2500	0.4750	-1.59
2600	0.4750	-1.59
2700	0.4750	-1.59
2800	0.4750	-1.59
2900	0.4750	-1.59
3000	0.4750	-1.59
3100	0.4750	-1.59
3200	0.4750	-1.59
3300	0.4750	-1.59
3400	0.4750	-1.59
3500	0.4750	-1.59
3600	0.4750	-1.59
3700	0.4750	-1.59
3800	0.4750	-1.59
3900	0.4750	-1.59
4000	0.4750	-1.59
4100	0.4750	-1.59
4200	0.4750	-1.59
4300	0.4750	-1.59
4400	0.4750	-1.59
4500	0.4750	-1.59
4600	0.4750	-1.59
4700	0.4750	-1.59
4800	0.4750	-1.59
4900	0.4750	-1.59
5000	0.4750	-1.59
5100	0.4750	-1.59
5200	0.4750	-1.59
5300	0.4750	-1.59
5400	0.4750	-1.59
5500	0.4750	-1.59
5600	0.4750	-1.59
5700	0.4750	-1.59
5800	0.4750	-1.59
5900	0.4750	-1.59
6000	0.4750	-1.59
6100	0.4750	-1.59
6200	0.4750	-1.59
6300	0.4750	-1.59
6400	0.4750	-1.59
6500	0.4750	-1.59
6600	0.4750	-1.59
6700	0.4750	-1.59
6800	0.4750	-1.59
6900	0.4750	-1.59
7000	0.4775	-1.59
7100	0.4875	-1.58
7200	0.4975	-1.58
7300	0.5075	-1.58
7400	0.5175	-1.57
7500	0.5275	-1.57
7600	0.5375	-1.56
7700	0.5475	-1.55
7800	0.5575	-1.55
7900	0.5650	-1.54
8000	0.5750	-1.53
8100	0.5850	-1.52
8200	0.5950	-1.52
8300	0.6050	-1.51
8400	0.6100	-1.50
8500	0.6150	-1.49
8600	0.6200	-1.49
8700	0.6225	-1.48
8800	0.6275	-1.48
8900	0.6300	-1.48
9000	0.6325	-1.47
9100	0.6375	-1.47
9200	0.6400	-1.47
9300	0.6425	-1.46
9400	0.6450	-1.46
9500	0.6425	-1.46
9600	0.6400	-1.46
9700	0.6350	-1.46
9800	0.6325	-1.45
9900	0.6300	-1.45
10000	0.6300	-1.45
10100	0.6275	-1.45
10200	0.6275	-1.45
10300	0.6275	-1.45
10400	0.6250	-1.45
10500	0.6250	-1.45
10600	0.6250	-1.44
10700	0.6250	-1.44
10800	0.6250	-1.44
10900	0.6225	-1.44
11000	0.6250	-1.44
11100	0.6250	-1.44
11200	0.6250	-1.44
11300	0.6275	-1.44
11400	0.6275	-1.44
11500	0.6275	-1.44
11600	0.6275	-1.45
11700	0.6275	-1.45
11800	0.6275	-1.45
11900	0.6275	-1.45
12000	0.6275	-1.46
12100	0.6275	-1.46
12200	0.6275	-1.46
12300	0.6275	-1.46
12400	0.6300	-1.46
12500	0.6325	-1.46
12600	0.6325	-1.46
12700	0.6350	-1.45
12800	0.6350	-1.45
12900	0.6350	-1.45
13000	0.6325	-1.45
13100	0.6325	-1.45
13200	0.6300	-1.45
13300	0.6300	-1.45
13400	0.6300	-1.45
13500	0.6300	-1.45
13600	0.6300	-1.45
13700	0.6325	-1.45
13800	0.6325	-1.44
13900	0.6325	-1.44
14000	0.6325	-1.44
14100	0.6325	-1.44
14200	0.6325	-1.44
14300	0.6300	-1.44
14400	0.6300	-1.44
14500	0.6275	-1.44
14600	0.6275	-1.44
14700	0.6250	-1.45
14800	0.6250	-1.45
14900	0.6225	-1.45
15000	0.6200	-1.45
15100	0.6200	-1.45
15200	0.6175	-1.46
15300	0.6200	-1.45
15400	0.6200	-1.45
15500	0.6200	-1.45
15600	0.6200	-1.45
15700	0.6225	-1.45
15800	0.6225	-1.45
15900	0.6225	-1.45
16000	0.6200	-1.45
16100	0.6200	-1.45
16200	0.6200	-1.45
16300	0.6200	-1.46
16400	0.6200	-1.45
16500	0.6200	-1.45
16600	0.6200	-1.45
16700	0.6200	-1.45
16800	0.6225	-1.45
16900	0.6225	-1.45
17000	0.6250	-1.45
17100	0.6250	-1.44
17200	0.6275	-1.44
17300	0.6275	-1.44
17400	0.6300	-1.44
17500	0.6300	-1.44
17600	0.6325	-1.43
17700	0.6350	-1.43
17800	0.6350	-1.43
17900	0.6375	-1.42
18000	0.6400	-1.42
18100	0.6400	-1.42
18200	0.6425	-1.42
18300	0.6425	-1.41
18400	0.6450	-1.41
18500	0.6450	-1.41
18600	0.6475	-1.40
18700	0.6475	-1.40
18800	0.6475	-1.40
18900	0.6475	-1.40
19000	0.6500	-1.39
19100	0.6500	-1.39
19200	0.6500	-1.39
19300	0.6500	-1.39
19400	0.6525	-1.38
19500	0.6525	-1.38
19600	0.6525	-1.38
19700	0.6525	-1.37
19800	0.6550	-1.37
19900	0.6550	-1.37
20000	0.6550	-1.37
20100	0.6525	-1.37
20200	0.6525	-1.37
20300	0.6525	-1.37
20400	0.6500	-1.37
20500	0.6500	-1.37
20600	0.6500	-1.37
20700	0.6500	-1.37
20800	0.6500	-1.37
20900	0.6500	-1.37
21000	0.6500	-1.36
21100	0.6500	-1.36
21200	0.6500	-1.36
21300	0.6500	-1.36
21400	0.6500	-1.36
21500	0.6475	-1.36
21600	0.6450	-1.37
21700	0.6450	-1.37
21800	0.6450	-1.37
21900	0.6450	-1.37
22000	0.6450	-1.37
22100	0.6450	-1.37
22200	0.6450	-1.38
22300	0.6450	-1.38
22400	0.6425	-1.38
22500	0.6425	-1.39
22600	0.6425	-1.39
22700	0.6425	-1.39
22800	0.6425	-1.39
22900	0.6425	-1.39
23000	0.6425	-1.39
23100	0.6425	-1.40
23200	0.6425	-1.40
23300	0.6425	-1.40
23400	0.6450	-1.40
23500	0.6475	-1.40
23600	0.6475	-1.40
23700	0.6500	-1.40
23800	0.6475	-1.40
23900	0.6475	-1.40
24000	0.6450	-1.40
24100	0.6425	-1.41
24200	0.6400	-1.41
24300	0.6400	-1.41
24400	0.6375	-1.42
24500	0.6375	-1.42
24600	0.6375	-1.42
24700	0.6350	-1.43
24800	0.6350	-1.43
24900	0.6350	-1.43
25000	0.6350	-1.43
25100	0.6350	-1.43
25200	0.6350	-1.43
25300	0.6375	-1.43
25400	0.6375	-1.43
25500	0.6375	-1.43
25600	0.6400	-1.43
25700	0.6400	-1.43
25800	0.6400	-1.43
25900	0.6425	-1.43
26000	0.6425	-1.42
26100	0.6425	-1.43
26200	0.6425	-1.43
26300	0.6400	-1.42
26400	0.6400	-1.42
26500	0.6400	-1.42
26600	0.6375	-1.43
26700	0.6375	-1.43
26800	0.6350	-1.43
26900	0.6325	-1.44
27000	0.6325	-1.44
27100	0.6300	-1.44
27200	0.6275	-1.45
27300	0.6250	-1.45
27400	0.6250	-1.45
27500	0.6225	-1.46
27600	0.6225	-1.46
27700	0.6225	-1.46
27800	0.6200	-1.45
27900	0.6200	-1.46
28000	0.6200	-1.46
28100	0.6200	-1.46
28200	0.6175	-1.46
28300	0.6175	-1.46
28400	0.6175	-1.47
28500	0.6175	-1.47
28600	0.6175	-1.47
28700	0.6175	-1.47
28800	0.6175	-1.47
28900	0.6175	-1.47
29000	0.6175	-1.47
29100	0.6200	-1.47
29200	0.6225	-1.47
29300	0.6225	-1.47
29400	0.6200	-1.48
29500	0.6200	-1.48
29600	0.6200	-1.48
29700	0.6200	-1.48
29800	0.6200	-1.48
29900	0.6200	-1.49
30000	0.6175	-1.49
30100	0.6175	-1.49
30200	0.6175	-1.49
30300	0.6175	-1.49
30400	0.6175	-1.50
30500	0.6175	-1.50
30600	0.6150	-1.50
30700	0.6150	-1.50
30800	0.6150	-1.50
30900	0.6150	-1.51
31000	0.6150	-1.51
31100	0.6150	-1.51
31200	0.6125	-1.51
31300	0.6125	-1.51
31400	0.6125	-1.52
31500	0.6125	-1.52
31600	0.6125	-1.52
31700	0.6100	-1.52
31800	0.6100	-1.52
31900	0.6100	-1.52
32000	0.6100	-1.53
32100	0.6100	-1.53
32200	0.6100	-1.53
32300	0.6075	-1.53
32400	0.6075	-1.53
32500	0.6075	-1.54
32600	0.6075	-1.54
32700	0.6075	-1.54
32800	0.6050	-1.54
32900	0.6050	-1.54
33000	0.6050	-1.54
33100	0.6050	-1.54
33200	0.6025	-1.55
33300	0.6050	-1.54
33400	0.6075	-1.54
33500	0.6100	-1.54
33600	0.6125	-1.54
33700	0.6150	-1.54
33800	0.6175	-1.54
33900	0.6200	-1.53
34000	0.6225	-1.53
34100	0.6250	-1.53
34200	0.6275	-1.53
34300	0.6300	-1.53
34400	0.6325	-1.52
34500	0.6350	-1.52
34600	0.6375	-1.52
34700	0.6400	-1.52
34800	0.6400	-1.52
34900	0.6425	-1.51
35000	0.6450	-1.51
35100	0.6475	-1.51
35200	0.6500	-1.51
35300	0.6525	-1.51
35400	0.6550	-1.50
35500	0.6575	-1.50
35600	0.6600	-1.50
35700	0.6550	-1.50
35800	0.6525	-1.50
35900	0.6475	-1.50
36000	0.6450	-1.50
36100	0.6400	-1.50
36200	0.6350	-1.50
36300	0.6325	-1.50
36400	0.6275	-1.50
36500	0.6250	-1.50
36600	0.6225	-1.50
36700	0.6200	-1.50
36800	0.6175	-1.50
36900	0.6150	-1.50
37000	0.6125	-1.50
37100	0.6100	-1.50
37200	0.6075	-1.50
37300	0.6050	-1.50
37400	0.6025	-1.50
37500	0.6000	-1.50
37600	0.5975	-1.50
37700	0.5975	-1.50
37800	0.5950	-1.51
37900	0.5925	-1.51
38000	0.5900	-1.51
38100	0.5850	-1.51
38200	0.5800	-1.52
38300	0.5750	-1.53
38400	0.5700	-1.53
38500	0.5650	-1.54
38600	0.5600	-1.54
38700	0.5575	-1.55
38800	0.5525	-1.55
38900	0.5475	-1.56
39000	0.5425	-1.56
39100	0.5375	-1.57
39200	0.5325	-1.57
39300	0.5300	-1.57
39400	0.5250	-1.58
39500	0.5225	-1.58
39600	0.5175	-1.58
39700	0.5150	-1.59
39800	0.5125	-1.59
39900	0.5100	-1.59
40000	0.5100	-1.59
40100	0.5075	-1.59
40200	0.5050	-1.59
40300	0.5025	-1.60
40400	0.5000	-1.60
40500	0.5000	-1.60
40600	0.5000	-1.60
40700	0.4975	-1.60
40800	0.4950	-1.60
40900	0.4925	-1.60
41000	0.4925	-1.60
41100	0.4900	-1.60
41200	0.4900	-1.60
41300	0.4900	-1.60
41400	0.4900	-1.60
41500	0.4875	-1.60
41600	0.4875	-1.60
41700	0.4875	-1.60
41800	0.4875	-1.60
41900	0.4875	-1.60
42000	0.4875	-1.60
42100	0.4875	-1.60
42200	0.4875	-1.60
42300	0.4875	-1.60
42400	0.4875	-1.60
42500	0.4900	-1.60
42600	0.4900	-1.60
42700	0.4900	-1.60
42800	0.4900	-1.60
42900	0.4900	-1.60
43000	0.4875	-1.60
43100	0.4875	-1.60
43200	0.4850	-1.60
43300	0.4850	-1.60
43400	0.4850	-1.60
43500	0.4850	-1.60
43600	0.4850	-1.60
43700	0.4875	-1.60
43800	0.4875	-1.60
43900	0.4875	-1.60
44000	0.4875	-1.60
44100	0.4900	-1.60
44200	0.4900	-1.60
44300	0.4925	-1.60
44400	0.4925	-1.60
44500	0.4950	-1.60
44600	0.4975	-1.60
44700	0.4975	-1.60
44800	0.5000	-1.60
44900	0.5000	-1.60
45000	0.5025	-1.60
45100	0.5050	-1.60
45200	0.5075	-1.60
45300	0.5100	-1.60
45400	0.5125	-1.60
45500	0.5150	-1.60
45600	0.5200	-1.60
45700	0.5225	-1.60
45800	0.5250	-1.60
45900	0.5300	-1.60
46000	0.5275	-1.60
46100	0.5275	-1.60
46200	0.5275	-1.60
46300	0.5275	-1.60
46400	0.5250	-1.60
46500	0.5250	-1.60
46600	0.5250	-1.59
46700	0.5225	-1.59
46800	0.5225	-1.59
46900	0.5225	-1.59
47000	0.5225	-1.59
47100	0.5200	-1.59
47200	0.5200	-1.59
47300	0.5175	-1.59
47400	0.5175	-1.59
47500	0.5150	-1.59
47600	0.5125	-1.59
47700	0.5125	-1.59
47800	0.5100	-1.59
47900	0.5100	-1.59
48000	0.5075	-1.60
48100	0.5075	-1.60
48200	0.5050	-1.60
48300	0.5025	-1.60
48400	0.5025	-1.60
48500	0.5025	-1.60
48600	0.5025	-1.60
48700	0.5025	-1.60
48800	0.5025	-1.60
48900	0.5025	-1.60
49000	0.5025	-1.60
49100	0.5025	-1.60
49200	0.5025	-1.60
49300	0.5000	-1.60
49400	0.5000	-1.60
49500	0.5000	-1.60
49600	0.5000	-1.60
49700	0.5000	-1.60
49800	0.5000	-1.60
49900	0.5000	-1.60
50000	0.5000	-1.60
50100	0.5000	-1.60
50200	0.5000	-1.60
50300	0.5000	-1.60
50400	0.5000	-1.60
50500	0.5000	-1.60
50600	0.5000	-1.60
50700	0.5000	-1.60
50800	0.5025	-1.60
50900	0.5050	-1.60
51000	0.5050	-1.60
51100	0.5050	-1.60
51200	0.5050	-1.60
51300	0.5075	-1.60
51400	0.5075	-1.60
51500	0.5075	-1.60
51600	0.5050	-1.60
51700	0.5050	-1.60
51800	0.5050	-1.60
51900	0.5050	-1.60
52000	0.5050	-1.60
52100	0.5050	-1.59
52200	0.5050	-1.59
52300	0.5025	-1.59
52400	0.5000	-1.59
52500	0.5000	-1.59
52600	0.4975	-1.59
52700	0.4975	-1.60
52800	0.4950	-1.60
52900	0.4925	-1.60
53000	0.4925	-1.60
53100	0.4900	-1.60
53200	0.4900	-1.60
53300	0.4875	-1.60
53400	0.4875	-1.60
53500	0.4850	-1.60
53600	0.4850	-1.60
53700	0.4850	-1.60
53800	0.4850	-1.60
53900	0.4825	-1.60
54000	0.4825	-1.60
54100	0.4825	-1.60
54200	0.4825	-1.60
54300	0.4850	-1.60
54400	0.4850	-1.60
54500	0.4875	-1.60
54600	0.4875	-1.60
54700	0.4900	-1.60
54800	0.4900	-1.60
54900	0.4925	-1.60
55000	0.4950	-1.60
55100	0.4975	-1.60
55200	0.5000	-1.60
55300	0.5025	-1.60
55400	0.5050	-1.60
55500	0.5075	-1.60
55600	0.5100	-1.60
55700	0.5125	-1.60
55800	0.5125	-1.60
55900	0.5150	-1.60
56000	0.5175	-1.59
56100	0.5225	-1.59
56200	0.5275	-1.59
56300	0.5325	-1.59
56400	0.5375	-1.59
56500	0.5400	-1.59
56600	0.5450	-1.59
56700	0.5475	-1.59
56800	0.5500	-1.59
56900	0.5525	-1.59
57000	0.5550	-1.59
57100	0.5575	-1.59
57200	0.5600	-1.59
57300	0.5625	-1.58
57400	0.5625	-1.58
57500	0.5625	-1.58
57600	0.5625	-1.58
57700	0.5625	-1.58
57800	0.5600	-1.58
57900	0.5600	-1.58
58000	0.5575	-1.58
58100	0.5575	-1.58
58200	0.5550	-1.58
58300	0.5500	-1.58
58400	0.5475	-1.58
58500	0.5425	-1.59
58600	0.5375	-1.59
58700	0.5325	-1.59
58800	0.5225	-1.59
58900	0.5150	-1.60
59000	0.5075	-1.60
59100	0.5000	-1.60
59200	0.4925	-1.60
59300	0.4850	-1.60
59400	0.4800	-1.60
59500	0.4725	-1.60
59600	0.4675	-1.60
59700	0.4650	-1.60
59800	0.4625	-1.60
59900	0.4575	-1.60
60000	0.4550	-1.60
60100	0.4525	-1.60
60200	0.4525	-1.60
60300	0.4500	-1.60
60400	0.4475	-1.60
60500	0.4450	-1.60
60600	0.4450	-1.60
60700	0.4450	-1.60
60800	0.4450	-1.60
60900	0.4425	-1.60
61000	0.4450	-1.60
61100	0.4400	-1.60
61200	0.4375	-1.60
61300	0.4400	-1.60
61400	0.4400	-1.60
61500	0.4400	-1.60
61600	0.4400	-1.60
61700	0.4425	-1.60
61800	0.4425	-1.60
61900	0.4425	-1.60
62000	0.4425	-1.60
62100	0.4450	-1.60
62200	0.4450	-1.60
62300	0.4450	-1.60
62400	0.4450	-1.60
62500	0.4475	-1.60
62600	0.4475	-1.60
62700	0.4500	-1.60
62800	0.4500	-1.60
62900	0.4525	-1.60
63000	0.4525	-1.60
63100	0.4500	-1.60
63200	0.4500	-1.60
63300	0.4525	-1.60
63400	0.4525	-1.60
63500	0.4575	-1.60
63600	0.4600	-1.60
63700	0.4625	-1.60
63800	0.4650	-1.60
63900	0.4675	-1.60
64000	0.4700	-1.60
64100	0.4725	-1.60
64200	0.4750	-1.60
64300	0.4775	-1.60
64400	0.4800	-1.60
64500	0.4825	-1.60
64600	0.4850	-1.60
64700	0.4875	-1.60
64800	0.4900	-1.60
64900	0.4925	-1.60
65000	0.4925	-1.60
65100	0.4950	-1.60
65200	0.4975	-1.60
65300	0.4975	-1.60
65400	0.4975	-1.60
65500	0.4975	-1.60
65600	0.4975	-1.60
65700	0.5000	-1.60
65800	0.5000	-1.60
65900	0.5000	-1.60
66000	0.5000	-1.60
66100	0.5000	-1.60
66200	0.5000	-1.60
66300	0.5025	-1.60
66400	0.5025	-1.60
66500	0.5025	-1.60
66600	0.5025	-1.60
66700	0.5025	-1.60
66800	0.5025	-1.60
66900	0.5025	-1.60
67000	0.5025	-1.60
67100	0.5025	-1.60
67200	0.5025	-1.60
67300	0.5025	-1.60
67400	0.5025	-1.60
67500	0.5050	-1.60
67600	0.5050	-1.60
67700	0.5075	-1.60
67800	0.5075	-1.60
67900	0.5075	-1.60
68000	0.5100	-1.60
68100	0.5100	-1.60
68200	0.5125	-1.60
68300	0.5150	-1.60
68400	0.5150	-1.60
68500	0.5150	-1.60
68600	0.5175	-1.60
68700	0.5175	-1.60
68800	0.5200	-1.60
68900	0.5200	-1.60
69000	0.5200	-1.60
69100	0.5225	-1.60
69200	0.5225	-1.60
69300	0.5250	-1.60
69400	0.5275	-1.60
69500	0.5300	-1.60
69600	0.5300	-1.60
69700	0.5350	-1.60
69800	0.5375	-1.60
69900	0.5425	-1.60
70000	0.5475	-1.60
70100	0.5525	-1.60
70200	0.5600	-1.60
70300	0.5675	-1.60
70400	0.5725	-1.60
70500	0.5825	-1.60
70600	0.5925	-1.60
70700	0.6050	-1.60
70800	0.6200	-1.60
70900	0.6325	-1.60
71000	0.6450	-1.60
71100	0.6575	-1.60
71200	0.6525	-1.60
71300	0.6475	-1.60
71400	0.6425	-1.60
71500	0.6375	-1.60
71600	0.6300	-1.60
71700	0.6250	-1.60
71800	0.6200	-1.60
71900	0.6125	-1.60
72000	0.6075	-1.60
72100	0.6025	-1.60
72200	0.6000	-1.60
72300	0.6000	-1.60
72400	0.5950	-1.60
72500	0.5925	-1.60
72600	0.5875	-1.60
72700	0.5825	-1.60
72800	0.5800	-1.60
72900	0.5750	-1.60
73000	0.5700	-1.60
73100	0.5675	-1.60
73200	0.5625	-1.60
73300	0.5575	-1.60
73400	0.5550	-1.60
73500	0.5500	-1.60
73600	0.5475	-1.60
73700	0.5425	-1.60
73800	0.5400	-1.60
73900	0.5375	-1.60
74000	0.5325	-1.60
74100	0.5300	-1.60
74200	0.5250	-1.60
74300	0.5225	-1.60
74400	0.5200	-1.60
74500	0.5150	-1.60
74600	0.5125	-1.60
74700	0.5125	-1.60
74800	0.5125	-1.60
74900	0.5100	-1.60
75000	0.5100	-1.60
75100	0.5100	-1.59
75200	0.5100	-1.59
75300	0.5100	-1.59
75400	0.5100	-1.59
75500	0.5100	-1.59
75600	0.5075	-1.58
75700	0.5075	-1.58
75800	0.5075	-1.58
75900	0.5075	-1.58
76000	0.5050	-1.58
76100	0.5050	-1.58
76200	0.5050	-1.57
76300	0.5025	-1.57
76400	0.5025	-1.57
76500	0.5025	-1.57
76600	0.5025	-1.57
76700	0.5000	-1.56
76800	0.5000	-1.56
76900	0.5000	-1.56
77000	0.5000	-1.56
77100	0.4975	-1.56
77200	0.4975	-1.56
77300	0.4975	-1.56
77400	0.4975	-1.56
77500	0.4975	-1.56
77600	0.4975	-1.56
77700	0.4975	-1.56
77800	0.4950	-1.56
77900	0.4950	-1.56
78000	0.4950	-1.56
78100	0.4950	-1.56
78200	0.4950	-1.56
78300	0.4975	-1.56
78400	0.4975	-1.56
78500	0.4975	-1.55
78600	0.4975	-1.55
78700	0.5000	-1.55
78800	0.5000	-1.55
78900	0.5025	-1.55
79000	0.5025	-1.55
79100	0.5050	-1.55
79200	0.5050	-1.55
79300	0.5050	-1.55
79400	0.5075	-1.55
79500	0.5075	-1.55
79600	0.5075	-1.55
79700	0.5100	-1.55
79800	0.5100	-1.55
79900	0.5100	-1.56
80000	0.5125	-1.56
80100	0.5125	-1.56
80200	0.5125	-1.56
80300	0.5150	-1.56
80400	0.5175	-1.56
80500	0.5175	-1.57
80600	0.5200	-1.57
80700	0.5225	-1.57
80800	0.5250	-1.57
80900	0.5275	-1.57
81000	0.5300	-1.57
81100	0.5300	-1.57
81200	0.5325	-1.57
81300	0.5350	-1.57
81400	0.5375	-1.57
81500	0.5350	-1.58
81600	0.5325	-1.58
81700	0.5300	-1.58
81800	0.5300	-1.58
81900	0.5275	-1.58
82000	0.5250	-1.58
82100	0.5250	-1.59
82200	0.5225	-1.59
82300	0.5225	-1.59
82400	0.5200	-1.59
82500	0.5200	-1.59
82600	0.5200	-1.59
82700	0.5175	-1.59
82800	0.5175	-1.59
82900	0.5175	-1.59
83000	0.5150	-1.60
83100	0.5150	-1.60
83200	0.5150	-1.60
83300	0.5125	-1.60
83400	0.5100	-1.60
83500	0.5075	-1.60
83600	0.5075	-1.60
83700	0.5050	-1.60
83800	0.5025	-1.60
83900	0.5000	-1.60
84000	0.4975	-1.60
84100	0.4975	-1.60
84200	0.4950	-1.60
84300	0.4950	-1.60
84400	0.4950	-1.60
84500	0.4950	-1.60
84600	0.4950	-1.60
84700	0.4950	-1.60
84800	0.4950	-1.60
84900	0.4950	-1.60
85000	0.4950	-1.60
85100	0.4950	-1.60
85200	0.4950	-1.60
85300	0.4950	-1.60
85400	0.4925	-1.60
85500	0.4925	-1.60
85600	0.4900	-1.60
85700	0.4900	-1.60
85800	0.4900	-1.60
85900	0.4875	-1.60
86000	0.4875	-1.60
86100	0.4875	-1.60
86200	0.4875	-1.60
86300	0.4850	-1.60
86400	0.4850	-1.60
86500	0.4875	-1.60
86600	0.4875	-1.60
86700	0.4900	-1.60
86800	0.4925	-1.60
86900	0.4925	-1.60
87000	0.4925	-1.60
87100	0.4925	-1.60
87200	0.4925	-1.60
87300	0.4925	-1.60
87400	0.4925	-1.60
87500	0.4950	-1.60
87600	0.4950	-1.60
87700	0.4975	-1.60
87800	0.5000	-1.60
87900	0.5025	-1.60
88000	0.5050	-1.60
88100	0.5075	-1.60
88200	0.5100	-1.60
88300	0.5100	-1.59
88400	0.5125	-1.59
88500	0.5125	-1.59
88600	0.5150	-1.59
88700	0.5150	-1.59
88800	0.5150	-1.59
88900	0.5175	-1.59
89000	0.5175	-1.59
89100	0.5175	-1.59
89200	0.5200	-1.59
89300	0.5200	-1.59
89400	0.5200	-1.59
89500	0.5200	-1.59
89600	0.5225	-1.59
89700	0.5225	-1.59
89800	0.5225	-1.59
89900	0.5225	-1.59
90000	0.5225	-1.59
90100	0.5225	-1.59
90200	0.5225	-1.59
90300	0.5200	-1.59
90400	0.5175	-1.60
90500	0.5150	-1.60
90600	0.5125	-1.60
90700	0.5125	-1.60
90800	0.5125	-1.60
90900	0.5125	-1.60
91000	0.5125	-1.60
91100	0.5125	-1.60
91200	0.5125	-1.60
91300	0.5125	-1.60
91400	0.5125	-1.60
91500	0.5125	-1.60
91600	0.5125	-1.60
91700	0.5125	-1.60
91800	0.5125	-1.60
91900	0.5125	-1.60
92000	0.5100	-1.60
92100	0.5100	-1.60
92200	0.5100	-1.60
92300	0.5100	-1.60
92400	0.5075	-1.60
92500	0.5050	-1.60
92600	0.5050	-1.60
92700	0.5025	-1.60
92800	0.5025	-1.60
92900	0.5000	-1.60
93000	0.5000	-1.60
93100	0.4975	-1.60
93200	0.4950	-1.60
93300	0.4950	-1.60
93400	0.4925	-1.60
93500	0.4900	-1.60
93600	0.4875	-1.60
93700	0.4850	-1.60
93800	0.4850	-1.60
93900	0.4875	-1.60
94000	0.4875	-1.60
94100	0.4875	-1.60
94200	0.4875	-1.60
94300	0.4900	-1.60
94400	0.4900	-1.60
94500	0.4900	-1.60
94600	0.4900	-1.60
94700	0.4900	-1.60
94800	0.4925	-1.60
94900	0.4925	-1.60
95000	0.4925	-1.60
95100	0.4925	-1.60
95200	0.4925	-1.60
95300	0.4925	-1.60
95400	0.4950	-1.60
95500	0.4975	-1.60
95600	0.4975	-1.60
95700	0.4975	-1.60
95800	0.5000	-1.60
95900	0.5000	-1.60
96000	0.5000	-1.60
96100	0.5025	-1.60
96200	0.5025	-1.60
96300	0.5025	-1.60
96400	0.5050	-1.60
96500	0.5050	-1.60
96600	0.5050	-1.60
96700	0.5050	-1.60
96800	0.5050	-1.60
96900	0.5075	-1.60
97000	0.5075	-1.60
97100	0.5050	-1.60
97200	0.5050	-1.60
97300	0.5050	-1.60
97400	0.5050	-1.60
97500	0.5050	-1.60
97600	0.5050	-1.60
97700	0.5050	-1.60
97800	0.5050	-1.60
97900	0.5050	-1.60
98000	0.5025	-1.60
98100	0.5025	-1.60
98200	0.5025	-1.60
98300	0.5025	-1.60
98400	0.5025	-1.60
98500	0.5000	-1.60
98600	0.5000	-1.60
98700	0.5000	-1.60
98800	0.4975	-1.60
98900	0.4975	-1.60
99000	0.4950	-1.60
99100	0.4950	-1.60
99200	0.4925	-1.60
99300	0.4900	-1.60
99400	0.4875	-1.60
99500	0.4850	-1.60
99600	0.4825	-1.60
99700	0.4825	-1.60
99800	0.4800	-1.60
99900	0.4800	-1.60
100000	0.4800	-1.60
100100	0.4775	-1.60
100200	0.4775	-1.60
100300	0.4775	-1.60
100400	0.4775	-1.60
100500	0.4775	-1.60
100600	0.4775	-1.60
100700	0.4775	-1.60
100800	0.4800	-1.60
100900	0.4800	-1.60
101000	0.4800	-1.60
101100	0.4800	-1.60
101200	0.4825	-1.60
101300	0.4825	-1.60
101400	0.4825	-1.60
101500	0.4850	-1.60
101600	0.4850	-1.60
101700	0.4850	-1.60
101800	0.4850	-1.60
101900	0.4875	-1.60
102000	0.4875	-1.60
102100	0.4900	-1.60
102200	0.4900	-1.60
102300	0.4925	-1.60
102400	0.4925	-1.60
102500	0.4925	-1.60
102600	0.4925	-1.60
102700	0.4900	-1.60
102800	0.4900	-1.60
102900	0.4900	-1.60
103000	0.4900	-1.60
103100	0.4925	-1.60
103200	0.4925	-1.60
103300	0.4925	-1.60
103400	0.4925	-1.60
103500	0.4950	-1.60
103600	0.4950	-1.60
103700	0.4950	-1.60
103800	0.4975	-1.60
103900	0.4975	-1.60
104000	0.5000	-1.60
104100	0.5025	-1.60
104200	0.5050	-1.60
104300	0.5075	-1.60
104400	0.5100	-1.60
104500	0.5125	-1.60
104600	0.5150	-1.60
104700	0.5175	-1.59
104800	0.5175	-1.59
104900	0.5175	-1.59
105000	0.5200	-1.59
105100	0.5200	-1.59
105200	0.5225	-1.59
105300	0.5225	-1.59
105400	0.5225	-1.59
105500	0.5200	-1.59
105600	0.5225	-1.59
105700	0.5225	-1.59
105800	0.5225	-1.59
105900	0.5225	-1.59
106000	0.5225	-1.59
106100	0.5200	-1.59
106200	0.5200	-1.59
106300	0.5175	-1.60
106400	0.5175	-1.60
106500	0.5150	-1.60
106600	0.5150	-1.60
106700	0.5150	-1.60
106800	0.5150	-1.60
106900	0.5125	-1.60
107000	0.5125	-1.60
107100	0.5125	-1.60
107200	0.5100	-1.60
107300	0.5100	-1.60
107400	0.5100	-1.60
107500	0.5100	-1.60
107600	0.5100	-1.60
107700	0.5075	-1.60
107800	0.5075	-1.60
107900	0.5075	-1.60
108000	0.5050	-1.60
108100	0.5025	-1.60
108200	0.5025	-1.60
108300	0.5000	-1.60
108400	0.4975	-1.60
108500	0.4975	-1.60
108600	0.4975	-1.60
108700	0.4975	-1.60
108800	0.4975	-1.60
108900	0.4950	-1.60
109000	0.4950	-1.60
109100	0.4950	-1.60
109200	0.4950	-1.60
109300	0.4925	-1.60
109400	0.4925	-1.60
109500	0.4925	-1.60
109600	0.4925	-1.60
109700	0.4900	-1.60
109800	0.4900	-1.60
109900	0.4900	-1.60
110000	0.4900	-1.60
110100	0.4900	-1.60
110200	0.4925	-1.60
110300	0.4925	-1.60
110400	0.4925	-1.60
110500	0.4950	-1.60
110600	0.4925	-1.60
110700	0.4925	-1.60
110800	0.4925	-1.60
110900	0.4925	-1.60
111000	0.4950	-1.60
111100	0.4950	-1.60
111200	0.4950	-1.60
111300	0.4950	-1.60
111400	0.4975	-1.60
111500	0.5000	-1.60
111600	0.5025	-1.60
111700	0.5025	-1.60
111800	0.5000	-1.60
111900	0.5000	-1.60
112000	0.5000	-1.60
112100	0.4975	-1.60
112200	0.4950	-1.60
112300	0.4925	-1.60
112400	0.4925	-1.60
112500	0.4900	-1.60
112600	0.4900	-1.60
112700	0.4900	-1.60
112800	0.4925	-1.60
112900	0.4925	-1.60
113000	0.4925	-1.60
113100	0.4925	-1.60
113200	0.4925	-1.60
113300	0.4925	-1.60
113400	0.4950	-1.60
113500	0.4950	-1.60
113600	0.4975	-1.60
113700	0.4975	-1.59
113800	0.4975	-1.59
113900	0.4975	-1.59
114000	0.5000	-1.59
114100	0.5000	-1.59
114200	0.5000	-1.59
114300	0.5025	-1.59
114400	0.5025	-1.59
114500	0.5025	-1.59
114600	0.5050	-1.59
114700	0.5050	-1.59
114800	0.5075	-1.59
114900	0.5075	-1.59
115000	0.5100	-1.59
115100	0.5125	-1.59
115200	0.5125	-1.59
115300	0.5050	-1.59
115400	0.5000	-1.59
115500	0.4925	-1.59
115600	0.4850	-1.59
115700	0.4825	-1.59
115800	0.4800	-1.59
115900	0.4750	-1.59
116000	0.4750	-1.59
116100	0.4725	-1.59
116200	0.4725	-1.59
116300	0.4700	-1.59
116400	0.4725	-1.59
116500	0.4725	-1.59
116600	0.4725	-1.59
116700	0.4725	-1.59
116800	0.4750	-1.59
116900	0.4800	-1.58
117000	0.4850	-1.58
117100	0.4900	-1.58
117200	0.4950	-1.57
117300	0.5000	-1.57
117400	0.5050	-1.56
117500	0.5100	-1.56
117600	0.5125	-1.55
117700	0.5175	-1.55
117800	0.5225	-1.54
117900	0.5275	-1.54
118000	0.5300	-1.53
118100	0.5350	-1.52
118200	0.5400	-1.51
118300	0.5425	-1.51
118400	0.5475	-1.50
118500	0.5525	-1.49
118600	0.5575	-1.48
118700	0.5625	-1.46
118800	0.5650	-1.45
118900	0.5725	-1.44
119000	0.5775	-1.42
119100	0.5850	-1.41
119200	0.5925	-1.40
119300	0.5975	-1.38
119400	0.6050	-1.37
119500	0.6100	-1.35
119600	0.6150	-1.34
119700	0.6200	-1.33
119800	0.6250	-1.33
119900	0.6275	-1.32
120000	0.6275	-1.32
120100	0.6250	-1.33
120200	0.6275	-1.32
120300	0.6275	-1.32
120400	0.6300	-1.32
120500	0.6300	-1.32
120600	0.6325	-1.31
120700	0.6350	-1.31
120800	0.6375	-1.30
120900	0.6400	-1.30
121000	0.6425	-1.30
121100	0.6425	-1.29
121200	0.6450	-1.29
121300	0.6450	-1.29
121400	0.6475	-1.28
121500	0.6525	-1.27
121600	0.6575	-1.26
121700	0.6625	-1.25
121800	0.6675	-1.23
121900	0.6725	-1.22
122000	0.6775	-1.21
122100	0.6825	-1.19
122200	0.6875	-1.17
122300	0.6950	-1.16
122400	0.7000	-1.14
122500	0.7050	-1.12
122600	0.7100	-1.10
122700	0.7150	-1.08
122800	0.7200	-1.07
122900	0.7225	-1.06
123000	0.7250	-1.05
123100	0.7275	-1.04
123200	0.7300	-1.03
123300	0.7325	-1.02
123400	0.7350	-1.01
123500	0.7375	-1.00
123600	0.7375	-0.99
123700	0.7400	-0.97
123800	0.7425	-0.96
123900	0.7450	-0.95
124000	0.7450	-0.94
124100	0.7475	-0.93
124200	0.7475	-0.93
124300	0.7475	-0.93
124400	0.7475	-0.93
124500	0.7475	-0.93
124600	0.7475	-0.92
124700	0.7475	-0.91
124800	0.7475	-0.90
124900	0.7475	-0.89
125000	0.7450	-0.90
125100	0.7400	-0.91
125200	0.7375	-0.92
125300	0.7325	-0.94
125400	0.7300	-0.95
125500	0.7250	-0.96
125600	0.7225	-0.97
125700	0.7175	-0.99
125800	0.7150	-1.00
125900	0.7100	-1.01
126000	0.7075	-1.03
126100	0.7025	-1.04
126200	0.7000	-1.04
126300	0.6975	-1.05
126400	0.6950	-1.06
126500	0.6925	-1.07
126600	0.6900	-1.08
126700	0.6875	-1.08
126800	0.6850	-1.09
126900	0.6825	-1.10
127000	0.6800	-1.11
127100	0.6775	-1.11
127200	0.6750	-1.12
127300	0.6725	-1.13
127400	0.6700	-1.14
127500	0.6675	-1.14
127600	0.6650	-1.15
127700	0.6625	-1.16
127800	0.6600	-1.17
127900	0.6575	-1.18
128000	0.6550	-1.19
128100	0.6525	-1.20
128200	0.6500	-1.20
128300	0.6475	-1.21
128400	0.6450	-1.21
128500	0.6450	-1.22
128600	0.6425	-1.22
128700	0.6425	-1.22
128800	0.6425	-1.22
128900	0.6425	-1.23
129000	0.6425	-1.23
129100	0.6425	-1.23
129200	0.6425	-1.23
129300	0.6425	-1.23
129400	0.6400	-1.23
129500	0.6400	-1.23
129600	0.6400	-1.23
129700	0.6400	-1.23
129800	0.6400	-1.23
129900	0.6400	-1.23
130000	0.6400	-1.23
130100	0.6425	-1.23
130200	0.6425	-1.23
130300	0.6425	-1.22
130400	0.6425	-1.22
130500	0.6425	-1.22
130600	0.6450	-1.22
130700	0.6450	-1.21
130800	0.6450	-1.21
130900	0.6450	-1.21
131000	0.6450	-1.20
131100	0.6475	-1.20
131200	0.6475	-1.20
131300	0.6500	-1.20
131400	0.6500	-1.20
131500	0.6525	-1.19
131600	0.6525	-1.19
131700	0.6525	-1.19
131800	0.6550	-1.19
131900	0.6575	-1.19
132000	0.6575	-1.19
132100	0.6600	-1.19
132200	0.6625	-1.18
132300	0.6625	-1.18
132400	0.6650	-1.18
132500	0.6650	-1.18
132600	0.6675	-1.18
132700	0.6725	-1.17
132800	0.6750	-1.17
132900	0.6775	-1.17
133000	0.6825	-1.16
133100	0.6850	-1.16
133200	0.6900	-1.15
133300	0.6950	-1.14
133400	0.7000	-1.14
133500	0.7050	-1.13
133600	0.7100	-1.12
133700	0.7175	-1.11
133800	0.7250	-1.09
133900	0.7250	-1.09
134000	0.7225	-1.10
134100	0.7200	-1.10
134200	0.7175	-1.11
134300	0.7175	-1.11
134400	0.7150	-1.11
134500	0.7125	-1.12
134600	0.7125	-1.12
134700	0.7100	-1.13
134800	0.7075	-1.13
134900	0.7075	-1.14
135000	0.7050	-1.14
135100	0.7025	-1.14
135200	0.7025	-1.15
135300	0.7000	-1.15
135400	0.7000	-1.16
135500	0.6975	-1.16
135600	0.6950	-1.16
135700	0.6925	-1.17
135800	0.6925	-1.18
135900	0.6900	-1.19
136000	0.6850	-1.19
136100	0.6825	-1.20
136200	0.6775	-1.21
136300	0.6750	-1.22
136400	0.6725	-1.23
136500	0.6675	-1.24
136600	0.6650	-1.24
136700	0.6625	-1.25
136800	0.6575	-1.25
136900	0.6550	-1.25
137000	0.6550	-1.25
137100	0.6525	-1.25
137200	0.6500	-1.26
137300	0.6475	-1.25
137400	0.6475	-1.25
137500	0.6450	-1.25
137600	0.6450	-1.25
137700	0.6425	-1.25
137800	0.6400	-1.25
137900	0.6375	-1.26
138000	0.6325	-1.27
138100	0.6300	-1.27
138200	0.6300	-1.27
138300	0.6325	-1.28
138400	0.6325	-1.27
138500	0.6325	-1.27
138600	0.6325	-1.27
138700	0.6350	-1.27
138800	0.6350	-1.27
138900	0.6350	-1.26
139000	0.6375	-1.26
139100	0.6375	-1.26
139200	0.6375	-1.27
139300	0.6375	-1.27
139400	0.6375	-1.27
139500	0.6375	-1.28
139600	0.6375	-1.28
139700	0.6375	-1.29
139800	0.6375	-1.29
139900	0.6375	-1.29
140000	0.6375	-1.30
140100	0.6375	-1.30
140200	0.6375	-1.30
140300	0.6375	-1.30
140400	0.6350	-1.30
140500	0.6350	-1.30
140600	0.6350	-1.30
140700	0.6350	-1.29
140800	0.6350	-1.29
140900	0.6350	-1.29
141000	0.6350	-1.29
141100	0.6350	-1.28
141200	0.6375	-1.28
141300	0.6375	-1.27
141400	0.6400	-1.27
141500	0.6425	-1.26
141600	0.6425	-1.26
141700	0.6425	-1.26
141800	0.6425	-1.25
141900	0.6425	-1.25
142000	0.6425	-1.25
142100	0.6400	-1.25
142200	0.6400	-1.26
142300	0.6400	-1.26
142400	0.6375	-1.26
142500	0.6375	-1.26
142600	0.6350	-1.26
142700	0.6350	-1.26
142800	0.6350	-1.27
142900	0.6350	-1.27
143000	0.6350	-1.27
143100	0.6325	-1.27
143200	0.6350	-1.27
143300	0.6350	-1.27
143400	0.6350	-1.28
143500	0.6350	-1.28
143600	0.6350	-1.28
143700	0.6350	-1.29
143800	0.6350	-1.29
143900	0.6325	-1.29
144000	0.6325	-1.30
144100	0.6325	-1.30
144200	0.6325	-1.30
144300	0.6325	-1.31
144400	0.6325	-1.31
144500	0.6325	-1.31
144600	0.6325	-1.32
144700	0.6325	-1.32
144800	0.6325	-1.32
144900	0.6325	-1.33
145000	0.6325	-1.33
145100	0.6325	-1.33
145200	0.6325	-1.34
145300	0.6300	-1.34
145400	0.6300	-1.34
145500	0.6325	-1.34
145600	0.6325	-1.34
145700	0.6350	-1.34
145800	0.6350	-1.34
145900	0.6350	-1.34
146000	0.6375	-1.34
146100	0.6375	-1.34
146200	0.6375	-1.34
146300	0.6375	-1.34
146400	0.6375	-1.34
146500	0.6400	-1.34
146600	0.6400	-1.34
146700	0.6400	-1.34
146800	0.6400	-1.34
146900	0.6400	-1.34
147000	0.6400	-1.34
147100	0.6400	-1.34
147200	0.6400	-1.34
147300	0.6375	-1.34
147400	0.6375	-1.34
147500	0.6375	-1.34
147600	0.6375	-1.34
147700	0.6375	-1.34
147800	0.6375	-1.34
147900	0.6375	-1.34
148000	0.6375	-1.34
148100	0.6375	-1.35
148200	0.6375	-1.35
148300	0.6350	-1.35
148400	0.6350	-1.35
148500	0.6350	-1.35
148600	0.6350	-1.35
148700	0.6350	-1.35
148800	0.6350	-1.35
148900	0.6350	-1.35
149000	0.6350	-1.35
149100	0.6350	-1.35
149200	0.6350	-1.35
149300	0.6350	-1.36
149400	0.6350	-1.36
149500	0.6350	-1.36
149600	0.6350	-1.36
149700	0.6375	-1.36
149800	0.6375	-1.35
149900	0.6400	-1.35
150000	0.6400	-1.35
150100	0.6425	-1.35
150200	0.6450	-1.35
150300	0.6450	-1.34
150400	0.6450	-1.34
150500	0.6425	-1.34
150600	0.6425	-1.34
150700	0.6425	-1.34
150800	0.6425	-1.34
150900	0.6425	-1.34
151000	0.6425	-1.34
151100	0.6425	-1.34
151200	0.6425	-1.34
151300	0.6425	-1.34
151400	0.6425	-1.34
151500	0.6400	-1.34
151600	0.6375	-1.34
151700	0.6400	-1.35
151800	0.6400	-1.35
151900	0.6400	-1.35
152000	0.6400	-1.35
152100	0.6425	-1.35
152200	0.6425	-1.35
152300	0.6425	-1.34
152400	0.6425	-1.35
152500	0.6425	-1.35
152600	0.6400	-1.35
152700	0.6400	-1.35
152800	0.6400	-1.35
152900	0.6400	-1.35
153000	0.6400	-1.35
153100	0.6425	-1.36
153200	0.6425	-1.36
153300	0.6425	-1.36
153400	0.6450	-1.36
153500	0.6450	-1.36
153600	0.6450	-1.36
153700	0.6475	-1.37
153800	0.6475	-1.37
153900	0.6500	-1.37
154000	0.6525	-1.37
154100	0.6575	-1.36
154200	0.6600	-1.36
154300	0.6650	-1.36
154400	0.6700	-1.35
154500	0.6750	-1.35
154600	0.6775	-1.34
154700	0.6750	-1.35
154800	0.6700	-1.35
154900	0.6675	-1.36
155000	0.6625	-1.36
155100	0.6600	-1.36
155200	0.6550	-1.37
155300	0.6525	-1.37
155400	0.6525	-1.37
155500	0.6500	-1.37
155600	0.6500	-1.36
155700	0.6475	-1.36
155800	0.6475	-1.36
155900	0.6475	-1.36
156000	0.6475	-1.36
156100	0.6475	-1.35
156200	0.6475	-1.35
156300	0.6475	-1.35
156400	0.6475	-1.35
156500	0.6475	-1.34
156600	0.6475	-1.34
156700	0.6450	-1.34
156800	0.6450	-1.34
156900	0.6450	-1.34
157000	0.6450	-1.34
157100	0.6450	-1.33
157200	0.6450	-1.33
157300	0.6450	-1.33
157400	0.6425	-1.33
157500	0.6425	-1.33
157600	0.6425	-1.33
157700	0.6425	-1.33
157800	0.6425	-1.33
157900	0.6400	-1.33
158000	0.6400	-1.33
158100	0.6400	-1.33
158200	0.6375	-1.33
158300	0.6350	-1.34
158400	0.6350	-1.34
158500	0.6325	-1.34
158600	0.6300	-1.35
158700	0.6275	-1.35
158800	0.6275	-1.35
158900	0.6275	-1.35
159000	0.6275	-1.35
159100	0.6250	-1.35
159200	0.6225	-1.36
159300	0.6200	-1.36
159400	0.6175	-1.36
159500	0.6175	-1.36
159600	0.6150	-1.36
159700	0.6125	-1.36
159800	0.6125	-1.36
159900	0.6100	-1.36
160000	0.6125	-1.36
160100	0.6125	-1.36
160200	0.6125	-1.36
160300	0.6150	-1.36
160400	0.6150	-1.36
160500	0.6175	-1.37
160600	0.6175	-1.37
160700	0.6175	-1.37
160800	0.6175	-1.37
160900	0.6175	-1.37
161000	0.6175	-1.37
161100	0.6200	-1.37
161200	0.6200	-1.37
161300	0.6200	-1.37
161400	0.6200	-1.37
161500	0.6200	-1.37
161600	0.6200	-1.37
161700	0.6225	-1.38
161800	0.6225	-1.38
161900	0.6225	-1.38
162000	0.6225	-1.38
162100	0.6225	-1.38
162200	0.6225	-1.38
162300	0.6250	-1.38
162400	0.6250	-1.38
162500	0.6250	-1.38
162600	0.6250	-1.37
162700	0.6250	-1.37
162800	0.6275	-1.37
162900	0.6275	-1.37
163000	0.6275	-1.36
163100	0.6300	-1.36
163200	0.6300	-1.36
163300	0.6300	-1.36
163400	0.6300	-1.35
163500	0.6300	-1.35
163600	0.6325	-1.35
163700	0.6325	-1.35
163800	0.6325	-1.34
163900	0.6325	-1.34
164000	0.6350	-1.34
164100	0.6350	-1.34
164200	0.6350	-1.33
164300	0.6350	-1.33
164400	0.6350	-1.33
164500	0.6375	-1.33
164600	0.6375	-1.32
164700	0.6375	-1.32
164800	0.6375	-1.32
164900	0.6375	-1.32
165000	0.6400	-1.31
165100	0.6400	-1.31
165200	0.6425	-1.30
165300	0.6425	-1.29
165400	0.6450	-1.29
165500	0.6475	-1.28
165600	0.6475	-1.27
165700	0.6500	-1.27
165800	0.6525	-1.26
165900	0.6525	-1.25
166000	0.6600	-1.24
166100	0.6650	-1.22
166200	0.6725	-1.21
166300	0.6775	-1.20
166400	0.6825	-1.19
166500	0.6875	-1.18
166600	0.6925	-1.17
166700	0.6975	-1.15
166800	0.7025	-1.14
166900	0.7100	-1.13
167000	0.7125	-1.12
167100	0.7150	-1.12
167200	0.7200	-1.11
167300	0.7225	-1.11
167400	0.7250	-1.10
167500	0.7275	-1.10
167600	0.7300	-1.09
167700	0.7325	-1.09
167800	0.7350	-1.08
167900	0.7375	-1.07
168000	0.7425	-1.05
168100	0.7450	-1.04
168200	0.7475	-1.03
168300	0.7500	-1.01
168400	0.7550	-1.00
168500	0.7575	-0.99
168600	0.7600	-0.98
168700	0.7575	-0.98
168800	0.7550	-0.99
168900	0.7525	-1.00
169000	0.7500	-1.00
169100	0.7475	-1.01
169200	0.7450	-1.02
169300	0.7425	-1.03
169400	0.7400	-1.04
169500	0.7375	-1.05
169600	0.7350	-1.06
169700	0.7325	-1.07
169800	0.7300	-1.07
169900	0.7300	-1.08
170000	0.7275	-1.08
170100	0.7275	-1.08
170200	0.7275	-1.08
170300	0.7250	-1.09
170400	0.7250	-1.09
170500	0.7250	-1.10
170600	0.7250	-1.10
170700	0.7250	-1.10
170800	0.7250	-1.10
170900	0.7250	-1.10
171000	0.7250	-1.11
171100	0.7275	-1.11
171200	0.7275	-1.11
171300	0.7275	-1.11
171400	0.7275	-1.11
171500	0.7300	-1.11
171600	0.7325	-1.11
171700	0.7325	-1.11
171800	0.7350	-1.11
171900	0.7350	-1.12
172000	0.7375	-1.12
172100	0.7375	-1.12
172200	0.7375	-1.12
172300	0.7400	-1.12
172400	0.7400	-1.12
172500	0.7400	-1.12
172600	0.7425	-1.12
172700	0.7425	-1.13
172800	0.7425	-1.13
172900	0.7450	-1.14
173000	0.7450	-1.14
173100	0.7450	-1.15
173200	0.7425	-1.16
173300	0.7425	-1.17
173400	0.7400	-1.18
173500	0.7400	-1.19
173600	0.7400	-1.20
173700	0.7375	-1.21
173800	0.7375	-1.22
173900	0.7350	-1.23
174000	0.7350	-1.24
174100	0.7325	-1.25
174200	0.7300	-1.27
174300	0.7275	-1.28
174400	0.7250	-1.29
174500	0.7225	-1.31
174600	0.7225	-1.31
174700	0.7250	-1.32
174800	0.7250	-1.33
174900	0.7250	-1.31
175000	0.7250	-1.30
175100	0.7250	-1.28
175200	0.7250	-1.28
175300	0.7250	-1.27
175400	0.7250	-1.27
175500	0.7225	-1.27
175600	0.7225	-1.26
175700	0.7225	-1.26
175800	0.7225	-1.25
175900	0.7200	-1.25
176000	0.7200	-1.25
176100	0.7200	-1.24
176200	0.7175	-1.24
176300	0.7175	-1.24
176400	0.7150	-1.24
176500	0.7150	-1.23
176600	0.7125	-1.23
176700	0.7125	-1.23
176800	0.7125	-1.22
176900	0.7125	-1.22
177000	0.7125	-1.21
177100	0.7125	-1.21
177200	0.7125	-1.20
177300	0.7125	-1.19
177400	0.7125	-1.18
177500	0.7125	-1.17
177600	0.7125	-1.16
177700	0.7125	-1.16
177800	0.7125	-1.15
177900	0.7125	-1.14
178000	0.7125	-1.14
178100	0.7125	-1.13
178200	0.7125	-1.12
178300	0.7150	-1.11
178400	0.7150	-1.09
178500	0.7150	-1.09
178600	0.7175	-1.08
178700	0.7175	-1.07
178800	0.7175	-1.07
178900	0.7175	-1.06
179000	0.7200	-1.05
179100	0.7200	-1.05
179200	0.7200	-1.05
179300	0.7225	-1.05
179400	0.7250	-1.04
179500	0.7275	-1.04
179600	0.7275	-1.04
179700	0.7300	-1.04
179800	0.7325	-1.04
179900	0.7325	-1.03
180000	0.7350	-1.03
180100	0.7375	-1.03
180200	0.7375	-1.02
180300	0.7375	-1.02
180400	0.7375	-1.02
180500	0.7375	-1.01
180600	0.7375	-1.01
180700	0.7400	-1.01
180800	0.7400	-1.00
180900	0.7425	-1.00
181000	0.7425	-0.99
181100	0.7425	-0.99
181200	0.7450	-0.99
181300	0.7450	-0.98
181400	0.7475	-0.98
181500	0.7475	-0.98
181600	0.7475	-0.98
181700	0.7500	-0.98
181800	0.7500	-0.98
181900	0.7500	-0.98
182000	0.7525	-0.98
182100	0.7525	-0.98
182200	0.7550	-0.98
182300	0.7550	-0.98
182400	0.7575	-0.98
182500	0.7600	-0.98
182600	0.7600	-0.98
182700	0.7625	-0.99
182800	0.7600	-1.00
182900	0.7600	-1.00
183000	0.7600	-1.00
183100	0.7600	-1.01
183200	0.7600	-1.01
183300	0.7600	-1.02
183400	0.7600	-1.02
183500	0.7600	-1.02
183600	0.7600	-1.03
183700	0.7600	-1.03
183800	0.7600	-1.03
183900	0.7625	-1.03
184000	0.7625	-1.03
184100	0.7650	-1.03
184200	0.7650	-1.02
184300	0.7675	-1.02
184400	0.7675	-1.02
184500	0.7700	-1.02
184600	0.7675	-1.03
184700	0.7675	-1.03
184800	0.7650	-1.04
184900	0.7650	-1.04
185000	0.7650	-1.05
185100	0.7625	-1.05
185200	0.7625	-1.06
185300	0.7600	-1.06
185400	0.7600	-1.07
185500	0.7600	-1.07
185600	0.7575	-1.07
185700	0.7575	-1.07
185800	0.7575	-1.07
185900	0.7575	-1.07
186000	0.7575	-1.07
186100	0.7575	-1.07
186200	0.7575	-1.06
186300	0.7550	-1.06
186400	0.7575	-1.06
186500	0.7600	-1.05
186600	0.7600	-1.04
186700	0.7600	-1.04
186800	0.7600	-1.03
186900	0.7575	-1.03
187000	0.7575	-1.02
187100	0.7550	-1.02
187200	0.7525	-1.03
187300	0.7500	-1.04
187400	0.7450	-1.05
187500	0.7425	-1.06
187600	0.7400	-1.07
187700	0.7350	-1.08
187800	0.7325	-1.09
187900	0.7325	-1.10
188000	0.7300	-1.10
188100	0.7275	-1.11
188200	0.7275	-1.11
188300	0.7250	-1.12
188400	0.7250	-1.12
188500	0.7250	-1.13
188600	0.7225	-1.13
188700	0.7225	-1.14
188800	0.7200	-1.15
188900	0.7200	-1.15
189000	0.7175	-1.16
189100	0.7175	-1.16
189200	0.7175	-1.16
189300	0.7200	-1.15
189400	0.7200	-1.15
189500	0.7225	-1.15
189600	0.7225	-1.14
189700	0.7250	-1.14
189800	0.7275	-1.14
189900	0.7275	-1.13
190000	0.7300	-1.13
190100	0.7325	-1.13
190200	0.7325	-1.12
190300	0.7325	-1.12
190400	0.7325	-1.12
190500	0.7350	-1.12
190600	0.7350	-1.12
190700	0.7350	-1.12
190800	0.7350	-1.12
190900	0.7350	-1.12
191000	0.7350	-1.13
191100	0.7350	-1.13
191200	0.7350	-1.13
191300	0.7350	-1.13
191400	0.7350	-1.14
191500	0.7375	-1.14
191600	0.7375	-1.14
191700	0.7400	-1.13
191800	0.7425	-1.13
191900	0.7450	-1.13
192000	0.7475	-1.12
192100	0.7500	-1.12
192200	0.7525	-1.11
192300	0.7550	-1.11
192400	0.7575	-1.11
192500	0.7600	-1.11
192600	0.7600	-1.11
192700	0.7625	-1.12
192800	0.7650	-1.12
192900	0.7650	-1.12
193000	0.7675	-1.12
193100	0.7675	-1.12
193200	0.7725	-1.12
193300	0.7750	-1.12
193400	0.7800	-1.11
193500	0.7825	-1.11
193600	0.7825	-1.12
193700	0.7800	-1.12
193800	0.7800	-1.12
193900	0.7775	-1.13
194000	0.7750	-1.13
194100	0.7750	-1.14
194200	0.7725	-1.14
194300	0.7725	-1.14
194400	0.7725	-1.15
194500	0.7725	-1.15
194600	0.7725	-1.15
194700	0.7725	-1.16
194800	0.7725	-1.16
194900	0.7725	-1.17
195000	0.7725	-1.17
195100	0.7725	-1.17
195200	0.7725	-1.18
195300	0.7725	-1.18
195400	0.7725	-1.19
195500	0.7725	-1.19
195600	0.7725	-1.19
195700	0.7725	-1.20
195800	0.7725	-1.20
195900	0.7725	-1.21
196000	0.7725	-1.21
196100	0.7725	-1.21
196200	0.7750	-1.20
196300	0.7775	-1.20
196400	0.7800	-1.20
196500	0.7800	-1.20
196600	0.7800	-1.20
196700	0.7800	-1.21
196800	0.7800	-1.21
196900	0.7775	-1.22
197000	0.7750	-1.22
197100	0.7750	-1.22
197200	0.7750	-1.22
197300	0.7725	-1.23
197400	0.7725	-1.23
197500	0.7725	-1.23
197600	0.7700	-1.24
197700	0.7700	-1.24
197800	0.7675	-1.24
197900	0.7650	-1.25
198000	0.7625	-1.25
198100	0.7600	-1.25
198200	0.7575	-1.25
198300	0.7575	-1.25
198400	0.7550	-1.26
198500	0.7525	-1.26
198600	0.7500	-1.26
198700	0.7475	-1.26
198800	0.7475	-1.26
198900	0.7450	-1.26
199000	0.7450	-1.26
199100	0.7425	-1.26
199200	0.7400	-1.27
199300	0.7400	-1.27
199400	0.7400	-1.27
199500	0.7400	-1.27
199600	0.7400	-1.26
199700	0.7400	-1.26
199800	0.7400	-1.27
[truncated: 6,096 more rows]
