# Supplementary material for: The genetic basis of aneuploidy tolerance in wild yeast
Source: eLife. 2020 Jan 7;9:e52063. doi: 10.7554/eLife.52063 (PMC6970514; doi:10.7554/eLife.52063)
Supplement: Figure 1—source data 1. [file elife-52063-fig1-data1.zip › A2vB2/A2vB2_n10_ch4]

Bin start (bp)	MLE allele freq.	LOD score
0	0.0275	-1.46
100	0.0300	-1.46
200	0.0300	-1.46
300	0.0300	-1.46
400	0.0300	-1.46
500	0.0300	-1.46
600	0.0300	-1.46
700	0.0300	-1.46
800	0.0300	-1.46
900	0.0300	-1.46
1000	0.0300	-1.46
1100	0.0300	-1.46
1200	0.0300	-1.46
1300	0.0300	-1.46
1400	0.0300	-1.46
1500	0.0300	-1.46
1600	0.0300	-1.46
1700	0.0300	-1.45
1800	0.0300	-1.45
1900	0.0300	-1.45
2000	0.0300	-1.45
2100	0.0300	-1.45
2200	0.0300	-1.45
2300	0.0300	-1.45
2400	0.0300	-1.45
2500	0.0300	-1.45
2600	0.0300	-1.45
2700	0.0300	-1.45
2800	0.0300	-1.45
2900	0.0300	-1.45
3000	0.0300	-1.45
3100	0.0300	-1.45
3200	0.0300	-1.45
3300	0.0300	-1.45
3400	0.0300	-1.45
3500	0.0300	-1.45
3600	0.0300	-1.45
3700	0.0300	-1.44
3800	0.0325	-1.44
3900	0.0325	-1.44
4000	0.0325	-1.44
4100	0.0325	-1.44
4200	0.0325	-1.44
4300	0.0325	-1.44
4400	0.0325	-1.44
4500	0.0325	-1.44
4600	0.0325	-1.44
4700	0.0325	-1.44
4800	0.0325	-1.44
4900	0.0325	-1.44
5000	0.0325	-1.44
5100	0.0325	-1.44
5200	0.0325	-1.44
5300	0.0325	-1.44
5400	0.0325	-1.44
5500	0.0325	-1.44
5600	0.0325	-1.43
5700	0.0325	-1.43
5800	0.0325	-1.43
5900	0.0325	-1.43
6000	0.0325	-1.43
6100	0.0325	-1.43
6200	0.0325	-1.43
6300	0.0325	-1.43
6400	0.0325	-1.43
6500	0.0325	-1.43
6600	0.0325	-1.43
6700	0.0325	-1.43
6800	0.0350	-1.43
6900	0.0350	-1.43
7000	0.0350	-1.43
7100	0.0350	-1.43
7200	0.0350	-1.43
7300	0.0350	-1.43
7400	0.0350	-1.43
7500	0.0350	-1.42
7600	0.0350	-1.42
7700	0.0350	-1.42
7800	0.0350	-1.42
7900	0.0350	-1.42
8000	0.0350	-1.42
8100	0.0350	-1.42
8200	0.0350	-1.42
8300	0.0350	-1.42
8400	0.0350	-1.42
8500	0.0350	-1.42
8600	0.0350	-1.42
8700	0.0350	-1.42
8800	0.0350	-1.42
8900	0.0350	-1.42
9000	0.0350	-1.42
9100	0.0375	-1.42
9200	0.0375	-1.42
9300	0.0375	-1.42
9400	0.0375	-1.42
9500	0.0375	-1.41
9600	0.0375	-1.41
9700	0.0375	-1.41
9800	0.0375	-1.41
9900	0.0375	-1.41
10000	0.0375	-1.41
10100	0.0375	-1.41
10200	0.0375	-1.41
10300	0.0375	-1.41
10400	0.0375	-1.41
10500	0.0375	-1.41
10600	0.0375	-1.41
10700	0.0375	-1.41
10800	0.0375	-1.41
10900	0.0400	-1.41
11000	0.0400	-1.41
11100	0.0400	-1.41
11200	0.0400	-1.41
11300	0.0400	-1.41
11400	0.0400	-1.41
11500	0.0400	-1.41
11600	0.0400	-1.41
11700	0.0400	-1.40
11800	0.0400	-1.40
11900	0.0400	-1.40
12000	0.0400	-1.40
12100	0.0400	-1.40
12200	0.0400	-1.40
12300	0.0400	-1.40
12400	0.0425	-1.40
12500	0.0425	-1.40
12600	0.0425	-1.40
12700	0.0425	-1.40
12800	0.0425	-1.40
12900	0.0425	-1.40
13000	0.0425	-1.40
13100	0.0425	-1.40
13200	0.0425	-1.40
13300	0.0425	-1.40
13400	0.0425	-1.40
13500	0.0425	-1.40
13600	0.0425	-1.40
13700	0.0450	-1.40
13800	0.0450	-1.40
13900	0.0450	-1.40
14000	0.0450	-1.40
14100	0.0450	-1.40
14200	0.0450	-1.40
14300	0.0450	-1.40
14400	0.0450	-1.40
14500	0.0450	-1.40
14600	0.0450	-1.40
14700	0.0450	-1.40
14800	0.0475	-1.40
14900	0.0475	-1.40
15000	0.0475	-1.40
15100	0.0475	-1.40
15200	0.0475	-1.40
15300	0.0475	-1.40
15400	0.0475	-1.40
15500	0.0475	-1.40
15600	0.0475	-1.40
15700	0.0500	-1.40
15800	0.0500	-1.40
15900	0.0500	-1.40
16000	0.0500	-1.40
16100	0.0500	-1.40
16200	0.0500	-1.40
16300	0.0500	-1.40
16400	0.0500	-1.40
16500	0.0500	-1.40
16600	0.0525	-1.40
16700	0.0525	-1.40
16800	0.0525	-1.40
16900	0.0525	-1.40
17000	0.0525	-1.40
17100	0.0525	-1.40
17200	0.0525	-1.40
17300	0.0625	-1.41
17400	0.0750	-1.42
17500	0.0850	-1.42
17600	0.0850	-1.41
17700	0.0775	-1.39
17800	0.0700	-1.36
17900	0.0625	-1.33
18000	0.0675	-1.35
18100	0.0700	-1.36
18200	0.0750	-1.38
18300	0.0675	-1.39
18400	0.0625	-1.40
18500	0.0575	-1.41
18600	0.0550	-1.41
18700	0.0500	-1.42
18800	0.0450	-1.43
18900	0.0400	-1.44
19000	0.0350	-1.44
19100	0.0325	-1.45
19200	0.0275	-1.46
19300	0.0225	-1.47
19400	0.0200	-1.46
19500	0.0175	-1.46
19600	0.0125	-1.45
19700	0.0100	-1.44
19800	0.0100	-1.46
19900	0.0100	-1.48
20000	0.0075	-1.50
20100	0.0075	-1.52
20200	0.0075	-1.54
20300	0.0075	-1.56
20400	0.0050	-1.58
20500	0.0050	-1.59
20600	0.0050	-1.60
20700	0.0050	-1.59
20800	0.0025	-1.60
20900	0.0025	-1.60
21000	0.0025	-1.60
21100	0.0025	-1.60
21200	0.0025	-1.60
21300	0.0025	-1.60
21400	0.0025	-1.60
21500	0.0025	-1.60
21600	0.0025	-1.60
21700	0.0025	-1.60
21800	0.0025	-1.60
21900	0.0025	-1.60
22000	0.0025	-1.60
22100	0.0025	-1.60
22200	0.0025	-1.60
22300	0.0025	-1.60
22400	0.0025	-1.60
22500	0.0025	-1.60
22600	0.0025	-1.60
22700	0.0025	-1.60
22800	0.0025	-1.60
22900	0.0025	-1.60
23000	0.0025	-1.60
23100	0.0025	-1.60
23200	0.0025	-1.60
23300	0.0025	-1.60
23400	0.0025	-1.60
23500	0.0025	-1.60
23600	0.0025	-1.60
23700	0.0025	-1.60
23800	0.0025	-1.60
23900	0.0025	-1.60
24000	0.0025	-1.60
24100	0.0025	-1.60
24200	0.0025	-1.60
24300	0.0025	-1.60
24400	0.0025	-1.60
24500	0.0025	-1.60
24600	0.0025	-1.60
24700	0.0025	-1.60
24800	0.0025	-1.60
24900	0.0025	-1.60
25000	0.0025	-1.60
25100	0.0025	-1.60
25200	0.0025	-1.60
25300	0.0025	-1.60
25400	0.0025	-1.60
25500	0.0025	-1.60
25600	0.0025	-1.60
25700	0.0025	-1.60
25800	0.0025	-1.60
25900	0.0025	-1.60
26000	0.0025	-1.60
26100	0.0025	-1.60
26200	0.0025	-1.60
26300	0.0025	-1.60
26400	0.0025	-1.60
26500	0.0025	-1.60
26600	0.0025	-1.60
26700	0.0025	-1.60
26800	0.0025	-1.60
26900	0.0025	-1.60
27000	0.0025	-1.60
27100	0.0025	-1.60
27200	0.0025	-1.60
27300	0.0025	-1.60
27400	0.0025	-1.60
27500	0.0025	-1.60
27600	0.0025	-1.60
27700	0.0025	-1.60
27800	0.0025	-1.60
27900	0.0025	-1.60
28000	0.0025	-1.60
28100	0.0025	-1.60
28200	0.0025	-1.60
28300	0.0025	-1.60
28400	0.0025	-1.60
28500	0.0025	-1.60
28600	0.0025	-1.60
28700	0.0025	-1.60
28800	0.0025	-1.60
28900	0.0025	-1.60
29000	0.0025	-1.60
29100	0.0025	-1.60
29200	0.0025	-1.60
29300	0.0025	-1.60
29400	0.0025	-1.60
29500	0.0025	-1.60
29600	0.0025	-1.60
29700	0.0025	-1.60
29800	0.0025	-1.60
29900	0.0025	-1.60
30000	0.0025	-1.60
30100	0.0025	-1.60
30200	0.0025	-1.60
30300	0.0025	-1.60
30400	0.0025	-1.60
30500	0.0025	-1.60
30600	0.0025	-1.60
30700	0.0025	-1.60
30800	0.0025	-1.60
30900	0.0025	-1.60
31000	0.0025	-1.60
31100	0.0025	-1.60
31200	0.0025	-1.60
31300	0.0025	-1.60
31400	0.0025	-1.60
31500	0.0025	-1.60
31600	0.0025	-1.60
31700	0.0025	-1.60
31800	0.0025	-1.60
31900	0.0025	-1.60
32000	0.0025	-1.60
32100	0.0025	-1.60
32200	0.0025	-1.60
32300	0.0025	-1.60
32400	0.0025	-1.60
32500	0.0025	-1.60
32600	0.0025	-1.60
32700	0.0025	-1.60
32800	0.0025	-1.60
32900	0.0025	-1.60
33000	0.0025	-1.60
33100	0.0025	-1.60
33200	0.0025	-1.60
33300	0.0025	-1.60
33400	0.0025	-1.60
33500	0.0025	-1.60
33600	0.0025	-1.60
33700	0.0025	-1.60
33800	0.0025	-1.60
33900	0.0025	-1.60
34000	0.0025	-1.60
34100	0.0025	-1.60
34200	0.0025	-1.60
34300	0.0025	-1.60
34400	0.0025	-1.60
34500	0.0025	-1.60
34600	0.0025	-1.60
34700	0.0025	-1.60
34800	0.0025	-1.60
34900	0.0025	-1.60
35000	0.0025	-1.60
35100	0.0025	-1.60
35200	0.0025	-1.60
35300	0.0025	-1.60
35400	0.0025	-1.60
35500	0.0025	-1.60
35600	0.0025	-1.60
35700	0.0025	-1.60
35800	0.0025	-1.60
35900	0.0025	-1.60
36000	0.0025	-1.60
36100	0.0025	-1.60
36200	0.0025	-1.60
36300	0.0025	-1.60
36400	0.0025	-1.60
36500	0.0025	-1.60
36600	0.0025	-1.60
36700	0.0025	-1.60
36800	0.0025	-1.60
36900	0.0025	-1.60
37000	0.0025	-1.60
37100	0.0025	-1.60
37200	0.0025	-1.60
37300	0.0025	-1.60
37400	0.0025	-1.60
37500	0.0025	-1.60
37600	0.0025	-1.60
37700	0.0025	-1.60
37800	0.0025	-1.60
37900	0.0025	-1.60
38000	0.0025	-1.60
38100	0.0025	-1.60
38200	0.0025	-1.60
38300	0.0025	-1.60
38400	0.0025	-1.60
38500	0.0025	-1.60
38600	0.0025	-1.60
38700	0.0025	-1.60
38800	0.0025	-1.60
38900	0.0025	-1.60
39000	0.0025	-1.60
39100	0.0025	-1.60
39200	0.0025	-1.60
39300	0.0025	-1.60
39400	0.0025	-1.60
39500	0.0025	-1.60
39600	0.0025	-1.60
39700	0.0025	-1.60
39800	0.0025	-1.60
39900	0.0025	-1.60
40000	0.0025	-1.60
40100	0.0025	-1.60
40200	0.0025	-1.60
40300	0.0025	-1.60
40400	0.0025	-1.60
40500	0.0025	-1.60
40600	0.0025	-1.60
40700	0.0025	-1.60
40800	0.0025	-1.60
40900	0.0025	-1.60
41000	0.0025	-1.60
41100	0.0025	-1.60
41200	0.0025	-1.60
41300	0.0025	-1.60
41400	0.0025	-1.60
41500	0.0025	-1.60
41600	0.0025	-1.60
41700	0.0025	-1.60
41800	0.0025	-1.60
41900	0.0025	-1.60
42000	0.0025	-1.60
42100	0.0025	-1.60
42200	0.0025	-1.60
42300	0.0025	-1.60
42400	0.0025	-1.60
42500	0.0025	-1.60
42600	0.0025	-1.60
42700	0.0025	-1.60
42800	0.0025	-1.60
42900	0.0025	-1.60
43000	0.0025	-1.60
43100	0.0025	-1.60
43200	0.0025	-1.60
43300	0.0025	-1.60
43400	0.0025	-1.60
43500	0.0025	-1.60
43600	0.0025	-1.60
43700	0.0025	-1.60
43800	0.0025	-1.60
43900	0.0025	-1.60
44000	0.0025	-1.60
44100	0.0025	-1.60
44200	0.0025	-1.60
44300	0.0025	-1.60
44400	0.0025	-1.60
44500	0.0025	-1.60
44600	0.0025	-1.60
44700	0.0025	-1.60
44800	0.0025	-1.60
44900	0.0025	-1.60
45000	0.0025	-1.60
45100	0.0025	-1.60
45200	0.0025	-1.60
45300	0.0025	-1.60
45400	0.0025	-1.60
45500	0.0025	-1.60
45600	0.0025	-1.60
45700	0.0025	-1.60
45800	0.0025	-1.60
45900	0.0025	-1.60
46000	0.0025	-1.60
46100	0.0025	-1.60
46200	0.0025	-1.60
46300	0.0025	-1.60
46400	0.0025	-1.60
46500	0.0025	-1.60
46600	0.0025	-1.60
46700	0.0025	-1.60
46800	0.0025	-1.60
46900	0.0025	-1.60
47000	0.0025	-1.60
47100	0.0025	-1.60
47200	0.0025	-1.60
47300	0.0025	-1.60
47400	0.0025	-1.60
47500	0.0025	-1.60
47600	0.0025	-1.60
47700	0.0025	-1.60
47800	0.0025	-1.60
47900	0.0025	-1.60
48000	0.0025	-1.60
48100	0.0025	-1.60
48200	0.0025	-1.60
48300	0.0025	-1.60
48400	0.0025	-1.60
48500	0.0025	-1.60
48600	0.0025	-1.60
48700	0.0025	-1.60
48800	0.0025	-1.60
48900	0.0025	-1.60
49000	0.0025	-1.60
49100	0.0025	-1.60
49200	0.0025	-1.60
49300	0.0025	-1.60
49400	0.0025	-1.60
49500	0.0025	-1.60
49600	0.0025	-1.60
49700	0.0025	-1.60
49800	0.0025	-1.60
49900	0.0025	-1.60
50000	0.0025	-1.60
50100	0.0025	-1.60
50200	0.0025	-1.60
50300	0.0025	-1.60
50400	0.0025	-1.60
50500	0.0025	-1.60
50600	0.0025	-1.60
50700	0.0025	-1.60
50800	0.0025	-1.60
50900	0.0025	-1.60
51000	0.0025	-1.60
51100	0.0025	-1.60
51200	0.0025	-1.60
51300	0.0025	-1.60
51400	0.0025	-1.60
51500	0.0025	-1.60
51600	0.0025	-1.60
51700	0.0025	-1.60
51800	0.0025	-1.60
51900	0.0025	-1.60
52000	0.0025	-1.60
52100	0.0025	-1.60
52200	0.0025	-1.60
52300	0.0025	-1.60
52400	0.0025	-1.60
52500	0.0025	-1.60
52600	0.0025	-1.60
52700	0.0025	-1.60
52800	0.0025	-1.60
52900	0.0025	-1.60
53000	0.0025	-1.60
53100	0.0025	-1.60
53200	0.0025	-1.60
53300	0.0025	-1.60
53400	0.0025	-1.60
53500	0.0025	-1.60
53600	0.0025	-1.60
53700	0.0025	-1.60
53800	0.0025	-1.60
53900	0.0025	-1.60
54000	0.0025	-1.60
54100	0.0025	-1.60
54200	0.0025	-1.60
54300	0.0025	-1.60
54400	0.0025	-1.60
54500	0.0025	-1.60
54600	0.0025	-1.60
54700	0.0025	-1.60
54800	0.0025	-1.60
54900	0.0025	-1.60
55000	0.0025	-1.60
55100	0.0025	-1.60
55200	0.0025	-1.60
55300	0.0025	-1.60
55400	0.0025	-1.60
55500	0.0025	-1.60
55600	0.0025	-1.60
55700	0.0025	-1.60
55800	0.0025	-1.60
55900	0.0025	-1.60
56000	0.0025	-1.60
56100	0.0025	-1.60
56200	0.0025	-1.60
56300	0.0025	-1.60
56400	0.0025	-1.60
56500	0.0025	-1.60
56600	0.0025	-1.60
56700	0.0025	-1.60
56800	0.0025	-1.60
56900	0.0025	-1.60
57000	0.0025	-1.60
57100	0.0025	-1.60
57200	0.0025	-1.60
57300	0.0025	-1.60
57400	0.0025	-1.60
57500	0.0025	-1.60
57600	0.0025	-1.60
57700	0.0025	-1.60
57800	0.0025	-1.60
57900	0.0025	-1.60
58000	0.0025	-1.60
58100	0.0025	-1.60
58200	0.0025	-1.60
58300	0.0025	-1.60
58400	0.0025	-1.60
58500	0.0050	-1.60
58600	0.0050	-1.59
58700	0.0050	-1.58
58800	0.0050	-1.56
58900	0.0075	-1.55
59000	0.0075	-1.53
59100	0.0075	-1.51
59200	0.0100	-1.49
59300	0.0100	-1.48
59400	0.0125	-1.46
59500	0.0125	-1.44
59600	0.0150	-1.42
59700	0.0150	-1.39
59800	0.0175	-1.36
59900	0.0150	-1.38
60000	0.0150	-1.40
60100	0.0150	-1.42
60200	0.0125	-1.43
60300	0.0125	-1.45
60400	0.0125	-1.46
60500	0.0125	-1.47
60600	0.0100	-1.48
60700	0.0100	-1.49
60800	0.0100	-1.50
60900	0.0100	-1.52
61000	0.0075	-1.53
61100	0.0075	-1.54
61200	0.0075	-1.55
61300	0.0075	-1.55
61400	0.0075	-1.56
61500	0.0050	-1.57
61600	0.0050	-1.57
61700	0.0050	-1.58
61800	0.0050	-1.58
61900	0.0050	-1.59
62000	0.0050	-1.59
62100	0.0050	-1.60
62200	0.0025	-1.60
62300	0.0025	-1.60
62400	0.0025	-1.60
62500	0.0025	-1.60
62600	0.0025	-1.60
62700	0.0025	-1.60
62800	0.0025	-1.60
62900	0.0025	-1.60
63000	0.0025	-1.60
63100	0.0025	-1.60
63200	0.0025	-1.60
63300	0.0025	-1.60
63400	0.0025	-1.60
63500	0.0025	-1.60
63600	0.0025	-1.60
63700	0.0025	-1.60
63800	0.0025	-1.60
63900	0.0025	-1.60
64000	0.0025	-1.60
64100	0.0025	-1.60
64200	0.0025	-1.60
64300	0.0025	-1.60
64400	0.0025	-1.60
64500	0.0025	-1.60
64600	0.0025	-1.60
64700	0.0025	-1.60
64800	0.0025	-1.60
64900	0.0025	-1.60
65000	0.0025	-1.60
65100	0.0025	-1.60
65200	0.0025	-1.60
65300	0.0025	-1.60
65400	0.0025	-1.60
65500	0.0025	-1.60
65600	0.0025	-1.60
65700	0.0025	-1.60
65800	0.0025	-1.60
65900	0.0025	-1.60
66000	0.0025	-1.60
66100	0.0025	-1.60
66200	0.0025	-1.60
66300	0.0025	-1.60
66400	0.0025	-1.60
66500	0.0025	-1.60
66600	0.0025	-1.60
66700	0.0025	-1.60
66800	0.0025	-1.60
66900	0.0025	-1.60
67000	0.0025	-1.60
67100	0.0025	-1.60
67200	0.0025	-1.60
67300	0.0025	-1.60
67400	0.0025	-1.60
67500	0.0025	-1.60
67600	0.0025	-1.60
67700	0.0025	-1.60
67800	0.0025	-1.60
67900	0.0025	-1.60
68000	0.0025	-1.60
68100	0.0025	-1.60
68200	0.0025	-1.60
68300	0.0025	-1.60
68400	0.0025	-1.60
68500	0.0025	-1.60
68600	0.0025	-1.60
68700	0.0025	-1.60
68800	0.0025	-1.60
68900	0.0025	-1.60
69000	0.0025	-1.60
69100	0.0025	-1.60
69200	0.0025	-1.60
69300	0.0025	-1.60
69400	0.0025	-1.60
69500	0.0025	-1.60
69600	0.0025	-1.60
69700	0.0025	-1.60
69800	0.0025	-1.60
69900	0.0025	-1.60
70000	0.0025	-1.60
70100	0.0025	-1.60
70200	0.0025	-1.60
70300	0.0025	-1.60
70400	0.0025	-1.60
70500	0.0025	-1.60
70600	0.0025	-1.60
70700	0.0025	-1.60
70800	0.0025	-1.60
70900	0.0025	-1.60
71000	0.0025	-1.60
71100	0.0025	-1.60
71200	0.0025	-1.60
71300	0.0025	-1.60
71400	0.0025	-1.60
71500	0.0025	-1.60
71600	0.0025	-1.60
71700	0.0025	-1.60
71800	0.0025	-1.60
71900	0.0025	-1.60
72000	0.0025	-1.60
72100	0.0025	-1.60
72200	0.0025	-1.60
72300	0.0025	-1.60
72400	0.0025	-1.60
72500	0.0025	-1.60
72600	0.0025	-1.60
72700	0.0025	-1.60
72800	0.0025	-1.60
72900	0.0025	-1.60
73000	0.0025	-1.60
73100	0.0025	-1.60
73200	0.0025	-1.60
73300	0.0025	-1.60
73400	0.0025	-1.60
73500	0.0025	-1.60
73600	0.0025	-1.60
73700	0.0025	-1.60
73800	0.0025	-1.60
73900	0.0025	-1.60
74000	0.0025	-1.60
74100	0.0025	-1.60
74200	0.0025	-1.60
74300	0.0025	-1.60
74400	0.0025	-1.60
74500	0.0025	-1.60
74600	0.0025	-1.60
74700	0.0025	-1.60
74800	0.0025	-1.60
74900	0.0025	-1.60
75000	0.0025	-1.60
75100	0.0025	-1.60
75200	0.0025	-1.60
75300	0.0025	-1.60
75400	0.0025	-1.60
75500	0.0025	-1.60
75600	0.0025	-1.60
75700	0.0025	-1.60
75800	0.0025	-1.60
75900	0.0025	-1.60
76000	0.0025	-1.60
76100	0.0025	-1.60
76200	0.0025	-1.60
76300	0.0025	-1.60
76400	0.0025	-1.60
76500	0.0025	-1.60
76600	0.0025	-1.60
76700	0.0025	-1.60
76800	0.0025	-1.60
76900	0.0025	-1.60
77000	0.0025	-1.60
77100	0.0025	-1.60
77200	0.0025	-1.60
77300	0.0025	-1.60
77400	0.0025	-1.60
77500	0.0025	-1.60
77600	0.0025	-1.60
77700	0.0025	-1.60
77800	0.0025	-1.60
77900	0.0025	-1.60
78000	0.0025	-1.60
78100	0.0025	-1.60
78200	0.0025	-1.60
78300	0.0025	-1.60
78400	0.0025	-1.60
78500	0.0025	-1.60
78600	0.0025	-1.60
78700	0.0025	-1.60
78800	0.0025	-1.60
78900	0.0025	-1.60
79000	0.0025	-1.60
79100	0.0025	-1.60
79200	0.0025	-1.60
79300	0.0025	-1.60
79400	0.0025	-1.60
79500	0.0025	-1.60
79600	0.0025	-1.60
79700	0.0025	-1.60
79800	0.0025	-1.60
79900	0.0025	-1.60
80000	0.0025	-1.60
80100	0.0025	-1.60
80200	0.0025	-1.60
80300	0.0025	-1.60
80400	0.0025	-1.60
80500	0.0025	-1.60
80600	0.0025	-1.60
80700	0.0025	-1.60
80800	0.0025	-1.60
80900	0.0025	-1.60
81000	0.0025	-1.60
81100	0.0025	-1.60
81200	0.0025	-1.60
81300	0.0025	-1.60
81400	0.0025	-1.60
81500	0.0025	-1.60
81600	0.0025	-1.60
81700	0.0025	-1.60
81800	0.0025	-1.60
81900	0.0025	-1.60
82000	0.0025	-1.60
82100	0.0025	-1.60
82200	0.0025	-1.60
82300	0.0025	-1.60
82400	0.0025	-1.60
82500	0.0025	-1.60
82600	0.0025	-1.60
82700	0.0025	-1.60
82800	0.0025	-1.60
82900	0.0025	-1.60
83000	0.0025	-1.60
83100	0.0025	-1.60
83200	0.0025	-1.60
83300	0.0025	-1.60
83400	0.0025	-1.60
83500	0.0025	-1.60
83600	0.0025	-1.60
83700	0.0025	-1.60
83800	0.0025	-1.60
83900	0.0025	-1.60
84000	0.0025	-1.60
84100	0.0025	-1.60
84200	0.0025	-1.60
84300	0.0025	-1.60
84400	0.0025	-1.60
84500	0.0025	-1.60
84600	0.0025	-1.60
84700	0.0025	-1.60
84800	0.0025	-1.60
84900	0.0025	-1.60
85000	0.0025	-1.60
85100	0.0025	-1.60
85200	0.0025	-1.60
85300	0.0025	-1.60
85400	0.0025	-1.60
85500	0.0025	-1.60
85600	0.0025	-1.60
85700	0.0025	-1.60
85800	0.0025	-1.60
85900	0.0025	-1.60
86000	0.0025	-1.60
86100	0.0025	-1.60
86200	0.0025	-1.60
86300	0.0025	-1.60
86400	0.0025	-1.60
86500	0.0025	-1.60
86600	0.0025	-1.60
86700	0.0025	-1.60
86800	0.0025	-1.60
86900	0.0025	-1.60
87000	0.0025	-1.60
87100	0.0025	-1.60
87200	0.0025	-1.60
87300	0.0025	-1.60
87400	0.0025	-1.60
87500	0.0025	-1.60
87600	0.0025	-1.60
87700	0.0025	-1.60
87800	0.0025	-1.60
87900	0.0025	-1.60
88000	0.0025	-1.60
88100	0.0025	-1.60
88200	0.0025	-1.60
88300	0.0025	-1.60
88400	0.0025	-1.60
88500	0.0025	-1.60
88600	0.0025	-1.60
88700	0.0025	-1.60
88800	0.0025	-1.60
88900	0.0025	-1.60
89000	0.0025	-1.60
89100	0.0025	-1.60
89200	0.0025	-1.60
89300	0.0025	-1.60
89400	0.0025	-1.60
89500	0.0025	-1.60
89600	0.0025	-1.60
89700	0.0025	-1.60
89800	0.0025	-1.60
89900	0.0025	-1.60
90000	0.0025	-1.60
90100	0.0025	-1.60
90200	0.0025	-1.60
90300	0.0025	-1.60
90400	0.0025	-1.60
90500	0.0025	-1.60
90600	0.0025	-1.60
90700	0.0025	-1.60
90800	0.0025	-1.60
90900	0.0025	-1.60
91000	0.0025	-1.60
91100	0.0025	-1.60
91200	0.0025	-1.60
91300	0.0025	-1.60
91400	0.0025	-1.60
91500	0.0025	-1.60
91600	0.0025	-1.60
91700	0.0025	-1.60
91800	0.0025	-1.60
91900	0.0025	-1.60
92000	0.0025	-1.60
92100	0.0025	-1.60
92200	0.0025	-1.60
92300	0.0025	-1.60
92400	0.0025	-1.60
92500	0.0025	-1.60
92600	0.0025	-1.60
92700	0.0025	-1.60
92800	0.0025	-1.60
92900	0.0025	-1.60
93000	0.0025	-1.60
93100	0.0025	-1.60
93200	0.0025	-1.60
93300	0.0025	-1.60
93400	0.0025	-1.60
93500	0.0025	-1.60
93600	0.0025	-1.60
93700	0.0025	-1.60
93800	0.0025	-1.60
93900	0.0025	-1.60
94000	0.0025	-1.60
94100	0.0025	-1.60
94200	0.0025	-1.60
94300	0.0025	-1.60
94400	0.0025	-1.60
94500	0.0025	-1.60
94600	0.0025	-1.60
94700	0.0025	-1.60
94800	0.0025	-1.60
94900	0.0025	-1.60
95000	0.0025	-1.60
95100	0.0025	-1.60
95200	0.0025	-1.60
95300	0.0025	-1.60
95400	0.0025	-1.60
95500	0.0025	-1.60
95600	0.0025	-1.60
95700	0.0025	-1.60
95800	0.0025	-1.60
95900	0.0025	-1.60
96000	0.0025	-1.60
96100	0.0025	-1.60
96200	0.0025	-1.60
96300	0.0025	-1.60
96400	0.0025	-1.60
96500	0.0025	-1.60
96600	0.0025	-1.60
96700	0.0025	-1.60
96800	0.0025	-1.60
96900	0.0025	-1.60
97000	0.0025	-1.60
97100	0.0025	-1.60
97200	0.0025	-1.60
97300	0.0025	-1.60
97400	0.0025	-1.60
97500	0.0025	-1.60
97600	0.0025	-1.60
97700	0.0025	-1.60
97800	0.0025	-1.60
97900	0.0025	-1.60
98000	0.0025	-1.60
98100	0.0025	-1.60
98200	0.0025	-1.60
98300	0.0025	-1.60
98400	0.0025	-1.60
98500	0.0025	-1.60
98600	0.0025	-1.60
98700	0.0025	-1.60
98800	0.0025	-1.60
98900	0.0025	-1.60
99000	0.0025	-1.60
99100	0.0025	-1.60
99200	0.0025	-1.60
99300	0.0025	-1.60
99400	0.0025	-1.60
99500	0.0025	-1.60
99600	0.0025	-1.60
99700	0.0025	-1.60
99800	0.0025	-1.60
99900	0.0025	-1.60
100000	0.0025	-1.60
100100	0.0025	-1.60
100200	0.0025	-1.60
100300	0.0025	-1.60
100400	0.0025	-1.60
100500	0.0025	-1.60
100600	0.0025	-1.60
100700	0.0025	-1.60
100800	0.0025	-1.60
100900	0.0025	-1.60
101000	0.0025	-1.60
101100	0.0025	-1.60
101200	0.0025	-1.60
101300	0.0025	-1.60
101400	0.0025	-1.60
101500	0.0025	-1.60
101600	0.0025	-1.60
101700	0.0025	-1.60
101800	0.0025	-1.60
101900	0.0025	-1.60
102000	0.0025	-1.60
102100	0.0025	-1.60
102200	0.0025	-1.60
102300	0.0025	-1.60
102400	0.0025	-1.60
102500	0.0025	-1.60
102600	0.0025	-1.60
102700	0.0025	-1.60
102800	0.0025	-1.60
102900	0.0025	-1.60
103000	0.0025	-1.60
103100	0.0025	-1.60
103200	0.0025	-1.60
103300	0.0025	-1.60
103400	0.0025	-1.60
103500	0.0025	-1.60
103600	0.0025	-1.60
103700	0.0025	-1.60
103800	0.0025	-1.60
103900	0.0025	-1.60
104000	0.0025	-1.60
104100	0.0025	-1.60
104200	0.0025	-1.60
104300	0.0025	-1.60
104400	0.0025	-1.60
104500	0.0025	-1.60
104600	0.0025	-1.60
104700	0.0025	-1.60
104800	0.0025	-1.60
104900	0.0025	-1.60
105000	0.0025	-1.60
105100	0.0025	-1.60
105200	0.0025	-1.60
105300	0.0025	-1.60
105400	0.0025	-1.60
105500	0.0025	-1.60
105600	0.0025	-1.60
105700	0.0025	-1.60
105800	0.0025	-1.60
105900	0.0025	-1.60
106000	0.0025	-1.60
106100	0.0025	-1.60
106200	0.0025	-1.60
106300	0.0025	-1.60
106400	0.0025	-1.60
106500	0.0025	-1.60
106600	0.0025	-1.60
106700	0.0025	-1.60
106800	0.0025	-1.60
106900	0.0025	-1.60
107000	0.0025	-1.60
107100	0.0025	-1.60
107200	0.0025	-1.60
107300	0.0025	-1.60
107400	0.0025	-1.60
107500	0.0025	-1.60
107600	0.0025	-1.60
107700	0.0025	-1.60
107800	0.0025	-1.60
107900	0.0025	-1.60
108000	0.0025	-1.60
108100	0.0025	-1.60
108200	0.0025	-1.60
108300	0.0025	-1.60
108400	0.0025	-1.60
108500	0.0025	-1.60
108600	0.0025	-1.60
108700	0.0025	-1.60
108800	0.0025	-1.60
108900	0.0025	-1.60
109000	0.0025	-1.60
109100	0.0025	-1.60
109200	0.0025	-1.60
109300	0.0025	-1.60
109400	0.0025	-1.60
109500	0.0025	-1.60
109600	0.0025	-1.60
109700	0.0025	-1.60
109800	0.0025	-1.60
109900	0.0025	-1.60
110000	0.0025	-1.60
110100	0.0025	-1.60
110200	0.0025	-1.60
110300	0.0025	-1.60
110400	0.0025	-1.60
110500	0.0025	-1.60
110600	0.0025	-1.60
110700	0.0025	-1.60
110800	0.0025	-1.60
110900	0.0025	-1.60
111000	0.0025	-1.60
111100	0.0025	-1.60
111200	0.0025	-1.60
111300	0.0025	-1.60
111400	0.0025	-1.60
111500	0.0025	-1.60
111600	0.0025	-1.60
111700	0.0025	-1.60
111800	0.0025	-1.60
111900	0.0025	-1.60
112000	0.0025	-1.60
112100	0.0025	-1.60
112200	0.0025	-1.60
112300	0.0025	-1.60
112400	0.0025	-1.60
112500	0.0025	-1.60
112600	0.0025	-1.60
112700	0.0025	-1.60
112800	0.0025	-1.60
112900	0.0025	-1.60
113000	0.0025	-1.60
113100	0.0025	-1.60
113200	0.0025	-1.60
113300	0.0025	-1.60
113400	0.0025	-1.60
113500	0.0025	-1.60
113600	0.0025	-1.60
113700	0.0025	-1.60
113800	0.0025	-1.60
113900	0.0025	-1.60
114000	0.0025	-1.60
114100	0.0025	-1.60
114200	0.0025	-1.60
114300	0.0025	-1.60
114400	0.0025	-1.60
114500	0.0025	-1.60
114600	0.0025	-1.60
114700	0.0025	-1.60
114800	0.0025	-1.60
114900	0.0025	-1.60
115000	0.0025	-1.60
115100	0.0025	-1.60
115200	0.0025	-1.60
115300	0.0025	-1.60
115400	0.0025	-1.60
115500	0.0025	-1.60
115600	0.0025	-1.60
115700	0.0025	-1.60
115800	0.0025	-1.60
115900	0.0025	-1.60
116000	0.0025	-1.60
116100	0.0025	-1.60
116200	0.0025	-1.60
116300	0.0025	-1.60
116400	0.0025	-1.60
116500	0.0025	-1.60
116600	0.0025	-1.60
116700	0.0025	-1.60
116800	0.0025	-1.60
116900	0.0025	-1.60
117000	0.0025	-1.60
117100	0.0025	-1.60
117200	0.0025	-1.60
117300	0.0025	-1.60
117400	0.0025	-1.60
117500	0.0025	-1.60
117600	0.0025	-1.60
117700	0.0025	-1.60
117800	0.0025	-1.60
117900	0.0025	-1.60
118000	0.0025	-1.60
118100	0.0025	-1.60
118200	0.0025	-1.60
118300	0.0025	-1.60
118400	0.0025	-1.60
118500	0.0025	-1.60
118600	0.0025	-1.60
118700	0.0025	-1.60
118800	0.0025	-1.60
118900	0.0025	-1.60
119000	0.0025	-1.60
119100	0.0025	-1.60
119200	0.0025	-1.60
119300	0.0025	-1.60
119400	0.0025	-1.60
119500	0.0025	-1.60
119600	0.0025	-1.60
119700	0.0025	-1.60
119800	0.0025	-1.60
119900	0.0025	-1.60
120000	0.0025	-1.60
120100	0.0025	-1.60
120200	0.0025	-1.60
120300	0.0025	-1.60
120400	0.0025	-1.60
120500	0.0025	-1.60
120600	0.0025	-1.60
120700	0.0025	-1.60
120800	0.0025	-1.60
120900	0.0025	-1.60
121000	0.0025	-1.60
121100	0.0025	-1.60
121200	0.0025	-1.60
121300	0.0025	-1.59
121400	0.0025	-1.57
121500	0.0025	-1.54
121600	0.0025	-1.51
121700	0.0025	-1.50
121800	0.0025	-1.47
121900	0.0025	-1.45
122000	0.0025	-1.41
122100	0.0025	-1.38
122200	0.0025	-1.39
122300	0.0025	-1.40
122400	0.0025	-1.42
122500	0.0025	-1.44
122600	0.0050	-1.46
122700	0.0050	-1.46
122800	0.0050	-1.48
122900	0.0075	-1.48
123000	0.0075	-1.49
123100	0.0100	-1.50
123200	0.0100	-1.50
123300	0.0125	-1.51
123400	0.0125	-1.51
123500	0.0150	-1.52
123600	0.0175	-1.52
123700	0.0175	-1.53
123800	0.0200	-1.53
123900	0.0225	-1.53
124000	0.0250	-1.53
124100	0.0250	-1.54
124200	0.0275	-1.54
124300	0.0300	-1.54
124400	0.0325	-1.54
124500	0.0350	-1.54
124600	0.0375	-1.55
124700	0.0400	-1.55
124800	0.0425	-1.55
124900	0.0450	-1.55
125000	0.0475	-1.55
125100	0.0500	-1.55
125200	0.0525	-1.55
125300	0.0550	-1.55
125400	0.0575	-1.56
125500	0.0600	-1.56
125600	0.0625	-1.56
125700	0.0650	-1.56
125800	0.0675	-1.56
125900	0.0700	-1.56
126000	0.0725	-1.56
126100	0.0775	-1.56
126200	0.0800	-1.56
126300	0.0825	-1.56
126400	0.0850	-1.56
126500	0.0875	-1.56
126600	0.0900	-1.56
126700	0.0950	-1.56
126800	0.0975	-1.56
126900	0.1000	-1.56
127000	0.1025	-1.56
127100	0.1050	-1.57
127200	0.1100	-1.57
127300	0.1125	-1.57
127400	0.1150	-1.57
127500	0.1175	-1.57
127600	0.1225	-1.57
127700	0.1250	-1.57
127800	0.1275	-1.57
127900	0.1325	-1.57
128000	0.1350	-1.57
128100	0.1375	-1.57
128200	0.1400	-1.57
128300	0.1450	-1.57
128400	0.1475	-1.57
128500	0.1500	-1.57
128600	0.1550	-1.57
128700	0.1575	-1.57
128800	0.1600	-1.57
128900	0.1650	-1.57
129000	0.1675	-1.57
129100	0.1700	-1.57
129200	0.1725	-1.57
129300	0.1700	-1.58
129400	0.1675	-1.59
129500	0.1625	-1.59
129600	0.1600	-1.60
129700	0.1575	-1.60
129800	0.1525	-1.60
129900	0.1500	-1.60
130000	0.1475	-1.59
130100	0.1425	-1.58
130200	0.1400	-1.57
130300	0.1375	-1.55
130400	0.1325	-1.52
130500	0.1300	-1.48
130600	0.1225	-1.39
130700	0.1125	-1.22
130800	0.1025	-1.24
130900	0.0950	-1.26
131000	0.0850	-1.29
131100	0.0775	-1.31
131200	0.0675	-1.33
131300	0.0600	-1.36
131400	0.0525	-1.39
131500	0.0450	-1.42
131600	0.0375	-1.45
131700	0.0300	-1.48
131800	0.0225	-1.51
131900	0.0175	-1.54
132000	0.0125	-1.57
132100	0.0075	-1.59
132200	0.0050	-1.60
132300	0.0050	-1.60
132400	0.0050	-1.60
132500	0.0050	-1.60
132600	0.0050	-1.60
132700	0.0050	-1.60
132800	0.0050	-1.60
132900	0.0050	-1.60
133000	0.0050	-1.59
133100	0.0050	-1.59
133200	0.0050	-1.59
133300	0.0050	-1.59
133400	0.0050	-1.59
133500	0.0050	-1.58
133600	0.0050	-1.58
133700	0.0050	-1.58
133800	0.0050	-1.58
133900	0.0050	-1.58
134000	0.0050	-1.58
134100	0.0050	-1.58
134200	0.0050	-1.58
134300	0.0050	-1.57
134400	0.0075	-1.57
134500	0.0075	-1.57
134600	0.0075	-1.57
134700	0.0075	-1.57
134800	0.0075	-1.56
134900	0.0075	-1.56
135000	0.0075	-1.56
135100	0.0075	-1.56
135200	0.0075	-1.55
135300	0.0075	-1.55
135400	0.0075	-1.55
135500	0.0075	-1.55
135600	0.0100	-1.54
135700	0.0100	-1.54
135800	0.0100	-1.54
135900	0.0100	-1.53
136000	0.0100	-1.53
136100	0.0100	-1.53
136200	0.0100	-1.52
136300	0.0100	-1.53
136400	0.0100	-1.53
136500	0.0125	-1.54
136600	0.0125	-1.54
136700	0.0125	-1.55
136800	0.0125	-1.55
136900	0.0125	-1.55
137000	0.0125	-1.56
137100	0.0125	-1.56
137200	0.0150	-1.56
137300	0.0150	-1.56
137400	0.0150	-1.56
137500	0.0150	-1.57
137600	0.0150	-1.57
137700	0.0150	-1.57
137800	0.0150	-1.58
137900	0.0150	-1.58
138000	0.0150	-1.58
138100	0.0150	-1.58
138200	0.0150	-1.58
138300	0.0125	-1.58
138400	0.0125	-1.58
138500	0.0125	-1.58
138600	0.0125	-1.58
138700	0.0125	-1.59
138800	0.0100	-1.59
138900	0.0100	-1.59
139000	0.0100	-1.59
139100	0.0100	-1.59
139200	0.0100	-1.59
139300	0.0075	-1.59
139400	0.0075	-1.59
139500	0.0075	-1.59
139600	0.0075	-1.60
139700	0.0075	-1.60
139800	0.0075	-1.60
139900	0.0075	-1.60
140000	0.0075	-1.60
140100	0.0050	-1.60
140200	0.0050	-1.60
140300	0.0050	-1.60
140400	0.0050	-1.60
140500	0.0050	-1.60
140600	0.0050	-1.60
140700	0.0050	-1.60
140800	0.0050	-1.60
140900	0.0050	-1.60
141000	0.0025	-1.60
141100	0.0025	-1.60
141200	0.0025	-1.60
141300	0.0025	-1.60
141400	0.0025	-1.60
141500	0.0025	-1.60
141600	0.0025	-1.60
141700	0.0025	-1.60
141800	0.0025	-1.60
141900	0.0025	-1.60
142000	0.0025	-1.60
142100	0.0025	-1.60
142200	0.0025	-1.60
142300	0.0025	-1.60
142400	0.0025	-1.60
142500	0.0025	-1.60
142600	0.0025	-1.60
142700	0.0025	-1.60
142800	0.0025	-1.60
142900	0.0025	-1.60
143000	0.0025	-1.60
143100	0.0025	-1.60
143200	0.0025	-1.60
143300	0.0025	-1.60
143400	0.0025	-1.60
143500	0.0025	-1.60
143600	0.0025	-1.60
143700	0.0025	-1.60
143800	0.0025	-1.60
143900	0.0025	-1.60
144000	0.0025	-1.60
144100	0.0025	-1.60
144200	0.0025	-1.60
144300	0.0025	-1.60
144400	0.0025	-1.60
144500	0.0025	-1.60
144600	0.0025	-1.60
144700	0.0025	-1.60
144800	0.0025	-1.60
144900	0.0025	-1.60
145000	0.0025	-1.60
145100	0.0025	-1.60
145200	0.0025	-1.60
145300	0.0025	-1.60
145400	0.0025	-1.60
145500	0.0025	-1.60
145600	0.0025	-1.60
145700	0.0025	-1.60
145800	0.0025	-1.60
145900	0.0025	-1.60
146000	0.0025	-1.60
146100	0.0025	-1.60
146200	0.0025	-1.60
146300	0.0025	-1.60
146400	0.0025	-1.60
146500	0.0025	-1.60
146600	0.0025	-1.60
146700	0.0025	-1.60
146800	0.0025	-1.60
146900	0.0025	-1.60
147000	0.0025	-1.60
147100	0.0025	-1.60
147200	0.0025	-1.60
147300	0.0025	-1.60
147400	0.0025	-1.60
147500	0.0025	-1.60
147600	0.0025	-1.60
147700	0.0025	-1.60
147800	0.0025	-1.60
147900	0.0025	-1.60
148000	0.0025	-1.60
148100	0.0025	-1.60
148200	0.0025	-1.60
148300	0.0025	-1.60
148400	0.0025	-1.60
148500	0.0025	-1.60
148600	0.0025	-1.60
148700	0.0025	-1.60
148800	0.0025	-1.60
148900	0.0025	-1.60
149000	0.0025	-1.60
149100	0.0025	-1.60
149200	0.0025	-1.60
149300	0.0025	-1.60
149400	0.0025	-1.60
149500	0.0025	-1.60
149600	0.0025	-1.60
149700	0.0025	-1.60
149800	0.0025	-1.60
149900	0.0025	-1.60
150000	0.0025	-1.60
150100	0.0025	-1.60
150200	0.0025	-1.60
150300	0.0025	-1.60
150400	0.0025	-1.60
150500	0.0025	-1.60
150600	0.0025	-1.60
150700	0.0025	-1.60
150800	0.0025	-1.60
150900	0.0025	-1.60
151000	0.0025	-1.60
151100	0.0025	-1.60
151200	0.0025	-1.60
151300	0.0025	-1.60
151400	0.0025	-1.60
151500	0.0025	-1.60
151600	0.0025	-1.60
151700	0.0025	-1.60
151800	0.0025	-1.60
151900	0.0025	-1.60
152000	0.0025	-1.60
152100	0.0025	-1.60
152200	0.0025	-1.60
152300	0.0025	-1.60
152400	0.0025	-1.60
152500	0.0025	-1.60
152600	0.0025	-1.60
152700	0.0025	-1.60
152800	0.0025	-1.60
152900	0.0025	-1.60
153000	0.0025	-1.60
153100	0.0025	-1.60
153200	0.0025	-1.60
153300	0.0025	-1.60
153400	0.0025	-1.60
153500	0.0025	-1.60
153600	0.0025	-1.60
153700	0.0025	-1.60
153800	0.0025	-1.60
153900	0.0025	-1.60
154000	0.0025	-1.60
154100	0.0025	-1.60
154200	0.0025	-1.60
154300	0.0025	-1.60
154400	0.0025	-1.60
154500	0.0025	-1.60
154600	0.0025	-1.60
154700	0.0025	-1.60
154800	0.0025	-1.60
154900	0.0025	-1.60
155000	0.0025	-1.60
155100	0.0025	-1.60
155200	0.0025	-1.60
155300	0.0025	-1.60
155400	0.0025	-1.60
155500	0.0025	-1.60
155600	0.0025	-1.60
155700	0.0025	-1.60
155800	0.0025	-1.60
155900	0.0025	-1.60
156000	0.0025	-1.60
156100	0.0025	-1.60
156200	0.0025	-1.60
156300	0.0025	-1.60
156400	0.0025	-1.60
156500	0.0025	-1.60
156600	0.0025	-1.60
156700	0.0025	-1.60
156800	0.0025	-1.60
156900	0.0025	-1.60
157000	0.0025	-1.60
157100	0.0025	-1.60
157200	0.0025	-1.60
157300	0.0025	-1.60
157400	0.0025	-1.60
157500	0.0025	-1.60
157600	0.0025	-1.60
157700	0.0025	-1.60
157800	0.0025	-1.60
157900	0.0025	-1.60
158000	0.0025	-1.60
158100	0.0025	-1.60
158200	0.0025	-1.60
158300	0.0025	-1.60
158400	0.0025	-1.60
158500	0.0025	-1.60
158600	0.0025	-1.60
158700	0.0025	-1.60
158800	0.0025	-1.60
158900	0.0025	-1.60
159000	0.0025	-1.60
159100	0.0025	-1.60
159200	0.0025	-1.60
159300	0.0025	-1.60
159400	0.0025	-1.60
159500	0.0025	-1.60
159600	0.0025	-1.60
159700	0.0025	-1.60
159800	0.0025	-1.60
159900	0.0025	-1.60
160000	0.0025	-1.60
160100	0.0025	-1.60
160200	0.0025	-1.60
160300	0.0025	-1.60
160400	0.0025	-1.60
160500	0.0025	-1.60
160600	0.0025	-1.60
160700	0.0025	-1.60
160800	0.0025	-1.60
160900	0.0025	-1.60
161000	0.0025	-1.60
161100	0.0025	-1.60
161200	0.0025	-1.60
161300	0.0025	-1.60
161400	0.0025	-1.60
161500	0.0025	-1.60
161600	0.0025	-1.60
161700	0.0025	-1.60
161800	0.0025	-1.60
161900	0.0025	-1.60
162000	0.0025	-1.60
162100	0.0025	-1.60
162200	0.0025	-1.60
162300	0.0025	-1.60
162400	0.0025	-1.60
162500	0.0025	-1.60
162600	0.0025	-1.60
162700	0.0025	-1.60
162800	0.0025	-1.60
162900	0.0025	-1.60
163000	0.0025	-1.60
163100	0.0025	-1.60
163200	0.0025	-1.60
163300	0.0025	-1.60
163400	0.0025	-1.60
163500	0.0025	-1.60
163600	0.0025	-1.60
163700	0.0025	-1.60
163800	0.0025	-1.60
163900	0.0025	-1.60
164000	0.0025	-1.60
164100	0.0025	-1.60
164200	0.0025	-1.60
164300	0.0025	-1.60
164400	0.0025	-1.60
164500	0.0025	-1.60
164600	0.0025	-1.60
164700	0.0025	-1.60
164800	0.0025	-1.60
164900	0.0025	-1.60
165000	0.0025	-1.60
165100	0.0025	-1.60
165200	0.0025	-1.60
165300	0.0025	-1.60
165400	0.0025	-1.60
165500	0.0025	-1.60
165600	0.0025	-1.60
165700	0.0025	-1.60
165800	0.0025	-1.60
165900	0.0025	-1.60
166000	0.0025	-1.60
166100	0.0025	-1.60
166200	0.0025	-1.60
166300	0.0025	-1.60
166400	0.0025	-1.60
166500	0.0025	-1.60
166600	0.0025	-1.60
166700	0.0025	-1.60
166800	0.0025	-1.60
166900	0.0025	-1.60
167000	0.0025	-1.60
167100	0.0025	-1.60
167200	0.0025	-1.60
167300	0.0025	-1.60
167400	0.0025	-1.60
167500	0.0025	-1.60
167600	0.0025	-1.60
167700	0.0025	-1.60
167800	0.0025	-1.60
167900	0.0025	-1.60
168000	0.0025	-1.60
168100	0.0025	-1.60
168200	0.0025	-1.60
168300	0.0025	-1.60
168400	0.0025	-1.60
168500	0.0025	-1.60
168600	0.0025	-1.60
168700	0.0025	-1.60
168800	0.0025	-1.60
168900	0.0025	-1.60
169000	0.0025	-1.60
169100	0.0025	-1.60
169200	0.0025	-1.60
169300	0.0025	-1.60
169400	0.0025	-1.60
169500	0.0025	-1.60
169600	0.0025	-1.60
169700	0.0025	-1.60
169800	0.0025	-1.60
169900	0.0025	-1.60
170000	0.0025	-1.60
170100	0.0025	-1.60
170200	0.0025	-1.60
170300	0.0025	-1.60
170400	0.0025	-1.60
170500	0.0025	-1.60
170600	0.0025	-1.60
170700	0.0025	-1.60
170800	0.0025	-1.60
170900	0.0025	-1.60
171000	0.0025	-1.60
171100	0.0025	-1.60
171200	0.0025	-1.60
171300	0.0025	-1.60
171400	0.0025	-1.60
171500	0.0025	-1.60
171600	0.0025	-1.60
171700	0.0025	-1.60
171800	0.0025	-1.60
171900	0.0025	-1.60
172000	0.0025	-1.60
172100	0.0025	-1.60
172200	0.0025	-1.60
172300	0.0025	-1.60
172400	0.0025	-1.60
172500	0.0025	-1.60
172600	0.0025	-1.60
172700	0.0025	-1.60
172800	0.0025	-1.60
172900	0.0025	-1.60
173000	0.0025	-1.60
173100	0.0025	-1.60
173200	0.0025	-1.60
173300	0.0025	-1.60
173400	0.0025	-1.60
173500	0.0025	-1.60
173600	0.0025	-1.60
173700	0.0025	-1.60
173800	0.0025	-1.60
173900	0.0025	-1.60
174000	0.0025	-1.60
174100	0.0025	-1.60
174200	0.0025	-1.60
174300	0.0025	-1.60
174400	0.0025	-1.60
174500	0.0025	-1.60
174600	0.0025	-1.60
174700	0.0025	-1.60
174800	0.0025	-1.60
174900	0.0025	-1.60
175000	0.0025	-1.60
175100	0.0025	-1.60
175200	0.0025	-1.60
175300	0.0025	-1.60
175400	0.0025	-1.60
175500	0.0025	-1.60
175600	0.0025	-1.60
175700	0.0025	-1.60
175800	0.0025	-1.60
175900	0.0025	-1.60
176000	0.0025	-1.60
176100	0.0025	-1.60
176200	0.0025	-1.60
176300	0.0025	-1.60
176400	0.0025	-1.60
176500	0.0025	-1.60
176600	0.0025	-1.60
176700	0.0025	-1.60
176800	0.0025	-1.60
176900	0.0025	-1.60
177000	0.0025	-1.60
177100	0.0025	-1.60
177200	0.0025	-1.60
177300	0.0025	-1.60
177400	0.0025	-1.60
177500	0.0025	-1.60
177600	0.0025	-1.60
177700	0.0025	-1.60
177800	0.0025	-1.60
177900	0.0025	-1.60
178000	0.0025	-1.60
178100	0.0025	-1.60
178200	0.0025	-1.60
178300	0.0025	-1.60
178400	0.0025	-1.60
178500	0.0025	-1.60
178600	0.0025	-1.60
178700	0.0025	-1.60
178800	0.0025	-1.60
178900	0.0025	-1.60
179000	0.0025	-1.60
179100	0.0025	-1.60
179200	0.0025	-1.60
179300	0.0025	-1.60
179400	0.0025	-1.60
179500	0.0025	-1.60
179600	0.0025	-1.60
179700	0.0025	-1.60
179800	0.0025	-1.60
179900	0.0025	-1.60
180000	0.0025	-1.60
180100	0.0025	-1.60
180200	0.0025	-1.60
180300	0.0025	-1.60
180400	0.0025	-1.60
180500	0.0025	-1.60
180600	0.0025	-1.60
180700	0.0025	-1.60
180800	0.0025	-1.60
180900	0.0025	-1.60
181000	0.0025	-1.60
181100	0.0025	-1.60
181200	0.0025	-1.60
181300	0.0025	-1.60
181400	0.0025	-1.60
181500	0.0025	-1.60
181600	0.0025	-1.60
181700	0.0025	-1.60
181800	0.0025	-1.60
181900	0.0025	-1.60
182000	0.0025	-1.60
182100	0.0025	-1.60
182200	0.0025	-1.60
182300	0.0025	-1.60
182400	0.0025	-1.60
182500	0.0025	-1.60
182600	0.0025	-1.60
182700	0.0025	-1.60
182800	0.0025	-1.60
182900	0.0025	-1.60
183000	0.0025	-1.60
183100	0.0025	-1.60
183200	0.0025	-1.60
183300	0.0025	-1.60
183400	0.0025	-1.60
183500	0.0025	-1.60
183600	0.0025	-1.60
183700	0.0025	-1.60
183800	0.0025	-1.60
183900	0.0025	-1.60
184000	0.0025	-1.60
184100	0.0025	-1.60
184200	0.0025	-1.60
184300	0.0025	-1.60
184400	0.0025	-1.60
184500	0.0025	-1.60
184600	0.0025	-1.60
184700	0.0025	-1.60
184800	0.0025	-1.60
184900	0.0025	-1.60
185000	0.0025	-1.60
185100	0.0025	-1.60
185200	0.0025	-1.60
185300	0.0025	-1.60
185400	0.0025	-1.60
185500	0.0025	-1.60
185600	0.0025	-1.60
185700	0.0025	-1.60
185800	0.0025	-1.60
185900	0.0025	-1.60
186000	0.0025	-1.60
186100	0.0025	-1.60
186200	0.0025	-1.60
186300	0.0025	-1.60
186400	0.0025	-1.60
186500	0.0025	-1.60
186600	0.0025	-1.60
186700	0.0025	-1.60
186800	0.0025	-1.60
186900	0.0025	-1.60
187000	0.0025	-1.60
187100	0.0025	-1.60
187200	0.0025	-1.60
187300	0.0025	-1.60
187400	0.0025	-1.60
187500	0.0025	-1.60
187600	0.0025	-1.60
187700	0.0025	-1.60
187800	0.0025	-1.60
187900	0.0025	-1.60
188000	0.0025	-1.60
188100	0.0025	-1.60
188200	0.0025	-1.60
188300	0.0025	-1.60
188400	0.0025	-1.60
188500	0.0025	-1.60
188600	0.0025	-1.60
188700	0.0025	-1.60
188800	0.0025	-1.60
188900	0.0025	-1.60
189000	0.0025	-1.60
189100	0.0025	-1.60
189200	0.0025	-1.60
189300	0.0025	-1.60
189400	0.0025	-1.60
189500	0.0025	-1.60
189600	0.0025	-1.60
189700	0.0025	-1.60
189800	0.0025	-1.60
189900	0.0025	-1.60
190000	0.0025	-1.60
190100	0.0025	-1.60
190200	0.0025	-1.60
190300	0.0025	-1.60
190400	0.0025	-1.60
190500	0.0025	-1.60
190600	0.0025	-1.60
190700	0.0025	-1.60
190800	0.0025	-1.60
190900	0.0025	-1.60
191000	0.0025	-1.60
191100	0.0025	-1.60
191200	0.0025	-1.60
191300	0.0025	-1.60
191400	0.0025	-1.60
191500	0.0025	-1.60
191600	0.0025	-1.60
191700	0.0025	-1.60
191800	0.0025	-1.60
191900	0.0025	-1.60
192000	0.0025	-1.60
192100	0.0025	-1.60
192200	0.0025	-1.60
192300	0.0025	-1.60
192400	0.0025	-1.60
192500	0.0025	-1.60
192600	0.0025	-1.60
192700	0.0025	-1.60
192800	0.0025	-1.60
192900	0.0025	-1.60
193000	0.0025	-1.60
193100	0.0025	-1.60
193200	0.0025	-1.60
193300	0.0025	-1.60
193400	0.0025	-1.60
193500	0.0025	-1.60
193600	0.0025	-1.60
193700	0.0025	-1.60
193800	0.0025	-1.60
193900	0.0025	-1.60
194000	0.0025	-1.60
194100	0.0025	-1.60
194200	0.0025	-1.60
194300	0.0025	-1.60
194400	0.0025	-1.60
194500	0.0025	-1.60
194600	0.0025	-1.60
194700	0.0025	-1.60
194800	0.0025	-1.60
194900	0.0025	-1.60
195000	0.0025	-1.60
195100	0.0025	-1.60
195200	0.0025	-1.60
195300	0.0025	-1.60
195400	0.0025	-1.60
195500	0.0025	-1.60
195600	0.0025	-1.60
195700	0.0025	-1.60
195800	0.0025	-1.60
195900	0.0025	-1.60
196000	0.0025	-1.60
196100	0.0025	-1.60
196200	0.0025	-1.60
196300	0.0025	-1.60
196400	0.0025	-1.60
196500	0.0025	-1.60
196600	0.0025	-1.60
196700	0.0025	-1.60
196800	0.0025	-1.60
196900	0.0025	-1.60
197000	0.0025	-1.60
197100	0.0025	-1.60
197200	0.0025	-1.60
197300	0.0025	-1.60
197400	0.0025	-1.60
197500	0.0025	-1.60
197600	0.0025	-1.60
197700	0.0025	-1.60
197800	0.0025	-1.60
197900	0.0025	-1.60
198000	0.0025	-1.60
198100	0.0025	-1.60
198200	0.0025	-1.60
198300	0.0025	-1.60
198400	0.0025	-1.60
198500	0.0025	-1.60
198600	0.0025	-1.60
198700	0.0025	-1.60
198800	0.0025	-1.60
198900	0.0025	-1.60
199000	0.0025	-1.60
199100	0.0025	-1.60
199200	0.0025	-1.60
199300	0.0025	-1.60
199400	0.0025	-1.60
199500	0.0025	-1.60
199600	0.0025	-1.60
199700	0.0025	-1.60
199800	0.0025	-1.60
[truncated: 13,252 more rows]
