# Supplementary material for: The genetic basis of aneuploidy tolerance in wild yeast
Source: eLife. 2020 Jan 7;9:e52063. doi: 10.7554/eLife.52063 (PMC6970514; doi:10.7554/eLife.52063)
Supplement: Figure 1—source data 1. [file elife-52063-fig1-data1.zip › A2vB2/A2vB2_n10_ch13]

Bin start (bp)	MLE allele freq.	LOD score
0	0.0025	-1.60
100	0.0025	-1.60
200	0.0025	-1.60
300	0.0025	-1.60
400	0.0025	-1.60
500	0.0025	-1.60
600	0.0025	-1.60
700	0.0025	-1.60
800	0.0025	-1.60
900	0.0025	-1.60
1000	0.0025	-1.60
1100	0.0025	-1.60
1200	0.0025	-1.60
1300	0.0025	-1.60
1400	0.0025	-1.60
1500	0.0025	-1.60
1600	0.0025	-1.60
1700	0.0025	-1.60
1800	0.0025	-1.60
1900	0.0025	-1.60
2000	0.0025	-1.60
2100	0.0025	-1.60
2200	0.0025	-1.60
2300	0.0025	-1.60
2400	0.0025	-1.60
2500	0.0025	-1.60
2600	0.0025	-1.60
2700	0.0025	-1.60
2800	0.0025	-1.60
2900	0.0025	-1.60
3000	0.0025	-1.60
3100	0.0025	-1.60
3200	0.0025	-1.60
3300	0.0025	-1.60
3400	0.0025	-1.60
3500	0.0025	-1.60
3600	0.0025	-1.60
3700	0.0025	-1.60
3800	0.0025	-1.60
3900	0.0025	-1.60
4000	0.0025	-1.60
4100	0.0025	-1.60
4200	0.0025	-1.60
4300	0.0025	-1.60
4400	0.0025	-1.60
4500	0.0025	-1.60
4600	0.0025	-1.60
4700	0.0025	-1.60
4800	0.0025	-1.60
4900	0.0025	-1.60
5000	0.0025	-1.60
5100	0.0025	-1.60
5200	0.0025	-1.60
5300	0.0025	-1.60
5400	0.0025	-1.60
5500	0.0025	-1.60
5600	0.0025	-1.60
5700	0.0025	-1.60
5800	0.0025	-1.60
5900	0.0025	-1.60
6000	0.0025	-1.60
6100	0.0025	-1.60
6200	0.0025	-1.60
6300	0.0025	-1.60
6400	0.0025	-1.60
6500	0.0025	-1.60
6600	0.0025	-1.60
6700	0.0025	-1.60
6800	0.0025	-1.60
6900	0.0025	-1.60
7000	0.0025	-1.60
7100	0.0025	-1.60
7200	0.0025	-1.60
7300	0.0025	-1.60
7400	0.0025	-1.60
7500	0.0025	-1.60
7600	0.0025	-1.60
7700	0.0025	-1.60
7800	0.0025	-1.60
7900	0.0025	-1.60
8000	0.0025	-1.60
8100	0.0025	-1.60
8200	0.0025	-1.60
8300	0.0025	-1.60
8400	0.0025	-1.60
8500	0.0025	-1.60
8600	0.0025	-1.60
8700	0.0025	-1.60
8800	0.0025	-1.60
8900	0.0025	-1.60
9000	0.0025	-1.60
9100	0.0025	-1.60
9200	0.0025	-1.60
9300	0.0025	-1.60
9400	0.0025	-1.60
9500	0.0025	-1.60
9600	0.0025	-1.60
9700	0.0025	-1.60
9800	0.0025	-1.60
9900	0.0025	-1.60
10000	0.0025	-1.60
10100	0.0025	-1.60
10200	0.0025	-1.60
10300	0.0025	-1.60
10400	0.0025	-1.60
10500	0.0025	-1.60
10600	0.0025	-1.60
10700	0.0025	-1.60
10800	0.0025	-1.60
10900	0.0025	-1.60
11000	0.0025	-1.60
11100	0.0025	-1.60
11200	0.0025	-1.60
11300	0.0025	-1.60
11400	0.0025	-1.60
11500	0.0025	-1.60
11600	0.0025	-1.60
11700	0.0025	-1.60
11800	0.0025	-1.60
11900	0.0025	-1.60
12000	0.0025	-1.60
12100	0.0025	-1.60
12200	0.0025	-1.60
12300	0.0025	-1.60
12400	0.0025	-1.60
12500	0.0025	-1.60
12600	0.0025	-1.60
12700	0.0025	-1.60
12800	0.0025	-1.60
12900	0.0025	-1.60
13000	0.0025	-1.60
13100	0.0025	-1.60
13200	0.0025	-1.60
13300	0.0025	-1.60
13400	0.0025	-1.60
13500	0.0025	-1.60
13600	0.0025	-1.60
13700	0.0025	-1.60
13800	0.0025	-1.60
13900	0.0025	-1.60
14000	0.0025	-1.60
14100	0.0025	-1.60
14200	0.0025	-1.60
14300	0.0025	-1.60
14400	0.0025	-1.60
14500	0.0025	-1.60
14600	0.0025	-1.60
14700	0.0025	-1.60
14800	0.0025	-1.60
14900	0.0025	-1.60
15000	0.0025	-1.60
15100	0.0025	-1.60
15200	0.0025	-1.60
15300	0.0025	-1.60
15400	0.0025	-1.60
15500	0.0025	-1.60
15600	0.0025	-1.60
15700	0.0025	-1.60
15800	0.0025	-1.60
15900	0.0025	-1.60
16000	0.0025	-1.60
16100	0.0025	-1.60
16200	0.0025	-1.60
16300	0.0025	-1.60
16400	0.0025	-1.60
16500	0.0025	-1.60
16600	0.0025	-1.60
16700	0.0025	-1.60
16800	0.0025	-1.60
16900	0.0025	-1.60
17000	0.0025	-1.60
17100	0.0025	-1.60
17200	0.0025	-1.60
17300	0.0025	-1.60
17400	0.0025	-1.60
17500	0.0025	-1.60
17600	0.0025	-1.60
17700	0.0025	-1.60
17800	0.0025	-1.60
17900	0.0025	-1.60
18000	0.0025	-1.60
18100	0.0025	-1.60
18200	0.0025	-1.60
18300	0.0025	-1.60
18400	0.0025	-1.60
18500	0.0025	-1.60
18600	0.0025	-1.60
18700	0.0025	-1.60
18800	0.0025	-1.60
18900	0.0025	-1.60
19000	0.0025	-1.60
19100	0.0025	-1.60
19200	0.0025	-1.60
19300	0.0025	-1.60
19400	0.0025	-1.60
19500	0.0025	-1.60
19600	0.0025	-1.60
19700	0.0025	-1.60
19800	0.0025	-1.60
19900	0.0025	-1.60
20000	0.0025	-1.60
20100	0.0025	-1.60
20200	0.0025	-1.60
20300	0.0025	-1.60
20400	0.0025	-1.60
20500	0.0025	-1.60
20600	0.0025	-1.60
20700	0.0025	-1.60
20800	0.0025	-1.60
20900	0.0025	-1.60
21000	0.0025	-1.60
21100	0.0025	-1.60
21200	0.0025	-1.60
21300	0.0025	-1.60
21400	0.0025	-1.60
21500	0.0025	-1.60
21600	0.0025	-1.60
21700	0.0025	-1.60
21800	0.0025	-1.60
21900	0.0025	-1.60
22000	0.0025	-1.60
22100	0.0025	-1.60
22200	0.0025	-1.60
22300	0.0025	-1.60
22400	0.0025	-1.60
22500	0.0025	-1.60
22600	0.0025	-1.60
22700	0.0025	-1.60
22800	0.0025	-1.60
22900	0.0025	-1.60
23000	0.0025	-1.60
23100	0.0025	-1.60
23200	0.0025	-1.60
23300	0.0025	-1.60
23400	0.0025	-1.60
23500	0.0025	-1.60
23600	0.0025	-1.60
23700	0.0025	-1.60
23800	0.0025	-1.60
23900	0.0025	-1.60
24000	0.0025	-1.60
24100	0.0025	-1.60
24200	0.0025	-1.60
24300	0.0025	-1.60
24400	0.0025	-1.60
24500	0.0025	-1.60
24600	0.0025	-1.60
24700	0.0025	-1.60
24800	0.0025	-1.60
24900	0.0025	-1.60
25000	0.0025	-1.60
25100	0.0025	-1.60
25200	0.0025	-1.60
25300	0.0025	-1.60
25400	0.0025	-1.60
25500	0.0025	-1.60
25600	0.0025	-1.60
25700	0.0025	-1.60
25800	0.0025	-1.60
25900	0.0025	-1.60
26000	0.0025	-1.60
26100	0.0025	-1.60
26200	0.0025	-1.60
26300	0.0025	-1.60
26400	0.0025	-1.60
26500	0.0025	-1.60
26600	0.0025	-1.60
26700	0.0025	-1.60
26800	0.0025	-1.60
26900	0.0025	-1.60
27000	0.0025	-1.60
27100	0.0025	-1.60
27200	0.0025	-1.60
27300	0.0025	-1.60
27400	0.0025	-1.60
27500	0.0025	-1.60
27600	0.0025	-1.60
27700	0.0025	-1.60
27800	0.0025	-1.60
27900	0.0025	-1.60
28000	0.0025	-1.60
28100	0.0025	-1.60
28200	0.0025	-1.60
28300	0.0025	-1.60
28400	0.0025	-1.60
28500	0.0025	-1.60
28600	0.0025	-1.60
28700	0.0025	-1.60
28800	0.0025	-1.60
28900	0.0025	-1.60
29000	0.0025	-1.60
29100	0.0025	-1.60
29200	0.0025	-1.60
29300	0.0025	-1.60
29400	0.0025	-1.60
29500	0.0025	-1.60
29600	0.0025	-1.60
29700	0.0025	-1.60
29800	0.0025	-1.60
29900	0.0025	-1.60
30000	0.0025	-1.60
30100	0.0025	-1.60
30200	0.0025	-1.60
30300	0.0025	-1.60
30400	0.0025	-1.60
30500	0.0025	-1.60
30600	0.0025	-1.60
30700	0.0025	-1.60
30800	0.0025	-1.60
30900	0.0025	-1.60
31000	0.0025	-1.60
31100	0.0025	-1.60
31200	0.0025	-1.60
31300	0.0025	-1.60
31400	0.0025	-1.60
31500	0.0025	-1.60
31600	0.0025	-1.60
31700	0.0025	-1.60
31800	0.0025	-1.60
31900	0.0025	-1.60
32000	0.0025	-1.60
32100	0.0025	-1.60
32200	0.0025	-1.60
32300	0.0025	-1.60
32400	0.0025	-1.60
32500	0.0025	-1.60
32600	0.0025	-1.60
32700	0.0025	-1.60
32800	0.0025	-1.60
32900	0.0025	-1.60
33000	0.0025	-1.60
33100	0.0025	-1.60
33200	0.0025	-1.60
33300	0.0025	-1.60
33400	0.0025	-1.60
33500	0.0025	-1.60
33600	0.0025	-1.60
33700	0.0025	-1.60
33800	0.0025	-1.60
33900	0.0025	-1.60
34000	0.0025	-1.60
34100	0.0025	-1.60
34200	0.0025	-1.60
34300	0.0025	-1.60
34400	0.0025	-1.60
34500	0.0025	-1.60
34600	0.0025	-1.60
34700	0.0025	-1.60
34800	0.0025	-1.60
34900	0.0025	-1.60
35000	0.0025	-1.60
35100	0.0025	-1.60
35200	0.0025	-1.60
35300	0.0025	-1.60
35400	0.0025	-1.60
35500	0.0025	-1.60
35600	0.0025	-1.60
35700	0.0025	-1.60
35800	0.0025	-1.60
35900	0.0025	-1.60
36000	0.0025	-1.60
36100	0.0025	-1.60
36200	0.0025	-1.60
36300	0.0025	-1.60
36400	0.0025	-1.60
36500	0.0025	-1.60
36600	0.0025	-1.60
36700	0.0025	-1.60
36800	0.0025	-1.60
36900	0.0025	-1.60
37000	0.0025	-1.60
37100	0.0025	-1.60
37200	0.0025	-1.60
37300	0.0025	-1.60
37400	0.0025	-1.60
37500	0.0025	-1.60
37600	0.0025	-1.60
37700	0.0025	-1.60
37800	0.0025	-1.60
37900	0.0025	-1.60
38000	0.0025	-1.60
38100	0.0025	-1.60
38200	0.0025	-1.60
38300	0.0025	-1.60
38400	0.0025	-1.60
38500	0.0025	-1.60
38600	0.0025	-1.60
38700	0.0025	-1.60
38800	0.0025	-1.60
38900	0.0025	-1.60
39000	0.0025	-1.60
39100	0.0025	-1.60
39200	0.0025	-1.60
39300	0.0025	-1.60
39400	0.0025	-1.60
39500	0.0025	-1.60
39600	0.0025	-1.60
39700	0.0025	-1.60
39800	0.0025	-1.60
39900	0.0025	-1.60
40000	0.0025	-1.60
40100	0.0025	-1.60
40200	0.0025	-1.60
40300	0.0025	-1.60
40400	0.0025	-1.60
40500	0.0025	-1.60
40600	0.0025	-1.60
40700	0.0025	-1.60
40800	0.0025	-1.60
40900	0.0025	-1.60
41000	0.0025	-1.60
41100	0.0025	-1.60
41200	0.0025	-1.60
41300	0.0025	-1.60
41400	0.0025	-1.60
41500	0.0025	-1.60
41600	0.0025	-1.60
41700	0.0025	-1.60
41800	0.0025	-1.60
41900	0.0025	-1.60
42000	0.0025	-1.60
42100	0.0025	-1.60
42200	0.0025	-1.60
42300	0.0025	-1.60
42400	0.0025	-1.60
42500	0.0025	-1.60
42600	0.0025	-1.60
42700	0.0025	-1.60
42800	0.0025	-1.60
42900	0.0025	-1.60
43000	0.0025	-1.60
43100	0.0025	-1.60
43200	0.0025	-1.60
43300	0.0025	-1.60
43400	0.0025	-1.60
43500	0.0025	-1.60
43600	0.0025	-1.60
43700	0.0025	-1.60
43800	0.0025	-1.60
43900	0.0025	-1.60
44000	0.0025	-1.60
44100	0.0025	-1.60
44200	0.0025	-1.60
44300	0.0025	-1.60
44400	0.0025	-1.60
44500	0.0025	-1.60
44600	0.0025	-1.60
44700	0.0025	-1.60
44800	0.0025	-1.60
44900	0.0025	-1.60
45000	0.0025	-1.60
45100	0.0025	-1.60
45200	0.0025	-1.60
45300	0.0025	-1.60
45400	0.0025	-1.60
45500	0.0025	-1.60
45600	0.0025	-1.60
45700	0.0025	-1.60
45800	0.0025	-1.60
45900	0.0025	-1.60
46000	0.0025	-1.60
46100	0.0025	-1.60
46200	0.0025	-1.60
46300	0.0025	-1.60
46400	0.0025	-1.60
46500	0.0025	-1.60
46600	0.0025	-1.60
46700	0.0025	-1.60
46800	0.0025	-1.60
46900	0.0025	-1.60
47000	0.0025	-1.60
47100	0.0025	-1.60
47200	0.0025	-1.60
47300	0.0025	-1.60
47400	0.0025	-1.60
47500	0.0025	-1.60
47600	0.0025	-1.60
47700	0.0025	-1.60
47800	0.0025	-1.60
47900	0.0025	-1.60
48000	0.0025	-1.60
48100	0.0025	-1.60
48200	0.0025	-1.60
48300	0.0025	-1.60
48400	0.0025	-1.60
48500	0.0025	-1.60
48600	0.0025	-1.60
48700	0.0025	-1.60
48800	0.0025	-1.60
48900	0.0025	-1.60
49000	0.0025	-1.60
49100	0.0025	-1.60
49200	0.0025	-1.60
49300	0.0025	-1.60
49400	0.0025	-1.60
49500	0.0025	-1.60
49600	0.0025	-1.60
49700	0.0025	-1.60
49800	0.0025	-1.60
49900	0.0025	-1.60
50000	0.0025	-1.56
50100	0.0025	-1.52
50200	0.0025	-1.48
50300	0.0025	-1.44
50400	0.0025	-1.41
50500	0.0025	-1.37
50600	0.0025	-1.33
50700	0.0025	-1.30
50800	0.0025	-1.27
50900	0.0025	-1.24
51000	0.0025	-1.20
51100	0.0025	-1.17
51200	0.0025	-1.15
51300	0.0025	-1.12
51400	0.0025	-1.09
51500	0.0025	-1.06
51600	0.0025	-1.04
51700	0.0025	-1.01
51800	0.0025	-0.98
51900	0.0025	-0.96
52000	0.0025	-0.93
52100	0.0025	-0.91
52200	0.0025	-0.88
52300	0.0025	-0.85
52400	0.0025	-0.83
52500	0.0025	-0.80
52600	0.0025	-0.78
52700	0.0025	-0.75
52800	0.0025	-0.73
52900	0.0025	-0.70
53000	0.0025	-0.67
53100	0.0025	-0.65
53200	0.0025	-0.62
53300	0.0025	-0.59
53400	0.0025	-0.57
53500	0.0025	-0.54
53600	0.0025	-0.51
53700	0.0025	-0.48
53800	0.0025	-0.45
53900	0.0025	-0.42
54000	0.0025	-0.39
54100	0.0025	-0.36
54200	0.0025	-0.33
54300	0.0025	-0.30
54400	0.0025	-0.27
54500	0.0025	-0.23
54600	0.0025	-0.20
54700	0.0025	-0.17
54800	0.0025	-0.14
54900	0.0050	-0.27
55000	0.0075	-0.37
55100	0.0125	-0.45
55200	0.0275	-0.67
55300	0.0450	-0.82
55400	0.0650	-0.94
55500	0.0875	-1.04
55600	0.1100	-1.12
55700	0.1325	-1.19
55800	0.1575	-1.25
55900	0.1800	-1.31
56000	0.2050	-1.35
56100	0.2300	-1.39
56200	0.2550	-1.43
56300	0.2725	-1.45
56400	0.2850	-1.47
56500	0.2950	-1.48
56600	0.3075	-1.49
56700	0.3200	-1.50
56800	0.3325	-1.51
56900	0.3450	-1.52
57000	0.3575	-1.53
57100	0.3700	-1.54
57200	0.3775	-1.55
57300	0.3875	-1.55
57400	0.3950	-1.55
57500	0.4050	-1.56
57600	0.4125	-1.56
57700	0.4225	-1.57
57800	0.4300	-1.57
57900	0.4400	-1.57
58000	0.4475	-1.58
58100	0.4575	-1.58
58200	0.4650	-1.58
58300	0.4725	-1.58
58400	0.4825	-1.59
58500	0.4900	-1.59
58600	0.5000	-1.59
58700	0.5075	-1.59
58800	0.5150	-1.59
58900	0.5175	-1.60
59000	0.5200	-1.60
59100	0.5225	-1.60
59200	0.5225	-1.60
59300	0.5225	-1.60
59400	0.5225	-1.60
59500	0.5250	-1.60
59600	0.5250	-1.60
59700	0.5250	-1.60
59800	0.5250	-1.60
59900	0.5250	-1.60
60000	0.5250	-1.60
60100	0.5250	-1.60
60200	0.5225	-1.60
60300	0.5225	-1.60
60400	0.5225	-1.60
60500	0.5200	-1.60
60600	0.5200	-1.60
60700	0.5200	-1.60
60800	0.5200	-1.60
60900	0.5200	-1.60
61000	0.5175	-1.60
61100	0.5200	-1.60
61200	0.5200	-1.60
61300	0.5200	-1.60
61400	0.5225	-1.60
61500	0.5225	-1.60
61600	0.5250	-1.60
61700	0.5250	-1.60
61800	0.5275	-1.60
61900	0.5275	-1.60
62000	0.5275	-1.60
62100	0.5300	-1.60
62200	0.5300	-1.60
62300	0.5300	-1.60
62400	0.5325	-1.60
62500	0.5325	-1.60
62600	0.5350	-1.60
62700	0.5350	-1.60
62800	0.5350	-1.60
62900	0.5350	-1.60
63000	0.5350	-1.60
63100	0.5350	-1.60
63200	0.5350	-1.60
63300	0.5350	-1.60
63400	0.5375	-1.60
63500	0.5375	-1.60
63600	0.5375	-1.60
63700	0.5350	-1.60
63800	0.5350	-1.60
63900	0.5350	-1.60
64000	0.5350	-1.60
64100	0.5375	-1.60
64200	0.5375	-1.60
64300	0.5375	-1.60
64400	0.5375	-1.60
64500	0.5375	-1.60
64600	0.5375	-1.60
64700	0.5350	-1.60
64800	0.5325	-1.60
64900	0.5300	-1.60
65000	0.5300	-1.60
65100	0.5275	-1.60
65200	0.5250	-1.60
65300	0.5250	-1.60
65400	0.5250	-1.60
65500	0.5250	-1.60
65600	0.5225	-1.60
65700	0.5200	-1.60
65800	0.5175	-1.60
65900	0.5150	-1.60
66000	0.5200	-1.60
66100	0.5275	-1.60
66200	0.5325	-1.60
66300	0.5375	-1.60
66400	0.5425	-1.60
66500	0.5475	-1.60
66600	0.5500	-1.60
66700	0.5575	-1.60
66800	0.5625	-1.59
66900	0.5700	-1.59
67000	0.5775	-1.59
67100	0.5825	-1.59
67200	0.5900	-1.59
67300	0.5950	-1.59
67400	0.6025	-1.58
67500	0.6125	-1.58
67600	0.6200	-1.57
67700	0.6275	-1.56
67800	0.6225	-1.57
67900	0.6200	-1.57
68000	0.6175	-1.58
68100	0.6125	-1.58
68200	0.6050	-1.58
68300	0.5975	-1.58
68400	0.5925	-1.58
68500	0.5850	-1.59
68600	0.5800	-1.59
68700	0.5750	-1.59
68800	0.5700	-1.59
68900	0.5675	-1.59
69000	0.5675	-1.59
69100	0.5650	-1.59
69200	0.5625	-1.59
69300	0.5625	-1.59
69400	0.5600	-1.59
69500	0.5575	-1.59
69600	0.5575	-1.60
69700	0.5550	-1.60
69800	0.5525	-1.60
69900	0.5525	-1.60
70000	0.5500	-1.60
70100	0.5475	-1.60
70200	0.5475	-1.60
70300	0.5450	-1.60
70400	0.5425	-1.60
70500	0.5425	-1.60
70600	0.5400	-1.60
70700	0.5375	-1.60
70800	0.5350	-1.60
70900	0.5350	-1.60
71000	0.5325	-1.60
71100	0.5300	-1.60
71200	0.5300	-1.60
71300	0.5275	-1.60
71400	0.5250	-1.60
71500	0.5250	-1.60
71600	0.5250	-1.60
71700	0.5225	-1.60
71800	0.5225	-1.60
71900	0.5200	-1.60
72000	0.5200	-1.60
72100	0.5175	-1.60
72200	0.5175	-1.60
72300	0.5150	-1.60
72400	0.5150	-1.60
72500	0.5125	-1.60
72600	0.5150	-1.60
72700	0.5150	-1.60
72800	0.5175	-1.60
72900	0.5175	-1.60
73000	0.5200	-1.60
73100	0.5225	-1.60
73200	0.5250	-1.60
73300	0.5250	-1.60
73400	0.5275	-1.60
73500	0.5275	-1.60
73600	0.5275	-1.60
73700	0.5250	-1.60
73800	0.5225	-1.60
73900	0.5225	-1.60
74000	0.5200	-1.60
74100	0.5200	-1.60
74200	0.5175	-1.60
74300	0.5175	-1.60
74400	0.5150	-1.60
74500	0.5150	-1.60
74600	0.5125	-1.60
74700	0.5125	-1.60
74800	0.5125	-1.60
74900	0.5125	-1.60
75000	0.5150	-1.60
75100	0.5150	-1.60
75200	0.5125	-1.60
75300	0.5125	-1.60
75400	0.5125	-1.60
75500	0.5100	-1.60
75600	0.5100	-1.60
75700	0.5075	-1.60
75800	0.5075	-1.59
75900	0.5050	-1.59
76000	0.5050	-1.59
76100	0.5050	-1.59
76200	0.5000	-1.59
76300	0.4950	-1.59
76400	0.4900	-1.58
76500	0.4850	-1.58
76600	0.4775	-1.58
76700	0.4725	-1.57
76800	0.4675	-1.57
76900	0.4625	-1.56
77000	0.4575	-1.55
77100	0.4525	-1.55
77200	0.4450	-1.54
77300	0.4400	-1.53
77400	0.4350	-1.52
77500	0.4300	-1.51
77600	0.4250	-1.50
77700	0.4200	-1.49
77800	0.4125	-1.48
77900	0.4075	-1.47
78000	0.4050	-1.47
78100	0.4000	-1.46
78200	0.3975	-1.46
78300	0.3975	-1.46
78400	0.3950	-1.46
78500	0.3925	-1.45
78600	0.3925	-1.45
78700	0.3900	-1.45
78800	0.3875	-1.45
78900	0.3875	-1.45
79000	0.3850	-1.45
79100	0.3825	-1.45
79200	0.3800	-1.45
79300	0.3775	-1.45
79400	0.3775	-1.45
79500	0.3750	-1.45
79600	0.3750	-1.45
79700	0.3725	-1.45
79800	0.3725	-1.46
79900	0.3725	-1.46
80000	0.3725	-1.46
80100	0.3725	-1.46
80200	0.3700	-1.47
80300	0.3700	-1.47
80400	0.3700	-1.47
80500	0.3675	-1.47
80600	0.3675	-1.47
80700	0.3675	-1.47
80800	0.3700	-1.48
80900	0.3700	-1.48
81000	0.3675	-1.48
81100	0.3675	-1.48
81200	0.3675	-1.48
81300	0.3675	-1.47
81400	0.3650	-1.47
81500	0.3650	-1.47
81600	0.3650	-1.47
81700	0.3625	-1.47
81800	0.3625	-1.47
81900	0.3625	-1.46
82000	0.3600	-1.46
82100	0.3575	-1.45
82200	0.3550	-1.45
82300	0.3550	-1.45
82400	0.3525	-1.45
82500	0.3525	-1.44
82600	0.3525	-1.44
82700	0.3525	-1.44
82800	0.3525	-1.44
82900	0.3500	-1.44
83000	0.3500	-1.43
83100	0.3500	-1.43
83200	0.3500	-1.43
83300	0.3500	-1.43
83400	0.3475	-1.42
83500	0.3475	-1.42
83600	0.3500	-1.42
83700	0.3500	-1.42
83800	0.3500	-1.42
83900	0.3500	-1.42
84000	0.3500	-1.42
84100	0.3500	-1.42
84200	0.3500	-1.42
84300	0.3525	-1.42
84400	0.3525	-1.42
84500	0.3525	-1.43
84600	0.3525	-1.43
84700	0.3525	-1.43
84800	0.3525	-1.43
84900	0.3550	-1.43
85000	0.3550	-1.43
85100	0.3550	-1.43
85200	0.3550	-1.43
85300	0.3550	-1.43
85400	0.3575	-1.43
85500	0.3575	-1.43
85600	0.3575	-1.43
85700	0.3575	-1.43
85800	0.3575	-1.43
85900	0.3600	-1.43
86000	0.3600	-1.44
86100	0.3600	-1.44
86200	0.3600	-1.44
86300	0.3625	-1.44
86400	0.3650	-1.44
86500	0.3675	-1.45
86600	0.3675	-1.45
86700	0.3700	-1.45
86800	0.3700	-1.45
86900	0.3725	-1.45
87000	0.3725	-1.46
87100	0.3725	-1.46
87200	0.3700	-1.46
87300	0.3700	-1.46
87400	0.3675	-1.46
87500	0.3650	-1.46
87600	0.3650	-1.46
87700	0.3650	-1.46
87800	0.3650	-1.46
87900	0.3650	-1.46
88000	0.3650	-1.46
88100	0.3675	-1.46
88200	0.3675	-1.47
88300	0.3675	-1.47
88400	0.3675	-1.46
88500	0.3675	-1.46
88600	0.3675	-1.46
88700	0.3675	-1.46
88800	0.3675	-1.46
88900	0.3675	-1.46
89000	0.3700	-1.46
89100	0.3700	-1.46
89200	0.3700	-1.47
89300	0.3700	-1.47
89400	0.3725	-1.47
89500	0.3725	-1.47
89600	0.3725	-1.47
89700	0.3725	-1.47
89800	0.3725	-1.47
89900	0.3725	-1.46
90000	0.3725	-1.46
90100	0.3725	-1.46
90200	0.3725	-1.45
90300	0.3700	-1.45
90400	0.3700	-1.44
90500	0.3675	-1.44
90600	0.3650	-1.43
90700	0.3650	-1.43
90800	0.3625	-1.43
90900	0.3625	-1.42
91000	0.3600	-1.42
91100	0.3575	-1.41
91200	0.3575	-1.41
91300	0.3575	-1.41
91400	0.3575	-1.40
91500	0.3600	-1.41
91600	0.3600	-1.41
91700	0.3600	-1.41
91800	0.3600	-1.41
91900	0.3600	-1.41
92000	0.3600	-1.41
92100	0.3625	-1.41
92200	0.3625	-1.41
92300	0.3650	-1.42
92400	0.3650	-1.42
92500	0.3675	-1.42
92600	0.3675	-1.42
92700	0.3700	-1.42
92800	0.3700	-1.42
92900	0.3725	-1.42
93000	0.3725	-1.42
93100	0.3750	-1.43
93200	0.3750	-1.43
93300	0.3775	-1.43
93400	0.3775	-1.43
93500	0.3800	-1.43
93600	0.3800	-1.43
93700	0.3825	-1.43
93800	0.3825	-1.43
93900	0.3850	-1.44
94000	0.3875	-1.44
94100	0.3900	-1.44
94200	0.3900	-1.44
94300	0.3925	-1.45
94400	0.3925	-1.45
94500	0.3925	-1.45
94600	0.3950	-1.45
94700	0.3950	-1.46
94800	0.3975	-1.46
94900	0.3975	-1.46
95000	0.4000	-1.46
95100	0.4000	-1.46
95200	0.4025	-1.46
95300	0.4025	-1.46
95400	0.4050	-1.46
95500	0.4050	-1.46
95600	0.4075	-1.46
95700	0.4100	-1.46
95800	0.4100	-1.46
95900	0.4125	-1.46
96000	0.4150	-1.45
96100	0.4150	-1.45
96200	0.4175	-1.45
96300	0.4200	-1.45
96400	0.4200	-1.45
96500	0.4225	-1.45
96600	0.4250	-1.45
96700	0.4250	-1.45
96800	0.4275	-1.44
96900	0.4325	-1.44
97000	0.4375	-1.44
97100	0.4425	-1.44
97200	0.4475	-1.43
97300	0.4525	-1.43
97400	0.4600	-1.42
97500	0.4675	-1.41
97600	0.4775	-1.41
97700	0.4700	-1.42
97800	0.4625	-1.43
97900	0.4575	-1.43
98000	0.4525	-1.44
98100	0.4475	-1.44
98200	0.4425	-1.45
98300	0.4375	-1.45
98400	0.4350	-1.46
98500	0.4300	-1.46
98600	0.4275	-1.46
98700	0.4225	-1.47
98800	0.4200	-1.47
98900	0.4150	-1.47
99000	0.4125	-1.48
99100	0.4075	-1.48
99200	0.4025	-1.48
99300	0.4000	-1.48
99400	0.3950	-1.48
99500	0.3900	-1.48
99600	0.3875	-1.48
99700	0.3850	-1.48
99800	0.3825	-1.48
99900	0.3800	-1.47
100000	0.3775	-1.47
100100	0.3750	-1.47
100200	0.3725	-1.47
100300	0.3725	-1.48
100400	0.3725	-1.48
100500	0.3700	-1.48
100600	0.3700	-1.48
100700	0.3700	-1.49
100800	0.3675	-1.49
100900	0.3675	-1.49
101000	0.3675	-1.49
101100	0.3650	-1.50
101200	0.3650	-1.50
101300	0.3650	-1.50
101400	0.3650	-1.50
101500	0.3625	-1.50
101600	0.3625	-1.50
101700	0.3625	-1.50
101800	0.3625	-1.51
101900	0.3600	-1.51
102000	0.3625	-1.51
102100	0.3625	-1.51
102200	0.3625	-1.51
102300	0.3625	-1.51
102400	0.3625	-1.51
102500	0.3650	-1.51
102600	0.3650	-1.52
102700	0.3650	-1.52
102800	0.3650	-1.52
102900	0.3650	-1.52
103000	0.3650	-1.52
103100	0.3650	-1.52
103200	0.3675	-1.52
103300	0.3675	-1.52
103400	0.3675	-1.52
103500	0.3675	-1.52
103600	0.3675	-1.53
103700	0.3675	-1.53
103800	0.3675	-1.53
103900	0.3675	-1.53
104000	0.3675	-1.53
104100	0.3700	-1.53
104200	0.3700	-1.54
104300	0.3700	-1.54
104400	0.3700	-1.54
104500	0.3725	-1.54
104600	0.3725	-1.54
104700	0.3725	-1.55
104800	0.3750	-1.55
104900	0.3750	-1.55
105000	0.3775	-1.55
105100	0.3775	-1.55
105200	0.3775	-1.56
105300	0.3800	-1.56
105400	0.3800	-1.56
105500	0.3800	-1.56
105600	0.3800	-1.56
105700	0.3800	-1.56
105800	0.3800	-1.56
105900	0.3800	-1.56
106000	0.3800	-1.56
106100	0.3800	-1.56
106200	0.3800	-1.56
106300	0.3800	-1.56
106400	0.3800	-1.56
106500	0.3800	-1.56
106600	0.3825	-1.56
106700	0.3825	-1.56
106800	0.3850	-1.57
106900	0.3850	-1.57
107000	0.3850	-1.57
107100	0.3875	-1.57
107200	0.3875	-1.57
107300	0.3875	-1.56
107400	0.3875	-1.56
107500	0.3875	-1.56
107600	0.3875	-1.56
107700	0.3900	-1.56
107800	0.3900	-1.56
107900	0.3900	-1.56
108000	0.3925	-1.56
108100	0.3925	-1.57
108200	0.3950	-1.57
108300	0.3975	-1.57
108400	0.4000	-1.57
108500	0.4025	-1.57
108600	0.4050	-1.57
108700	0.4075	-1.57
108800	0.4100	-1.57
108900	0.4150	-1.58
109000	0.4175	-1.58
109100	0.4225	-1.58
109200	0.4250	-1.58
109300	0.4300	-1.58
109400	0.4325	-1.58
109500	0.4375	-1.58
109600	0.4400	-1.58
109700	0.4475	-1.59
109800	0.4525	-1.59
109900	0.4575	-1.59
110000	0.4625	-1.59
110100	0.4675	-1.59
110200	0.4675	-1.59
110300	0.4725	-1.59
110400	0.4750	-1.59
110500	0.4775	-1.60
110600	0.4800	-1.60
110700	0.4825	-1.60
110800	0.4875	-1.60
110900	0.4900	-1.60
111000	0.4800	-1.60
111100	0.4725	-1.59
111200	0.4650	-1.59
111300	0.4550	-1.59
111400	0.4475	-1.59
111500	0.4400	-1.59
111600	0.4325	-1.58
111700	0.4250	-1.58
111800	0.4200	-1.58
111900	0.4125	-1.58
112000	0.4100	-1.58
112100	0.4075	-1.58
112200	0.4050	-1.58
112300	0.4025	-1.58
112400	0.4000	-1.57
112500	0.3975	-1.57
112600	0.3975	-1.57
112700	0.3975	-1.57
112800	0.3975	-1.57
112900	0.3950	-1.57
113000	0.3950	-1.57
113100	0.3950	-1.57
113200	0.3950	-1.57
113300	0.3925	-1.57
113400	0.3925	-1.57
113500	0.3925	-1.57
113600	0.3900	-1.57
113700	0.3900	-1.57
113800	0.3875	-1.57
113900	0.3875	-1.57
114000	0.3850	-1.57
114100	0.3850	-1.57
114200	0.3825	-1.57
114300	0.3825	-1.57
114400	0.3800	-1.57
114500	0.3800	-1.57
114600	0.3775	-1.57
114700	0.3775	-1.57
114800	0.3750	-1.57
114900	0.3725	-1.57
115000	0.3725	-1.57
115100	0.3725	-1.57
115200	0.3725	-1.57
115300	0.3700	-1.57
115400	0.3700	-1.57
115500	0.3700	-1.56
115600	0.3700	-1.56
115700	0.3700	-1.56
115800	0.3700	-1.56
115900	0.3700	-1.56
116000	0.3700	-1.56
116100	0.3700	-1.56
116200	0.3700	-1.56
116300	0.3675	-1.56
116400	0.3675	-1.56
116500	0.3675	-1.56
116600	0.3675	-1.55
116700	0.3675	-1.55
116800	0.3675	-1.55
116900	0.3675	-1.55
117000	0.3675	-1.55
117100	0.3650	-1.55
117200	0.3650	-1.54
117300	0.3650	-1.54
117400	0.3650	-1.54
117500	0.3625	-1.54
117600	0.3625	-1.53
117700	0.3625	-1.53
117800	0.3650	-1.53
117900	0.3650	-1.53
118000	0.3650	-1.53
118100	0.3675	-1.53
118200	0.3675	-1.53
118300	0.3675	-1.53
118400	0.3700	-1.53
118500	0.3700	-1.53
118600	0.3700	-1.53
118700	0.3725	-1.53
118800	0.3725	-1.53
118900	0.3725	-1.53
119000	0.3750	-1.53
119100	0.3775	-1.53
119200	0.3775	-1.53
119300	0.3800	-1.53
119400	0.3825	-1.53
119500	0.3850	-1.52
119600	0.3875	-1.52
119700	0.3900	-1.52
119800	0.3925	-1.52
119900	0.3950	-1.52
120000	0.3975	-1.52
120100	0.4000	-1.52
120200	0.4025	-1.51
120300	0.4075	-1.51
120400	0.4100	-1.51
120500	0.4125	-1.51
120600	0.4150	-1.51
120700	0.4100	-1.51
120800	0.4050	-1.51
120900	0.4025	-1.51
121000	0.3975	-1.51
121100	0.3950	-1.51
121200	0.3925	-1.51
121300	0.3900	-1.51
121400	0.3875	-1.52
121500	0.3850	-1.52
121600	0.3825	-1.52
121700	0.3775	-1.52
121800	0.3775	-1.52
121900	0.3750	-1.52
122000	0.3750	-1.52
122100	0.3750	-1.52
122200	0.3725	-1.52
122300	0.3750	-1.52
122400	0.3750	-1.52
122500	0.3750	-1.52
122600	0.3750	-1.52
122700	0.3750	-1.52
122800	0.3750	-1.53
122900	0.3775	-1.53
123000	0.3775	-1.53
123100	0.3775	-1.53
123200	0.3775	-1.53
123300	0.3775	-1.53
123400	0.3775	-1.53
123500	0.3800	-1.53
123600	0.3800	-1.53
123700	0.3800	-1.53
123800	0.3800	-1.53
123900	0.3800	-1.53
124000	0.3800	-1.54
124100	0.3800	-1.54
124200	0.3825	-1.54
124300	0.3825	-1.54
124400	0.3800	-1.54
124500	0.3800	-1.54
124600	0.3800	-1.54
124700	0.3800	-1.55
124800	0.3800	-1.55
124900	0.3800	-1.55
125000	0.3800	-1.55
125100	0.3800	-1.55
125200	0.3800	-1.55
125300	0.3800	-1.55
125400	0.3800	-1.55
125500	0.3800	-1.56
125600	0.3800	-1.56
125700	0.3800	-1.56
125800	0.3800	-1.56
125900	0.3800	-1.56
126000	0.3800	-1.56
126100	0.3800	-1.56
126200	0.3800	-1.56
126300	0.3800	-1.56
126400	0.3800	-1.56
126500	0.3800	-1.56
126600	0.3800	-1.56
126700	0.3775	-1.56
126800	0.3775	-1.56
126900	0.3775	-1.56
127000	0.3775	-1.56
127100	0.3775	-1.56
127200	0.3750	-1.56
127300	0.3750	-1.56
127400	0.3750	-1.56
127500	0.3750	-1.56
127600	0.3750	-1.56
127700	0.3725	-1.57
127800	0.3725	-1.57
127900	0.3725	-1.57
128000	0.3725	-1.57
128100	0.3725	-1.57
128200	0.3725	-1.57
128300	0.3700	-1.57
128400	0.3700	-1.57
128500	0.3700	-1.57
128600	0.3700	-1.57
128700	0.3700	-1.57
128800	0.3700	-1.57
128900	0.3700	-1.57
129000	0.3700	-1.57
129100	0.3675	-1.57
129200	0.3675	-1.57
129300	0.3675	-1.57
129400	0.3675	-1.57
129500	0.3675	-1.57
129600	0.3700	-1.57
129700	0.3700	-1.57
129800	0.3700	-1.57
129900	0.3725	-1.57
130000	0.3725	-1.57
130100	0.3725	-1.57
130200	0.3725	-1.57
130300	0.3725	-1.57
130400	0.3750	-1.57
130500	0.3750	-1.57
130600	0.3750	-1.57
130700	0.3750	-1.57
130800	0.3750	-1.57
130900	0.3775	-1.57
131000	0.3775	-1.57
131100	0.3800	-1.57
131200	0.3800	-1.57
131300	0.3800	-1.57
131400	0.3825	-1.57
131500	0.3825	-1.57
131600	0.3825	-1.57
131700	0.3825	-1.57
131800	0.3825	-1.57
131900	0.3850	-1.57
132000	0.3850	-1.57
132100	0.3825	-1.57
132200	0.3800	-1.57
132300	0.3800	-1.57
132400	0.3800	-1.57
132500	0.3800	-1.57
132600	0.3775	-1.57
132700	0.3775	-1.56
132800	0.3775	-1.56
132900	0.3775	-1.56
133000	0.3775	-1.56
133100	0.3775	-1.56
133200	0.3775	-1.56
133300	0.3800	-1.56
133400	0.3800	-1.56
133500	0.3800	-1.56
133600	0.3800	-1.56
133700	0.3800	-1.56
133800	0.3800	-1.56
133900	0.3825	-1.56
134000	0.3825	-1.56
134100	0.3825	-1.56
134200	0.3825	-1.56
134300	0.3825	-1.56
134400	0.3825	-1.56
134500	0.3850	-1.56
134600	0.3850	-1.56
134700	0.3850	-1.56
134800	0.3850	-1.56
134900	0.3850	-1.56
135000	0.3850	-1.56
135100	0.3875	-1.56
135200	0.3875	-1.56
135300	0.3875	-1.55
135400	0.3875	-1.55
135500	0.3875	-1.55
135600	0.3875	-1.55
135700	0.3875	-1.55
135800	0.3875	-1.55
135900	0.3900	-1.55
136000	0.3900	-1.55
136100	0.3900	-1.55
136200	0.3900	-1.55
136300	0.3900	-1.55
136400	0.3900	-1.55
136500	0.3900	-1.56
136600	0.3900	-1.56
136700	0.3900	-1.56
136800	0.3900	-1.56
136900	0.3925	-1.56
137000	0.3925	-1.56
137100	0.3925	-1.56
137200	0.3925	-1.56
137300	0.3925	-1.56
137400	0.3950	-1.56
137500	0.3950	-1.56
137600	0.3950	-1.56
137700	0.3950	-1.56
137800	0.3925	-1.56
137900	0.3925	-1.56
138000	0.3900	-1.56
138100	0.3900	-1.56
138200	0.3900	-1.56
138300	0.3925	-1.56
138400	0.3925	-1.56
138500	0.3925	-1.56
138600	0.3925	-1.56
138700	0.3925	-1.56
138800	0.3900	-1.56
138900	0.3900	-1.56
139000	0.3900	-1.56
139100	0.3900	-1.56
139200	0.3900	-1.56
139300	0.3900	-1.56
139400	0.3900	-1.56
139500	0.3900	-1.56
139600	0.3900	-1.56
139700	0.3875	-1.56
139800	0.3875	-1.56
139900	0.3875	-1.56
140000	0.3875	-1.56
140100	0.3850	-1.56
140200	0.3850	-1.55
140300	0.3850	-1.55
140400	0.3850	-1.56
140500	0.3850	-1.56
140600	0.3850	-1.56
140700	0.3850	-1.56
140800	0.3850	-1.56
140900	0.3850	-1.56
141000	0.3850	-1.56
141100	0.3875	-1.56
141200	0.3875	-1.56
141300	0.3900	-1.56
141400	0.3900	-1.56
141500	0.3925	-1.57
141600	0.3925	-1.57
141700	0.3950	-1.57
141800	0.3975	-1.57
141900	0.3975	-1.57
142000	0.4000	-1.58
142100	0.4000	-1.58
142200	0.4025	-1.58
142300	0.4075	-1.58
142400	0.4100	-1.58
142500	0.4150	-1.59
142600	0.4200	-1.59
142700	0.4250	-1.59
142800	0.4275	-1.59
142900	0.4325	-1.59
143000	0.4375	-1.60
143100	0.4400	-1.60
143200	0.4450	-1.60
143300	0.4475	-1.60
143400	0.4525	-1.60
143500	0.4550	-1.60
143600	0.4600	-1.60
143700	0.4625	-1.60
143800	0.4650	-1.60
143900	0.4700	-1.60
144000	0.4725	-1.60
144100	0.4750	-1.60
144200	0.4800	-1.60
144300	0.4825	-1.60
144400	0.4850	-1.60
144500	0.4875	-1.60
144600	0.4900	-1.60
144700	0.4925	-1.60
144800	0.4950	-1.60
144900	0.5000	-1.60
145000	0.5025	-1.59
145100	0.5025	-1.59
145200	0.5050	-1.59
145300	0.5075	-1.59
145400	0.5100	-1.59
145500	0.5125	-1.58
145600	0.5150	-1.58
145700	0.5175	-1.58
145800	0.5200	-1.58
145900	0.5250	-1.58
146000	0.5275	-1.57
146100	0.5300	-1.57
146200	0.5300	-1.57
146300	0.5325	-1.57
146400	0.5325	-1.57
146500	0.5350	-1.57
146600	0.5375	-1.57
146700	0.5375	-1.57
146800	0.5400	-1.56
146900	0.5400	-1.56
147000	0.5425	-1.56
147100	0.5450	-1.56
147200	0.5475	-1.56
147300	0.5500	-1.56
147400	0.5500	-1.55
147500	0.5525	-1.55
147600	0.5550	-1.55
147700	0.5550	-1.55
147800	0.5550	-1.55
147900	0.5550	-1.55
148000	0.5550	-1.55
148100	0.5525	-1.55
148200	0.5525	-1.55
148300	0.5525	-1.55
148400	0.5525	-1.55
148500	0.5525	-1.55
148600	0.5525	-1.55
148700	0.5525	-1.55
148800	0.5525	-1.55
148900	0.5525	-1.55
149000	0.5550	-1.55
149100	0.5525	-1.55
149200	0.5525	-1.55
149300	0.5500	-1.55
149400	0.5500	-1.55
149500	0.5475	-1.55
149600	0.5475	-1.55
149700	0.5475	-1.55
149800	0.5475	-1.54
149900	0.5500	-1.54
150000	0.5500	-1.54
150100	0.5500	-1.54
150200	0.5525	-1.54
150300	0.5525	-1.54
150400	0.5550	-1.54
150500	0.5550	-1.54
150600	0.5575	-1.54
150700	0.5600	-1.54
150800	0.5600	-1.54
150900	0.5625	-1.53
151000	0.5650	-1.53
151100	0.5650	-1.53
151200	0.5625	-1.53
151300	0.5625	-1.53
151400	0.5625	-1.53
151500	0.5600	-1.54
151600	0.5600	-1.54
151700	0.5575	-1.54
151800	0.5575	-1.54
151900	0.5575	-1.54
152000	0.5550	-1.54
152100	0.5550	-1.54
152200	0.5550	-1.54
152300	0.5525	-1.54
152400	0.5525	-1.54
152500	0.5525	-1.54
152600	0.5500	-1.54
152700	0.5500	-1.55
152800	0.5475	-1.55
152900	0.5475	-1.55
153000	0.5475	-1.55
153100	0.5475	-1.55
153200	0.5475	-1.55
153300	0.5475	-1.54
153400	0.5475	-1.54
153500	0.5500	-1.54
153600	0.5500	-1.54
153700	0.5500	-1.54
153800	0.5500	-1.54
153900	0.5500	-1.54
154000	0.5500	-1.54
154100	0.5475	-1.53
154200	0.5475	-1.53
154300	0.5475	-1.53
154400	0.5450	-1.53
154500	0.5425	-1.53
154600	0.5400	-1.53
154700	0.5375	-1.53
154800	0.5350	-1.53
154900	0.5325	-1.53
155000	0.5275	-1.53
155100	0.5250	-1.53
155200	0.5200	-1.53
155300	0.5175	-1.53
155400	0.5125	-1.53
155500	0.5075	-1.53
155600	0.5025	-1.54
155700	0.4975	-1.54
155800	0.4900	-1.54
155900	0.4850	-1.54
156000	0.4750	-1.54
156100	0.4675	-1.54
156200	0.4575	-1.55
156300	0.4475	-1.55
156400	0.4400	-1.55
156500	0.4300	-1.55
156600	0.4225	-1.56
156700	0.4100	-1.56
156800	0.4000	-1.56
156900	0.3900	-1.56
157000	0.3775	-1.56
157100	0.3675	-1.57
157200	0.3575	-1.57
157300	0.3400	-1.57
157400	0.3200	-1.57
157500	0.3000	-1.57
157600	0.2800	-1.58
157700	0.2600	-1.58
157800	0.2400	-1.58
157900	0.2200	-1.58
158000	0.2000	-1.58
158100	0.1800	-1.59
158200	0.1600	-1.59
158300	0.1425	-1.59
158400	0.1225	-1.59
158500	0.1025	-1.59
158600	0.0850	-1.60
158700	0.0675	-1.60
158800	0.0500	-1.60
158900	0.0350	-1.60
159000	0.0200	-1.57
159100	0.0300	-1.59
159200	0.0400	-1.60
159300	0.0525	-1.60
159400	0.0625	-1.60
159500	0.0750	-1.60
159600	0.0900	-1.60
159700	0.1025	-1.60
159800	0.1150	-1.60
159900	0.1275	-1.60
160000	0.1425	-1.60
160100	0.1550	-1.60
160200	0.1700	-1.59
160300	0.1825	-1.59
160400	0.1975	-1.59
160500	0.2125	-1.59
160600	0.2250	-1.59
160700	0.2400	-1.58
160800	0.2550	-1.58
160900	0.2675	-1.58
161000	0.2825	-1.58
161100	0.2975	-1.57
161200	0.3125	-1.57
161300	0.3275	-1.57
161400	0.3400	-1.57
161500	0.3550	-1.56
161600	0.3700	-1.56
161700	0.3850	-1.56
161800	0.3975	-1.55
161900	0.4125	-1.55
162000	0.4275	-1.55
162100	0.4425	-1.54
162200	0.4575	-1.54
162300	0.4700	-1.53
162400	0.4825	-1.53
162500	0.4925	-1.53
162600	0.5025	-1.53
162700	0.5125	-1.52
162800	0.5175	-1.52
162900	0.5225	-1.52
163000	0.5275	-1.52
163100	0.5325	-1.52
163200	0.5375	-1.52
163300	0.5425	-1.52
163400	0.5450	-1.52
163500	0.5500	-1.52
163600	0.5525	-1.52
163700	0.5550	-1.53
163800	0.5600	-1.53
163900	0.5600	-1.53
164000	0.5625	-1.53
164100	0.5650	-1.53
164200	0.5650	-1.53
164300	0.5675	-1.53
164400	0.5700	-1.54
164500	0.5700	-1.54
164600	0.5700	-1.54
164700	0.5725	-1.54
164800	0.5725	-1.54
164900	0.5725	-1.54
165000	0.5750	-1.54
165100	0.5750	-1.54
165200	0.5800	-1.54
165300	0.5825	-1.54
165400	0.5850	-1.54
165500	0.5875	-1.54
165600	0.5875	-1.54
165700	0.5875	-1.53
165800	0.5900	-1.53
165900	0.5900	-1.53
166000	0.5925	-1.53
166100	0.5925	-1.53
166200	0.5925	-1.53
166300	0.5925	-1.53
166400	0.5925	-1.53
166500	0.5925	-1.53
166600	0.5925	-1.53
166700	0.5925	-1.53
166800	0.5925	-1.53
166900	0.5925	-1.53
167000	0.5925	-1.53
167100	0.5925	-1.53
167200	0.5925	-1.53
167300	0.5925	-1.53
167400	0.5925	-1.53
167500	0.5900	-1.53
167600	0.5900	-1.53
167700	0.5900	-1.53
167800	0.5900	-1.53
167900	0.5900	-1.53
168000	0.5900	-1.53
168100	0.5900	-1.53
168200	0.5900	-1.53
168300	0.5900	-1.54
168400	0.5900	-1.54
168500	0.5900	-1.54
168600	0.5900	-1.54
168700	0.5900	-1.54
168800	0.5900	-1.54
168900	0.5875	-1.55
169000	0.5825	-1.55
169100	0.5775	-1.55
169200	0.5725	-1.56
169300	0.5675	-1.56
169400	0.5625	-1.56
169500	0.5575	-1.57
169600	0.5525	-1.57
169700	0.5475	-1.57
169800	0.5425	-1.57
169900	0.5350	-1.57
170000	0.5325	-1.58
170100	0.5300	-1.58
170200	0.5300	-1.58
170300	0.5275	-1.58
170400	0.5275	-1.58
170500	0.5275	-1.58
170600	0.5300	-1.58
170700	0.5300	-1.58
170800	0.5300	-1.58
170900	0.5300	-1.58
171000	0.5325	-1.58
171100	0.5350	-1.58
171200	0.5350	-1.58
171300	0.5375	-1.57
171400	0.5400	-1.57
171500	0.5425	-1.57
171600	0.5450	-1.57
171700	0.5475	-1.57
171800	0.5500	-1.56
171900	0.5500	-1.56
172000	0.5525	-1.56
172100	0.5525	-1.56
172200	0.5550	-1.56
172300	0.5550	-1.56
172400	0.5575	-1.56
172500	0.5575	-1.56
172600	0.5575	-1.56
172700	0.5575	-1.56
172800	0.5600	-1.56
172900	0.5600	-1.56
173000	0.5600	-1.57
173100	0.5600	-1.57
173200	0.5575	-1.57
173300	0.5575	-1.57
173400	0.5575	-1.57
173500	0.5575	-1.57
173600	0.5575	-1.57
173700	0.5575	-1.56
173800	0.5600	-1.56
173900	0.5600	-1.56
174000	0.5600	-1.56
174100	0.5600	-1.56
174200	0.5625	-1.56
174300	0.5625	-1.56
174400	0.5625	-1.56
174500	0.5625	-1.56
174600	0.5625	-1.56
174700	0.5600	-1.57
174800	0.5575	-1.57
174900	0.5575	-1.57
175000	0.5575	-1.57
175100	0.5575	-1.57
175200	0.5575	-1.57
175300	0.5575	-1.57
175400	0.5575	-1.57
175500	0.5575	-1.57
175600	0.5575	-1.57
175700	0.5600	-1.57
175800	0.5625	-1.57
175900	0.5650	-1.57
176000	0.5650	-1.57
176100	0.5675	-1.56
176200	0.5700	-1.56
176300	0.5725	-1.56
176400	0.5725	-1.56
176500	0.5750	-1.56
176600	0.5750	-1.56
176700	0.5775	-1.56
176800	0.5775	-1.56
176900	0.5775	-1.56
177000	0.5775	-1.56
177100	0.5775	-1.56
177200	0.5775	-1.56
177300	0.5775	-1.56
177400	0.5775	-1.56
177500	0.5750	-1.56
177600	0.5750	-1.56
177700	0.5750	-1.57
177800	0.5750	-1.57
177900	0.5775	-1.57
178000	0.5800	-1.57
178100	0.5800	-1.57
178200	0.5800	-1.58
178300	0.5825	-1.58
178400	0.5850	-1.58
178500	0.5850	-1.58
178600	0.5875	-1.58
178700	0.5875	-1.58
178800	0.5875	-1.59
178900	0.5900	-1.59
179000	0.5900	-1.59
179100	0.5925	-1.59
179200	0.5950	-1.59
179300	0.5975	-1.59
179400	0.5975	-1.60
179500	0.6000	-1.60
179600	0.6000	-1.60
179700	0.6000	-1.60
179800	0.6000	-1.60
179900	0.5975	-1.60
180000	0.5950	-1.60
180100	0.5950	-1.60
180200	0.5925	-1.60
180300	0.5925	-1.60
180400	0.5900	-1.60
180500	0.5875	-1.60
180600	0.5875	-1.60
180700	0.5850	-1.60
180800	0.5850	-1.60
180900	0.5825	-1.60
181000	0.5800	-1.60
181100	0.5800	-1.60
181200	0.5775	-1.60
181300	0.5775	-1.60
181400	0.5750	-1.60
181500	0.5750	-1.60
181600	0.5725	-1.60
181700	0.5725	-1.60
181800	0.5725	-1.60
181900	0.5700	-1.59
182000	0.5700	-1.59
182100	0.5675	-1.59
182200	0.5675	-1.59
182300	0.5650	-1.59
182400	0.5675	-1.59
182500	0.5700	-1.58
182600	0.5700	-1.58
182700	0.5725	-1.58
182800	0.5725	-1.58
182900	0.5750	-1.58
183000	0.5750	-1.58
183100	0.5775	-1.58
183200	0.5800	-1.58
183300	0.5825	-1.57
183400	0.5875	-1.57
183500	0.5925	-1.57
183600	0.5975	-1.57
183700	0.6050	-1.57
183800	0.6125	-1.57
183900	0.6175	-1.57
184000	0.6275	-1.57
184100	0.6350	-1.58
184200	0.6375	-1.58
184300	0.6400	-1.58
184400	0.6400	-1.57
184500	0.6425	-1.57
184600	0.6425	-1.57
184700	0.6450	-1.57
184800	0.6475	-1.57
184900	0.6475	-1.57
185000	0.6500	-1.57
185100	0.6500	-1.57
185200	0.6525	-1.57
185300	0.6525	-1.57
185400	0.6550	-1.57
185500	0.6575	-1.57
185600	0.6575	-1.57
185700	0.6600	-1.57
185800	0.6600	-1.57
185900	0.6625	-1.57
186000	0.6625	-1.57
186100	0.6650	-1.57
186200	0.6675	-1.57
186300	0.6675	-1.57
186400	0.6700	-1.56
186500	0.6700	-1.56
186600	0.6725	-1.56
186700	0.6725	-1.56
186800	0.6750	-1.56
186900	0.6750	-1.56
187000	0.6775	-1.56
187100	0.6800	-1.56
187200	0.6800	-1.56
187300	0.6825	-1.56
187400	0.6825	-1.56
187500	0.6850	-1.56
187600	0.6850	-1.56
187700	0.6875	-1.56
187800	0.6875	-1.56
187900	0.6900	-1.56
188000	0.6900	-1.56
188100	0.6925	-1.55
188200	0.6925	-1.55
188300	0.6950	-1.55
188400	0.6950	-1.55
188500	0.6975	-1.55
188600	0.6975	-1.55
188700	0.7000	-1.55
188800	0.7000	-1.55
188900	0.7025	-1.55
189000	0.7025	-1.55
189100	0.7050	-1.55
189200	0.7050	-1.55
189300	0.7075	-1.55
189400	0.7075	-1.55
189500	0.7100	-1.55
189600	0.7100	-1.54
189700	0.7125	-1.54
189800	0.7125	-1.54
189900	0.7150	-1.54
190000	0.7150	-1.54
190100	0.7000	-1.55
190200	0.6850	-1.55
190300	0.6700	-1.55
190400	0.6525	-1.55
190500	0.6425	-1.55
190600	0.6300	-1.55
190700	0.6175	-1.56
190800	0.6075	-1.56
190900	0.5975	-1.55
191000	0.5850	-1.55
191100	0.5775	-1.55
191200	0.5675	-1.55
191300	0.5600	-1.55
191400	0.5525	-1.55
191500	0.5475	-1.55
191600	0.5450	-1.55
191700	0.5425	-1.56
191800	0.5400	-1.56
191900	0.5400	-1.56
192000	0.5425	-1.56
192100	0.5400	-1.56
192200	0.5400	-1.56
192300	0.5375	-1.56
192400	0.5325	-1.56
192500	0.5300	-1.56
192600	0.5275	-1.56
192700	0.5250	-1.56
192800	0.5225	-1.56
192900	0.5175	-1.57
193000	0.5175	-1.57
193100	0.5150	-1.57
193200	0.5150	-1.57
193300	0.5125	-1.57
193400	0.5100	-1.57
193500	0.5100	-1.57
193600	0.5075	-1.57
193700	0.5050	-1.57
193800	0.5050	-1.57
193900	0.5025	-1.57
194000	0.5000	-1.57
194100	0.5000	-1.57
194200	0.4975	-1.57
194300	0.4975	-1.57
194400	0.4950	-1.57
194500	0.4925	-1.57
194600	0.4925	-1.57
194700	0.4900	-1.56
194800	0.4875	-1.56
194900	0.4875	-1.56
195000	0.4850	-1.56
195100	0.4825	-1.56
195200	0.4825	-1.55
195300	0.4800	-1.55
195400	0.4800	-1.55
195500	0.4825	-1.56
195600	0.4850	-1.56
195700	0.4875	-1.56
195800	0.4900	-1.56
195900	0.4925	-1.56
196000	0.4950	-1.56
196100	0.4950	-1.56
196200	0.4925	-1.56
196300	0.4925	-1.56
196400	0.4900	-1.56
196500	0.4900	-1.55
196600	0.4900	-1.55
196700	0.4875	-1.55
196800	0.4875	-1.55
196900	0.4875	-1.55
197000	0.4850	-1.55
197100	0.4850	-1.55
197200	0.4825	-1.55
197300	0.4825	-1.55
197400	0.4825	-1.55
197500	0.4800	-1.55
197600	0.4800	-1.55
197700	0.4775	-1.54
197800	0.4775	-1.54
197900	0.4775	-1.54
198000	0.4750	-1.54
198100	0.4750	-1.54
198200	0.4725	-1.54
198300	0.4725	-1.54
198400	0.4725	-1.54
198500	0.4700	-1.54
198600	0.4700	-1.54
198700	0.4675	-1.54
198800	0.4675	-1.54
198900	0.4675	-1.53
199000	0.4650	-1.53
199100	0.4650	-1.53
199200	0.4625	-1.53
199300	0.4625	-1.53
199400	0.4625	-1.53
199500	0.4600	-1.53
199600	0.4600	-1.53
199700	0.4575	-1.53
199800	0.4575	-1.53
[truncated: 7,236 more rows]
