# Supplementary material for: The genetic basis of aneuploidy tolerance in wild yeast
Source: eLife. 2020 Jan 7;9:e52063. doi: 10.7554/eLife.52063 (PMC6970514; doi:10.7554/eLife.52063)
Supplement: Figure 1—source data 1. [file elife-52063-fig1-data1.zip › A2vB2/A2vB2_n10_ch15]

Bin start (bp)	MLE allele freq.	LOD score
0	0.6500	-1.60
100	0.6500	-1.60
200	0.6500	-1.60
300	0.6500	-1.60
400	0.6550	-1.60
500	0.6550	-1.60
600	0.6575	-1.60
700	0.6550	-1.60
800	0.6575	-1.60
900	0.6475	-1.60
1000	0.6425	-1.60
1100	0.6350	-1.60
1200	0.6300	-1.60
1300	0.6250	-1.60
1400	0.6200	-1.60
1500	0.6125	-1.60
1600	0.6075	-1.60
1700	0.6025	-1.60
1800	0.5950	-1.60
1900	0.5900	-1.60
2000	0.5850	-1.60
2100	0.5775	-1.60
2200	0.5725	-1.60
2300	0.5675	-1.60
2400	0.5600	-1.60
2500	0.5550	-1.60
2600	0.5500	-1.60
2700	0.5425	-1.60
2800	0.5375	-1.60
2900	0.5325	-1.60
3000	0.5250	-1.60
3100	0.5200	-1.60
3200	0.5175	-1.60
3300	0.5150	-1.60
3400	0.5125	-1.60
3500	0.5100	-1.60
3600	0.5075	-1.60
3700	0.5050	-1.60
3800	0.5025	-1.60
3900	0.5025	-1.60
4000	0.5025	-1.60
4100	0.5000	-1.60
4200	0.5000	-1.60
4300	0.5000	-1.60
4400	0.5000	-1.60
4500	0.5025	-1.59
4600	0.5025	-1.59
4700	0.5050	-1.59
4800	0.5075	-1.59
4900	0.5100	-1.59
5000	0.5125	-1.59
5100	0.5150	-1.58
5200	0.5175	-1.58
5300	0.5200	-1.58
5400	0.5225	-1.58
5500	0.5250	-1.57
5600	0.5250	-1.57
5700	0.5250	-1.57
5800	0.5275	-1.58
5900	0.5275	-1.58
6000	0.5325	-1.57
6100	0.5325	-1.57
6200	0.5300	-1.57
6300	0.5275	-1.57
6400	0.5250	-1.57
6500	0.5250	-1.57
6600	0.5250	-1.57
6700	0.5225	-1.56
6800	0.5225	-1.56
6900	0.5200	-1.56
7000	0.5175	-1.56
7100	0.5175	-1.56
7200	0.5150	-1.56
7300	0.5125	-1.56
7400	0.5100	-1.56
7500	0.5100	-1.56
7600	0.5075	-1.57
7700	0.5075	-1.57
7800	0.5050	-1.57
7900	0.5050	-1.57
8000	0.5025	-1.57
8100	0.5025	-1.58
8200	0.5000	-1.58
8300	0.5000	-1.58
8400	0.4975	-1.58
8500	0.4950	-1.58
8600	0.4950	-1.59
8700	0.4950	-1.59
8800	0.4950	-1.59
8900	0.4925	-1.59
9000	0.4925	-1.59
9100	0.4925	-1.59
9200	0.4925	-1.59
9300	0.4950	-1.59
9400	0.4975	-1.59
9500	0.5000	-1.59
9600	0.5000	-1.59
9700	0.5025	-1.59
9800	0.5050	-1.59
9900	0.5075	-1.59
10000	0.5100	-1.59
10100	0.5125	-1.59
10200	0.5150	-1.59
10300	0.5150	-1.59
10400	0.5175	-1.59
10500	0.5225	-1.59
10600	0.5275	-1.59
10700	0.5350	-1.59
10800	0.5425	-1.59
10900	0.5500	-1.59
11000	0.5600	-1.59
11100	0.5650	-1.59
11200	0.5675	-1.60
11300	0.5725	-1.60
11400	0.5775	-1.60
11500	0.5825	-1.60
11600	0.5925	-1.60
11700	0.5925	-1.60
11800	0.5950	-1.60
11900	0.5975	-1.60
12000	0.6000	-1.60
12100	0.5975	-1.60
12200	0.5975	-1.60
12300	0.6000	-1.60
12400	0.6025	-1.60
12500	0.6075	-1.60
12600	0.6125	-1.60
12700	0.6125	-1.60
12800	0.6125	-1.60
12900	0.6100	-1.60
13000	0.6025	-1.60
13100	0.5975	-1.60
13200	0.5900	-1.60
13300	0.5850	-1.60
13400	0.5800	-1.60
13500	0.5775	-1.60
13600	0.5750	-1.60
13700	0.5725	-1.60
13800	0.5700	-1.60
13900	0.5675	-1.60
14000	0.5625	-1.59
14100	0.5575	-1.59
14200	0.5550	-1.59
14300	0.5500	-1.59
14400	0.5450	-1.59
14500	0.5425	-1.59
14600	0.5400	-1.59
14700	0.5375	-1.59
14800	0.5350	-1.59
14900	0.5325	-1.59
15000	0.5325	-1.59
15100	0.5300	-1.59
15200	0.5300	-1.59
15300	0.5300	-1.59
15400	0.5275	-1.60
15500	0.5300	-1.60
15600	0.5325	-1.60
15700	0.5325	-1.60
15800	0.5300	-1.60
15900	0.5275	-1.60
16000	0.5250	-1.60
16100	0.5225	-1.59
16200	0.5200	-1.59
16300	0.5175	-1.59
16400	0.5175	-1.59
16500	0.5150	-1.59
16600	0.5125	-1.59
16700	0.5100	-1.59
16800	0.5075	-1.59
16900	0.5075	-1.59
17000	0.5050	-1.59
17100	0.5050	-1.59
17200	0.5025	-1.59
17300	0.5000	-1.59
17400	0.4975	-1.59
17500	0.4950	-1.59
17600	0.4925	-1.59
17700	0.4900	-1.60
17800	0.4875	-1.60
17900	0.4850	-1.60
18000	0.4825	-1.60
18100	0.4825	-1.60
18200	0.4825	-1.60
18300	0.4800	-1.60
18400	0.4800	-1.60
18500	0.4800	-1.60
18600	0.4825	-1.60
18700	0.4825	-1.60
18800	0.4850	-1.60
18900	0.4875	-1.60
19000	0.4875	-1.59
19100	0.4900	-1.59
19200	0.4900	-1.59
19300	0.4925	-1.59
19400	0.4925	-1.59
19500	0.4950	-1.59
19600	0.4950	-1.59
19700	0.4975	-1.59
19800	0.4975	-1.59
19900	0.4975	-1.59
20000	0.4975	-1.59
20100	0.4975	-1.59
20200	0.5000	-1.59
20300	0.5000	-1.59
20400	0.5000	-1.59
20500	0.5025	-1.59
20600	0.5050	-1.59
20700	0.5075	-1.59
20800	0.5100	-1.59
20900	0.5125	-1.59
21000	0.5150	-1.59
21100	0.5175	-1.59
21200	0.5175	-1.59
21300	0.5200	-1.59
21400	0.5225	-1.59
21500	0.5250	-1.59
21600	0.5275	-1.59
21700	0.5300	-1.59
21800	0.5325	-1.59
21900	0.5350	-1.59
22000	0.5375	-1.59
22100	0.5400	-1.59
22200	0.5425	-1.59
22300	0.5450	-1.59
22400	0.5475	-1.59
22500	0.5500	-1.59
22600	0.5550	-1.59
22700	0.5575	-1.59
22800	0.5625	-1.59
22900	0.5650	-1.59
23000	0.5700	-1.59
23100	0.5750	-1.59
23200	0.5775	-1.59
23300	0.5825	-1.59
23400	0.5850	-1.59
23500	0.5900	-1.60
23600	0.5950	-1.60
23700	0.5975	-1.60
23800	0.6025	-1.60
23900	0.6050	-1.60
24000	0.6100	-1.60
24100	0.6125	-1.60
24200	0.6175	-1.60
24300	0.6225	-1.60
24400	0.6250	-1.60
24500	0.6200	-1.60
24600	0.6150	-1.60
24700	0.6100	-1.60
24800	0.6050	-1.60
24900	0.6000	-1.60
25000	0.5975	-1.60
25100	0.5925	-1.60
25200	0.5875	-1.60
25300	0.5850	-1.60
25400	0.5825	-1.60
25500	0.5775	-1.60
25600	0.5750	-1.60
25700	0.5725	-1.60
25800	0.5700	-1.60
25900	0.5675	-1.60
26000	0.5625	-1.60
26100	0.5600	-1.60
26200	0.5600	-1.60
26300	0.5525	-1.60
26400	0.5550	-1.60
26500	0.5550	-1.60
26600	0.5550	-1.60
26700	0.5550	-1.60
26800	0.5550	-1.60
26900	0.5550	-1.60
27000	0.5550	-1.60
27100	0.5550	-1.60
27200	0.5550	-1.60
27300	0.5550	-1.60
27400	0.5550	-1.60
27500	0.5550	-1.60
27600	0.5550	-1.59
27700	0.5550	-1.59
27800	0.5550	-1.59
27900	0.5550	-1.59
28000	0.5550	-1.59
28100	0.5550	-1.59
28200	0.5550	-1.59
28300	0.5550	-1.59
28400	0.5550	-1.59
28500	0.5550	-1.59
28600	0.5550	-1.59
28700	0.5550	-1.59
28800	0.5550	-1.59
28900	0.5575	-1.59
29000	0.5575	-1.59
29100	0.5575	-1.59
29200	0.5575	-1.59
29300	0.5575	-1.59
29400	0.5575	-1.59
29500	0.5600	-1.59
29600	0.5600	-1.59
29700	0.5550	-1.59
29800	0.5525	-1.59
29900	0.5525	-1.59
30000	0.5550	-1.59
30100	0.5550	-1.59
30200	0.5600	-1.59
30300	0.5625	-1.59
30400	0.5700	-1.59
30500	0.5775	-1.58
30600	0.5875	-1.58
30700	0.5950	-1.58
30800	0.6075	-1.58
30900	0.6175	-1.58
31000	0.6300	-1.57
31100	0.6450	-1.57
31200	0.6575	-1.56
31300	0.6725	-1.56
31400	0.6850	-1.56
31500	0.6900	-1.55
31600	0.6950	-1.55
31700	0.7050	-1.55
31800	0.7125	-1.55
31900	0.7150	-1.55
32000	0.7200	-1.55
32100	0.7250	-1.55
32200	0.7325	-1.55
32300	0.7400	-1.55
32400	0.7475	-1.55
32500	0.7550	-1.55
32600	0.7625	-1.54
32700	0.7700	-1.54
32800	0.7550	-1.55
32900	0.7375	-1.55
33000	0.7175	-1.56
33100	0.7000	-1.56
33200	0.6875	-1.56
33300	0.6750	-1.56
33400	0.6625	-1.56
33500	0.6500	-1.57
33600	0.6425	-1.57
33700	0.6325	-1.57
33800	0.6225	-1.57
33900	0.6150	-1.58
34000	0.6050	-1.58
34100	0.5975	-1.58
34200	0.5900	-1.58
34300	0.5825	-1.58
34400	0.5775	-1.58
34500	0.5700	-1.58
34600	0.5650	-1.58
34700	0.5575	-1.59
34800	0.5525	-1.59
34900	0.5475	-1.59
35000	0.5425	-1.59
35100	0.5375	-1.59
35200	0.5300	-1.59
35300	0.5275	-1.59
35400	0.5250	-1.59
35500	0.5200	-1.59
35600	0.5175	-1.59
35700	0.5150	-1.59
35800	0.5125	-1.59
35900	0.5125	-1.59
36000	0.5100	-1.59
36100	0.5075	-1.59
36200	0.5075	-1.59
36300	0.5050	-1.59
36400	0.5050	-1.59
36500	0.5025	-1.59
36600	0.5025	-1.59
36700	0.5025	-1.59
36800	0.5025	-1.59
36900	0.5025	-1.59
37000	0.5025	-1.59
37100	0.5025	-1.59
37200	0.5025	-1.59
37300	0.5050	-1.59
37400	0.5050	-1.59
37500	0.5050	-1.59
37600	0.5050	-1.58
37700	0.5050	-1.58
37800	0.5025	-1.58
37900	0.5025	-1.59
38000	0.5025	-1.59
38100	0.5025	-1.59
38200	0.5000	-1.59
38300	0.5000	-1.59
38400	0.5000	-1.59
38500	0.5000	-1.59
38600	0.5000	-1.59
38700	0.5000	-1.59
38800	0.5000	-1.59
38900	0.5000	-1.59
39000	0.4975	-1.59
39100	0.4975	-1.59
39200	0.4975	-1.59
39300	0.4975	-1.59
39400	0.4975	-1.59
39500	0.4975	-1.59
39600	0.4975	-1.59
39700	0.4975	-1.59
39800	0.4975	-1.60
39900	0.4950	-1.60
40000	0.4950	-1.60
40100	0.4950	-1.60
40200	0.4950	-1.60
40300	0.4950	-1.60
40400	0.4950	-1.60
40500	0.4950	-1.60
40600	0.4975	-1.59
40700	0.5000	-1.59
40800	0.5025	-1.59
40900	0.5050	-1.59
41000	0.5100	-1.59
41100	0.5100	-1.59
41200	0.5125	-1.58
41300	0.5150	-1.58
41400	0.5150	-1.58
41500	0.5175	-1.58
41600	0.5175	-1.58
41700	0.5200	-1.58
41800	0.5225	-1.58
41900	0.5250	-1.58
42000	0.5275	-1.57
42100	0.5300	-1.57
42200	0.5350	-1.57
42300	0.5375	-1.56
42400	0.5425	-1.56
42500	0.5450	-1.56
42600	0.5500	-1.56
42700	0.5525	-1.55
42800	0.5575	-1.55
42900	0.5600	-1.54
43000	0.5625	-1.54
43100	0.5650	-1.54
43200	0.5700	-1.53
43300	0.5725	-1.53
43400	0.5725	-1.53
43500	0.5750	-1.53
43600	0.5750	-1.53
43700	0.5750	-1.53
43800	0.5750	-1.53
43900	0.5750	-1.52
44000	0.5725	-1.52
44100	0.5725	-1.52
44200	0.5675	-1.52
44300	0.5650	-1.52
44400	0.5625	-1.52
44500	0.5575	-1.52
44600	0.5550	-1.53
44700	0.5525	-1.53
44800	0.5475	-1.53
44900	0.5450	-1.53
45000	0.5425	-1.53
45100	0.5375	-1.53
45200	0.5350	-1.53
45300	0.5325	-1.53
45400	0.5300	-1.53
45500	0.5275	-1.53
45600	0.5225	-1.53
45700	0.5200	-1.53
45800	0.5175	-1.53
45900	0.5150	-1.53
46000	0.5125	-1.53
46100	0.5100	-1.52
46200	0.5100	-1.52
46300	0.5050	-1.52
46400	0.5025	-1.51
46500	0.5000	-1.51
46600	0.4975	-1.51
46700	0.4950	-1.51
46800	0.4900	-1.50
46900	0.4875	-1.50
47000	0.4850	-1.50
47100	0.4825	-1.49
47200	0.4800	-1.49
47300	0.4750	-1.49
47400	0.4725	-1.48
47500	0.4700	-1.48
47600	0.4675	-1.47
47700	0.4650	-1.47
47800	0.4625	-1.47
47900	0.4575	-1.46
48000	0.4550	-1.45
48100	0.4525	-1.43
48200	0.4500	-1.42
48300	0.4450	-1.40
48400	0.4425	-1.38
48500	0.4400	-1.36
48600	0.4350	-1.33
48700	0.4325	-1.31
48800	0.4300	-1.28
48900	0.4325	-1.31
49000	0.4375	-1.35
49100	0.4400	-1.38
49200	0.4450	-1.41
49300	0.4475	-1.43
49400	0.4475	-1.45
49500	0.4500	-1.47
49600	0.4525	-1.49
49700	0.4550	-1.51
49800	0.4550	-1.52
49900	0.4575	-1.53
50000	0.4600	-1.54
50100	0.4600	-1.54
50200	0.4600	-1.55
50300	0.4625	-1.56
50400	0.4625	-1.56
50500	0.4625	-1.57
50600	0.4650	-1.57
50700	0.4650	-1.58
50800	0.4650	-1.58
50900	0.4675	-1.58
51000	0.4675	-1.59
51100	0.4675	-1.59
51200	0.4700	-1.59
51300	0.4700	-1.59
51400	0.4700	-1.59
51500	0.4725	-1.59
51600	0.4725	-1.60
51700	0.4725	-1.60
51800	0.4750	-1.60
51900	0.4750	-1.60
52000	0.4750	-1.60
52100	0.4775	-1.60
52200	0.4775	-1.60
52300	0.4775	-1.60
52400	0.4800	-1.60
52500	0.4800	-1.60
52600	0.4825	-1.60
52700	0.4825	-1.60
52800	0.4850	-1.60
52900	0.4875	-1.60
53000	0.4875	-1.60
53100	0.4900	-1.60
53200	0.4925	-1.60
53300	0.4925	-1.60
53400	0.4950	-1.60
53500	0.4975	-1.60
53600	0.5000	-1.60
53700	0.5050	-1.60
53800	0.5050	-1.60
53900	0.5075	-1.60
54000	0.5050	-1.60
54100	0.5025	-1.60
54200	0.5025	-1.60
54300	0.5025	-1.60
54400	0.5000	-1.60
54500	0.5000	-1.60
54600	0.5000	-1.60
54700	0.5000	-1.60
54800	0.4975	-1.60
54900	0.4975	-1.60
55000	0.4975	-1.60
55100	0.4975	-1.60
55200	0.4975	-1.60
55300	0.4975	-1.60
55400	0.5000	-1.60
55500	0.5000	-1.60
55600	0.5000	-1.60
55700	0.4975	-1.60
55800	0.4975	-1.60
55900	0.4950	-1.60
56000	0.4950	-1.60
56100	0.4925	-1.60
56200	0.4925	-1.60
56300	0.4900	-1.60
56400	0.4900	-1.60
56500	0.4875	-1.60
56600	0.4875	-1.60
56700	0.4850	-1.60
56800	0.4850	-1.60
56900	0.4825	-1.60
57000	0.4825	-1.60
57100	0.4800	-1.60
57200	0.4800	-1.60
57300	0.4775	-1.60
57400	0.4775	-1.60
57500	0.4775	-1.60
57600	0.4775	-1.60
57700	0.4775	-1.60
57800	0.4750	-1.60
57900	0.4750	-1.60
58000	0.4750	-1.60
58100	0.4750	-1.60
58200	0.4750	-1.60
58300	0.4750	-1.60
58400	0.4750	-1.60
58500	0.4750	-1.60
58600	0.4775	-1.60
58700	0.4775	-1.60
58800	0.4800	-1.60
58900	0.4825	-1.60
59000	0.4825	-1.60
59100	0.4825	-1.60
59200	0.4850	-1.60
59300	0.4825	-1.60
59400	0.4825	-1.60
59500	0.4850	-1.60
59600	0.4850	-1.60
59700	0.4850	-1.60
59800	0.4825	-1.60
59900	0.4825	-1.60
60000	0.4800	-1.60
60100	0.4825	-1.60
60200	0.4825	-1.60
60300	0.4850	-1.60
60400	0.4850	-1.60
60500	0.4875	-1.60
60600	0.4875	-1.60
60700	0.4900	-1.60
60800	0.4925	-1.60
60900	0.4925	-1.60
61000	0.4950	-1.60
61100	0.4950	-1.60
61200	0.4975	-1.60
61300	0.4975	-1.60
61400	0.5000	-1.60
61500	0.5025	-1.60
61600	0.5025	-1.60
61700	0.5025	-1.60
61800	0.5025	-1.60
61900	0.5025	-1.60
62000	0.5025	-1.60
62100	0.5025	-1.60
62200	0.5000	-1.60
62300	0.5000	-1.60
62400	0.5000	-1.60
62500	0.5000	-1.60
62600	0.4975	-1.60
62700	0.5000	-1.60
62800	0.5025	-1.60
62900	0.5025	-1.60
63000	0.5025	-1.60
63100	0.5025	-1.60
63200	0.5025	-1.60
63300	0.5000	-1.60
63400	0.5000	-1.60
63500	0.4975	-1.60
63600	0.4975	-1.60
63700	0.4975	-1.60
63800	0.4950	-1.60
63900	0.4950	-1.60
64000	0.4950	-1.60
64100	0.4925	-1.60
64200	0.4925	-1.60
64300	0.4900	-1.60
64400	0.4900	-1.60
64500	0.4875	-1.60
64600	0.4875	-1.60
64700	0.4875	-1.60
64800	0.4850	-1.60
64900	0.4850	-1.60
65000	0.4850	-1.60
65100	0.4850	-1.60
65200	0.4850	-1.60
65300	0.4850	-1.60
65400	0.4850	-1.60
65500	0.4850	-1.60
65600	0.4850	-1.60
65700	0.4850	-1.60
65800	0.4850	-1.60
65900	0.4850	-1.60
66000	0.4850	-1.60
66100	0.4850	-1.60
66200	0.4850	-1.60
66300	0.4850	-1.60
66400	0.4850	-1.60
66500	0.4850	-1.60
66600	0.4825	-1.60
66700	0.4825	-1.60
66800	0.4825	-1.60
66900	0.4825	-1.60
67000	0.4800	-1.60
67100	0.4800	-1.60
67200	0.4800	-1.60
67300	0.4800	-1.60
67400	0.4775	-1.60
67500	0.4775	-1.60
67600	0.4750	-1.60
67700	0.4725	-1.60
67800	0.4725	-1.60
67900	0.4750	-1.60
68000	0.4750	-1.60
68100	0.4750	-1.60
68200	0.4775	-1.60
68300	0.4800	-1.60
68400	0.4800	-1.60
68500	0.4825	-1.60
68600	0.4825	-1.60
68700	0.4825	-1.60
68800	0.4800	-1.60
68900	0.4800	-1.60
69000	0.4800	-1.60
69100	0.4800	-1.60
69200	0.4775	-1.60
69300	0.4775	-1.60
69400	0.4775	-1.60
69500	0.4800	-1.60
69600	0.4800	-1.60
69700	0.4800	-1.60
69800	0.4800	-1.60
69900	0.4825	-1.60
70000	0.4825	-1.60
70100	0.4850	-1.60
70200	0.4875	-1.60
70300	0.4875	-1.60
70400	0.4875	-1.60
70500	0.4900	-1.60
70600	0.4900	-1.60
70700	0.4900	-1.60
70800	0.4900	-1.60
70900	0.4900	-1.60
71000	0.4900	-1.60
71100	0.4925	-1.60
71200	0.4950	-1.60
71300	0.4975	-1.60
71400	0.4975	-1.60
71500	0.5000	-1.60
71600	0.5025	-1.60
71700	0.5025	-1.60
71800	0.5050	-1.60
71900	0.5050	-1.60
72000	0.5075	-1.60
72100	0.5075	-1.60
72200	0.5100	-1.60
72300	0.5125	-1.60
72400	0.5150	-1.60
72500	0.5150	-1.60
72600	0.5175	-1.60
72700	0.5200	-1.60
72800	0.5225	-1.60
72900	0.5250	-1.60
73000	0.5300	-1.60
73100	0.5350	-1.60
73200	0.5375	-1.60
73300	0.5425	-1.60
73400	0.5475	-1.59
73500	0.5550	-1.59
73600	0.5600	-1.59
73700	0.5650	-1.58
73800	0.5700	-1.58
73900	0.5750	-1.58
74000	0.5800	-1.57
74100	0.5850	-1.57
74200	0.5875	-1.56
74300	0.5925	-1.56
74400	0.6000	-1.55
74500	0.6050	-1.55
74600	0.6075	-1.55
74700	0.6125	-1.54
74800	0.6150	-1.54
74900	0.6175	-1.54
75000	0.6225	-1.54
75100	0.6250	-1.54
75200	0.6300	-1.54
75300	0.6325	-1.54
75400	0.6350	-1.54
75500	0.6375	-1.54
75600	0.6400	-1.53
75700	0.6450	-1.53
75800	0.6475	-1.53
75900	0.6500	-1.53
76000	0.6550	-1.53
76100	0.6600	-1.53
76200	0.6675	-1.53
76300	0.6750	-1.53
76400	0.6800	-1.54
76500	0.6875	-1.54
76600	0.6950	-1.54
76700	0.6975	-1.55
76800	0.6975	-1.55
76900	0.6975	-1.55
77000	0.6975	-1.55
77100	0.6975	-1.55
77200	0.6975	-1.56
77300	0.6950	-1.56
77400	0.6900	-1.56
77500	0.6825	-1.56
77600	0.6750	-1.56
77700	0.6675	-1.56
77800	0.6650	-1.56
77900	0.6600	-1.56
78000	0.6550	-1.56
78100	0.6500	-1.56
78200	0.6475	-1.56
78300	0.6450	-1.56
78400	0.6450	-1.56
78500	0.6450	-1.56
78600	0.6450	-1.55
78700	0.6450	-1.55
78800	0.6450	-1.55
78900	0.6450	-1.55
79000	0.6450	-1.55
79100	0.6450	-1.55
79200	0.6475	-1.55
79300	0.6500	-1.55
79400	0.6525	-1.54
79500	0.6550	-1.54
79600	0.6575	-1.54
79700	0.6600	-1.54
79800	0.6625	-1.53
79900	0.6650	-1.53
80000	0.6675	-1.52
80100	0.6725	-1.52
80200	0.6750	-1.52
80300	0.6800	-1.51
80400	0.6850	-1.51
80500	0.6900	-1.50
80600	0.6975	-1.50
80700	0.7050	-1.49
80800	0.7175	-1.48
80900	0.7275	-1.47
81000	0.7425	-1.45
81100	0.7575	-1.43
81200	0.7725	-1.41
81300	0.7875	-1.39
81400	0.7725	-1.42
81500	0.7550	-1.45
81600	0.7425	-1.47
81700	0.7250	-1.48
81800	0.7100	-1.50
81900	0.6950	-1.51
82000	0.6825	-1.52
82100	0.6675	-1.53
82200	0.6550	-1.54
82300	0.6450	-1.55
82400	0.6325	-1.56
82500	0.6200	-1.56
82600	0.6100	-1.57
82700	0.6000	-1.58
82800	0.5900	-1.58
82900	0.5800	-1.59
83000	0.5725	-1.59
83100	0.5650	-1.59
83200	0.5575	-1.59
83300	0.5525	-1.60
83400	0.5475	-1.60
83500	0.5425	-1.60
83600	0.5400	-1.60
83700	0.5350	-1.60
83800	0.5350	-1.60
83900	0.5325	-1.60
84000	0.5300	-1.60
84100	0.5275	-1.60
84200	0.5250	-1.60
84300	0.5250	-1.60
84400	0.5275	-1.60
84500	0.5275	-1.60
84600	0.5275	-1.60
84700	0.5300	-1.60
84800	0.5300	-1.60
84900	0.5300	-1.60
85000	0.5350	-1.60
85100	0.5375	-1.60
85200	0.5425	-1.60
85300	0.5450	-1.60
85400	0.5500	-1.60
85500	0.5525	-1.60
85600	0.5550	-1.60
85700	0.5550	-1.60
85800	0.5575	-1.60
85900	0.5575	-1.60
86000	0.5600	-1.60
86100	0.5625	-1.60
86200	0.5650	-1.60
86300	0.5675	-1.60
86400	0.5675	-1.60
86500	0.5700	-1.60
86600	0.5725	-1.60
86700	0.5750	-1.60
86800	0.5750	-1.60
86900	0.5775	-1.60
87000	0.5800	-1.60
87100	0.5825	-1.60
87200	0.5825	-1.60
87300	0.5850	-1.60
87400	0.5875	-1.60
87500	0.5900	-1.60
87600	0.5925	-1.60
87700	0.5950	-1.59
87800	0.5975	-1.59
87900	0.6000	-1.59
88000	0.6025	-1.59
88100	0.6050	-1.59
88200	0.6075	-1.59
88300	0.6100	-1.58
88400	0.6125	-1.58
88500	0.6125	-1.58
88600	0.6150	-1.58
88700	0.6175	-1.58
88800	0.6175	-1.58
88900	0.6200	-1.58
89000	0.6225	-1.58
89100	0.6250	-1.57
89200	0.6250	-1.57
89300	0.6275	-1.57
89400	0.6300	-1.57
89500	0.6300	-1.57
89600	0.6325	-1.57
89700	0.6325	-1.57
89800	0.6350	-1.57
89900	0.6350	-1.57
90000	0.6375	-1.56
90100	0.6375	-1.56
90200	0.6375	-1.56
90300	0.6375	-1.56
90400	0.6375	-1.55
90500	0.6375	-1.55
90600	0.6375	-1.55
90700	0.6400	-1.54
90800	0.6400	-1.54
90900	0.6400	-1.53
91000	0.6425	-1.53
91100	0.6425	-1.53
91200	0.6450	-1.52
91300	0.6475	-1.51
91400	0.6475	-1.51
91500	0.6500	-1.50
91600	0.6525	-1.50
91700	0.6525	-1.50
91800	0.6575	-1.49
91900	0.6625	-1.49
92000	0.6675	-1.48
92100	0.6725	-1.48
92200	0.6775	-1.47
92300	0.6825	-1.47
92400	0.6875	-1.46
92500	0.6925	-1.45
92600	0.6975	-1.45
92700	0.6875	-1.45
92800	0.6750	-1.46
92900	0.6675	-1.47
93000	0.6600	-1.47
93100	0.6550	-1.47
93200	0.6500	-1.47
93300	0.6450	-1.48
93400	0.6425	-1.48
93500	0.6400	-1.48
93600	0.6375	-1.48
93700	0.6350	-1.48
93800	0.6350	-1.48
93900	0.6350	-1.48
94000	0.6350	-1.47
94100	0.6400	-1.47
94200	0.6425	-1.47
94300	0.6425	-1.46
94400	0.6450	-1.46
94500	0.6500	-1.46
94600	0.6525	-1.46
94700	0.6550	-1.46
94800	0.6600	-1.45
94900	0.6625	-1.45
95000	0.6650	-1.45
95100	0.6675	-1.45
95200	0.6700	-1.45
95300	0.6725	-1.44
95400	0.6725	-1.44
95500	0.6750	-1.43
95600	0.6775	-1.43
95700	0.6775	-1.43
95800	0.6800	-1.43
95900	0.6825	-1.43
96000	0.6825	-1.42
96100	0.6850	-1.42
96200	0.6850	-1.42
96300	0.6850	-1.41
96400	0.6875	-1.41
96500	0.6875	-1.41
96600	0.6875	-1.40
96700	0.6900	-1.40
96800	0.6900	-1.39
96900	0.6900	-1.39
97000	0.6925	-1.38
97100	0.6925	-1.38
97200	0.6950	-1.37
97300	0.6950	-1.37
97400	0.6950	-1.36
97500	0.6950	-1.36
97600	0.6975	-1.36
97700	0.6975	-1.35
97800	0.6975	-1.35
97900	0.6975	-1.34
98000	0.7000	-1.34
98100	0.7025	-1.33
98200	0.7000	-1.33
98300	0.7000	-1.33
98400	0.6975	-1.33
98500	0.6950	-1.34
98600	0.6950	-1.34
98700	0.6925	-1.34
98800	0.6925	-1.34
98900	0.6925	-1.34
99000	0.6925	-1.34
99100	0.6900	-1.34
99200	0.6900	-1.34
99300	0.6900	-1.34
99400	0.6875	-1.34
99500	0.6875	-1.34
99600	0.6850	-1.34
99700	0.6850	-1.34
99800	0.6850	-1.34
99900	0.6850	-1.34
100000	0.6850	-1.34
100100	0.6850	-1.34
100200	0.6825	-1.34
100300	0.6825	-1.35
100400	0.6825	-1.35
100500	0.6825	-1.34
100600	0.6850	-1.34
100700	0.6850	-1.34
100800	0.6850	-1.34
100900	0.6875	-1.34
101000	0.6875	-1.33
101100	0.6875	-1.33
101200	0.6875	-1.33
101300	0.6900	-1.33
101400	0.6900	-1.32
101500	0.6900	-1.32
101600	0.6925	-1.32
101700	0.6925	-1.32
101800	0.6925	-1.33
101900	0.6925	-1.33
102000	0.6925	-1.33
102100	0.6900	-1.34
102200	0.6900	-1.33
102300	0.6900	-1.33
102400	0.6900	-1.33
102500	0.6900	-1.33
102600	0.6925	-1.32
102700	0.6925	-1.32
102800	0.6925	-1.31
102900	0.6950	-1.30
103000	0.6950	-1.30
103100	0.6950	-1.30
103200	0.6975	-1.30
103300	0.6975	-1.30
103400	0.7000	-1.29
103500	0.7000	-1.29
103600	0.7025	-1.29
103700	0.7050	-1.28
103800	0.7075	-1.28
103900	0.7075	-1.28
104000	0.7100	-1.28
104100	0.7100	-1.28
104200	0.7100	-1.28
104300	0.7100	-1.28
104400	0.7100	-1.28
104500	0.7075	-1.29
104600	0.7075	-1.29
104700	0.7075	-1.29
104800	0.7075	-1.29
104900	0.7050	-1.29
105000	0.7025	-1.30
105100	0.7025	-1.30
105200	0.7000	-1.30
105300	0.6975	-1.31
105400	0.6975	-1.31
105500	0.6950	-1.31
105600	0.6925	-1.31
105700	0.6925	-1.31
105800	0.6900	-1.31
105900	0.6875	-1.31
106000	0.6850	-1.31
106100	0.6850	-1.31
106200	0.6825	-1.31
106300	0.6800	-1.31
106400	0.6775	-1.31
106500	0.6750	-1.31
106600	0.6750	-1.31
106700	0.6725	-1.32
106800	0.6700	-1.32
106900	0.6675	-1.32
107000	0.6675	-1.32
107100	0.6650	-1.32
107200	0.6625	-1.32
107300	0.6600	-1.32
107400	0.6575	-1.32
107500	0.6550	-1.32
107600	0.6525	-1.32
107700	0.6475	-1.33
107800	0.6450	-1.33
107900	0.6375	-1.34
108000	0.6325	-1.34
108100	0.6300	-1.34
108200	0.6250	-1.35
108300	0.6325	-1.34
108400	0.6400	-1.34
108500	0.6450	-1.33
108600	0.6525	-1.33
108700	0.6600	-1.32
108800	0.6675	-1.32
108900	0.6750	-1.31
109000	0.6800	-1.31
109100	0.6875	-1.30
109200	0.6925	-1.29
109300	0.6975	-1.29
109400	0.7025	-1.28
109500	0.7100	-1.28
109600	0.7150	-1.27
109700	0.7225	-1.26
109800	0.7275	-1.25
109900	0.7350	-1.24
110000	0.7425	-1.23
110100	0.7475	-1.23
110200	0.7550	-1.22
110300	0.7625	-1.21
110400	0.7700	-1.20
110500	0.7800	-1.19
110600	0.7875	-1.18
110700	0.7950	-1.17
110800	0.8025	-1.16
110900	0.7975	-1.16
111000	0.7950	-1.17
111100	0.7900	-1.17
111200	0.7875	-1.18
111300	0.7825	-1.18
111400	0.7825	-1.19
111500	0.7800	-1.19
111600	0.7775	-1.20
111700	0.7750	-1.20
111800	0.7725	-1.20
111900	0.7700	-1.21
112000	0.7675	-1.21
112100	0.7675	-1.21
112200	0.7675	-1.21
112300	0.7650	-1.22
112400	0.7650	-1.22
112500	0.7650	-1.22
112600	0.7650	-1.23
112700	0.7625	-1.23
112800	0.7625	-1.23
112900	0.7625	-1.24
113000	0.7600	-1.24
113100	0.7600	-1.24
113200	0.7600	-1.24
113300	0.7575	-1.25
113400	0.7600	-1.25
113500	0.7600	-1.25
113600	0.7600	-1.25
113700	0.7600	-1.25
113800	0.7625	-1.25
113900	0.7625	-1.25
114000	0.7625	-1.25
114100	0.7650	-1.25
114200	0.7650	-1.25
114300	0.7650	-1.25
114400	0.7650	-1.25
114500	0.7675	-1.25
114600	0.7675	-1.25
114700	0.7675	-1.25
114800	0.7675	-1.25
114900	0.7700	-1.25
115000	0.7725	-1.25
115100	0.7725	-1.25
115200	0.7700	-1.26
115300	0.7700	-1.26
115400	0.7725	-1.25
115500	0.7750	-1.25
115600	0.7775	-1.24
115700	0.7800	-1.24
115800	0.7800	-1.23
115900	0.7825	-1.23
116000	0.7850	-1.22
116100	0.7875	-1.22
116200	0.7900	-1.22
116300	0.7950	-1.21
116400	0.8000	-1.19
116500	0.8050	-1.17
116600	0.8125	-1.15
116700	0.8175	-1.13
116800	0.8225	-1.11
116900	0.8275	-1.09
117000	0.8375	-1.06
117100	0.8475	-1.03
117200	0.8575	-0.99
117300	0.8700	-0.94
117400	0.8850	-0.89
117500	0.9050	-0.81
117600	0.9225	-0.73
117700	0.9175	-0.75
117800	0.9150	-0.77
117900	0.9100	-0.79
118000	0.9075	-0.81
118100	0.9025	-0.83
118200	0.8975	-0.85
118300	0.8950	-0.87
118400	0.8900	-0.89
118500	0.8850	-0.91
118600	0.8800	-0.93
118700	0.8775	-0.95
118800	0.8725	-0.97
118900	0.8675	-0.98
119000	0.8625	-1.00
119100	0.8600	-1.02
119200	0.8550	-1.03
119300	0.8500	-1.05
119400	0.8450	-1.06
119500	0.8400	-1.08
119600	0.8350	-1.10
119700	0.8325	-1.11
119800	0.8275	-1.12
119900	0.8225	-1.14
120000	0.8175	-1.15
120100	0.8125	-1.17
120200	0.8075	-1.18
120300	0.8025	-1.19
120400	0.7975	-1.20
120500	0.7925	-1.22
120600	0.7900	-1.23
120700	0.7850	-1.24
120800	0.7800	-1.25
120900	0.7750	-1.26
121000	0.7700	-1.27
121100	0.7650	-1.28
121200	0.7600	-1.30
121300	0.7550	-1.31
121400	0.7500	-1.32
121500	0.7450	-1.33
121600	0.7400	-1.34
121700	0.7350	-1.35
121800	0.7300	-1.35
121900	0.7250	-1.36
122000	0.7200	-1.37
122100	0.7150	-1.38
122200	0.7100	-1.39
122300	0.7050	-1.40
122400	0.7000	-1.41
122500	0.6950	-1.41
122600	0.6900	-1.42
122700	0.6850	-1.43
122800	0.6800	-1.44
122900	0.6750	-1.44
123000	0.6700	-1.45
123100	0.6650	-1.46
123200	0.6600	-1.46
123300	0.6550	-1.47
123400	0.6500	-1.48
123500	0.6450	-1.48
123600	0.6400	-1.49
123700	0.6350	-1.49
123800	0.6300	-1.50
123900	0.6250	-1.51
124000	0.6200	-1.51
124100	0.6150	-1.52
124200	0.6125	-1.52
124300	0.6075	-1.52
124400	0.6025	-1.53
124500	0.6000	-1.53
124600	0.5950	-1.54
124700	0.5950	-1.54
124800	0.5925	-1.54
124900	0.5900	-1.55
125000	0.5875	-1.55
125100	0.5875	-1.55
125200	0.5850	-1.55
125300	0.5825	-1.56
125400	0.5825	-1.56
125500	0.5800	-1.56
125600	0.5775	-1.56
125700	0.5775	-1.57
125800	0.5750	-1.57
125900	0.5725	-1.57
126000	0.5700	-1.57
126100	0.5675	-1.58
126200	0.5650	-1.58
126300	0.5650	-1.58
126400	0.5650	-1.58
126500	0.5625	-1.58
126600	0.5625	-1.58
126700	0.5625	-1.58
126800	0.5625	-1.58
126900	0.5600	-1.59
127000	0.5600	-1.59
127100	0.5575	-1.59
127200	0.5575	-1.59
127300	0.5550	-1.59
127400	0.5550	-1.59
127500	0.5525	-1.59
127600	0.5525	-1.59
127700	0.5500	-1.59
127800	0.5500	-1.59
127900	0.5500	-1.59
128000	0.5475	-1.59
128100	0.5475	-1.59
128200	0.5450	-1.59
128300	0.5450	-1.59
128400	0.5425	-1.59
128500	0.5425	-1.59
128600	0.5425	-1.59
128700	0.5425	-1.59
128800	0.5425	-1.59
128900	0.5400	-1.59
129000	0.5425	-1.59
129100	0.5450	-1.59
129200	0.5475	-1.59
129300	0.5500	-1.59
129400	0.5525	-1.59
129500	0.5550	-1.59
129600	0.5575	-1.59
129700	0.5600	-1.58
129800	0.5625	-1.58
129900	0.5650	-1.58
130000	0.5675	-1.58
130100	0.5675	-1.58
130200	0.5700	-1.58
130300	0.5700	-1.58
130400	0.5700	-1.58
130500	0.5700	-1.58
130600	0.5700	-1.58
130700	0.5700	-1.57
130800	0.5725	-1.57
130900	0.5725	-1.57
131000	0.5725	-1.57
131100	0.5750	-1.57
131200	0.5750	-1.57
131300	0.5775	-1.57
131400	0.5775	-1.56
131500	0.5775	-1.56
131600	0.5800	-1.56
131700	0.5800	-1.56
131800	0.5800	-1.56
131900	0.5800	-1.56
132000	0.5800	-1.56
132100	0.5825	-1.56
132200	0.5800	-1.56
132300	0.5800	-1.56
132400	0.5800	-1.56
132500	0.5800	-1.56
132600	0.5800	-1.55
132700	0.5800	-1.55
132800	0.5825	-1.55
132900	0.5825	-1.55
133000	0.5825	-1.55
133100	0.5825	-1.55
133200	0.5825	-1.55
133300	0.5825	-1.55
133400	0.5825	-1.55
133500	0.5825	-1.55
133600	0.5825	-1.55
133700	0.5825	-1.55
133800	0.5825	-1.55
133900	0.5825	-1.55
134000	0.5825	-1.55
134100	0.5825	-1.55
134200	0.5825	-1.55
134300	0.5825	-1.55
134400	0.5825	-1.55
134500	0.5825	-1.55
134600	0.5825	-1.55
134700	0.5825	-1.55
134800	0.5825	-1.55
134900	0.5825	-1.55
135000	0.5825	-1.55
135100	0.5825	-1.55
135200	0.5825	-1.55
135300	0.5825	-1.55
135400	0.5825	-1.55
135500	0.5825	-1.55
135600	0.5800	-1.55
135700	0.5800	-1.55
135800	0.5775	-1.55
135900	0.5775	-1.55
136000	0.5775	-1.55
136100	0.5775	-1.55
136200	0.5775	-1.55
136300	0.5800	-1.55
136400	0.5800	-1.55
136500	0.5825	-1.55
136600	0.5825	-1.54
136700	0.5825	-1.54
136800	0.5850	-1.54
136900	0.5850	-1.54
137000	0.5850	-1.54
137100	0.5875	-1.54
137200	0.5875	-1.53
137300	0.5875	-1.53
137400	0.5900	-1.53
137500	0.5900	-1.53
137600	0.5900	-1.53
137700	0.5900	-1.52
137800	0.5925	-1.52
137900	0.5925	-1.52
138000	0.5950	-1.52
138100	0.5975	-1.51
138200	0.5975	-1.51
138300	0.6000	-1.50
138400	0.6025	-1.50
138500	0.6050	-1.50
138600	0.6075	-1.49
138700	0.6100	-1.49
138800	0.6125	-1.48
138900	0.6150	-1.48
139000	0.6175	-1.47
139100	0.6200	-1.47
139200	0.6225	-1.46
139300	0.6250	-1.46
139400	0.6275	-1.46
139500	0.6300	-1.46
139600	0.6325	-1.45
139700	0.6350	-1.45
139800	0.6425	-1.45
139900	0.6500	-1.44
140000	0.6550	-1.43
140100	0.6600	-1.42
140200	0.6675	-1.42
140300	0.6725	-1.41
140400	0.6800	-1.40
140500	0.6775	-1.40
140600	0.6775	-1.40
140700	0.6775	-1.40
140800	0.6750	-1.40
140900	0.6750	-1.40
141000	0.6750	-1.40
141100	0.6750	-1.40
141200	0.6750	-1.40
141300	0.6750	-1.40
141400	0.6750	-1.40
141500	0.6750	-1.40
141600	0.6750	-1.40
141700	0.6775	-1.40
141800	0.6775	-1.40
141900	0.6775	-1.40
142000	0.6775	-1.41
142100	0.6775	-1.41
142200	0.6775	-1.41
142300	0.6775	-1.41
142400	0.6800	-1.41
142500	0.6800	-1.41
142600	0.6800	-1.41
142700	0.6825	-1.42
142800	0.6825	-1.42
142900	0.6825	-1.42
143000	0.6850	-1.42
143100	0.6850	-1.43
143200	0.6850	-1.43
143300	0.6850	-1.43
143400	0.6875	-1.43
143500	0.6875	-1.44
143600	0.6875	-1.44
143700	0.6900	-1.44
143800	0.6900	-1.44
143900	0.6925	-1.44
144000	0.6925	-1.44
144100	0.6900	-1.44
144200	0.6875	-1.44
144300	0.6875	-1.44
144400	0.6850	-1.43
144500	0.6850	-1.43
144600	0.6825	-1.43
144700	0.6800	-1.43
144800	0.6800	-1.43
144900	0.6775	-1.43
145000	0.6750	-1.44
145100	0.6750	-1.44
145200	0.6725	-1.44
145300	0.6725	-1.44
145400	0.6725	-1.44
145500	0.6700	-1.44
145600	0.6700	-1.44
145700	0.6700	-1.45
145800	0.6700	-1.45
145900	0.6700	-1.45
146000	0.6700	-1.45
146100	0.6700	-1.45
146200	0.6725	-1.45
146300	0.6725	-1.46
146400	0.6725	-1.46
146500	0.6725	-1.46
146600	0.6725	-1.46
146700	0.6750	-1.46
146800	0.6750	-1.46
146900	0.6750	-1.46
147000	0.6775	-1.47
147100	0.6775	-1.47
147200	0.6775	-1.47
147300	0.6775	-1.48
147400	0.6750	-1.48
147500	0.6750	-1.48
147600	0.6750	-1.49
147700	0.6750	-1.49
147800	0.6750	-1.49
147900	0.6750	-1.49
148000	0.6725	-1.49
148100	0.6725	-1.49
148200	0.6725	-1.49
148300	0.6725	-1.49
148400	0.6725	-1.49
148500	0.6700	-1.49
148600	0.6700	-1.49
148700	0.6700	-1.49
148800	0.6675	-1.49
148900	0.6675	-1.49
149000	0.6700	-1.49
149100	0.6700	-1.49
149200	0.6700	-1.49
149300	0.6700	-1.49
149400	0.6700	-1.49
149500	0.6725	-1.49
149600	0.6725	-1.49
149700	0.6725	-1.49
149800	0.6725	-1.49
149900	0.6725	-1.48
150000	0.6725	-1.48
150100	0.6725	-1.48
150200	0.6725	-1.49
150300	0.6725	-1.49
150400	0.6725	-1.49
150500	0.6700	-1.49
150600	0.6700	-1.49
150700	0.6700	-1.49
150800	0.6675	-1.50
150900	0.6675	-1.50
151000	0.6675	-1.50
151100	0.6700	-1.50
151200	0.6700	-1.50
151300	0.6700	-1.50
151400	0.6725	-1.50
151500	0.6725	-1.50
151600	0.6725	-1.50
151700	0.6725	-1.50
151800	0.6750	-1.50
151900	0.6750	-1.50
152000	0.6725	-1.50
152100	0.6725	-1.51
152200	0.6700	-1.51
152300	0.6700	-1.51
152400	0.6700	-1.51
152500	0.6700	-1.52
152600	0.6700	-1.52
152700	0.6675	-1.52
152800	0.6675	-1.52
152900	0.6675	-1.52
153000	0.6675	-1.53
153100	0.6675	-1.53
153200	0.6675	-1.53
153300	0.6650	-1.53
153400	0.6650	-1.53
153500	0.6650	-1.54
153600	0.6625	-1.54
153700	0.6625	-1.54
153800	0.6625	-1.54
153900	0.6600	-1.54
154000	0.6625	-1.54
154100	0.6625	-1.53
154200	0.6650	-1.53
154300	0.6650	-1.53
154400	0.6675	-1.52
154500	0.6675	-1.52
154600	0.6700	-1.52
154700	0.6700	-1.51
154800	0.6725	-1.51
154900	0.6725	-1.51
155000	0.6725	-1.51
155100	0.6725	-1.50
155200	0.6725	-1.50
155300	0.6725	-1.50
155400	0.6725	-1.50
155500	0.6725	-1.50
155600	0.6725	-1.49
155700	0.6725	-1.49
155800	0.6725	-1.49
155900	0.6750	-1.49
156000	0.6750	-1.49
156100	0.6775	-1.49
156200	0.6775	-1.49
156300	0.6800	-1.49
156400	0.6825	-1.49
156500	0.6825	-1.49
156600	0.6875	-1.48
156700	0.6900	-1.48
156800	0.6925	-1.47
156900	0.6925	-1.47
157000	0.6950	-1.47
157100	0.6975	-1.46
157200	0.7000	-1.46
157300	0.7025	-1.46
157400	0.7050	-1.45
157500	0.7075	-1.45
157600	0.7100	-1.45
157700	0.7125	-1.44
157800	0.7150	-1.44
157900	0.7175	-1.43
158000	0.7200	-1.43
158100	0.7200	-1.43
158200	0.7225	-1.43
158300	0.7250	-1.42
158400	0.7275	-1.42
158500	0.7325	-1.41
158600	0.7375	-1.40
158700	0.7400	-1.40
158800	0.7450	-1.39
158900	0.7525	-1.38
159000	0.7600	-1.36
159100	0.7725	-1.34
159200	0.7825	-1.32
159300	0.7925	-1.30
159400	0.8050	-1.27
159500	0.8200	-1.24
159600	0.8325	-1.21
159700	0.8450	-1.17
159800	0.8625	-1.12
159900	0.8775	-1.07
160000	0.8925	-1.01
160100	0.9075	-0.95
160200	0.8925	-1.01
160300	0.8750	-1.08
160400	0.8575	-1.13
160500	0.8425	-1.17
160600	0.8300	-1.21
160700	0.8175	-1.24
160800	0.8075	-1.27
160900	0.7975	-1.29
161000	0.7850	-1.31
161100	0.7725	-1.34
161200	0.7625	-1.36
161300	0.7550	-1.38
161400	0.7450	-1.40
161500	0.7400	-1.41
161600	0.7350	-1.42
161700	0.7300	-1.44
161800	0.7250	-1.45
161900	0.7225	-1.46
162000	0.7175	-1.46
162100	0.7150	-1.47
162200	0.7100	-1.48
162300	0.7075	-1.48
162400	0.7025	-1.49
162500	0.7025	-1.50
162600	0.7000	-1.50
162700	0.6975	-1.50
162800	0.6950	-1.50
162900	0.6950	-1.51
163000	0.6925	-1.51
163100	0.6900	-1.51
163200	0.6875	-1.51
163300	0.6850	-1.51
163400	0.6850	-1.51
163500	0.6825	-1.51
163600	0.6825	-1.51
163700	0.6800	-1.51
163800	0.6800	-1.50
163900	0.6825	-1.50
164000	0.6825	-1.50
164100	0.6825	-1.50
164200	0.6825	-1.49
164300	0.6850	-1.49
164400	0.6850	-1.49
164500	0.6850	-1.49
164600	0.6875	-1.49
164700	0.6850	-1.49
164800	0.6850	-1.49
164900	0.6825	-1.49
165000	0.6800	-1.49
165100	0.6800	-1.50
165200	0.6775	-1.50
165300	0.6775	-1.50
165400	0.6750	-1.50
165500	0.6750	-1.50
165600	0.6725	-1.50
165700	0.6700	-1.51
165800	0.6700	-1.51
165900	0.6675	-1.51
166000	0.6675	-1.51
166100	0.6675	-1.51
166200	0.6675	-1.52
166300	0.6650	-1.52
166400	0.6675	-1.52
166500	0.6675	-1.52
166600	0.6675	-1.52
166700	0.6700	-1.52
166800	0.6700	-1.52
166900	0.6700	-1.52
167000	0.6700	-1.52
167100	0.6700	-1.53
167200	0.6675	-1.53
167300	0.6675	-1.53
167400	0.6675	-1.53
167500	0.6675	-1.53
167600	0.6650	-1.53
167700	0.6650	-1.54
167800	0.6650	-1.54
167900	0.6650	-1.54
168000	0.6625	-1.54
168100	0.6625	-1.54
168200	0.6625	-1.54
168300	0.6625	-1.54
168400	0.6650	-1.54
168500	0.6650	-1.54
168600	0.6650	-1.54
168700	0.6675	-1.54
168800	0.6675	-1.54
168900	0.6675	-1.54
169000	0.6700	-1.53
169100	0.6700	-1.53
169200	0.6700	-1.53
169300	0.6700	-1.53
169400	0.6700	-1.54
169500	0.6700	-1.54
169600	0.6700	-1.54
169700	0.6700	-1.54
169800	0.6700	-1.54
169900	0.6700	-1.54
170000	0.6700	-1.54
170100	0.6700	-1.54
170200	0.6675	-1.55
170300	0.6650	-1.55
170400	0.6625	-1.56
170500	0.6575	-1.56
170600	0.6575	-1.56
170700	0.6550	-1.56
170800	0.6525	-1.56
170900	0.6525	-1.56
171000	0.6500	-1.56
171100	0.6475	-1.56
171200	0.6450	-1.56
171300	0.6450	-1.56
171400	0.6425	-1.56
171500	0.6425	-1.57
171600	0.6400	-1.57
171700	0.6375	-1.57
171800	0.6375	-1.57
171900	0.6350	-1.57
172000	0.6325	-1.57
172100	0.6325	-1.57
172200	0.6300	-1.57
172300	0.6275	-1.57
172400	0.6275	-1.57
172500	0.6250	-1.58
172600	0.6250	-1.58
172700	0.6225	-1.58
172800	0.6200	-1.58
172900	0.6175	-1.58
173000	0.6150	-1.58
173100	0.6125	-1.58
173200	0.6100	-1.58
173300	0.6075	-1.58
173400	0.6050	-1.58
173500	0.6050	-1.58
173600	0.6025	-1.59
173700	0.6000	-1.59
173800	0.5975	-1.59
173900	0.5950	-1.59
174000	0.5925	-1.59
174100	0.5900	-1.59
174200	0.5875	-1.59
174300	0.5850	-1.59
174400	0.5825	-1.59
174500	0.5825	-1.59
174600	0.5800	-1.59
174700	0.5800	-1.59
174800	0.5775	-1.59
174900	0.5775	-1.59
175000	0.5775	-1.59
175100	0.5775	-1.60
175200	0.5750	-1.60
175300	0.5750	-1.60
175400	0.5750	-1.60
175500	0.5725	-1.60
175600	0.5725	-1.60
175700	0.5725	-1.60
175800	0.5725	-1.60
175900	0.5700	-1.60
176000	0.5700	-1.60
176100	0.5700	-1.60
176200	0.5700	-1.60
176300	0.5700	-1.60
176400	0.5700	-1.60
176500	0.5700	-1.60
176600	0.5700	-1.60
176700	0.5700	-1.60
176800	0.5700	-1.60
176900	0.5700	-1.60
177000	0.5725	-1.60
177100	0.5725	-1.60
177200	0.5725	-1.60
177300	0.5750	-1.60
177400	0.5750	-1.60
177500	0.5750	-1.60
177600	0.5750	-1.59
177700	0.5775	-1.59
177800	0.5775	-1.59
177900	0.5800	-1.59
178000	0.5800	-1.59
178100	0.5800	-1.59
178200	0.5800	-1.59
178300	0.5800	-1.59
178400	0.5800	-1.59
178500	0.5800	-1.59
178600	0.5800	-1.59
178700	0.5800	-1.59
178800	0.5800	-1.59
178900	0.5800	-1.59
179000	0.5800	-1.59
179100	0.5800	-1.59
179200	0.5800	-1.59
179300	0.5800	-1.59
179400	0.5800	-1.59
179500	0.5800	-1.59
179600	0.5800	-1.59
179700	0.5800	-1.59
179800	0.5800	-1.59
179900	0.5800	-1.60
180000	0.5800	-1.60
180100	0.5775	-1.60
180200	0.5775	-1.60
180300	0.5775	-1.60
180400	0.5775	-1.60
180500	0.5775	-1.60
180600	0.5775	-1.60
180700	0.5775	-1.60
180800	0.5775	-1.60
180900	0.5750	-1.60
181000	0.5750	-1.60
181100	0.5750	-1.60
181200	0.5750	-1.60
181300	0.5750	-1.60
181400	0.5775	-1.60
181500	0.5775	-1.60
181600	0.5775	-1.60
181700	0.5775	-1.60
181800	0.5750	-1.60
181900	0.5750	-1.60
182000	0.5725	-1.60
182100	0.5725	-1.60
182200	0.5700	-1.60
182300	0.5700	-1.60
182400	0.5675	-1.60
182500	0.5675	-1.60
182600	0.5650	-1.60
182700	0.5650	-1.60
182800	0.5625	-1.60
182900	0.5625	-1.59
183000	0.5625	-1.59
183100	0.5650	-1.59
183200	0.5650	-1.59
183300	0.5650	-1.59
183400	0.5650	-1.59
183500	0.5650	-1.59
183600	0.5650	-1.59
183700	0.5650	-1.59
183800	0.5650	-1.59
183900	0.5650	-1.59
184000	0.5650	-1.59
184100	0.5650	-1.59
184200	0.5650	-1.59
184300	0.5650	-1.59
184400	0.5675	-1.59
184500	0.5675	-1.59
184600	0.5675	-1.59
184700	0.5675	-1.59
184800	0.5675	-1.59
184900	0.5675	-1.59
185000	0.5675	-1.59
185100	0.5675	-1.59
185200	0.5675	-1.59
185300	0.5675	-1.59
185400	0.5675	-1.59
185500	0.5675	-1.59
185600	0.5675	-1.59
185700	0.5675	-1.59
185800	0.5675	-1.59
185900	0.5675	-1.59
186000	0.5675	-1.60
186100	0.5650	-1.60
186200	0.5650	-1.60
186300	0.5650	-1.60
186400	0.5650	-1.60
186500	0.5650	-1.60
186600	0.5625	-1.60
186700	0.5600	-1.60
186800	0.5600	-1.60
186900	0.5575	-1.60
187000	0.5575	-1.60
187100	0.5550	-1.60
187200	0.5550	-1.60
187300	0.5550	-1.60
187400	0.5550	-1.60
187500	0.5550	-1.60
187600	0.5575	-1.60
187700	0.5575	-1.60
187800	0.5600	-1.60
187900	0.5600	-1.60
188000	0.5625	-1.60
188100	0.5650	-1.60
188200	0.5650	-1.60
188300	0.5675	-1.60
188400	0.5675	-1.60
188500	0.5675	-1.60
188600	0.5675	-1.60
188700	0.5675	-1.60
188800	0.5675	-1.60
188900	0.5675	-1.60
189000	0.5675	-1.60
189100	0.5675	-1.60
189200	0.5675	-1.60
189300	0.5675	-1.60
189400	0.5700	-1.60
189500	0.5700	-1.60
189600	0.5650	-1.60
189700	0.5625	-1.60
189800	0.5625	-1.60
189900	0.5600	-1.60
190000	0.5575	-1.60
190100	0.5550	-1.60
190200	0.5525	-1.60
190300	0.5500	-1.60
190400	0.5475	-1.60
190500	0.5450	-1.60
190600	0.5425	-1.60
190700	0.5400	-1.60
190800	0.5375	-1.60
190900	0.5350	-1.60
191000	0.5325	-1.60
191100	0.5300	-1.60
191200	0.5275	-1.60
191300	0.5250	-1.60
191400	0.5225	-1.60
191500	0.5200	-1.60
191600	0.5175	-1.60
191700	0.5125	-1.60
191800	0.5075	-1.60
191900	0.5050	-1.60
192000	0.5000	-1.60
192100	0.4950	-1.60
192200	0.4925	-1.60
192300	0.4875	-1.60
192400	0.4850	-1.60
192500	0.4850	-1.60
192600	0.4825	-1.60
192700	0.4825	-1.60
192800	0.4825	-1.60
192900	0.4850	-1.60
193000	0.4850	-1.60
193100	0.4850	-1.60
193200	0.4875	-1.60
193300	0.4875	-1.60
193400	0.4900	-1.60
193500	0.4900	-1.60
193600	0.4925	-1.60
193700	0.4975	-1.60
193800	0.5000	-1.60
193900	0.5025	-1.60
194000	0.5050	-1.60
194100	0.5075	-1.60
194200	0.5100	-1.60
194300	0.5125	-1.60
194400	0.5150	-1.60
194500	0.5175	-1.60
194600	0.5200	-1.60
194700	0.5225	-1.60
194800	0.5250	-1.60
194900	0.5250	-1.60
195000	0.5300	-1.60
195100	0.5350	-1.60
195200	0.5375	-1.60
195300	0.5425	-1.60
195400	0.5475	-1.60
195500	0.5525	-1.60
195600	0.5575	-1.60
195700	0.5675	-1.60
195800	0.5750	-1.60
195900	0.5850	-1.60
196000	0.5950	-1.60
196100	0.6075	-1.60
196200	0.6200	-1.60
196300	0.6350	-1.60
196400	0.6275	-1.60
196500	0.6200	-1.60
196600	0.6150	-1.60
196700	0.6100	-1.60
196800	0.6050	-1.60
196900	0.6025	-1.60
197000	0.6000	-1.60
197100	0.5975	-1.60
197200	0.5850	-1.60
197300	0.5750	-1.60
197400	0.5625	-1.60
197500	0.5500	-1.60
197600	0.5400	-1.60
197700	0.5275	-1.60
197800	0.5175	-1.60
197900	0.5075	-1.60
198000	0.5000	-1.60
198100	0.4925	-1.60
198200	0.4850	-1.60
198300	0.4775	-1.60
198400	0.4725	-1.60
198500	0.4650	-1.59
198600	0.4600	-1.59
198700	0.4550	-1.59
198800	0.4500	-1.59
198900	0.4475	-1.59
199000	0.4425	-1.59
199100	0.4375	-1.59
199200	0.4350	-1.59
199300	0.4325	-1.59
199400	0.4300	-1.59
199500	0.4275	-1.59
199600	0.4250	-1.59
199700	0.4225	-1.58
199800	0.4200	-1.58
[truncated: 8,780 more rows]
