# Supplementary material for: The genetic basis of aneuploidy tolerance in wild yeast
Source: eLife. 2020 Jan 7;9:e52063. doi: 10.7554/eLife.52063 (PMC6970514; doi:10.7554/eLife.52063)
Supplement: Figure 1—source data 1. [file elife-52063-fig1-data1.zip › A2vB2/A2vB2_n10_ch12]

Bin start (bp)	MLE allele freq.	LOD score
0	0.2550	-1.58
100	0.2550	-1.58
200	0.2550	-1.58
300	0.2550	-1.58
400	0.2550	-1.58
500	0.2550	-1.58
600	0.2550	-1.58
700	0.2550	-1.58
800	0.2575	-1.58
900	0.2575	-1.58
1000	0.2575	-1.58
1100	0.2575	-1.58
1200	0.2575	-1.58
1300	0.2575	-1.58
1400	0.2575	-1.58
1500	0.2575	-1.58
1600	0.2575	-1.58
1700	0.2575	-1.58
1800	0.2575	-1.58
1900	0.2575	-1.58
2000	0.2575	-1.58
2100	0.2575	-1.58
2200	0.2575	-1.58
2300	0.2575	-1.58
2400	0.2575	-1.58
2500	0.2600	-1.58
2600	0.2600	-1.58
2700	0.2600	-1.58
2800	0.2600	-1.58
2900	0.2600	-1.58
3000	0.2600	-1.58
3100	0.2600	-1.58
3200	0.2600	-1.58
3300	0.2600	-1.58
3400	0.2600	-1.58
3500	0.2600	-1.58
3600	0.2600	-1.58
3700	0.2600	-1.58
3800	0.2600	-1.58
3900	0.2600	-1.58
4000	0.2600	-1.58
4100	0.2600	-1.58
4200	0.2625	-1.58
4300	0.2625	-1.58
4400	0.2625	-1.58
4500	0.2625	-1.58
4600	0.2625	-1.58
4700	0.2625	-1.58
4800	0.2625	-1.58
4900	0.2625	-1.58
5000	0.2625	-1.58
5100	0.2625	-1.58
5200	0.2625	-1.58
5300	0.2625	-1.58
5400	0.2625	-1.58
5500	0.2625	-1.58
5600	0.2625	-1.58
5700	0.2625	-1.58
5800	0.2625	-1.58
5900	0.2625	-1.58
6000	0.2650	-1.58
6100	0.2650	-1.58
6200	0.2650	-1.58
6300	0.2650	-1.58
6400	0.2650	-1.58
6500	0.2650	-1.58
6600	0.2650	-1.58
6700	0.2650	-1.58
6800	0.2650	-1.58
6900	0.2650	-1.58
7000	0.2650	-1.58
7100	0.2650	-1.58
7200	0.2650	-1.58
7300	0.2650	-1.58
7400	0.2650	-1.58
7500	0.2650	-1.58
7600	0.2650	-1.58
7700	0.2675	-1.58
7800	0.2675	-1.58
7900	0.2675	-1.58
8000	0.2675	-1.58
8100	0.2675	-1.58
8200	0.2675	-1.58
8300	0.2675	-1.58
8400	0.2675	-1.58
8500	0.2675	-1.58
8600	0.2675	-1.58
8700	0.2675	-1.58
8800	0.2675	-1.58
8900	0.2675	-1.58
9000	0.2675	-1.58
9100	0.2675	-1.58
9200	0.2675	-1.58
9300	0.2675	-1.58
9400	0.2675	-1.58
9500	0.2700	-1.58
9600	0.2700	-1.58
9700	0.2700	-1.58
9800	0.2700	-1.58
9900	0.2700	-1.58
10000	0.2700	-1.58
10100	0.2700	-1.58
10200	0.2700	-1.58
10300	0.2700	-1.58
10400	0.2700	-1.58
10500	0.2700	-1.58
10600	0.2700	-1.58
10700	0.2700	-1.58
10800	0.2700	-1.58
10900	0.2700	-1.58
11000	0.2700	-1.58
11100	0.2700	-1.58
11200	0.2700	-1.58
11300	0.2725	-1.58
11400	0.2725	-1.58
11500	0.2725	-1.58
11600	0.2750	-1.58
11700	0.2750	-1.58
11800	0.2750	-1.58
11900	0.2775	-1.58
12000	0.2775	-1.58
12100	0.2775	-1.58
12200	0.2800	-1.58
12300	0.2800	-1.58
12400	0.2800	-1.58
12500	0.2825	-1.58
12600	0.2825	-1.58
12700	0.2825	-1.58
12800	0.2825	-1.58
12900	0.2850	-1.58
13000	0.2850	-1.58
13100	0.2850	-1.58
13200	0.2875	-1.58
13300	0.2875	-1.58
13400	0.2875	-1.58
13500	0.2900	-1.58
13600	0.2900	-1.58
13700	0.2900	-1.58
13800	0.2925	-1.58
13900	0.2900	-1.57
14000	0.2900	-1.57
14100	0.2875	-1.58
14200	0.2850	-1.58
14300	0.2825	-1.58
14400	0.2800	-1.58
14500	0.2775	-1.58
14600	0.2775	-1.57
14700	0.2750	-1.57
14800	0.2725	-1.57
14900	0.2725	-1.57
15000	0.2700	-1.57
15100	0.2675	-1.57
15200	0.2675	-1.57
15300	0.2675	-1.57
15400	0.2675	-1.57
15500	0.2675	-1.57
15600	0.2700	-1.57
15700	0.2700	-1.57
15800	0.2700	-1.58
15900	0.2725	-1.58
16000	0.2725	-1.58
16100	0.2750	-1.58
16200	0.2775	-1.58
16300	0.2825	-1.58
16400	0.2850	-1.58
16500	0.2850	-1.58
16600	0.2850	-1.58
16700	0.2850	-1.58
16800	0.2825	-1.58
16900	0.2825	-1.58
17000	0.2825	-1.58
17100	0.2825	-1.58
17200	0.2800	-1.58
17300	0.2800	-1.58
17400	0.2800	-1.58
17500	0.2775	-1.58
17600	0.2775	-1.58
17700	0.2775	-1.58
17800	0.2800	-1.58
17900	0.2800	-1.58
18000	0.2775	-1.58
18100	0.2775	-1.58
18200	0.2750	-1.58
18300	0.2750	-1.58
18400	0.2750	-1.57
18500	0.2750	-1.57
18600	0.2750	-1.57
18700	0.2750	-1.57
18800	0.2750	-1.56
18900	0.2775	-1.56
19000	0.2775	-1.56
19100	0.2775	-1.56
19200	0.2775	-1.56
19300	0.2775	-1.56
19400	0.2775	-1.56
19500	0.2775	-1.56
19600	0.2775	-1.57
19700	0.2775	-1.57
19800	0.2775	-1.57
19900	0.2775	-1.57
20000	0.2800	-1.57
20100	0.2800	-1.57
20200	0.2800	-1.57
20300	0.2800	-1.58
20400	0.2775	-1.58
20500	0.2775	-1.58
20600	0.2775	-1.58
20700	0.2775	-1.58
20800	0.2750	-1.58
20900	0.2775	-1.58
21000	0.2800	-1.58
21100	0.2800	-1.58
21200	0.2800	-1.58
21300	0.2825	-1.58
21400	0.2825	-1.58
21500	0.2850	-1.58
21600	0.2875	-1.58
21700	0.2875	-1.58
21800	0.2900	-1.58
21900	0.2900	-1.58
22000	0.2900	-1.58
22100	0.2900	-1.58
22200	0.2900	-1.58
22300	0.2875	-1.58
22400	0.2875	-1.58
22500	0.2850	-1.58
22600	0.2850	-1.58
22700	0.2850	-1.58
22800	0.2850	-1.58
22900	0.2850	-1.58
23000	0.2850	-1.58
23100	0.2850	-1.58
23200	0.2825	-1.58
23300	0.2825	-1.58
23400	0.2825	-1.58
23500	0.2800	-1.58
23600	0.2800	-1.58
23700	0.2800	-1.58
23800	0.2800	-1.58
23900	0.2800	-1.58
24000	0.2800	-1.58
24100	0.2800	-1.57
24200	0.2800	-1.57
24300	0.2825	-1.57
24400	0.2825	-1.57
24500	0.2825	-1.57
24600	0.2850	-1.57
24700	0.2850	-1.57
24800	0.2875	-1.57
24900	0.2875	-1.57
25000	0.2875	-1.57
25100	0.2900	-1.57
25200	0.2900	-1.57
25300	0.2900	-1.57
25400	0.2900	-1.57
25500	0.2900	-1.57
25600	0.2875	-1.57
25700	0.2875	-1.57
25800	0.2875	-1.57
25900	0.2850	-1.57
26000	0.2850	-1.57
26100	0.2825	-1.57
26200	0.2800	-1.58
26300	0.2775	-1.58
26400	0.2750	-1.58
26500	0.2725	-1.58
26600	0.2700	-1.58
26700	0.2675	-1.58
26800	0.2675	-1.58
26900	0.2650	-1.59
27000	0.2650	-1.59
27100	0.2625	-1.58
27200	0.2625	-1.58
27300	0.2625	-1.58
27400	0.2625	-1.58
27500	0.2600	-1.58
27600	0.2600	-1.58
27700	0.2600	-1.58
27800	0.2600	-1.58
27900	0.2600	-1.58
28000	0.2575	-1.58
28100	0.2575	-1.58
28200	0.2575	-1.58
28300	0.2575	-1.59
28400	0.2575	-1.59
28500	0.2575	-1.59
28600	0.2575	-1.59
28700	0.2575	-1.59
28800	0.2550	-1.59
28900	0.2550	-1.59
29000	0.2550	-1.59
29100	0.2550	-1.59
29200	0.2550	-1.59
29300	0.2525	-1.59
29400	0.2500	-1.59
29500	0.2500	-1.59
29600	0.2475	-1.59
29700	0.2500	-1.59
29800	0.2500	-1.59
29900	0.2500	-1.59
30000	0.2500	-1.59
30100	0.2500	-1.59
30200	0.2500	-1.59
30300	0.2500	-1.59
30400	0.2500	-1.59
30500	0.2500	-1.59
30600	0.2500	-1.59
30700	0.2500	-1.59
30800	0.2525	-1.59
30900	0.2525	-1.59
31000	0.2525	-1.59
31100	0.2525	-1.59
31200	0.2525	-1.60
31300	0.2525	-1.60
31400	0.2525	-1.60
31500	0.2525	-1.60
31600	0.2525	-1.60
31700	0.2550	-1.60
31800	0.2550	-1.60
31900	0.2525	-1.60
32000	0.2500	-1.60
32100	0.2450	-1.60
32200	0.2425	-1.60
32300	0.2375	-1.60
32400	0.2350	-1.60
32500	0.2325	-1.60
32600	0.2300	-1.60
32700	0.2300	-1.60
32800	0.2275	-1.60
32900	0.2275	-1.60
33000	0.2250	-1.60
33100	0.2250	-1.60
33200	0.2250	-1.60
33300	0.2225	-1.60
33400	0.2225	-1.60
33500	0.2225	-1.60
33600	0.2225	-1.60
33700	0.2225	-1.60
33800	0.2200	-1.60
33900	0.2200	-1.60
34000	0.2175	-1.60
34100	0.2175	-1.60
34200	0.2150	-1.60
34300	0.2150	-1.60
34400	0.2150	-1.60
34500	0.2150	-1.60
34600	0.2125	-1.60
34700	0.2150	-1.60
34800	0.2150	-1.60
34900	0.2150	-1.60
35000	0.2150	-1.60
35100	0.2125	-1.60
35200	0.2100	-1.60
35300	0.2100	-1.60
35400	0.2075	-1.59
35500	0.2050	-1.59
35600	0.2025	-1.59
35700	0.2025	-1.60
35800	0.2050	-1.60
35900	0.2075	-1.60
36000	0.2100	-1.60
36100	0.2125	-1.60
36200	0.2150	-1.60
36300	0.2175	-1.60
36400	0.2175	-1.60
36500	0.2200	-1.60
36600	0.2225	-1.60
36700	0.2250	-1.60
36800	0.2275	-1.60
36900	0.2275	-1.60
37000	0.2300	-1.60
37100	0.2300	-1.60
37200	0.2300	-1.60
37300	0.2300	-1.60
37400	0.2275	-1.60
37500	0.2275	-1.60
37600	0.2275	-1.60
37700	0.2275	-1.60
37800	0.2275	-1.60
37900	0.2300	-1.60
38000	0.2300	-1.60
38100	0.2300	-1.60
38200	0.2325	-1.60
38300	0.2325	-1.60
38400	0.2325	-1.60
38500	0.2325	-1.60
38600	0.2350	-1.60
38700	0.2350	-1.60
38800	0.2350	-1.60
38900	0.2375	-1.60
39000	0.2375	-1.60
39100	0.2350	-1.60
39200	0.2350	-1.60
39300	0.2325	-1.60
39400	0.2325	-1.60
39500	0.2300	-1.60
39600	0.2325	-1.60
39700	0.2325	-1.60
39800	0.2350	-1.60
39900	0.2350	-1.60
40000	0.2375	-1.60
40100	0.2375	-1.60
40200	0.2375	-1.60
40300	0.2350	-1.60
40400	0.2350	-1.60
40500	0.2325	-1.60
40600	0.2325	-1.60
40700	0.2325	-1.60
40800	0.2325	-1.60
40900	0.2300	-1.60
41000	0.2300	-1.60
41100	0.2300	-1.60
41200	0.2300	-1.60
41300	0.2300	-1.60
41400	0.2275	-1.60
41500	0.2275	-1.60
41600	0.2275	-1.60
41700	0.2275	-1.60
41800	0.2275	-1.60
41900	0.2250	-1.60
42000	0.2250	-1.60
42100	0.2250	-1.60
42200	0.2225	-1.60
42300	0.2225	-1.60
42400	0.2200	-1.60
42500	0.2200	-1.60
42600	0.2175	-1.60
42700	0.2175	-1.60
42800	0.2175	-1.60
42900	0.2175	-1.60
43000	0.2175	-1.60
43100	0.2175	-1.60
43200	0.2175	-1.60
43300	0.2175	-1.60
43400	0.2175	-1.60
43500	0.2150	-1.60
43600	0.2150	-1.60
43700	0.2150	-1.60
43800	0.2125	-1.60
43900	0.2125	-1.60
44000	0.2125	-1.60
44100	0.2100	-1.60
44200	0.2100	-1.60
44300	0.2100	-1.60
44400	0.2075	-1.60
44500	0.2100	-1.60
44600	0.2125	-1.60
44700	0.2125	-1.60
44800	0.2150	-1.60
44900	0.2150	-1.60
45000	0.2150	-1.60
45100	0.2200	-1.60
45200	0.2225	-1.60
45300	0.2250	-1.60
45400	0.2275	-1.60
45500	0.2300	-1.60
45600	0.2325	-1.60
45700	0.2350	-1.60
45800	0.2375	-1.60
45900	0.2400	-1.60
46000	0.2450	-1.60
46100	0.2475	-1.60
46200	0.2525	-1.60
46300	0.2550	-1.60
46400	0.2575	-1.60
46500	0.2600	-1.60
46600	0.2625	-1.60
46700	0.2650	-1.60
46800	0.2700	-1.60
46900	0.2750	-1.60
47000	0.2775	-1.60
47100	0.2825	-1.60
47200	0.2925	-1.60
47300	0.3000	-1.60
47400	0.3075	-1.60
47500	0.3175	-1.60
47600	0.3125	-1.60
47700	0.3050	-1.60
47800	0.3000	-1.60
47900	0.2925	-1.60
48000	0.2875	-1.60
48100	0.2825	-1.60
48200	0.2800	-1.60
48300	0.2750	-1.60
48400	0.2725	-1.60
48500	0.2700	-1.60
48600	0.2650	-1.60
48700	0.2625	-1.60
48800	0.2600	-1.60
48900	0.2550	-1.60
49000	0.2500	-1.60
49100	0.2475	-1.60
49200	0.2450	-1.60
49300	0.2400	-1.60
49400	0.2400	-1.60
49500	0.2400	-1.60
49600	0.2400	-1.60
49700	0.2400	-1.60
49800	0.2375	-1.60
49900	0.2375	-1.60
50000	0.2375	-1.60
50100	0.2350	-1.60
50200	0.2350	-1.60
50300	0.2375	-1.60
50400	0.2375	-1.60
50500	0.2375	-1.60
50600	0.2400	-1.60
50700	0.2400	-1.60
50800	0.2400	-1.60
50900	0.2400	-1.60
51000	0.2375	-1.60
51100	0.2375	-1.60
51200	0.2350	-1.60
51300	0.2350	-1.60
51400	0.2350	-1.60
51500	0.2375	-1.60
51600	0.2375	-1.60
51700	0.2400	-1.60
51800	0.2425	-1.60
51900	0.2450	-1.60
52000	0.2475	-1.60
52100	0.2525	-1.60
52200	0.2550	-1.60
52300	0.2600	-1.60
52400	0.2650	-1.60
52500	0.2675	-1.60
52600	0.2700	-1.60
52700	0.2675	-1.60
52800	0.2650	-1.60
52900	0.2650	-1.60
53000	0.2625	-1.60
53100	0.2575	-1.60
53200	0.2550	-1.60
53300	0.2500	-1.60
53400	0.2475	-1.60
53500	0.2450	-1.60
53600	0.2425	-1.60
53700	0.2425	-1.60
53800	0.2400	-1.60
53900	0.2400	-1.60
54000	0.2375	-1.60
54100	0.2375	-1.60
54200	0.2350	-1.60
54300	0.2375	-1.60
54400	0.2350	-1.60
54500	0.2350	-1.60
54600	0.2350	-1.60
54700	0.2350	-1.60
54800	0.2325	-1.60
54900	0.2325	-1.60
55000	0.2325	-1.60
55100	0.2300	-1.60
55200	0.2300	-1.60
55300	0.2275	-1.60
55400	0.2275	-1.60
55500	0.2250	-1.60
55600	0.2250	-1.60
55700	0.2225	-1.60
55800	0.2225	-1.60
55900	0.2225	-1.60
56000	0.2225	-1.60
56100	0.2225	-1.60
56200	0.2225	-1.60
56300	0.2225	-1.60
56400	0.2225	-1.60
56500	0.2225	-1.60
56600	0.2250	-1.60
56700	0.2275	-1.60
56800	0.2300	-1.60
56900	0.2300	-1.60
57000	0.2325	-1.60
57100	0.2325	-1.60
57200	0.2350	-1.60
57300	0.2350	-1.60
57400	0.2375	-1.60
57500	0.2375	-1.60
57600	0.2400	-1.60
57700	0.2400	-1.60
57800	0.2425	-1.60
57900	0.2425	-1.60
58000	0.2450	-1.60
58100	0.2450	-1.60
58200	0.2475	-1.60
58300	0.2450	-1.60
58400	0.2450	-1.60
58500	0.2450	-1.60
58600	0.2450	-1.60
58700	0.2450	-1.60
58800	0.2450	-1.60
58900	0.2450	-1.60
59000	0.2450	-1.60
59100	0.2450	-1.60
59200	0.2425	-1.60
59300	0.2425	-1.60
59400	0.2400	-1.60
59500	0.2400	-1.60
59600	0.2400	-1.60
59700	0.2400	-1.60
59800	0.2375	-1.60
59900	0.2375	-1.60
60000	0.2375	-1.60
60100	0.2350	-1.60
60200	0.2350	-1.60
60300	0.2325	-1.60
60400	0.2325	-1.60
60500	0.2300	-1.60
60600	0.2300	-1.60
60700	0.2275	-1.60
60800	0.2275	-1.60
60900	0.2275	-1.60
61000	0.2275	-1.60
61100	0.2275	-1.60
61200	0.2275	-1.60
61300	0.2275	-1.60
61400	0.2275	-1.60
61500	0.2300	-1.60
61600	0.2325	-1.60
61700	0.2325	-1.60
61800	0.2350	-1.60
61900	0.2375	-1.60
62000	0.2375	-1.60
62100	0.2375	-1.60
62200	0.2375	-1.60
62300	0.2375	-1.60
62400	0.2400	-1.60
62500	0.2400	-1.60
62600	0.2400	-1.60
62700	0.2425	-1.60
62800	0.2425	-1.60
62900	0.2425	-1.60
63000	0.2425	-1.60
63100	0.2450	-1.59
63200	0.2450	-1.59
63300	0.2450	-1.59
63400	0.2450	-1.59
63500	0.2475	-1.59
63600	0.2475	-1.59
63700	0.2475	-1.59
63800	0.2475	-1.59
63900	0.2475	-1.59
64000	0.2450	-1.60
64100	0.2475	-1.60
64200	0.2450	-1.60
64300	0.2450	-1.60
64400	0.2450	-1.60
64500	0.2450	-1.60
64600	0.2450	-1.60
64700	0.2450	-1.60
64800	0.2450	-1.60
64900	0.2475	-1.60
65000	0.2500	-1.60
65100	0.2500	-1.60
65200	0.2525	-1.60
65300	0.2550	-1.60
65400	0.2550	-1.60
65500	0.2550	-1.60
65600	0.2550	-1.60
65700	0.2550	-1.60
65800	0.2550	-1.60
65900	0.2575	-1.60
66000	0.2575	-1.60
66100	0.2600	-1.59
66200	0.2600	-1.59
66300	0.2625	-1.59
66400	0.2650	-1.59
66500	0.2675	-1.59
66600	0.2675	-1.59
66700	0.2700	-1.59
66800	0.2725	-1.59
66900	0.2750	-1.59
67000	0.2750	-1.59
67100	0.2775	-1.59
67200	0.2750	-1.59
67300	0.2750	-1.59
67400	0.2750	-1.59
67500	0.2725	-1.58
67600	0.2725	-1.58
67700	0.2700	-1.59
67800	0.2675	-1.59
67900	0.2650	-1.59
68000	0.2650	-1.59
68100	0.2625	-1.59
68200	0.2625	-1.59
68300	0.2625	-1.58
68400	0.2600	-1.58
68500	0.2575	-1.59
68600	0.2575	-1.59
68700	0.2550	-1.59
68800	0.2525	-1.59
68900	0.2525	-1.59
69000	0.2500	-1.59
69100	0.2500	-1.59
69200	0.2475	-1.59
69300	0.2475	-1.59
69400	0.2450	-1.59
69500	0.2450	-1.60
69600	0.2450	-1.60
69700	0.2425	-1.60
69800	0.2425	-1.60
69900	0.2400	-1.60
70000	0.2400	-1.60
70100	0.2375	-1.60
70200	0.2375	-1.60
70300	0.2375	-1.60
70400	0.2350	-1.60
70500	0.2350	-1.60
70600	0.2350	-1.60
70700	0.2350	-1.60
70800	0.2350	-1.60
70900	0.2350	-1.60
71000	0.2350	-1.60
71100	0.2350	-1.60
71200	0.2350	-1.60
71300	0.2350	-1.60
71400	0.2375	-1.60
71500	0.2375	-1.60
71600	0.2375	-1.60
71700	0.2375	-1.60
71800	0.2375	-1.60
71900	0.2375	-1.60
72000	0.2375	-1.60
72100	0.2375	-1.60
72200	0.2375	-1.60
72300	0.2400	-1.60
72400	0.2400	-1.60
72500	0.2400	-1.60
72600	0.2375	-1.60
72700	0.2350	-1.60
72800	0.2350	-1.59
72900	0.2350	-1.59
73000	0.2350	-1.59
73100	0.2350	-1.59
73200	0.2375	-1.59
73300	0.2400	-1.59
73400	0.2400	-1.59
73500	0.2425	-1.59
73600	0.2425	-1.59
73700	0.2425	-1.59
73800	0.2450	-1.59
73900	0.2450	-1.59
74000	0.2475	-1.59
74100	0.2475	-1.59
74200	0.2500	-1.59
74300	0.2500	-1.59
74400	0.2500	-1.59
74500	0.2500	-1.59
74600	0.2475	-1.59
74700	0.2475	-1.59
74800	0.2475	-1.59
74900	0.2475	-1.59
75000	0.2475	-1.59
75100	0.2475	-1.59
75200	0.2475	-1.59
75300	0.2475	-1.59
75400	0.2475	-1.59
75500	0.2450	-1.59
75600	0.2450	-1.60
75700	0.2450	-1.60
75800	0.2450	-1.60
75900	0.2450	-1.60
76000	0.2450	-1.60
76100	0.2450	-1.60
76200	0.2450	-1.60
76300	0.2450	-1.60
76400	0.2450	-1.60
76500	0.2450	-1.60
76600	0.2425	-1.60
76700	0.2425	-1.60
76800	0.2425	-1.60
76900	0.2425	-1.60
77000	0.2425	-1.60
77100	0.2450	-1.59
77200	0.2450	-1.59
77300	0.2475	-1.59
77400	0.2475	-1.59
77500	0.2475	-1.59
77600	0.2475	-1.59
77700	0.2500	-1.59
77800	0.2500	-1.59
77900	0.2525	-1.59
78000	0.2550	-1.58
78100	0.2550	-1.58
78200	0.2575	-1.58
78300	0.2600	-1.58
78400	0.2625	-1.58
78500	0.2650	-1.58
78600	0.2650	-1.58
78700	0.2650	-1.58
78800	0.2675	-1.58
78900	0.2675	-1.58
79000	0.2675	-1.58
79100	0.2675	-1.58
79200	0.2675	-1.58
79300	0.2650	-1.58
79400	0.2675	-1.58
79500	0.2675	-1.58
79600	0.2675	-1.58
79700	0.2700	-1.58
79800	0.2700	-1.58
79900	0.2700	-1.58
80000	0.2700	-1.59
80100	0.2700	-1.59
80200	0.2675	-1.59
80300	0.2675	-1.59
80400	0.2675	-1.59
80500	0.2675	-1.59
80600	0.2700	-1.59
80700	0.2725	-1.59
80800	0.2750	-1.59
80900	0.2750	-1.60
81000	0.2750	-1.60
81100	0.2725	-1.59
81200	0.2700	-1.59
81300	0.2700	-1.59
81400	0.2675	-1.59
81500	0.2650	-1.59
81600	0.2625	-1.59
81700	0.2625	-1.59
81800	0.2600	-1.59
81900	0.2600	-1.59
82000	0.2575	-1.60
82100	0.2575	-1.60
82200	0.2575	-1.60
82300	0.2575	-1.60
82400	0.2600	-1.60
82500	0.2625	-1.60
82600	0.2625	-1.59
82700	0.2650	-1.59
82800	0.2675	-1.59
82900	0.2675	-1.59
83000	0.2675	-1.59
83100	0.2675	-1.59
83200	0.2650	-1.59
83300	0.2650	-1.59
83400	0.2650	-1.59
83500	0.2650	-1.59
83600	0.2625	-1.60
83700	0.2625	-1.60
83800	0.2625	-1.60
83900	0.2600	-1.60
84000	0.2600	-1.60
84100	0.2575	-1.60
84200	0.2550	-1.60
84300	0.2550	-1.60
84400	0.2525	-1.60
84500	0.2475	-1.60
84600	0.2475	-1.60
84700	0.2450	-1.60
84800	0.2425	-1.60
84900	0.2425	-1.59
85000	0.2450	-1.59
85100	0.2450	-1.59
85200	0.2450	-1.59
85300	0.2450	-1.59
85400	0.2450	-1.59
85500	0.2425	-1.59
85600	0.2400	-1.59
85700	0.2375	-1.58
85800	0.2350	-1.58
85900	0.2350	-1.58
86000	0.2350	-1.58
86100	0.2350	-1.58
86200	0.2375	-1.58
86300	0.2375	-1.58
86400	0.2400	-1.58
86500	0.2400	-1.58
86600	0.2425	-1.58
86700	0.2425	-1.57
86800	0.2450	-1.57
86900	0.2450	-1.57
87000	0.2450	-1.57
87100	0.2450	-1.57
87200	0.2475	-1.57
87300	0.2500	-1.57
87400	0.2500	-1.57
87500	0.2525	-1.56
87600	0.2550	-1.56
87700	0.2550	-1.56
87800	0.2575	-1.56
87900	0.2575	-1.56
88000	0.2600	-1.56
88100	0.2600	-1.56
88200	0.2625	-1.56
88300	0.2625	-1.56
88400	0.2650	-1.56
88500	0.2650	-1.56
88600	0.2675	-1.56
88700	0.2675	-1.56
88800	0.2700	-1.55
88900	0.2700	-1.55
89000	0.2700	-1.55
89100	0.2700	-1.55
89200	0.2675	-1.55
89300	0.2675	-1.55
89400	0.2675	-1.55
89500	0.2675	-1.55
89600	0.2675	-1.55
89700	0.2675	-1.55
89800	0.2675	-1.55
89900	0.2675	-1.55
90000	0.2675	-1.55
90100	0.2700	-1.55
90200	0.2675	-1.55
90300	0.2675	-1.56
90400	0.2675	-1.56
90500	0.2675	-1.56
90600	0.2675	-1.56
90700	0.2675	-1.56
90800	0.2675	-1.56
90900	0.2675	-1.56
91000	0.2675	-1.56
91100	0.2675	-1.56
91200	0.2650	-1.57
91300	0.2650	-1.57
91400	0.2650	-1.57
91500	0.2625	-1.58
91600	0.2625	-1.58
91700	0.2625	-1.58
91800	0.2625	-1.58
91900	0.2625	-1.58
92000	0.2650	-1.58
92100	0.2650	-1.58
92200	0.2675	-1.58
92300	0.2675	-1.58
92400	0.2675	-1.58
92500	0.2675	-1.58
92600	0.2675	-1.58
92700	0.2650	-1.58
92800	0.2625	-1.59
92900	0.2625	-1.59
93000	0.2600	-1.59
93100	0.2600	-1.59
93200	0.2600	-1.60
93300	0.2600	-1.60
93400	0.2600	-1.60
93500	0.2600	-1.60
93600	0.2575	-1.60
93700	0.2575	-1.60
93800	0.2575	-1.60
93900	0.2575	-1.60
94000	0.2550	-1.60
94100	0.2550	-1.60
94200	0.2525	-1.60
94300	0.2500	-1.60
94400	0.2475	-1.60
94500	0.2475	-1.60
94600	0.2450	-1.60
94700	0.2425	-1.60
94800	0.2400	-1.60
94900	0.2375	-1.60
95000	0.2375	-1.60
95100	0.2350	-1.60
95200	0.2325	-1.60
95300	0.2300	-1.60
95400	0.2275	-1.60
95500	0.2275	-1.60
95600	0.2250	-1.60
95700	0.2225	-1.60
95800	0.2175	-1.60
95900	0.2150	-1.60
96000	0.2125	-1.60
96100	0.2100	-1.60
96200	0.2050	-1.59
96300	0.2025	-1.59
96400	0.2000	-1.59
96500	0.1975	-1.59
96600	0.1950	-1.59
96700	0.1925	-1.58
96800	0.1900	-1.58
96900	0.1875	-1.58
97000	0.1825	-1.57
97100	0.1800	-1.57
97200	0.1775	-1.57
97300	0.1750	-1.56
97400	0.1725	-1.56
97500	0.1700	-1.55
97600	0.1700	-1.55
97700	0.1675	-1.55
97800	0.1675	-1.55
97900	0.1650	-1.55
98000	0.1650	-1.55
98100	0.1625	-1.54
98200	0.1600	-1.54
98300	0.1600	-1.54
98400	0.1575	-1.53
98500	0.1575	-1.53
98600	0.1575	-1.53
98700	0.1575	-1.53
98800	0.1575	-1.53
98900	0.1600	-1.53
99000	0.1600	-1.53
99100	0.1600	-1.53
99200	0.1625	-1.54
99300	0.1625	-1.54
99400	0.1650	-1.54
99500	0.1650	-1.54
99600	0.1675	-1.54
99700	0.1675	-1.55
99800	0.1675	-1.55
99900	0.1675	-1.55
100000	0.1675	-1.55
100100	0.1675	-1.55
100200	0.1675	-1.55
100300	0.1650	-1.55
100400	0.1650	-1.54
100500	0.1650	-1.54
100600	0.1650	-1.54
100700	0.1650	-1.54
100800	0.1625	-1.54
100900	0.1625	-1.54
101000	0.1625	-1.54
101100	0.1625	-1.54
101200	0.1625	-1.53
101300	0.1625	-1.54
101400	0.1675	-1.54
101500	0.1700	-1.55
101600	0.1725	-1.55
101700	0.1750	-1.55
101800	0.1775	-1.56
101900	0.1825	-1.56
102000	0.1850	-1.57
102100	0.1900	-1.57
102200	0.1950	-1.57
102300	0.2000	-1.58
102400	0.2025	-1.58
102500	0.2050	-1.58
102600	0.2075	-1.58
102700	0.2100	-1.58
102800	0.2125	-1.58
102900	0.2175	-1.57
103000	0.2200	-1.57
103100	0.2225	-1.57
103200	0.2275	-1.57
103300	0.2325	-1.57
103400	0.2400	-1.57
103500	0.2500	-1.57
103600	0.2625	-1.57
103700	0.2600	-1.57
103800	0.2550	-1.57
103900	0.2475	-1.57
104000	0.2450	-1.57
104100	0.2425	-1.57
104200	0.2375	-1.57
104300	0.2350	-1.57
104400	0.2325	-1.57
104500	0.2300	-1.57
104600	0.2250	-1.57
104700	0.2225	-1.57
104800	0.2200	-1.57
104900	0.2150	-1.57
105000	0.2125	-1.57
105100	0.2100	-1.57
105200	0.2050	-1.57
105300	0.2025	-1.57
105400	0.2000	-1.57
105500	0.1950	-1.57
105600	0.1925	-1.56
105700	0.1900	-1.56
105800	0.1875	-1.56
105900	0.1850	-1.56
106000	0.1800	-1.56
106100	0.1775	-1.56
106200	0.1750	-1.56
106300	0.1725	-1.55
106400	0.1675	-1.55
106500	0.1700	-1.56
106600	0.1700	-1.56
106700	0.1700	-1.56
106800	0.1725	-1.56
106900	0.1725	-1.57
107000	0.1725	-1.57
107100	0.1700	-1.57
107200	0.1725	-1.57
107300	0.1725	-1.58
107400	0.1725	-1.58
107500	0.1750	-1.58
107600	0.1750	-1.58
107700	0.1750	-1.58
107800	0.1775	-1.58
107900	0.1775	-1.59
108000	0.1800	-1.59
108100	0.1800	-1.59
108200	0.1825	-1.59
108300	0.1825	-1.59
108400	0.1850	-1.59
108500	0.1850	-1.59
108600	0.1875	-1.59
108700	0.1875	-1.59
108800	0.1900	-1.59
108900	0.1925	-1.59
109000	0.1950	-1.59
109100	0.1950	-1.60
109200	0.1950	-1.60
109300	0.1925	-1.60
109400	0.1925	-1.60
109500	0.1925	-1.60
109600	0.1925	-1.60
109700	0.1900	-1.59
109800	0.1875	-1.59
109900	0.1875	-1.59
110000	0.1850	-1.59
110100	0.1850	-1.59
110200	0.1825	-1.59
110300	0.1825	-1.59
110400	0.1800	-1.58
110500	0.1800	-1.58
110600	0.1775	-1.58
110700	0.1775	-1.58
110800	0.1750	-1.57
110900	0.1750	-1.57
111000	0.1750	-1.57
111100	0.1750	-1.57
111200	0.1775	-1.57
111300	0.1775	-1.57
111400	0.1775	-1.57
111500	0.1800	-1.57
111600	0.1800	-1.57
111700	0.1825	-1.57
111800	0.1825	-1.57
111900	0.1825	-1.57
112000	0.1825	-1.57
112100	0.1850	-1.57
112200	0.1850	-1.57
112300	0.1850	-1.58
112400	0.1875	-1.58
112500	0.1875	-1.58
112600	0.1875	-1.58
112700	0.1875	-1.58
112800	0.1900	-1.58
112900	0.1900	-1.58
113000	0.1900	-1.58
113100	0.1900	-1.58
113200	0.1925	-1.58
113300	0.1950	-1.58
113400	0.1950	-1.58
113500	0.1975	-1.58
113600	0.1975	-1.59
113700	0.2000	-1.59
113800	0.2000	-1.59
113900	0.2000	-1.59
114000	0.2025	-1.59
114100	0.2025	-1.59
114200	0.2050	-1.59
114300	0.2050	-1.59
114400	0.2075	-1.59
114500	0.2100	-1.59
114600	0.2125	-1.59
114700	0.2100	-1.59
114800	0.2100	-1.59
114900	0.2075	-1.59
115000	0.2050	-1.59
115100	0.2050	-1.59
115200	0.2025	-1.59
115300	0.2025	-1.59
115400	0.2000	-1.59
115500	0.2000	-1.59
115600	0.1975	-1.59
115700	0.1975	-1.59
115800	0.1950	-1.59
115900	0.1950	-1.59
116000	0.1925	-1.59
116100	0.1925	-1.59
116200	0.1900	-1.59
116300	0.1900	-1.59
116400	0.1900	-1.59
116500	0.1900	-1.59
116600	0.1925	-1.59
116700	0.1925	-1.59
116800	0.1925	-1.60
116900	0.1925	-1.60
117000	0.1950	-1.60
117100	0.1950	-1.60
117200	0.1975	-1.60
117300	0.2000	-1.60
117400	0.2000	-1.60
117500	0.2025	-1.60
117600	0.2025	-1.60
117700	0.2025	-1.60
117800	0.2050	-1.60
117900	0.2050	-1.60
118000	0.2050	-1.60
118100	0.2050	-1.60
118200	0.2075	-1.60
118300	0.2075	-1.60
118400	0.2075	-1.60
118500	0.2100	-1.60
118600	0.2100	-1.60
118700	0.2100	-1.60
118800	0.2125	-1.60
118900	0.2125	-1.60
119000	0.2150	-1.60
119100	0.2150	-1.60
119200	0.2150	-1.60
119300	0.2150	-1.60
119400	0.2175	-1.60
119500	0.2175	-1.60
119600	0.2175	-1.60
119700	0.2200	-1.60
119800	0.2200	-1.60
119900	0.2225	-1.60
120000	0.2225	-1.60
120100	0.2250	-1.60
120200	0.2250	-1.60
120300	0.2275	-1.60
120400	0.2275	-1.60
120500	0.2300	-1.60
120600	0.2300	-1.60
120700	0.2325	-1.60
120800	0.2325	-1.60
120900	0.2325	-1.60
121000	0.2325	-1.60
121100	0.2325	-1.60
121200	0.2300	-1.60
121300	0.2300	-1.60
121400	0.2275	-1.60
121500	0.2275	-1.60
121600	0.2250	-1.60
121700	0.2250	-1.60
121800	0.2250	-1.60
121900	0.2225	-1.60
122000	0.2225	-1.60
122100	0.2200	-1.60
122200	0.2200	-1.60
122300	0.2175	-1.60
122400	0.2175	-1.60
122500	0.2150	-1.60
122600	0.2125	-1.60
122700	0.2125	-1.60
122800	0.2100	-1.60
122900	0.2100	-1.60
123000	0.2075	-1.60
123100	0.2075	-1.60
123200	0.2050	-1.60
123300	0.2050	-1.60
123400	0.2025	-1.59
123500	0.2025	-1.59
123600	0.2000	-1.59
123700	0.2000	-1.59
123800	0.2000	-1.59
123900	0.2000	-1.59
124000	0.2000	-1.59
124100	0.2000	-1.59
124200	0.2000	-1.59
124300	0.2000	-1.59
124400	0.2000	-1.59
124500	0.2000	-1.59
124600	0.2000	-1.59
124700	0.2000	-1.59
124800	0.2025	-1.59
124900	0.2025	-1.59
125000	0.2025	-1.59
125100	0.2025	-1.59
125200	0.2025	-1.59
125300	0.2025	-1.59
125400	0.2025	-1.59
125500	0.2025	-1.59
125600	0.2025	-1.59
125700	0.2025	-1.59
125800	0.2025	-1.59
125900	0.2000	-1.59
126000	0.2000	-1.59
126100	0.1975	-1.59
126200	0.1975	-1.59
126300	0.1975	-1.58
126400	0.1950	-1.58
126500	0.1925	-1.58
126600	0.1900	-1.57
126700	0.1850	-1.57
126800	0.1800	-1.55
126900	0.1750	-1.54
127000	0.1675	-1.52
127100	0.1600	-1.49
127200	0.1525	-1.46
127300	0.1450	-1.41
127400	0.1200	-1.37
127500	0.1275	-1.40
127600	0.1325	-1.42
127700	0.1375	-1.44
127800	0.1425	-1.46
127900	0.1475	-1.47
128000	0.1500	-1.48
128100	0.1525	-1.49
128200	0.1550	-1.50
128300	0.1575	-1.51
128400	0.1600	-1.51
128500	0.1625	-1.52
128600	0.1650	-1.53
128700	0.1650	-1.53
128800	0.1675	-1.54
128900	0.1700	-1.54
129000	0.1700	-1.55
129100	0.1725	-1.55
129200	0.1750	-1.55
129300	0.1750	-1.56
129400	0.1775	-1.56
129500	0.1800	-1.56
129600	0.1800	-1.57
129700	0.1825	-1.57
129800	0.1850	-1.57
129900	0.1850	-1.57
130000	0.1850	-1.57
130100	0.1850	-1.57
130200	0.1850	-1.57
130300	0.1850	-1.57
130400	0.1850	-1.57
130500	0.1875	-1.57
130600	0.1875	-1.57
130700	0.1875	-1.57
130800	0.1900	-1.58
130900	0.1900	-1.58
131000	0.1925	-1.58
131100	0.1925	-1.58
131200	0.1950	-1.58
131300	0.1975	-1.58
131400	0.1975	-1.58
131500	0.1975	-1.58
131600	0.2000	-1.58
131700	0.2025	-1.58
131800	0.2050	-1.58
131900	0.2075	-1.58
132000	0.2100	-1.58
132100	0.2125	-1.58
132200	0.2150	-1.58
132300	0.2150	-1.58
132400	0.2175	-1.58
132500	0.2200	-1.58
132600	0.2200	-1.59
132700	0.2175	-1.59
132800	0.2175	-1.59
132900	0.2175	-1.59
133000	0.2150	-1.59
133100	0.2150	-1.59
133200	0.2150	-1.59
133300	0.2150	-1.59
133400	0.2125	-1.59
133500	0.2125	-1.59
133600	0.2100	-1.59
133700	0.2100	-1.59
133800	0.2100	-1.59
133900	0.2100	-1.59
134000	0.2100	-1.59
134100	0.2100	-1.59
134200	0.2100	-1.59
134300	0.2100	-1.59
134400	0.2100	-1.59
134500	0.2100	-1.59
134600	0.2125	-1.59
134700	0.2125	-1.59
134800	0.2150	-1.59
134900	0.2175	-1.59
135000	0.2175	-1.59
135100	0.2175	-1.59
135200	0.2175	-1.59
135300	0.2175	-1.59
135400	0.2175	-1.59
135500	0.2175	-1.59
135600	0.2175	-1.59
135700	0.2175	-1.59
135800	0.2175	-1.59
135900	0.2175	-1.59
136000	0.2175	-1.59
136100	0.2175	-1.59
136200	0.2175	-1.59
136300	0.2175	-1.59
136400	0.2150	-1.59
136500	0.2150	-1.59
136600	0.2150	-1.59
136700	0.2150	-1.59
136800	0.2150	-1.59
136900	0.2150	-1.59
137000	0.2150	-1.59
137100	0.2150	-1.59
137200	0.2150	-1.59
137300	0.2150	-1.59
137400	0.2125	-1.59
137500	0.2125	-1.59
137600	0.2125	-1.59
137700	0.2125	-1.59
137800	0.2125	-1.59
137900	0.2125	-1.59
138000	0.2100	-1.59
138100	0.2100	-1.59
138200	0.2100	-1.59
138300	0.2100	-1.59
138400	0.2100	-1.59
138500	0.2100	-1.59
138600	0.2100	-1.59
138700	0.2075	-1.59
138800	0.2100	-1.59
138900	0.2125	-1.59
139000	0.2150	-1.59
139100	0.2150	-1.59
139200	0.2150	-1.59
139300	0.2150	-1.59
139400	0.2150	-1.58
139500	0.2150	-1.58
139600	0.2150	-1.58
139700	0.2150	-1.58
139800	0.2175	-1.58
139900	0.2175	-1.58
140000	0.2175	-1.59
140100	0.2175	-1.59
140200	0.2200	-1.59
140300	0.2200	-1.59
140400	0.2200	-1.59
140500	0.2225	-1.59
140600	0.2225	-1.59
140700	0.2250	-1.60
140800	0.2250	-1.60
140900	0.2225	-1.60
141000	0.2225	-1.60
141100	0.2225	-1.60
141200	0.2225	-1.60
141300	0.2225	-1.60
141400	0.2200	-1.60
141500	0.2200	-1.60
141600	0.2200	-1.60
141700	0.2200	-1.60
141800	0.2175	-1.60
141900	0.2175	-1.60
142000	0.2175	-1.60
142100	0.2175	-1.60
142200	0.2175	-1.60
142300	0.2175	-1.60
142400	0.2175	-1.60
142500	0.2200	-1.60
142600	0.2200	-1.59
142700	0.2200	-1.59
142800	0.2175	-1.59
142900	0.2175	-1.59
143000	0.2175	-1.59
143100	0.2175	-1.59
143200	0.2175	-1.59
143300	0.2175	-1.59
143400	0.2175	-1.59
143500	0.2175	-1.59
143600	0.2175	-1.59
143700	0.2175	-1.59
143800	0.2175	-1.59
143900	0.2150	-1.59
144000	0.2150	-1.59
144100	0.2150	-1.59
144200	0.2150	-1.59
144300	0.2125	-1.59
144400	0.2125	-1.59
144500	0.2100	-1.59
144600	0.2100	-1.59
144700	0.2100	-1.59
144800	0.2075	-1.59
144900	0.2075	-1.58
145000	0.2050	-1.58
145100	0.2075	-1.58
145200	0.2100	-1.58
145300	0.2100	-1.58
145400	0.2125	-1.58
145500	0.2125	-1.58
145600	0.2125	-1.58
145700	0.2125	-1.58
145800	0.2125	-1.59
145900	0.2150	-1.59
146000	0.2150	-1.59
146100	0.2150	-1.59
146200	0.2175	-1.59
146300	0.2175	-1.59
146400	0.2200	-1.59
146500	0.2175	-1.59
146600	0.2175	-1.59
146700	0.2175	-1.59
146800	0.2150	-1.59
146900	0.2125	-1.59
147000	0.2125	-1.59
147100	0.2100	-1.58
147200	0.2075	-1.58
147300	0.2050	-1.58
147400	0.2025	-1.58
147500	0.2025	-1.58
147600	0.2000	-1.58
147700	0.2000	-1.58
147800	0.2000	-1.58
147900	0.1975	-1.58
148000	0.1975	-1.58
148100	0.1975	-1.58
148200	0.1975	-1.58
148300	0.2000	-1.58
148400	0.2000	-1.58
148500	0.2000	-1.58
148600	0.2025	-1.58
148700	0.2025	-1.58
148800	0.2025	-1.58
148900	0.2050	-1.58
149000	0.2050	-1.58
149100	0.2050	-1.58
149200	0.2050	-1.58
149300	0.2075	-1.58
149400	0.2075	-1.58
149500	0.2100	-1.58
149600	0.2100	-1.58
149700	0.2125	-1.58
149800	0.2125	-1.58
149900	0.2150	-1.58
150000	0.2175	-1.58
150100	0.2200	-1.58
150200	0.2200	-1.59
150300	0.2225	-1.59
150400	0.2225	-1.59
150500	0.2250	-1.59
150600	0.2250	-1.59
150700	0.2250	-1.59
150800	0.2250	-1.59
150900	0.2250	-1.59
151000	0.2250	-1.59
151100	0.2275	-1.59
151200	0.2275	-1.59
151300	0.2275	-1.59
151400	0.2275	-1.59
151500	0.2275	-1.59
151600	0.2300	-1.59
151700	0.2300	-1.59
151800	0.2300	-1.59
151900	0.2275	-1.59
152000	0.2275	-1.59
152100	0.2275	-1.59
152200	0.2300	-1.59
152300	0.2300	-1.59
152400	0.2300	-1.59
152500	0.2300	-1.59
152600	0.2300	-1.59
152700	0.2300	-1.59
152800	0.2300	-1.59
152900	0.2300	-1.59
153000	0.2300	-1.59
153100	0.2300	-1.59
153200	0.2300	-1.59
153300	0.2300	-1.59
153400	0.2275	-1.59
153500	0.2275	-1.59
153600	0.2275	-1.59
153700	0.2275	-1.59
153800	0.2300	-1.59
153900	0.2300	-1.60
154000	0.2300	-1.60
154100	0.2300	-1.60
154200	0.2325	-1.60
154300	0.2325	-1.60
154400	0.2325	-1.60
154500	0.2325	-1.60
154600	0.2350	-1.60
154700	0.2325	-1.60
154800	0.2325	-1.60
154900	0.2325	-1.60
155000	0.2325	-1.60
155100	0.2300	-1.60
155200	0.2300	-1.60
155300	0.2300	-1.60
155400	0.2300	-1.60
155500	0.2300	-1.60
155600	0.2275	-1.59
155700	0.2275	-1.59
155800	0.2275	-1.59
155900	0.2275	-1.59
156000	0.2275	-1.59
156100	0.2275	-1.59
156200	0.2250	-1.59
156300	0.2250	-1.59
156400	0.2250	-1.59
156500	0.2250	-1.59
156600	0.2250	-1.59
156700	0.2250	-1.59
156800	0.2250	-1.59
156900	0.2250	-1.59
157000	0.2250	-1.59
157100	0.2225	-1.59
157200	0.2225	-1.59
157300	0.2200	-1.59
157400	0.2200	-1.59
157500	0.2175	-1.59
157600	0.2175	-1.59
157700	0.2150	-1.59
157800	0.2150	-1.59
157900	0.2125	-1.59
158000	0.2125	-1.59
158100	0.2100	-1.59
158200	0.2100	-1.59
158300	0.2100	-1.58
158400	0.2075	-1.58
158500	0.2075	-1.58
158600	0.2125	-1.59
158700	0.2150	-1.59
158800	0.2175	-1.59
158900	0.2175	-1.59
159000	0.2200	-1.59
159100	0.2200	-1.59
159200	0.2225	-1.59
159300	0.2225	-1.59
159400	0.2225	-1.59
159500	0.2250	-1.59
159600	0.2250	-1.59
159700	0.2250	-1.59
159800	0.2250	-1.59
159900	0.2250	-1.59
160000	0.2250	-1.59
160100	0.2275	-1.59
160200	0.2275	-1.59
160300	0.2275	-1.60
160400	0.2275	-1.60
160500	0.2275	-1.60
160600	0.2275	-1.60
160700	0.2275	-1.60
160800	0.2250	-1.60
160900	0.2250	-1.60
161000	0.2250	-1.60
161100	0.2225	-1.60
161200	0.2200	-1.60
161300	0.2200	-1.60
161400	0.2175	-1.60
161500	0.2175	-1.60
161600	0.2150	-1.60
161700	0.2150	-1.60
161800	0.2150	-1.60
161900	0.2125	-1.60
162000	0.2125	-1.60
162100	0.2125	-1.60
162200	0.2100	-1.60
162300	0.2100	-1.60
162400	0.2100	-1.60
162500	0.2075	-1.59
162600	0.2075	-1.59
162700	0.2075	-1.59
162800	0.2050	-1.59
162900	0.2050	-1.59
163000	0.2025	-1.59
163100	0.2025	-1.59
163200	0.2000	-1.59
163300	0.2000	-1.59
163400	0.2000	-1.59
163500	0.2000	-1.59
163600	0.2000	-1.60
163700	0.2025	-1.60
163800	0.2050	-1.59
163900	0.2050	-1.59
164000	0.2075	-1.59
164100	0.2100	-1.60
164200	0.2100	-1.60
164300	0.2125	-1.60
164400	0.2150	-1.60
164500	0.2200	-1.60
164600	0.2225	-1.60
164700	0.2250	-1.60
164800	0.2275	-1.60
164900	0.2300	-1.60
165000	0.2325	-1.60
165100	0.2350	-1.60
165200	0.2375	-1.60
165300	0.2400	-1.60
165400	0.2400	-1.60
165500	0.2425	-1.60
165600	0.2450	-1.60
165700	0.2475	-1.60
165800	0.2525	-1.60
165900	0.2550	-1.60
166000	0.2575	-1.60
166100	0.2600	-1.60
166200	0.2625	-1.60
166300	0.2675	-1.60
166400	0.2700	-1.60
166500	0.2725	-1.60
166600	0.2750	-1.60
166700	0.2775	-1.59
166800	0.2800	-1.59
166900	0.2850	-1.59
167000	0.2875	-1.59
167100	0.2900	-1.59
167200	0.2950	-1.58
167300	0.2950	-1.58
167400	0.2975	-1.58
167500	0.3000	-1.58
167600	0.3025	-1.58
167700	0.3050	-1.58
167800	0.3025	-1.58
167900	0.3025	-1.59
168000	0.3025	-1.59
168100	0.3025	-1.59
168200	0.3025	-1.59
168300	0.3025	-1.59
168400	0.3025	-1.59
168500	0.3025	-1.59
168600	0.3025	-1.59
168700	0.3025	-1.59
168800	0.3025	-1.59
168900	0.3025	-1.59
169000	0.3025	-1.59
169100	0.3000	-1.59
169200	0.3000	-1.59
169300	0.3025	-1.59
169400	0.3050	-1.59
169500	0.3075	-1.59
169600	0.3075	-1.59
169700	0.3125	-1.59
169800	0.3150	-1.59
169900	0.3175	-1.58
170000	0.3225	-1.58
170100	0.3275	-1.58
170200	0.3325	-1.58
170300	0.3375	-1.58
170400	0.3400	-1.58
170500	0.3400	-1.57
170600	0.3400	-1.57
170700	0.3425	-1.57
170800	0.3425	-1.57
170900	0.3425	-1.57
171000	0.3425	-1.56
171100	0.3425	-1.56
171200	0.3425	-1.56
171300	0.3425	-1.56
171400	0.3425	-1.56
171500	0.3450	-1.56
171600	0.3450	-1.56
171700	0.3450	-1.56
171800	0.3475	-1.56
171900	0.3475	-1.56
172000	0.3450	-1.56
172100	0.3400	-1.56
172200	0.3375	-1.56
172300	0.3350	-1.56
172400	0.3325	-1.56
172500	0.3275	-1.56
172600	0.3250	-1.56
172700	0.3225	-1.56
172800	0.3200	-1.56
172900	0.3175	-1.56
173000	0.3150	-1.56
173100	0.3125	-1.56
173200	0.3125	-1.57
173300	0.3125	-1.57
173400	0.3100	-1.57
173500	0.3100	-1.57
173600	0.3075	-1.57
173700	0.3075	-1.57
173800	0.3050	-1.57
173900	0.3050	-1.57
174000	0.3050	-1.58
174100	0.3050	-1.58
174200	0.3075	-1.58
174300	0.3075	-1.58
174400	0.3100	-1.58
174500	0.3125	-1.58
174600	0.3150	-1.58
174700	0.3175	-1.58
174800	0.3200	-1.58
174900	0.3225	-1.58
175000	0.3250	-1.58
175100	0.3275	-1.58
175200	0.3275	-1.58
175300	0.3250	-1.58
175400	0.3225	-1.58
175500	0.3175	-1.58
175600	0.3150	-1.58
175700	0.3125	-1.58
175800	0.3075	-1.58
175900	0.3050	-1.58
176000	0.3025	-1.58
176100	0.3025	-1.58
176200	0.3000	-1.58
176300	0.2975	-1.58
176400	0.2975	-1.57
176500	0.2975	-1.57
176600	0.2975	-1.57
176700	0.2950	-1.57
176800	0.2950	-1.57
176900	0.2950	-1.57
177000	0.2950	-1.57
177100	0.2950	-1.57
177200	0.2975	-1.57
177300	0.2975	-1.57
177400	0.2975	-1.57
177500	0.2975	-1.57
177600	0.2975	-1.57
177700	0.2975	-1.57
177800	0.2975	-1.58
177900	0.2950	-1.58
178000	0.2950	-1.58
178100	0.2950	-1.58
178200	0.2950	-1.58
178300	0.2925	-1.58
178400	0.2925	-1.58
178500	0.2925	-1.59
178600	0.2925	-1.59
178700	0.2925	-1.59
178800	0.2950	-1.59
178900	0.2950	-1.59
179000	0.2950	-1.58
179100	0.2975	-1.58
179200	0.2975	-1.58
179300	0.2975	-1.58
179400	0.3000	-1.58
179500	0.3000	-1.58
179600	0.3000	-1.58
179700	0.3025	-1.58
179800	0.3025	-1.58
179900	0.3025	-1.58
180000	0.3025	-1.58
180100	0.3025	-1.58
180200	0.3050	-1.58
180300	0.3050	-1.58
180400	0.3050	-1.58
180500	0.3050	-1.58
180600	0.3050	-1.58
180700	0.3050	-1.58
180800	0.3050	-1.58
180900	0.3050	-1.58
181000	0.3050	-1.58
181100	0.3050	-1.58
181200	0.3075	-1.58
181300	0.3075	-1.58
181400	0.3075	-1.58
181500	0.3075	-1.58
181600	0.3100	-1.57
181700	0.3100	-1.57
181800	0.3100	-1.57
181900	0.3100	-1.57
182000	0.3100	-1.57
182100	0.3100	-1.57
182200	0.3100	-1.57
182300	0.3100	-1.57
182400	0.3100	-1.57
182500	0.3100	-1.57
182600	0.3100	-1.57
182700	0.3100	-1.57
182800	0.3100	-1.57
182900	0.3075	-1.57
183000	0.3075	-1.57
183100	0.3075	-1.57
183200	0.3075	-1.57
183300	0.3075	-1.57
183400	0.3075	-1.57
183500	0.3075	-1.58
183600	0.3050	-1.58
183700	0.3050	-1.58
183800	0.3050	-1.58
183900	0.3050	-1.58
184000	0.3025	-1.59
184100	0.3025	-1.59
184200	0.3025	-1.59
184300	0.3025	-1.59
184400	0.3025	-1.59
184500	0.3000	-1.59
184600	0.3000	-1.59
184700	0.3000	-1.59
184800	0.3025	-1.59
184900	0.3025	-1.59
185000	0.3025	-1.59
185100	0.3050	-1.59
185200	0.3050	-1.59
185300	0.3075	-1.59
185400	0.3100	-1.59
185500	0.3125	-1.58
185600	0.3150	-1.58
185700	0.3175	-1.58
185800	0.3175	-1.58
185900	0.3200	-1.58
186000	0.3200	-1.58
186100	0.3200	-1.58
186200	0.3200	-1.57
186300	0.3200	-1.57
186400	0.3225	-1.57
186500	0.3225	-1.57
186600	0.3225	-1.57
186700	0.3225	-1.57
186800	0.3250	-1.57
186900	0.3275	-1.57
187000	0.3275	-1.57
187100	0.3275	-1.57
187200	0.3275	-1.57
187300	0.3275	-1.56
187400	0.3300	-1.56
187500	0.3300	-1.56
187600	0.3300	-1.56
187700	0.3300	-1.56
187800	0.3300	-1.55
187900	0.3300	-1.55
188000	0.3300	-1.55
188100	0.3325	-1.55
188200	0.3325	-1.54
188300	0.3325	-1.54
188400	0.3325	-1.54
188500	0.3300	-1.54
188600	0.3300	-1.54
188700	0.3300	-1.54
188800	0.3275	-1.54
188900	0.3275	-1.54
189000	0.3250	-1.54
189100	0.3250	-1.55
189200	0.3250	-1.55
189300	0.3225	-1.55
189400	0.3225	-1.55
189500	0.3225	-1.55
189600	0.3200	-1.55
189700	0.3200	-1.55
189800	0.3175	-1.55
189900	0.3150	-1.55
190000	0.3150	-1.55
190100	0.3150	-1.56
190200	0.3150	-1.56
190300	0.3125	-1.56
190400	0.3125	-1.56
190500	0.3125	-1.56
190600	0.3125	-1.56
190700	0.3125	-1.56
190800	0.3125	-1.56
190900	0.3125	-1.56
191000	0.3125	-1.56
191100	0.3125	-1.56
191200	0.3125	-1.56
191300	0.3150	-1.56
191400	0.3150	-1.55
191500	0.3150	-1.55
191600	0.3150	-1.55
191700	0.3175	-1.55
191800	0.3175	-1.55
191900	0.3175	-1.55
192000	0.3175	-1.55
192100	0.3200	-1.55
192200	0.3175	-1.55
192300	0.3175	-1.55
192400	0.3150	-1.55
192500	0.3150	-1.55
192600	0.3150	-1.55
192700	0.3125	-1.55
192800	0.3125	-1.56
192900	0.3100	-1.56
193000	0.3100	-1.56
193100	0.3075	-1.56
193200	0.3050	-1.56
193300	0.3025	-1.56
193400	0.3000	-1.56
193500	0.3000	-1.56
193600	0.2975	-1.56
193700	0.2950	-1.56
193800	0.2950	-1.56
193900	0.2950	-1.55
194000	0.2925	-1.55
194100	0.2925	-1.55
194200	0.2925	-1.55
194300	0.2925	-1.55
194400	0.2900	-1.55
194500	0.2900	-1.55
194600	0.2900	-1.55
194700	0.2875	-1.55
194800	0.2875	-1.55
194900	0.2875	-1.55
195000	0.2850	-1.55
195100	0.2850	-1.55
195200	0.2850	-1.55
195300	0.2825	-1.55
195400	0.2800	-1.56
195500	0.2775	-1.56
195600	0.2750	-1.56
195700	0.2725	-1.56
195800	0.2700	-1.56
195900	0.2650	-1.56
196000	0.2625	-1.57
196100	0.2600	-1.57
196200	0.2575	-1.57
196300	0.2550	-1.57
196400	0.2500	-1.57
196500	0.2475	-1.57
196600	0.2450	-1.57
196700	0.2425	-1.57
196800	0.2450	-1.57
196900	0.2475	-1.57
197000	0.2500	-1.57
197100	0.2525	-1.57
197200	0.2550	-1.57
197300	0.2575	-1.57
197400	0.2600	-1.57
197500	0.2625	-1.57
197600	0.2650	-1.57
197700	0.2675	-1.57
197800	0.2700	-1.57
197900	0.2700	-1.57
198000	0.2725	-1.57
198100	0.2725	-1.57
198200	0.2750	-1.57
198300	0.2750	-1.57
198400	0.2750	-1.56
198500	0.2750	-1.56
198600	0.2725	-1.56
198700	0.2675	-1.55
198800	0.2625	-1.54
198900	0.2550	-1.53
199000	0.2500	-1.52
199100	0.2425	-1.51
199200	0.2350	-1.49
199300	0.2275	-1.47
199400	0.2200	-1.45
199500	0.2125	-1.43
199600	0.2150	-1.43
199700	0.2175	-1.43
199800	0.2200	-1.44
[truncated: 8,648 more rows]
