# Supplementary material for: The genetic basis of aneuploidy tolerance in wild yeast
Source: eLife. 2020 Jan 7;9:e52063. doi: 10.7554/eLife.52063 (PMC6970514; doi:10.7554/eLife.52063)
Supplement: Figure 1—source data 1. [file elife-52063-fig1-data1.zip › A2vB2/A2vB2_n10_ch8]

Bin start (bp)	MLE allele freq.	LOD score
0	0.1650	-1.60
100	0.1650	-1.60
200	0.1650	-1.60
300	0.1650	-1.60
400	0.1650	-1.60
500	0.1650	-1.60
600	0.1650	-1.60
700	0.1650	-1.60
800	0.1650	-1.60
900	0.1675	-1.60
1000	0.1675	-1.60
1100	0.1675	-1.60
1200	0.1675	-1.60
1300	0.1675	-1.60
1400	0.1675	-1.60
1500	0.1675	-1.60
1600	0.1675	-1.60
1700	0.1675	-1.60
1800	0.1675	-1.60
1900	0.1675	-1.60
2000	0.1675	-1.60
2100	0.1675	-1.60
2200	0.1700	-1.60
2300	0.1700	-1.60
2400	0.1700	-1.60
2500	0.1700	-1.60
2600	0.1700	-1.60
2700	0.1700	-1.60
2800	0.1700	-1.60
2900	0.1700	-1.60
3000	0.1700	-1.60
3100	0.1700	-1.60
3200	0.1700	-1.60
3300	0.1700	-1.60
3400	0.1725	-1.60
3500	0.1725	-1.60
3600	0.1725	-1.60
3700	0.1725	-1.60
3800	0.1725	-1.60
3900	0.1725	-1.60
4000	0.1725	-1.60
4100	0.1725	-1.60
4200	0.1725	-1.60
4300	0.1725	-1.60
4400	0.1725	-1.60
4500	0.1725	-1.60
4600	0.1725	-1.60
4700	0.1750	-1.60
4800	0.1750	-1.60
4900	0.1750	-1.60
5000	0.1750	-1.60
5100	0.1750	-1.60
5200	0.1750	-1.60
5300	0.1750	-1.60
5400	0.1750	-1.60
5500	0.1750	-1.60
5600	0.1750	-1.60
5700	0.1750	-1.60
5800	0.1625	-1.60
5900	0.1475	-1.60
6000	0.1350	-1.60
6100	0.1225	-1.60
6200	0.1075	-1.60
6300	0.0950	-1.60
6400	0.0825	-1.60
6500	0.0700	-1.60
6600	0.0575	-1.60
6700	0.0475	-1.60
6800	0.0400	-1.60
6900	0.0325	-1.60
7000	0.0275	-1.60
7100	0.0225	-1.60
7200	0.0175	-1.60
7300	0.0125	-1.59
7400	0.0075	-1.59
7500	0.0050	-1.58
7600	0.0025	-1.56
7700	0.0025	-1.57
7800	0.0025	-1.60
7900	0.0025	-1.60
8000	0.0025	-1.60
8100	0.0025	-1.60
8200	0.0025	-1.60
8300	0.0025	-1.60
8400	0.0025	-1.60
8500	0.0025	-1.60
8600	0.0025	-1.60
8700	0.0025	-1.60
8800	0.0025	-1.60
8900	0.0025	-1.60
9000	0.0025	-1.60
9100	0.0025	-1.60
9200	0.0025	-1.60
9300	0.0025	-1.60
9400	0.0025	-1.60
9500	0.0025	-1.60
9600	0.0025	-1.60
9700	0.0025	-1.60
9800	0.0025	-1.60
9900	0.0025	-1.60
10000	0.0025	-1.60
10100	0.0025	-1.60
10200	0.0025	-1.60
10300	0.0025	-1.60
10400	0.0025	-1.60
10500	0.0025	-1.60
10600	0.0025	-1.60
10700	0.0025	-1.60
10800	0.0025	-1.60
10900	0.0025	-1.60
11000	0.0025	-1.60
11100	0.0025	-1.60
11200	0.0025	-1.60
11300	0.0025	-1.60
11400	0.0025	-1.60
11500	0.0025	-1.60
11600	0.0025	-1.60
11700	0.0025	-1.60
11800	0.0025	-1.60
11900	0.0025	-1.60
12000	0.0025	-1.60
12100	0.0025	-1.60
12200	0.0025	-1.60
12300	0.0025	-1.60
12400	0.0025	-1.60
12500	0.0025	-1.60
12600	0.0025	-1.60
12700	0.0025	-1.60
12800	0.0025	-1.60
12900	0.0025	-1.60
13000	0.0025	-1.60
13100	0.0025	-1.60
13200	0.0025	-1.60
13300	0.0100	-1.49
13400	0.0225	-1.37
13500	0.0350	-1.26
13600	0.0500	-1.16
13700	0.0675	-1.07
13800	0.0825	-1.00
13900	0.1000	-1.07
14000	0.1200	-1.30
14100	0.1375	-1.41
14200	0.1550	-1.47
14300	0.1750	-1.51
14400	0.1925	-1.53
14500	0.2125	-1.55
14600	0.2325	-1.56
14700	0.2500	-1.57
14800	0.2700	-1.58
14900	0.2900	-1.59
15000	0.2950	-1.59
15100	0.3000	-1.59
15200	0.3150	-1.60
15300	0.3325	-1.60
15400	0.3425	-1.60
15500	0.3475	-1.60
15600	0.3500	-1.60
15700	0.3475	-1.59
15800	0.3425	-1.59
15900	0.3400	-1.59
16000	0.3350	-1.59
16100	0.3175	-1.59
16200	0.2750	-1.59
16300	0.2325	-1.59
16400	0.1925	-1.59
16500	0.1525	-1.59
16600	0.1125	-1.59
16700	0.0750	-1.59
16800	0.0375	-1.59
16900	0.0525	-1.59
17000	0.0500	-1.59
17100	0.0475	-1.59
17200	0.0450	-1.59
17300	0.0425	-1.59
17400	0.0400	-1.59
17500	0.0375	-1.59
17600	0.0350	-1.59
17700	0.0325	-1.60
17800	0.0300	-1.60
17900	0.0275	-1.60
18000	0.0250	-1.60
18100	0.0225	-1.60
18200	0.0200	-1.60
18300	0.0175	-1.60
18400	0.0175	-1.60
18500	0.0150	-1.60
18600	0.0125	-1.60
18700	0.0125	-1.60
18800	0.0100	-1.60
18900	0.0100	-1.60
19000	0.0075	-1.60
19100	0.0075	-1.60
19200	0.0050	-1.60
19300	0.0050	-1.60
19400	0.0050	-1.60
19500	0.0025	-1.60
19600	0.0025	-1.60
19700	0.0025	-1.60
19800	0.0025	-1.60
19900	0.0025	-1.60
20000	0.0025	-1.60
20100	0.0025	-1.60
20200	0.0025	-1.60
20300	0.0025	-1.60
20400	0.0025	-1.60
20500	0.0025	-1.60
20600	0.0025	-1.60
20700	0.0025	-1.60
20800	0.0025	-1.60
20900	0.0025	-1.60
21000	0.0025	-1.60
21100	0.0025	-1.60
21200	0.0025	-1.60
21300	0.0025	-1.60
21400	0.0025	-1.60
21500	0.0025	-1.60
21600	0.0025	-1.60
21700	0.0025	-1.60
21800	0.0025	-1.60
21900	0.0025	-1.60
22000	0.0025	-1.60
22100	0.0025	-1.60
22200	0.0025	-1.60
22300	0.0025	-1.60
22400	0.0025	-1.60
22500	0.0025	-1.60
22600	0.0025	-1.60
22700	0.0025	-1.60
22800	0.0025	-1.60
22900	0.0025	-1.60
23000	0.0025	-1.60
23100	0.0025	-1.60
23200	0.0025	-1.60
23300	0.0025	-1.60
23400	0.0025	-1.60
23500	0.0025	-1.60
23600	0.0025	-1.60
23700	0.0025	-1.60
23800	0.0025	-1.60
23900	0.0025	-1.60
24000	0.0025	-1.60
24100	0.0025	-1.60
24200	0.0025	-1.60
24300	0.0025	-1.60
24400	0.0025	-1.60
24500	0.0025	-1.60
24600	0.0025	-1.60
24700	0.0025	-1.60
24800	0.0025	-1.60
24900	0.0025	-1.60
25000	0.0025	-1.60
25100	0.0025	-1.60
25200	0.0025	-1.60
25300	0.0025	-1.60
25400	0.0025	-1.60
25500	0.0025	-1.60
25600	0.0025	-1.60
25700	0.0025	-1.60
25800	0.0025	-1.60
25900	0.0025	-1.60
26000	0.0025	-1.60
26100	0.0025	-1.60
26200	0.0025	-1.60
26300	0.0025	-1.60
26400	0.0025	-1.60
26500	0.0025	-1.60
26600	0.0025	-1.60
26700	0.0025	-1.60
26800	0.0025	-1.60
26900	0.0025	-1.60
27000	0.0025	-1.60
27100	0.0025	-1.60
27200	0.0025	-1.60
27300	0.0025	-1.60
27400	0.0025	-1.60
27500	0.0025	-1.60
27600	0.0025	-1.60
27700	0.0025	-1.60
27800	0.0025	-1.60
27900	0.0025	-1.60
28000	0.0025	-1.60
28100	0.0025	-1.60
28200	0.0025	-1.60
28300	0.0025	-1.60
28400	0.0025	-1.60
28500	0.0025	-1.60
28600	0.0025	-1.60
28700	0.0025	-1.60
28800	0.0025	-1.60
28900	0.0025	-1.60
29000	0.0025	-1.60
29100	0.0025	-1.60
29200	0.0025	-1.60
29300	0.0025	-1.60
29400	0.0025	-1.60
29500	0.0025	-1.60
29600	0.0025	-1.60
29700	0.0025	-1.60
29800	0.0025	-1.60
29900	0.0025	-1.60
30000	0.0025	-1.60
30100	0.0025	-1.60
30200	0.0025	-1.60
30300	0.0025	-1.60
30400	0.0025	-1.60
30500	0.0025	-1.60
30600	0.0025	-1.60
30700	0.0025	-1.60
30800	0.0025	-1.60
30900	0.0025	-1.60
31000	0.0025	-1.60
31100	0.0025	-1.60
31200	0.0025	-1.60
31300	0.0025	-1.60
31400	0.0025	-1.60
31500	0.0025	-1.60
31600	0.0025	-1.60
31700	0.0025	-1.60
31800	0.0025	-1.60
31900	0.0025	-1.60
32000	0.0025	-1.60
32100	0.0025	-1.60
32200	0.0025	-1.60
32300	0.0025	-1.60
32400	0.0025	-1.60
32500	0.0025	-1.60
32600	0.0025	-1.60
32700	0.0025	-1.60
32800	0.0025	-1.60
32900	0.0025	-1.60
33000	0.0025	-1.60
33100	0.0025	-1.60
33200	0.0025	-1.60
33300	0.0025	-1.60
33400	0.0025	-1.60
33500	0.0025	-1.60
33600	0.0025	-1.60
33700	0.0025	-1.60
33800	0.0025	-1.60
33900	0.0025	-1.60
34000	0.0025	-1.60
34100	0.0025	-1.60
34200	0.0025	-1.60
34300	0.0025	-1.60
34400	0.0025	-1.60
34500	0.0025	-1.60
34600	0.0025	-1.60
34700	0.0025	-1.60
34800	0.0025	-1.60
34900	0.0025	-1.60
35000	0.0025	-1.60
35100	0.0025	-1.60
35200	0.0025	-1.60
35300	0.0025	-1.60
35400	0.0025	-1.60
35500	0.0025	-1.60
35600	0.0025	-1.60
35700	0.0025	-1.60
35800	0.0025	-1.60
35900	0.0025	-1.60
36000	0.0025	-1.60
36100	0.0025	-1.60
36200	0.0025	-1.60
36300	0.0025	-1.60
36400	0.0025	-1.60
36500	0.0025	-1.60
36600	0.0025	-1.60
36700	0.0025	-1.60
36800	0.0025	-1.60
36900	0.0025	-1.60
37000	0.0025	-1.60
37100	0.0025	-1.60
37200	0.0025	-1.60
37300	0.0025	-1.60
37400	0.0025	-1.60
37500	0.0025	-1.60
37600	0.0025	-1.60
37700	0.0025	-1.60
37800	0.0025	-1.60
37900	0.0025	-1.60
38000	0.0025	-1.60
38100	0.0025	-1.60
38200	0.0025	-1.60
38300	0.0025	-1.60
38400	0.0025	-1.60
38500	0.0025	-1.60
38600	0.0025	-1.60
38700	0.0025	-1.60
38800	0.0025	-1.60
38900	0.0025	-1.60
39000	0.0025	-1.60
39100	0.0025	-1.60
39200	0.0025	-1.60
39300	0.0025	-1.60
39400	0.0025	-1.60
39500	0.0025	-1.60
39600	0.0025	-1.60
39700	0.0025	-1.60
39800	0.0025	-1.60
39900	0.0025	-1.60
40000	0.0025	-1.60
40100	0.0025	-1.60
40200	0.0025	-1.60
40300	0.0025	-1.60
40400	0.0025	-1.60
40500	0.0025	-1.60
40600	0.0025	-1.60
40700	0.0025	-1.60
40800	0.0025	-1.60
40900	0.0025	-1.60
41000	0.0025	-1.60
41100	0.0025	-1.60
41200	0.0025	-1.60
41300	0.0025	-1.60
41400	0.0025	-1.60
41500	0.0025	-1.60
41600	0.0025	-1.60
41700	0.0025	-1.60
41800	0.0025	-1.60
41900	0.0025	-1.60
42000	0.0025	-1.60
42100	0.0025	-1.60
42200	0.0025	-1.60
42300	0.0025	-1.60
42400	0.0025	-1.60
42500	0.0025	-1.60
42600	0.0025	-1.60
42700	0.0025	-1.60
42800	0.0025	-1.60
42900	0.0025	-1.60
43000	0.0025	-1.60
43100	0.0025	-1.60
43200	0.0025	-1.60
43300	0.0025	-1.60
43400	0.0025	-1.60
43500	0.0050	-1.56
43600	0.0100	-1.51
43700	0.0175	-1.45
43800	0.0250	-1.40
43900	0.0325	-1.35
44000	0.0425	-1.30
44100	0.0525	-1.26
44200	0.0625	-1.22
44300	0.0725	-1.18
44400	0.0825	-1.15
44500	0.0925	-1.11
44600	0.1025	-1.08
44700	0.1150	-1.05
44800	0.1250	-1.02
44900	0.1350	-0.99
45000	0.1475	-0.96
45100	0.1575	-0.93
45200	0.1700	-0.91
45300	0.1825	-0.88
45400	0.1925	-0.85
45500	0.2050	-0.82
45600	0.2150	-0.80
45700	0.2275	-0.77
45800	0.2400	-0.75
45900	0.2500	-0.72
46000	0.2625	-0.70
46100	0.2750	-0.68
46200	0.2875	-0.65
46300	0.2975	-0.63
46400	0.3100	-0.61
46500	0.3225	-0.86
46600	0.3325	-1.02
46700	0.3450	-1.14
46800	0.3575	-1.23
46900	0.3700	-1.31
47000	0.3825	-1.37
47100	0.3925	-1.42
47200	0.4050	-1.46
47300	0.4175	-1.49
47400	0.4300	-1.52
47500	0.4400	-1.54
47600	0.4525	-1.56
47700	0.4650	-1.57
47800	0.4750	-1.59
47900	0.4875	-1.59
48000	0.5000	-1.60
48100	0.5125	-1.60
48200	0.5225	-1.60
48300	0.5250	-1.60
48400	0.5275	-1.60
48500	0.5300	-1.60
48600	0.5350	-1.60
48700	0.5400	-1.60
48800	0.5450	-1.59
48900	0.5525	-1.59
49000	0.5625	-1.59
49100	0.5700	-1.59
49200	0.5825	-1.59
49300	0.5950	-1.59
49400	0.5775	-1.59
49500	0.5600	-1.58
49600	0.5425	-1.58
49700	0.5275	-1.57
49800	0.5175	-1.57
49900	0.5100	-1.57
50000	0.5000	-1.57
50100	0.4925	-1.56
50200	0.4850	-1.56
50300	0.4775	-1.56
50400	0.4725	-1.56
50500	0.4675	-1.56
50600	0.4650	-1.56
50700	0.4625	-1.56
50800	0.4575	-1.55
50900	0.4525	-1.55
51000	0.4475	-1.55
51100	0.4425	-1.55
51200	0.4400	-1.55
51300	0.4375	-1.55
51400	0.4325	-1.55
51500	0.4300	-1.54
51600	0.4300	-1.54
51700	0.4275	-1.54
51800	0.4250	-1.54
51900	0.4225	-1.54
52000	0.4200	-1.53
52100	0.4175	-1.53
52200	0.4175	-1.53
52300	0.4175	-1.53
52400	0.4150	-1.53
52500	0.4150	-1.53
52600	0.4150	-1.53
52700	0.4150	-1.53
52800	0.4175	-1.53
52900	0.4175	-1.53
53000	0.4200	-1.53
53100	0.4200	-1.53
53200	0.4225	-1.54
53300	0.4250	-1.54
53400	0.4275	-1.54
53500	0.4300	-1.54
53600	0.4300	-1.54
53700	0.4325	-1.54
53800	0.4350	-1.54
53900	0.4375	-1.54
54000	0.4400	-1.54
54100	0.4450	-1.55
54200	0.4500	-1.55
54300	0.4550	-1.55
54400	0.4600	-1.56
54500	0.4675	-1.56
54600	0.4725	-1.56
54700	0.4800	-1.56
54800	0.4875	-1.56
54900	0.4975	-1.56
55000	0.5075	-1.57
55100	0.5200	-1.57
55200	0.5300	-1.57
55300	0.5425	-1.58
55400	0.5575	-1.58
55500	0.5700	-1.58
55600	0.5850	-1.59
55700	0.5975	-1.59
55800	0.6125	-1.59
55900	0.6275	-1.59
56000	0.6400	-1.60
56100	0.6525	-1.60
56200	0.6675	-1.60
56300	0.6850	-1.60
56400	0.7050	-1.60
56500	0.6850	-1.60
56600	0.6675	-1.60
56700	0.6525	-1.60
56800	0.6375	-1.59
56900	0.6275	-1.59
57000	0.6200	-1.59
57100	0.6100	-1.58
57200	0.6000	-1.58
57300	0.5900	-1.58
57400	0.5800	-1.57
57500	0.5700	-1.57
57600	0.5600	-1.56
57700	0.5525	-1.56
57800	0.5450	-1.55
57900	0.5375	-1.55
58000	0.5325	-1.55
58100	0.5300	-1.54
58200	0.5250	-1.54
58300	0.5225	-1.54
58400	0.5175	-1.53
58500	0.5125	-1.54
58600	0.5075	-1.54
58700	0.5025	-1.54
58800	0.4975	-1.54
58900	0.4900	-1.54
59000	0.4850	-1.54
59100	0.4800	-1.54
59200	0.4775	-1.54
59300	0.4750	-1.54
59400	0.4725	-1.54
59500	0.4700	-1.54
59600	0.4675	-1.54
59700	0.4650	-1.54
59800	0.4625	-1.54
59900	0.4625	-1.54
60000	0.4600	-1.53
60100	0.4600	-1.53
60200	0.4600	-1.53
60300	0.4600	-1.53
60400	0.4625	-1.53
60500	0.4625	-1.53
60600	0.4625	-1.52
60700	0.4625	-1.52
60800	0.4650	-1.52
60900	0.4675	-1.52
61000	0.4675	-1.52
61100	0.4675	-1.52
61200	0.4700	-1.51
61300	0.4700	-1.51
61400	0.4725	-1.51
61500	0.4750	-1.50
61600	0.4750	-1.50
61700	0.4775	-1.50
61800	0.4800	-1.50
61900	0.4800	-1.49
62000	0.4825	-1.49
62100	0.4825	-1.49
62200	0.4850	-1.48
62300	0.4875	-1.48
62400	0.4875	-1.48
62500	0.4900	-1.48
62600	0.4925	-1.47
62700	0.4900	-1.47
62800	0.4825	-1.47
62900	0.4725	-1.48
63000	0.4650	-1.48
63100	0.4600	-1.49
63200	0.4525	-1.49
63300	0.4475	-1.49
63400	0.4450	-1.50
63500	0.4400	-1.50
63600	0.4400	-1.51
63700	0.4375	-1.51
63800	0.4375	-1.52
63900	0.4350	-1.52
64000	0.4350	-1.52
64100	0.4325	-1.53
64200	0.4300	-1.53
64300	0.4325	-1.53
64400	0.4325	-1.54
64500	0.4325	-1.54
64600	0.4350	-1.54
64700	0.4350	-1.54
64800	0.4350	-1.55
64900	0.4375	-1.55
65000	0.4375	-1.55
65100	0.4400	-1.55
65200	0.4400	-1.55
65300	0.4400	-1.55
65400	0.4400	-1.56
65500	0.4375	-1.56
65600	0.4375	-1.56
65700	0.4375	-1.56
65800	0.4375	-1.56
65900	0.4400	-1.56
66000	0.4425	-1.56
66100	0.4425	-1.56
66200	0.4450	-1.57
66300	0.4475	-1.57
66400	0.4500	-1.57
66500	0.4500	-1.57
66600	0.4500	-1.57
66700	0.4500	-1.57
66800	0.4525	-1.57
66900	0.4525	-1.57
67000	0.4550	-1.57
67100	0.4575	-1.57
67200	0.4575	-1.57
67300	0.4600	-1.58
67400	0.4600	-1.58
67500	0.4625	-1.58
67600	0.4625	-1.58
67700	0.4650	-1.58
67800	0.4675	-1.58
67900	0.4675	-1.58
68000	0.4700	-1.58
68100	0.4725	-1.58
68200	0.4725	-1.58
68300	0.4750	-1.58
68400	0.4775	-1.58
68500	0.4775	-1.58
68600	0.4775	-1.58
68700	0.4800	-1.58
68800	0.4800	-1.58
68900	0.4800	-1.58
69000	0.4800	-1.58
69100	0.4800	-1.58
69200	0.4800	-1.58
69300	0.4800	-1.58
69400	0.4775	-1.57
69500	0.4775	-1.57
69600	0.4775	-1.57
69700	0.4775	-1.57
69800	0.4750	-1.57
69900	0.4750	-1.57
70000	0.4750	-1.57
70100	0.4725	-1.57
70200	0.4700	-1.56
70300	0.4675	-1.56
70400	0.4675	-1.56
70500	0.4650	-1.55
70600	0.4600	-1.55
70700	0.4575	-1.55
70800	0.4550	-1.55
70900	0.4500	-1.54
71000	0.4475	-1.54
71100	0.4425	-1.54
71200	0.4400	-1.53
71300	0.4350	-1.53
71400	0.4325	-1.53
71500	0.4300	-1.53
71600	0.4250	-1.52
71700	0.4225	-1.52
71800	0.4200	-1.52
71900	0.4175	-1.52
72000	0.4150	-1.52
72100	0.4125	-1.52
72200	0.4100	-1.52
72300	0.4075	-1.52
72400	0.4075	-1.52
72500	0.4050	-1.52
72600	0.4050	-1.51
72700	0.4025	-1.51
72800	0.4000	-1.51
72900	0.4000	-1.51
73000	0.3975	-1.51
73100	0.3950	-1.51
73200	0.3950	-1.51
73300	0.3925	-1.51
73400	0.3900	-1.51
73500	0.3900	-1.51
73600	0.3875	-1.51
73700	0.3875	-1.51
73800	0.3850	-1.51
73900	0.3825	-1.51
74000	0.3800	-1.51
74100	0.3800	-1.51
74200	0.3800	-1.51
74300	0.3800	-1.51
74400	0.3800	-1.51
74500	0.3800	-1.51
74600	0.3800	-1.51
74700	0.3800	-1.51
74800	0.3775	-1.51
74900	0.3800	-1.51
75000	0.3800	-1.51
75100	0.3800	-1.51
75200	0.3800	-1.51
75300	0.3800	-1.51
75400	0.3800	-1.51
75500	0.3800	-1.51
75600	0.3800	-1.51
75700	0.3800	-1.51
75800	0.3800	-1.51
75900	0.3800	-1.51
76000	0.3800	-1.51
76100	0.3800	-1.50
76200	0.3775	-1.50
76300	0.3775	-1.50
76400	0.3775	-1.50
76500	0.3750	-1.50
76600	0.3700	-1.49
76700	0.3675	-1.49
76800	0.3675	-1.48
76900	0.3650	-1.48
77000	0.3650	-1.48
77100	0.3625	-1.47
77200	0.3625	-1.47
77300	0.3600	-1.47
77400	0.3625	-1.47
77500	0.3625	-1.47
77600	0.3625	-1.47
77700	0.3625	-1.47
77800	0.3625	-1.47
77900	0.3625	-1.47
78000	0.3625	-1.47
78100	0.3625	-1.47
78200	0.3625	-1.47
78300	0.3625	-1.47
78400	0.3650	-1.48
78500	0.3650	-1.48
78600	0.3650	-1.48
78700	0.3650	-1.48
78800	0.3650	-1.48
78900	0.3650	-1.48
79000	0.3650	-1.48
79100	0.3675	-1.48
79200	0.3675	-1.48
79300	0.3700	-1.49
79400	0.3700	-1.49
79500	0.3725	-1.49
79600	0.3725	-1.49
79700	0.3750	-1.50
79800	0.3750	-1.50
79900	0.3775	-1.50
80000	0.3775	-1.50
80100	0.3800	-1.51
80200	0.3800	-1.51
80300	0.3825	-1.51
80400	0.3850	-1.52
80500	0.3850	-1.52
80600	0.3875	-1.52
80700	0.3900	-1.53
80800	0.3900	-1.53
80900	0.3925	-1.53
81000	0.3950	-1.54
81100	0.3950	-1.54
81200	0.3975	-1.55
81300	0.4000	-1.55
81400	0.4000	-1.55
81500	0.4025	-1.56
81600	0.4050	-1.56
81700	0.4050	-1.56
81800	0.4075	-1.57
81900	0.4100	-1.57
82000	0.4125	-1.57
82100	0.4150	-1.58
82200	0.4200	-1.58
82300	0.4250	-1.58
82400	0.4275	-1.59
82500	0.4275	-1.59
82600	0.4300	-1.59
82700	0.4325	-1.59
82800	0.4325	-1.59
82900	0.4350	-1.59
83000	0.4350	-1.59
83100	0.4375	-1.59
83200	0.4400	-1.59
83300	0.4400	-1.59
83400	0.4425	-1.60
83500	0.4425	-1.60
83600	0.4450	-1.60
83700	0.4475	-1.60
83800	0.4475	-1.60
83900	0.4500	-1.60
84000	0.4500	-1.60
84100	0.4525	-1.60
84200	0.4550	-1.60
84300	0.4550	-1.60
84400	0.4575	-1.60
84500	0.4575	-1.60
84600	0.4600	-1.60
84700	0.4625	-1.60
84800	0.4625	-1.60
84900	0.4650	-1.60
85000	0.4650	-1.60
85100	0.4675	-1.60
85200	0.4675	-1.60
85300	0.4675	-1.60
85400	0.4650	-1.60
85500	0.4650	-1.60
85600	0.4650	-1.60
85700	0.4625	-1.60
85800	0.4625	-1.60
85900	0.4625	-1.60
86000	0.4600	-1.60
86100	0.4600	-1.60
86200	0.4600	-1.60
86300	0.4575	-1.60
86400	0.4575	-1.60
86500	0.4575	-1.60
86600	0.4550	-1.60
86700	0.4550	-1.60
86800	0.4550	-1.60
86900	0.4525	-1.60
87000	0.4525	-1.60
87100	0.4525	-1.60
87200	0.4500	-1.60
87300	0.4500	-1.60
87400	0.4500	-1.60
87500	0.4475	-1.60
87600	0.4475	-1.60
87700	0.4475	-1.60
87800	0.4450	-1.60
87900	0.4450	-1.60
88000	0.4450	-1.60
88100	0.4425	-1.60
88200	0.4425	-1.60
88300	0.4400	-1.60
88400	0.4400	-1.60
88500	0.4400	-1.60
88600	0.4375	-1.60
88700	0.4375	-1.60
88800	0.4375	-1.60
88900	0.4350	-1.60
89000	0.4350	-1.60
89100	0.4350	-1.60
89200	0.4325	-1.60
89300	0.4325	-1.60
89400	0.4325	-1.60
89500	0.4300	-1.60
89600	0.4300	-1.60
89700	0.4300	-1.60
89800	0.4275	-1.60
89900	0.4275	-1.60
90000	0.4275	-1.60
90100	0.4275	-1.60
90200	0.4250	-1.60
90300	0.4250	-1.60
90400	0.4250	-1.60
90500	0.4225	-1.60
90600	0.4225	-1.60
90700	0.4225	-1.60
90800	0.4200	-1.60
90900	0.4200	-1.60
91000	0.4200	-1.60
91100	0.4175	-1.60
91200	0.4175	-1.60
91300	0.4175	-1.60
91400	0.4150	-1.60
91500	0.4150	-1.60
91600	0.4150	-1.60
91700	0.4125	-1.60
91800	0.4125	-1.60
91900	0.4125	-1.60
92000	0.4125	-1.60
92100	0.4100	-1.60
92200	0.4100	-1.60
92300	0.4100	-1.60
92400	0.4050	-1.60
92500	0.4000	-1.60
92600	0.4025	-1.60
92700	0.4050	-1.60
92800	0.4075	-1.60
92900	0.4100	-1.60
93000	0.4125	-1.60
93100	0.4150	-1.60
93200	0.4175	-1.60
93300	0.4200	-1.60
93400	0.4225	-1.60
93500	0.4250	-1.60
93600	0.4275	-1.60
93700	0.4300	-1.60
93800	0.4325	-1.60
93900	0.4350	-1.60
94000	0.4375	-1.60
94100	0.4400	-1.60
94200	0.4425	-1.60
94300	0.4450	-1.60
94400	0.4475	-1.60
94500	0.4525	-1.60
94600	0.4550	-1.60
94700	0.4575	-1.60
94800	0.4600	-1.60
94900	0.4625	-1.60
95000	0.4650	-1.60
95100	0.4675	-1.60
95200	0.4700	-1.60
95300	0.4725	-1.60
95400	0.4750	-1.60
95500	0.4775	-1.60
95600	0.4800	-1.60
95700	0.4825	-1.60
95800	0.4850	-1.60
95900	0.4850	-1.60
96000	0.4875	-1.60
96100	0.4900	-1.60
96200	0.4900	-1.60
96300	0.4925	-1.60
96400	0.4900	-1.60
96500	0.4900	-1.60
96600	0.4875	-1.60
96700	0.4850	-1.60
96800	0.4825	-1.60
96900	0.4800	-1.60
97000	0.4775	-1.60
97100	0.4750	-1.60
97200	0.4725	-1.60
97300	0.4725	-1.60
97400	0.4725	-1.60
97500	0.4725	-1.60
97600	0.4700	-1.60
97700	0.4700	-1.60
97800	0.4700	-1.60
97900	0.4700	-1.60
98000	0.4700	-1.60
98100	0.4700	-1.60
98200	0.4700	-1.60
98300	0.4700	-1.60
98400	0.4700	-1.60
98500	0.4700	-1.60
98600	0.4700	-1.60
98700	0.4725	-1.60
98800	0.4725	-1.60
98900	0.4725	-1.60
99000	0.4725	-1.60
99100	0.4725	-1.60
99200	0.4725	-1.60
99300	0.4725	-1.60
99400	0.4725	-1.60
99500	0.4750	-1.60
99600	0.4750	-1.60
99700	0.4750	-1.60
99800	0.4750	-1.60
99900	0.4750	-1.60
100000	0.4750	-1.60
100100	0.4750	-1.60
100200	0.4750	-1.60
100300	0.4750	-1.60
100400	0.4750	-1.60
100500	0.4750	-1.60
100600	0.4750	-1.60
100700	0.4750	-1.60
100800	0.4750	-1.60
100900	0.4750	-1.60
101000	0.4750	-1.60
101100	0.4750	-1.60
101200	0.4750	-1.60
101300	0.4750	-1.60
101400	0.4750	-1.60
101500	0.4775	-1.60
101600	0.4800	-1.60
101700	0.4800	-1.60
101800	0.4825	-1.60
101900	0.4825	-1.60
102000	0.4825	-1.60
102100	0.4825	-1.60
102200	0.4825	-1.60
102300	0.4825	-1.60
102400	0.4800	-1.60
102500	0.4800	-1.60
102600	0.4800	-1.60
102700	0.4775	-1.60
102800	0.4775	-1.60
102900	0.4750	-1.60
103000	0.4750	-1.60
103100	0.4750	-1.60
103200	0.4750	-1.60
103300	0.4750	-1.60
103400	0.4750	-1.60
103500	0.4775	-1.60
103600	0.4775	-1.60
103700	0.4775	-1.60
103800	0.4775	-1.60
103900	0.4800	-1.60
104000	0.4800	-1.60
104100	0.4800	-1.60
104200	0.4800	-1.60
104300	0.4825	-1.60
104400	0.4825	-1.60
104500	0.4825	-1.60
104600	0.4825	-1.60
104700	0.4825	-1.60
104800	0.4825	-1.60
104900	0.4800	-1.60
105000	0.4800	-1.60
105100	0.4775	-1.60
105200	0.4775	-1.60
105300	0.4750	-1.60
105400	0.4750	-1.60
105500	0.4725	-1.60
105600	0.4725	-1.60
105700	0.4700	-1.60
105800	0.4700	-1.60
105900	0.4700	-1.60
106000	0.4675	-1.60
106100	0.4675	-1.60
106200	0.4675	-1.60
106300	0.4650	-1.60
106400	0.4650	-1.60
106500	0.4625	-1.60
106600	0.4625	-1.60
106700	0.4600	-1.59
106800	0.4575	-1.59
106900	0.4550	-1.59
107000	0.4550	-1.59
107100	0.4575	-1.59
107200	0.4575	-1.60
107300	0.4575	-1.60
107400	0.4600	-1.60
107500	0.4600	-1.60
107600	0.4600	-1.60
107700	0.4600	-1.60
107800	0.4600	-1.60
107900	0.4600	-1.60
108000	0.4625	-1.60
108100	0.4625	-1.60
108200	0.4625	-1.60
108300	0.4650	-1.60
108400	0.4650	-1.60
108500	0.4650	-1.60
108600	0.4675	-1.60
108700	0.4675	-1.60
108800	0.4700	-1.60
108900	0.4700	-1.60
109000	0.4700	-1.60
109100	0.4700	-1.60
109200	0.4700	-1.60
109300	0.4700	-1.60
109400	0.4725	-1.60
109500	0.4725	-1.60
109600	0.4725	-1.60
109700	0.4725	-1.60
109800	0.4725	-1.60
109900	0.4725	-1.60
110000	0.4725	-1.60
110100	0.4725	-1.60
110200	0.4725	-1.60
110300	0.4725	-1.60
110400	0.4750	-1.60
110500	0.4775	-1.60
110600	0.4775	-1.60
110700	0.4775	-1.60
110800	0.4800	-1.60
110900	0.4800	-1.60
111000	0.4800	-1.60
111100	0.4800	-1.60
111200	0.4800	-1.60
111300	0.4800	-1.60
111400	0.4800	-1.60
111500	0.4825	-1.60
111600	0.4850	-1.60
111700	0.4850	-1.60
111800	0.4875	-1.60
111900	0.4875	-1.60
112000	0.4875	-1.60
112100	0.4875	-1.60
112200	0.4875	-1.60
112300	0.4875	-1.60
112400	0.4875	-1.60
112500	0.4850	-1.60
112600	0.4850	-1.60
112700	0.4825	-1.60
112800	0.4825	-1.60
112900	0.4825	-1.60
113000	0.4800	-1.60
113100	0.4800	-1.60
113200	0.4800	-1.60
113300	0.4800	-1.60
113400	0.4800	-1.60
113500	0.4775	-1.60
113600	0.4800	-1.60
113700	0.4825	-1.60
113800	0.4825	-1.60
113900	0.4850	-1.60
114000	0.4875	-1.60
114100	0.4875	-1.60
114200	0.4900	-1.60
114300	0.4925	-1.60
114400	0.4925	-1.60
114500	0.4950	-1.60
114600	0.4975	-1.60
114700	0.5000	-1.60
114800	0.5025	-1.60
114900	0.5050	-1.60
115000	0.5075	-1.60
115100	0.5100	-1.60
115200	0.5125	-1.60
115300	0.5175	-1.60
115400	0.5200	-1.60
115500	0.5250	-1.60
115600	0.5275	-1.60
115700	0.5325	-1.60
115800	0.5350	-1.60
115900	0.5400	-1.60
116000	0.5450	-1.60
116100	0.5500	-1.60
116200	0.5500	-1.60
116300	0.5500	-1.60
116400	0.5500	-1.60
116500	0.5500	-1.60
116600	0.5500	-1.60
116700	0.5500	-1.60
116800	0.5500	-1.60
116900	0.5475	-1.60
117000	0.5450	-1.60
117100	0.5425	-1.60
117200	0.5425	-1.60
117300	0.5425	-1.59
117400	0.5450	-1.59
117500	0.5450	-1.59
117600	0.5425	-1.59
117700	0.5375	-1.59
117800	0.5350	-1.59
117900	0.5300	-1.59
118000	0.5275	-1.59
118100	0.5250	-1.59
118200	0.5250	-1.59
118300	0.5250	-1.59
118400	0.5250	-1.59
118500	0.5275	-1.59
118600	0.5275	-1.59
118700	0.5300	-1.59
118800	0.5325	-1.59
118900	0.5350	-1.59
119000	0.5375	-1.59
119100	0.5425	-1.59
119200	0.5500	-1.59
119300	0.5550	-1.59
119400	0.5625	-1.60
119500	0.5700	-1.60
119600	0.5725	-1.60
119700	0.5675	-1.60
119800	0.5625	-1.60
119900	0.5575	-1.60
120000	0.5550	-1.60
120100	0.5525	-1.60
120200	0.5475	-1.60
120300	0.5475	-1.60
120400	0.5450	-1.60
120500	0.5475	-1.60
120600	0.5475	-1.60
120700	0.5475	-1.60
120800	0.5475	-1.60
120900	0.5475	-1.60
121000	0.5475	-1.60
121100	0.5475	-1.60
121200	0.5500	-1.60
121300	0.5500	-1.60
121400	0.5525	-1.60
121500	0.5550	-1.60
121600	0.5575	-1.60
121700	0.5600	-1.60
121800	0.5625	-1.59
121900	0.5650	-1.59
122000	0.5675	-1.59
122100	0.5700	-1.58
122200	0.5725	-1.58
122300	0.5750	-1.58
122400	0.5775	-1.57
122500	0.5800	-1.57
122600	0.5825	-1.56
122700	0.5825	-1.56
122800	0.5825	-1.55
122900	0.5825	-1.55
123000	0.5825	-1.54
123100	0.5825	-1.54
123200	0.5825	-1.53
123300	0.5825	-1.53
123400	0.5825	-1.53
123500	0.5800	-1.52
123600	0.5800	-1.52
123700	0.5800	-1.52
123800	0.5800	-1.53
123900	0.5800	-1.52
124000	0.5800	-1.52
124100	0.5800	-1.53
124200	0.5800	-1.53
124300	0.5825	-1.53
124400	0.5825	-1.53
124500	0.5825	-1.53
124600	0.5825	-1.53
124700	0.5825	-1.53
124800	0.5825	-1.54
124900	0.5825	-1.54
125000	0.5825	-1.54
125100	0.5850	-1.54
125200	0.5850	-1.54
125300	0.5875	-1.54
125400	0.5900	-1.54
125500	0.5925	-1.54
125600	0.5950	-1.54
125700	0.6000	-1.54
125800	0.6025	-1.54
125900	0.6025	-1.54
126000	0.6025	-1.54
126100	0.6025	-1.54
126200	0.6050	-1.53
126300	0.6050	-1.53
126400	0.6050	-1.53
126500	0.6025	-1.53
126600	0.6050	-1.53
126700	0.6050	-1.52
126800	0.6025	-1.53
126900	0.6000	-1.53
127000	0.6000	-1.53
127100	0.5975	-1.53
127200	0.5975	-1.53
127300	0.5950	-1.53
127400	0.5950	-1.53
127500	0.5950	-1.53
127600	0.5925	-1.53
127700	0.5925	-1.53
127800	0.5900	-1.53
127900	0.5900	-1.53
128000	0.5875	-1.53
128100	0.5875	-1.53
128200	0.5875	-1.53
128300	0.5850	-1.53
128400	0.5850	-1.53
128500	0.5825	-1.53
128600	0.5825	-1.53
128700	0.5800	-1.53
128800	0.5800	-1.53
128900	0.5800	-1.53
129000	0.5800	-1.53
129100	0.5775	-1.53
129200	0.5775	-1.53
129300	0.5775	-1.53
129400	0.5750	-1.53
129500	0.5750	-1.53
129600	0.5750	-1.53
129700	0.5750	-1.53
129800	0.5725	-1.53
129900	0.5725	-1.53
130000	0.5725	-1.53
130100	0.5725	-1.53
130200	0.5700	-1.53
130300	0.5700	-1.53
130400	0.5675	-1.53
130500	0.5650	-1.53
130600	0.5650	-1.53
130700	0.5625	-1.54
130800	0.5625	-1.54
130900	0.5600	-1.54
131000	0.5575	-1.54
131100	0.5575	-1.54
131200	0.5575	-1.54
131300	0.5550	-1.54
131400	0.5550	-1.54
131500	0.5550	-1.54
131600	0.5525	-1.54
131700	0.5525	-1.54
131800	0.5500	-1.54
131900	0.5500	-1.54
132000	0.5475	-1.55
132100	0.5475	-1.55
132200	0.5425	-1.55
132300	0.5400	-1.55
132400	0.5375	-1.55
132500	0.5325	-1.55
132600	0.5300	-1.55
132700	0.5275	-1.55
132800	0.5225	-1.56
132900	0.5200	-1.56
133000	0.5150	-1.56
133100	0.5125	-1.56
133200	0.5300	-1.56
133300	0.5475	-1.56
133400	0.5675	-1.57
133500	0.5725	-1.57
133600	0.5750	-1.57
133700	0.5775	-1.56
133800	0.5800	-1.56
133900	0.5825	-1.56
134000	0.5825	-1.56
134100	0.5850	-1.56
134200	0.5850	-1.56
134300	0.5850	-1.56
134400	0.5850	-1.56
134500	0.5850	-1.56
134600	0.5875	-1.55
134700	0.5875	-1.55
134800	0.5875	-1.55
134900	0.5875	-1.55
135000	0.5875	-1.55
135100	0.5900	-1.55
135200	0.5900	-1.55
135300	0.5925	-1.55
135400	0.5925	-1.55
135500	0.5950	-1.55
135600	0.5975	-1.54
135700	0.6000	-1.54
135800	0.6050	-1.54
135900	0.6075	-1.54
136000	0.6100	-1.54
136100	0.6125	-1.54
136200	0.6150	-1.53
136300	0.6200	-1.53
136400	0.6225	-1.53
136500	0.6275	-1.53
136600	0.6325	-1.52
136700	0.6300	-1.52
136800	0.6275	-1.52
136900	0.6250	-1.52
137000	0.6225	-1.52
137100	0.6175	-1.52
137200	0.6150	-1.52
137300	0.6125	-1.52
137400	0.6100	-1.52
137500	0.6075	-1.52
137600	0.6050	-1.52
137700	0.6025	-1.53
137800	0.6000	-1.53
137900	0.5975	-1.53
138000	0.5950	-1.53
138100	0.5900	-1.53
138200	0.5875	-1.53
138300	0.5850	-1.53
138400	0.5825	-1.53
138500	0.5800	-1.53
138600	0.5800	-1.53
138700	0.5775	-1.54
138800	0.5775	-1.54
138900	0.5775	-1.54
139000	0.5750	-1.54
139100	0.5775	-1.55
139200	0.5775	-1.55
139300	0.5775	-1.55
139400	0.5775	-1.55
139500	0.5775	-1.55
139600	0.5800	-1.55
139700	0.5800	-1.55
139800	0.5825	-1.55
139900	0.5825	-1.55
140000	0.5825	-1.55
140100	0.5825	-1.55
140200	0.5825	-1.54
140300	0.5825	-1.54
140400	0.5825	-1.54
140500	0.5825	-1.54
140600	0.5825	-1.54
140700	0.5825	-1.54
140800	0.5850	-1.53
140900	0.5850	-1.53
141000	0.5850	-1.53
141100	0.5875	-1.53
141200	0.5875	-1.52
141300	0.5900	-1.52
141400	0.5900	-1.52
141500	0.5925	-1.52
141600	0.5925	-1.52
141700	0.5900	-1.52
141800	0.5900	-1.52
141900	0.5925	-1.52
142000	0.5925	-1.51
142100	0.5925	-1.51
142200	0.5925	-1.51
142300	0.5925	-1.51
142400	0.5925	-1.51
142500	0.5950	-1.51
142600	0.5950	-1.51
142700	0.5950	-1.51
142800	0.5950	-1.51
142900	0.5950	-1.51
143000	0.5950	-1.51
143100	0.5950	-1.51
143200	0.5950	-1.51
143300	0.5950	-1.51
143400	0.5975	-1.51
143500	0.5975	-1.51
143600	0.5975	-1.51
143700	0.5975	-1.51
143800	0.5975	-1.51
143900	0.5975	-1.51
144000	0.5975	-1.51
144100	0.5975	-1.50
144200	0.5975	-1.50
144300	0.5975	-1.50
144400	0.6000	-1.50
144500	0.6000	-1.50
144600	0.6000	-1.50
144700	0.6000	-1.50
144800	0.6000	-1.50
144900	0.6000	-1.50
145000	0.6000	-1.50
145100	0.6000	-1.50
145200	0.6000	-1.50
145300	0.6000	-1.50
145400	0.6025	-1.50
145500	0.6050	-1.50
145600	0.6050	-1.50
145700	0.6075	-1.50
145800	0.6075	-1.50
145900	0.6100	-1.50
146000	0.6125	-1.49
146100	0.6150	-1.49
146200	0.6175	-1.49
146300	0.6200	-1.48
146400	0.6225	-1.48
146500	0.6225	-1.48
146600	0.6250	-1.47
146700	0.6275	-1.47
146800	0.6275	-1.47
146900	0.6275	-1.47
147000	0.6275	-1.47
147100	0.6275	-1.47
147200	0.6300	-1.47
147300	0.6300	-1.47
147400	0.6300	-1.47
147500	0.6275	-1.48
147600	0.6300	-1.48
147700	0.6325	-1.48
147800	0.6350	-1.47
147900	0.6375	-1.47
148000	0.6400	-1.46
148100	0.6450	-1.46
148200	0.6450	-1.45
148300	0.6475	-1.45
148400	0.6500	-1.45
148500	0.6525	-1.44
148600	0.6575	-1.43
148700	0.6625	-1.43
148800	0.6675	-1.42
148900	0.6750	-1.41
149000	0.6800	-1.40
149100	0.6900	-1.39
149200	0.7000	-1.37
149300	0.6875	-1.39
149400	0.6700	-1.41
149500	0.6550	-1.42
149600	0.6400	-1.43
149700	0.6275	-1.44
149800	0.6175	-1.45
149900	0.6050	-1.46
150000	0.5950	-1.47
150100	0.5875	-1.49
150200	0.5800	-1.50
150300	0.5750	-1.51
150400	0.5725	-1.51
150500	0.5675	-1.52
150600	0.5675	-1.52
150700	0.5675	-1.52
150800	0.5700	-1.52
150900	0.5700	-1.52
151000	0.5725	-1.52
151100	0.5700	-1.52
151200	0.5700	-1.52
151300	0.5700	-1.52
151400	0.5675	-1.52
151500	0.5675	-1.52
151600	0.5675	-1.52
151700	0.5700	-1.51
151800	0.5700	-1.51
151900	0.5700	-1.51
152000	0.5725	-1.51
152100	0.5750	-1.50
152200	0.5775	-1.50
152300	0.5775	-1.50
152400	0.5775	-1.50
152500	0.5800	-1.50
152600	0.5800	-1.50
152700	0.5825	-1.50
152800	0.5850	-1.50
152900	0.5850	-1.50
153000	0.5850	-1.50
153100	0.5850	-1.50
153200	0.5850	-1.51
153300	0.5850	-1.51
153400	0.5850	-1.51
153500	0.5825	-1.51
153600	0.5825	-1.51
153700	0.5825	-1.51
153800	0.5825	-1.51
153900	0.5800	-1.51
154000	0.5800	-1.52
154100	0.5800	-1.52
154200	0.5800	-1.52
154300	0.5800	-1.52
154400	0.5800	-1.52
154500	0.5800	-1.52
154600	0.5800	-1.52
154700	0.5800	-1.52
154800	0.5800	-1.52
154900	0.5800	-1.52
155000	0.5800	-1.52
155100	0.5825	-1.52
155200	0.5825	-1.52
155300	0.5850	-1.51
155400	0.5850	-1.52
155500	0.5850	-1.52
155600	0.5850	-1.52
155700	0.5875	-1.52
155800	0.5875	-1.52
155900	0.5875	-1.52
156000	0.5875	-1.52
156100	0.5850	-1.52
156200	0.5850	-1.52
156300	0.5825	-1.52
156400	0.5825	-1.53
156500	0.5800	-1.53
156600	0.5775	-1.53
156700	0.5750	-1.53
156800	0.5725	-1.54
156900	0.5700	-1.54
157000	0.5675	-1.54
157100	0.5700	-1.54
157200	0.5700	-1.54
157300	0.5725	-1.54
157400	0.5725	-1.54
157500	0.5725	-1.54
157600	0.5725	-1.55
157700	0.5725	-1.55
157800	0.5725	-1.55
157900	0.5725	-1.55
158000	0.5750	-1.55
158100	0.5750	-1.55
158200	0.5750	-1.55
158300	0.5750	-1.55
158400	0.5750	-1.55
158500	0.5750	-1.55
158600	0.5750	-1.55
158700	0.5750	-1.55
158800	0.5725	-1.55
158900	0.5725	-1.55
159000	0.5725	-1.55
159100	0.5725	-1.56
159200	0.5700	-1.56
159300	0.5700	-1.56
159400	0.5725	-1.56
159500	0.5725	-1.55
159600	0.5750	-1.55
159700	0.5775	-1.55
159800	0.5775	-1.55
159900	0.5800	-1.55
160000	0.5800	-1.55
160100	0.5825	-1.55
160200	0.5825	-1.55
160300	0.5850	-1.54
160400	0.5850	-1.54
160500	0.5875	-1.54
160600	0.5875	-1.54
160700	0.5900	-1.54
160800	0.5900	-1.53
160900	0.5925	-1.53
161000	0.5950	-1.53
161100	0.5975	-1.52
161200	0.5975	-1.52
161300	0.6000	-1.52
161400	0.6025	-1.51
161500	0.6025	-1.51
161600	0.6050	-1.51
161700	0.6050	-1.51
161800	0.6050	-1.50
161900	0.6075	-1.50
162000	0.6075	-1.50
162100	0.6100	-1.50
162200	0.6100	-1.50
162300	0.6100	-1.50
162400	0.6100	-1.50
162500	0.6125	-1.50
162600	0.6125	-1.50
162700	0.6125	-1.49
162800	0.6150	-1.49
162900	0.6150	-1.49
163000	0.6150	-1.49
163100	0.6175	-1.49
163200	0.6175	-1.49
163300	0.6175	-1.49
163400	0.6200	-1.49
163500	0.6200	-1.49
163600	0.6200	-1.49
163700	0.6225	-1.48
163800	0.6200	-1.49
163900	0.6200	-1.49
164000	0.6200	-1.49
164100	0.6200	-1.49
164200	0.6200	-1.49
164300	0.6175	-1.49
164400	0.6175	-1.50
164500	0.6150	-1.50
164600	0.6150	-1.50
164700	0.6125	-1.51
164800	0.6125	-1.51
164900	0.6100	-1.51
165000	0.6100	-1.51
165100	0.6075	-1.52
165200	0.6075	-1.52
165300	0.6050	-1.52
165400	0.6025	-1.53
165500	0.6000	-1.53
165600	0.6000	-1.53
165700	0.5975	-1.53
165800	0.5950	-1.53
165900	0.5950	-1.53
166000	0.5925	-1.53
166100	0.5925	-1.53
166200	0.5925	-1.53
166300	0.5975	-1.53
166400	0.6000	-1.53
166500	0.6025	-1.53
166600	0.6050	-1.53
166700	0.6075	-1.53
166800	0.6100	-1.53
166900	0.6125	-1.53
167000	0.6150	-1.53
167100	0.6175	-1.53
167200	0.6200	-1.54
167300	0.6250	-1.54
167400	0.6300	-1.54
167500	0.6350	-1.54
167600	0.6350	-1.53
167700	0.6325	-1.54
167800	0.6275	-1.54
167900	0.6250	-1.54
168000	0.6200	-1.54
168100	0.6175	-1.54
168200	0.6150	-1.54
168300	0.6150	-1.54
168400	0.6150	-1.54
168500	0.6125	-1.54
168600	0.6125	-1.54
168700	0.6125	-1.54
168800	0.6125	-1.54
168900	0.6125	-1.54
169000	0.6100	-1.54
169100	0.6100	-1.54
169200	0.6075	-1.54
169300	0.6050	-1.54
169400	0.6025	-1.54
169500	0.5975	-1.54
169600	0.5950	-1.54
169700	0.5925	-1.55
169800	0.5875	-1.55
169900	0.5875	-1.55
170000	0.5850	-1.55
170100	0.5850	-1.55
170200	0.5825	-1.56
170300	0.5825	-1.56
170400	0.5800	-1.56
170500	0.5775	-1.56
170600	0.5775	-1.56
170700	0.5750	-1.56
170800	0.5750	-1.56
170900	0.5750	-1.57
171000	0.5725	-1.57
171100	0.5725	-1.57
171200	0.5700	-1.57
171300	0.5700	-1.57
171400	0.5675	-1.57
171500	0.5675	-1.57
171600	0.5650	-1.57
171700	0.5650	-1.57
171800	0.5650	-1.57
171900	0.5625	-1.57
172000	0.5625	-1.57
172100	0.5625	-1.57
172200	0.5625	-1.57
172300	0.5600	-1.57
172400	0.5600	-1.57
172500	0.5600	-1.57
172600	0.5600	-1.57
172700	0.5575	-1.57
172800	0.5575	-1.57
172900	0.5575	-1.57
173000	0.5575	-1.57
173100	0.5550	-1.57
173200	0.5600	-1.57
173300	0.5625	-1.56
173400	0.5650	-1.56
173500	0.5700	-1.56
173600	0.5725	-1.56
173700	0.5750	-1.55
173800	0.5800	-1.55
173900	0.5825	-1.55
174000	0.5850	-1.54
174100	0.5900	-1.54
174200	0.5925	-1.53
174300	0.5950	-1.53
174400	0.5975	-1.53
174500	0.6025	-1.52
174600	0.6050	-1.52
174700	0.6075	-1.51
174800	0.6125	-1.51
174900	0.6175	-1.50
175000	0.6225	-1.49
175100	0.6275	-1.49
175200	0.6325	-1.49
175300	0.6350	-1.49
175400	0.6400	-1.49
175500	0.6375	-1.49
175600	0.6350	-1.49
175700	0.6325	-1.49
175800	0.6300	-1.49
175900	0.6275	-1.50
176000	0.6250	-1.50
176100	0.6225	-1.50
176200	0.6225	-1.50
176300	0.6200	-1.50
176400	0.6200	-1.50
176500	0.6200	-1.50
176600	0.6175	-1.50
176700	0.6175	-1.50
176800	0.6175	-1.50
176900	0.6175	-1.49
177000	0.6175	-1.49
177100	0.6175	-1.50
177200	0.6175	-1.50
177300	0.6175	-1.50
177400	0.6150	-1.50
177500	0.6150	-1.50
177600	0.6150	-1.50
177700	0.6150	-1.50
177800	0.6150	-1.50
177900	0.6175	-1.50
178000	0.6175	-1.50
178100	0.6200	-1.50
178200	0.6175	-1.51
178300	0.6125	-1.51
178400	0.6100	-1.51
178500	0.6075	-1.51
178600	0.6050	-1.51
178700	0.6025	-1.51
178800	0.6000	-1.51
178900	0.5950	-1.52
179000	0.5925	-1.51
179100	0.5925	-1.51
179200	0.5925	-1.51
179300	0.5925	-1.51
179400	0.5900	-1.51
179500	0.5900	-1.50
179600	0.5900	-1.50
179700	0.5900	-1.50
179800	0.5900	-1.50
179900	0.5900	-1.49
180000	0.5900	-1.49
180100	0.5900	-1.49
180200	0.5900	-1.49
180300	0.5900	-1.49
180400	0.5900	-1.49
180500	0.5900	-1.48
180600	0.5900	-1.48
180700	0.5900	-1.48
180800	0.5900	-1.48
180900	0.5900	-1.48
181000	0.5875	-1.49
181100	0.5850	-1.49
181200	0.5850	-1.50
181300	0.5825	-1.50
181400	0.5825	-1.51
181500	0.5800	-1.51
181600	0.5800	-1.51
181700	0.5775	-1.52
181800	0.5750	-1.52
181900	0.5750	-1.53
182000	0.5725	-1.53
182100	0.5725	-1.53
182200	0.5700	-1.54
182300	0.5675	-1.54
182400	0.5650	-1.54
182500	0.5650	-1.54
182600	0.5625	-1.55
182700	0.5600	-1.55
182800	0.5575	-1.55
182900	0.5575	-1.55
183000	0.5550	-1.56
183100	0.5525	-1.56
183200	0.5525	-1.56
183300	0.5500	-1.56
183400	0.5500	-1.56
183500	0.5475	-1.56
183600	0.5475	-1.56
183700	0.5450	-1.57
183800	0.5450	-1.57
183900	0.5425	-1.57
184000	0.5375	-1.57
184100	0.5350	-1.57
184200	0.5300	-1.57
184300	0.5250	-1.57
184400	0.5175	-1.57
184500	0.5100	-1.58
184600	0.5025	-1.58
184700	0.4950	-1.58
184800	0.4875	-1.58
184900	0.4800	-1.58
185000	0.4725	-1.59
185100	0.4650	-1.59
185200	0.4550	-1.59
185300	0.4475	-1.59
185400	0.4375	-1.59
185500	0.4250	-1.59
185600	0.4125	-1.59
185700	0.3950	-1.60
185800	0.3775	-1.60
185900	0.3600	-1.60
186000	0.3450	-1.60
186100	0.3225	-1.60
186200	0.3000	-1.60
186300	0.2775	-1.60
186400	0.2550	-1.60
186500	0.2325	-1.60
186600	0.2100	-1.60
186700	0.1875	-1.59
186800	0.1650	-1.59
186900	0.1425	-1.58
187000	0.1225	-1.57
187100	0.1000	-1.55
187200	0.0800	-1.53
187300	0.0600	-1.50
187400	0.0425	-1.45
187500	0.0250	-1.38
187600	0.0225	-1.40
187700	0.0200	-1.41
187800	0.0175	-1.43
187900	0.0150	-1.45
188000	0.0125	-1.46
188100	0.0125	-1.48
188200	0.0100	-1.51
188300	0.0075	-1.53
188400	0.0075	-1.56
188500	0.0050	-1.59
188600	0.0050	-1.60
188700	0.0025	-1.60
188800	0.0025	-1.60
188900	0.0025	-1.60
189000	0.0025	-1.60
189100	0.0025	-1.60
189200	0.0025	-1.60
189300	0.0025	-1.60
189400	0.0025	-1.60
189500	0.0025	-1.60
189600	0.0025	-1.60
189700	0.0025	-1.60
189800	0.0025	-1.60
189900	0.0025	-1.60
190000	0.0025	-1.60
190100	0.0025	-1.60
190200	0.0025	-1.60
190300	0.0025	-1.60
190400	0.0025	-1.60
190500	0.0025	-1.60
190600	0.0025	-1.60
190700	0.0025	-1.60
190800	0.0025	-1.60
190900	0.0025	-1.60
191000	0.0025	-1.60
191100	0.0025	-1.60
191200	0.0025	-1.60
191300	0.0025	-1.60
191400	0.0025	-1.60
191500	0.0025	-1.60
191600	0.0025	-1.60
191700	0.0025	-1.60
191800	0.0025	-1.60
191900	0.0025	-1.60
192000	0.0025	-1.60
192100	0.0025	-1.60
192200	0.0025	-1.60
192300	0.0025	-1.60
192400	0.0025	-1.60
192500	0.0025	-1.60
192600	0.0025	-1.60
192700	0.0025	-1.60
192800	0.0025	-1.60
192900	0.0025	-1.60
193000	0.0025	-1.60
193100	0.0025	-1.60
193200	0.0025	-1.60
193300	0.0025	-1.60
193400	0.0025	-1.60
193500	0.0025	-1.60
193600	0.0025	-1.60
193700	0.0025	-1.60
193800	0.0025	-1.60
193900	0.0025	-1.60
194000	0.0025	-1.60
194100	0.0025	-1.60
194200	0.0025	-1.60
194300	0.0025	-1.60
194400	0.0025	-1.60
194500	0.0025	-1.60
194600	0.0025	-1.60
194700	0.0025	-1.60
194800	0.0025	-1.60
194900	0.0025	-1.60
195000	0.0025	-1.60
195100	0.0025	-1.60
195200	0.0025	-1.60
195300	0.0025	-1.60
195400	0.0025	-1.60
195500	0.0025	-1.60
195600	0.0025	-1.60
195700	0.0025	-1.60
195800	0.0025	-1.60
195900	0.0025	-1.60
196000	0.0025	-1.60
196100	0.0025	-1.60
196200	0.0025	-1.60
196300	0.0025	-1.60
196400	0.0025	-1.60
196500	0.0025	-1.60
196600	0.0025	-1.60
196700	0.0025	-1.60
196800	0.0025	-1.60
196900	0.0025	-1.60
197000	0.0025	-1.60
197100	0.0025	-1.60
197200	0.0025	-1.60
197300	0.0025	-1.60
197400	0.0025	-1.60
197500	0.0025	-1.60
197600	0.0025	-1.60
197700	0.0025	-1.60
197800	0.0025	-1.60
197900	0.0025	-1.60
198000	0.0025	-1.60
198100	0.0025	-1.60
198200	0.0025	-1.60
198300	0.0025	-1.60
198400	0.0025	-1.60
198500	0.0025	-1.60
198600	0.0025	-1.60
198700	0.0025	-1.60
198800	0.0025	-1.60
198900	0.0025	-1.60
199000	0.0025	-1.60
199100	0.0025	-1.60
199200	0.0025	-1.60
199300	0.0025	-1.60
199400	0.0025	-1.60
199500	0.0025	-1.60
199600	0.0025	-1.60
199700	0.0025	-1.60
199800	0.0025	-1.60
[truncated: 3,547 more rows]
