# Supplementary material for: The genetic basis of aneuploidy tolerance in wild yeast
Source: eLife. 2020 Jan 7;9:e52063. doi: 10.7554/eLife.52063 (PMC6970514; doi:10.7554/eLife.52063)
Supplement: Figure 1—source data 1. [file elife-52063-fig1-data1.zip › A2vB2/A2vB2_n10_ch1]

Bin start (bp)	MLE allele freq.	LOD score
0	0.6700	-1.52
100	0.6700	-1.52
200	0.6700	-1.52
300	0.6725	-1.52
400	0.6725	-1.51
500	0.6750	-1.51
600	0.6750	-1.51
700	0.6775	-1.51
800	0.6775	-1.50
900	0.6800	-1.50
1000	0.6800	-1.50
1100	0.6950	-1.49
1200	0.7075	-1.47
1300	0.7000	-1.49
1400	0.6850	-1.51
1500	0.6675	-1.53
1600	0.6525	-1.54
1700	0.6375	-1.55
1800	0.6325	-1.56
1900	0.6250	-1.56
2000	0.6150	-1.56
2100	0.6050	-1.56
2200	0.5975	-1.56
2300	0.5900	-1.56
2400	0.5800	-1.56
2500	0.5725	-1.56
2600	0.5625	-1.56
2700	0.5525	-1.55
2800	0.5400	-1.55
2900	0.5325	-1.55
3000	0.5275	-1.55
3100	0.5200	-1.55
3200	0.5150	-1.54
3300	0.5075	-1.54
3400	0.5050	-1.54
3500	0.5025	-1.54
3600	0.5050	-1.54
3700	0.5050	-1.54
3800	0.5075	-1.54
3900	0.5025	-1.53
4000	0.4975	-1.54
4100	0.4875	-1.54
4200	0.4825	-1.54
4300	0.4750	-1.54
4400	0.4700	-1.55
4500	0.4650	-1.55
4600	0.4625	-1.55
4700	0.4575	-1.55
4800	0.4550	-1.55
4900	0.4500	-1.55
5000	0.4475	-1.55
5100	0.4450	-1.55
5200	0.4425	-1.55
5300	0.4400	-1.55
5400	0.4375	-1.55
5500	0.4375	-1.55
5600	0.4375	-1.55
5700	0.4375	-1.55
5800	0.4375	-1.55
5900	0.4375	-1.55
6000	0.4400	-1.55
6100	0.4425	-1.56
6200	0.4425	-1.56
6300	0.4450	-1.56
6400	0.4475	-1.56
6500	0.4500	-1.56
6600	0.4525	-1.56
6700	0.4550	-1.56
6800	0.4550	-1.56
6900	0.4550	-1.56
7000	0.4550	-1.56
7100	0.4550	-1.56
7200	0.4525	-1.56
7300	0.4525	-1.56
7400	0.4525	-1.56
7500	0.4525	-1.56
7600	0.4525	-1.56
7700	0.4525	-1.56
7800	0.4525	-1.56
7900	0.4525	-1.56
8000	0.4525	-1.56
8100	0.4525	-1.56
8200	0.4525	-1.56
8300	0.4525	-1.56
8400	0.4525	-1.56
8500	0.4500	-1.56
8600	0.4500	-1.56
8700	0.4500	-1.55
8800	0.4500	-1.55
8900	0.4500	-1.55
9000	0.4500	-1.55
9100	0.4500	-1.55
9200	0.4525	-1.55
9300	0.4525	-1.56
9400	0.4525	-1.56
9500	0.4550	-1.56
9600	0.4575	-1.56
9700	0.4600	-1.56
9800	0.4600	-1.56
9900	0.4625	-1.56
10000	0.4650	-1.57
10100	0.4675	-1.57
10200	0.4675	-1.57
10300	0.4700	-1.57
10400	0.4725	-1.57
10500	0.4750	-1.57
10600	0.4750	-1.57
10700	0.4800	-1.58
10800	0.4850	-1.58
10900	0.4875	-1.58
11000	0.4925	-1.58
11100	0.4975	-1.58
11200	0.5025	-1.58
11300	0.5075	-1.58
11400	0.5150	-1.58
11500	0.5200	-1.58
11600	0.5250	-1.59
11700	0.5300	-1.59
11800	0.5375	-1.59
11900	0.5425	-1.59
12000	0.5475	-1.59
12100	0.5525	-1.59
12200	0.5575	-1.59
12300	0.5650	-1.59
12400	0.5700	-1.59
12500	0.5750	-1.59
12600	0.5800	-1.59
12700	0.5875	-1.59
12800	0.5925	-1.59
12900	0.5950	-1.59
13000	0.6000	-1.59
13100	0.6025	-1.59
13200	0.6050	-1.59
13300	0.6075	-1.59
13400	0.6075	-1.59
13500	0.6075	-1.59
13600	0.6100	-1.59
13700	0.6100	-1.59
13800	0.6125	-1.59
13900	0.6125	-1.59
14000	0.6150	-1.59
14100	0.6100	-1.59
14200	0.6050	-1.59
14300	0.6025	-1.59
14400	0.5975	-1.59
14500	0.5925	-1.59
14600	0.5900	-1.59
14700	0.5850	-1.59
14800	0.5800	-1.59
14900	0.5750	-1.59
15000	0.5725	-1.60
15100	0.5675	-1.60
15200	0.5625	-1.60
15300	0.5600	-1.60
15400	0.5550	-1.60
15500	0.5525	-1.60
15600	0.5475	-1.60
15700	0.5475	-1.60
15800	0.5500	-1.60
15900	0.5500	-1.60
16000	0.5500	-1.60
16100	0.5475	-1.60
16200	0.5500	-1.60
16300	0.5550	-1.60
16400	0.5600	-1.60
16500	0.5575	-1.60
16600	0.5525	-1.60
16700	0.5475	-1.60
16800	0.5450	-1.59
16900	0.5400	-1.59
17000	0.5350	-1.59
17100	0.5300	-1.59
17200	0.5250	-1.59
17300	0.5225	-1.59
17400	0.5175	-1.59
17500	0.5125	-1.58
17600	0.4975	-1.58
17700	0.4800	-1.57
17800	0.4625	-1.56
17900	0.4450	-1.55
18000	0.4275	-1.53
18100	0.4050	-1.52
18200	0.3750	-1.49
18300	0.3425	-1.45
18400	0.3125	-1.41
18500	0.2775	-1.35
18600	0.2425	-1.29
18700	0.1850	-1.16
18800	0.1300	-0.99
18900	0.0775	-0.76
19000	0.0975	-0.91
19100	0.1075	-1.00
19200	0.1175	-1.08
19300	0.1275	-1.15
19400	0.1375	-1.23
19500	0.1475	-1.29
19600	0.1600	-1.35
19700	0.1700	-1.40
19800	0.1800	-1.45
19900	0.1900	-1.49
20000	0.2025	-1.53
20100	0.2125	-1.55
20200	0.2225	-1.57
20300	0.2325	-1.59
20400	0.2450	-1.60
20500	0.2550	-1.60
20600	0.2650	-1.60
20700	0.2750	-1.59
20800	0.2875	-1.58
20900	0.2975	-1.55
21000	0.3150	-1.51
21100	0.3325	-1.46
21200	0.3500	-1.40
21300	0.3700	-1.32
21400	0.3875	-1.39
21500	0.4000	-1.42
21600	0.4150	-1.44
21700	0.4225	-1.45
21800	0.4325	-1.46
21900	0.4400	-1.47
22000	0.4500	-1.47
22100	0.4600	-1.48
22200	0.4675	-1.49
22300	0.4750	-1.49
22400	0.4800	-1.50
22500	0.4875	-1.51
22600	0.4925	-1.51
22700	0.5000	-1.52
22800	0.5050	-1.52
22900	0.5100	-1.52
23000	0.5175	-1.53
23100	0.5225	-1.53
23200	0.5300	-1.54
23300	0.5350	-1.54
23400	0.5425	-1.55
23500	0.5475	-1.55
23600	0.5525	-1.55
23700	0.5600	-1.56
23800	0.5650	-1.56
23900	0.5675	-1.56
24000	0.5700	-1.57
24100	0.5700	-1.57
24200	0.5725	-1.57
24300	0.5750	-1.57
24400	0.5750	-1.58
24500	0.5775	-1.58
24600	0.5800	-1.58
24700	0.5825	-1.59
24800	0.5825	-1.59
24900	0.5850	-1.59
25000	0.5875	-1.59
25100	0.5825	-1.59
25200	0.5775	-1.60
25300	0.5750	-1.60
25400	0.5700	-1.60
25500	0.5675	-1.60
25600	0.5625	-1.60
25700	0.5575	-1.60
25800	0.5550	-1.60
25900	0.5500	-1.60
26000	0.5450	-1.60
26100	0.5425	-1.60
26200	0.5375	-1.60
26300	0.5325	-1.60
26400	0.5300	-1.60
26500	0.5250	-1.60
26600	0.5225	-1.59
26700	0.5175	-1.59
26800	0.5125	-1.59
26900	0.5100	-1.58
27000	0.5050	-1.58
27100	0.5000	-1.58
27200	0.4975	-1.57
27300	0.4950	-1.57
27400	0.4925	-1.57
27500	0.4900	-1.56
27600	0.4875	-1.56
27700	0.4875	-1.56
27800	0.4850	-1.55
27900	0.4825	-1.55
28000	0.4800	-1.54
28100	0.4775	-1.54
28200	0.4750	-1.54
28300	0.4725	-1.53
28400	0.4700	-1.52
28500	0.4700	-1.52
28600	0.4750	-1.52
28700	0.4800	-1.51
28800	0.4850	-1.51
28900	0.4900	-1.51
29000	0.4975	-1.51
29100	0.5025	-1.51
29200	0.5075	-1.50
29300	0.5125	-1.50
29400	0.5200	-1.50
29500	0.5250	-1.50
29600	0.5300	-1.50
29700	0.5350	-1.49
29800	0.5425	-1.49
29900	0.5475	-1.49
30000	0.5475	-1.49
30100	0.5500	-1.49
30200	0.5475	-1.49
30300	0.5475	-1.48
30400	0.5450	-1.48
30500	0.5400	-1.48
30600	0.5350	-1.48
30700	0.5275	-1.49
30800	0.5200	-1.49
30900	0.5150	-1.49
31000	0.5100	-1.50
31100	0.5050	-1.50
31200	0.4975	-1.50
31300	0.4900	-1.50
31400	0.4875	-1.50
31500	0.4825	-1.50
31600	0.4775	-1.50
31700	0.4700	-1.50
31800	0.4650	-1.50
31900	0.4600	-1.50
32000	0.4550	-1.51
32100	0.4475	-1.51
32200	0.4425	-1.51
32300	0.4375	-1.51
32400	0.4350	-1.51
32500	0.4300	-1.52
32600	0.4275	-1.52
32700	0.4225	-1.52
32800	0.4225	-1.52
32900	0.4200	-1.52
33000	0.4175	-1.52
33100	0.4175	-1.52
33200	0.4175	-1.52
33300	0.4175	-1.53
33400	0.4175	-1.53
33500	0.4200	-1.53
33600	0.4200	-1.53
33700	0.4175	-1.53
33800	0.4175	-1.53
33900	0.4175	-1.53
34000	0.4175	-1.53
34100	0.4175	-1.53
34200	0.4175	-1.52
34300	0.4175	-1.52
34400	0.4150	-1.52
34500	0.4150	-1.52
34600	0.4150	-1.51
34700	0.4150	-1.51
34800	0.4175	-1.51
34900	0.4175	-1.51
35000	0.4175	-1.51
35100	0.4175	-1.51
35200	0.4175	-1.50
35300	0.4175	-1.50
35400	0.4175	-1.50
35500	0.4175	-1.50
35600	0.4175	-1.49
35700	0.4150	-1.49
35800	0.4150	-1.49
35900	0.4125	-1.48
36000	0.4100	-1.48
36100	0.4100	-1.48
36200	0.4100	-1.47
36300	0.4075	-1.47
36400	0.4075	-1.47
36500	0.4050	-1.47
36600	0.4050	-1.46
36700	0.4025	-1.46
36800	0.4025	-1.46
36900	0.4000	-1.46
37000	0.4000	-1.45
37100	0.3975	-1.45
37200	0.3950	-1.45
37300	0.3950	-1.45
37400	0.3925	-1.44
37500	0.3900	-1.44
37600	0.3875	-1.44
37700	0.3875	-1.43
37800	0.3850	-1.43
37900	0.3850	-1.43
38000	0.3825	-1.43
38100	0.3825	-1.43
38200	0.3825	-1.43
38300	0.3800	-1.43
38400	0.3825	-1.43
38500	0.3850	-1.43
38600	0.3875	-1.43
38700	0.3900	-1.44
38800	0.3925	-1.44
38900	0.3950	-1.44
39000	0.3975	-1.44
39100	0.4000	-1.45
39200	0.4000	-1.45
39300	0.4025	-1.45
39400	0.4025	-1.45
39500	0.4025	-1.45
39600	0.4025	-1.44
39700	0.4025	-1.44
39800	0.4025	-1.44
39900	0.4025	-1.44
40000	0.4025	-1.44
40100	0.4025	-1.44
40200	0.4025	-1.44
40300	0.4025	-1.44
40400	0.4025	-1.44
40500	0.4025	-1.44
40600	0.4025	-1.44
40700	0.4025	-1.44
40800	0.4025	-1.44
40900	0.4025	-1.43
41000	0.4025	-1.43
41100	0.4025	-1.43
41200	0.4025	-1.43
41300	0.4025	-1.43
41400	0.4025	-1.42
41500	0.4025	-1.42
41600	0.4025	-1.42
41700	0.4025	-1.42
41800	0.4025	-1.42
41900	0.4050	-1.42
42000	0.4050	-1.42
42100	0.4075	-1.42
42200	0.4075	-1.42
42300	0.4075	-1.42
42400	0.4075	-1.42
42500	0.4075	-1.42
42600	0.4075	-1.42
42700	0.4050	-1.42
42800	0.4050	-1.42
42900	0.4050	-1.43
43000	0.4050	-1.43
43100	0.4025	-1.43
43200	0.4025	-1.43
43300	0.4000	-1.43
43400	0.4000	-1.43
43500	0.4000	-1.43
43600	0.3975	-1.43
43700	0.3975	-1.43
43800	0.3975	-1.43
43900	0.3975	-1.43
44000	0.3975	-1.43
44100	0.4000	-1.43
44200	0.4000	-1.43
44300	0.4000	-1.43
44400	0.4025	-1.43
44500	0.4025	-1.44
44600	0.4050	-1.44
44700	0.4050	-1.44
44800	0.4050	-1.44
44900	0.4050	-1.44
45000	0.4050	-1.44
45100	0.4050	-1.44
45200	0.4050	-1.44
45300	0.4025	-1.44
45400	0.4025	-1.44
45500	0.4000	-1.44
45600	0.3975	-1.44
45700	0.3925	-1.44
45800	0.3900	-1.43
45900	0.3900	-1.43
46000	0.3900	-1.44
46100	0.3925	-1.44
46200	0.3950	-1.45
46300	0.3975	-1.45
46400	0.4000	-1.45
46500	0.4025	-1.46
46600	0.4050	-1.46
46700	0.4100	-1.47
46800	0.4125	-1.47
46900	0.4150	-1.48
47000	0.4175	-1.48
47100	0.4175	-1.48
47200	0.4175	-1.48
47300	0.4175	-1.47
47400	0.4175	-1.47
47500	0.4175	-1.47
47600	0.4175	-1.47
47700	0.4175	-1.47
47800	0.4200	-1.47
47900	0.4200	-1.47
48000	0.4200	-1.47
48100	0.4200	-1.47
48200	0.4225	-1.47
48300	0.4225	-1.47
48400	0.4225	-1.48
48500	0.4225	-1.48
48600	0.4225	-1.48
48700	0.4225	-1.48
48800	0.4225	-1.48
48900	0.4175	-1.48
49000	0.4150	-1.48
49100	0.4125	-1.48
49200	0.4125	-1.48
49300	0.4125	-1.48
49400	0.4100	-1.48
49500	0.4100	-1.48
49600	0.4075	-1.48
49700	0.4075	-1.49
49800	0.4075	-1.49
49900	0.4050	-1.49
50000	0.4025	-1.49
50100	0.4025	-1.49
50200	0.4000	-1.50
50300	0.4000	-1.50
50400	0.3975	-1.50
50500	0.3975	-1.50
50600	0.3975	-1.51
50700	0.3975	-1.51
50800	0.3975	-1.52
50900	0.3950	-1.52
51000	0.3975	-1.53
51100	0.3975	-1.53
51200	0.3975	-1.53
51300	0.4000	-1.54
51400	0.4025	-1.54
51500	0.4025	-1.55
51600	0.4025	-1.55
51700	0.4050	-1.55
51800	0.4025	-1.55
51900	0.4025	-1.55
52000	0.4050	-1.55
52100	0.4075	-1.56
52200	0.4075	-1.56
52300	0.4100	-1.56
52400	0.4100	-1.56
52500	0.4125	-1.57
52600	0.4150	-1.57
52700	0.4150	-1.57
52800	0.4175	-1.57
52900	0.4175	-1.58
53000	0.4200	-1.58
53100	0.4225	-1.58
53200	0.4225	-1.58
53300	0.4225	-1.58
53400	0.4225	-1.58
53500	0.4250	-1.58
53600	0.4250	-1.58
53700	0.4250	-1.58
53800	0.4250	-1.58
53900	0.4275	-1.58
54000	0.4275	-1.58
54100	0.4275	-1.58
54200	0.4275	-1.58
54300	0.4275	-1.58
54400	0.4275	-1.58
54500	0.4275	-1.58
54600	0.4275	-1.58
54700	0.4250	-1.58
54800	0.4250	-1.58
54900	0.4225	-1.58
55000	0.4200	-1.58
55100	0.4200	-1.58
55200	0.4175	-1.58
55300	0.4175	-1.58
55400	0.4150	-1.58
55500	0.4150	-1.58
55600	0.4150	-1.58
55700	0.4125	-1.58
55800	0.4125	-1.58
55900	0.4125	-1.58
56000	0.4125	-1.58
56100	0.4125	-1.59
56200	0.4125	-1.59
56300	0.4150	-1.59
56400	0.4150	-1.59
56500	0.4175	-1.59
56600	0.4175	-1.59
56700	0.4175	-1.59
56800	0.4200	-1.59
56900	0.4225	-1.59
57000	0.4275	-1.59
57100	0.4300	-1.59
57200	0.4350	-1.59
57300	0.4375	-1.60
57400	0.4400	-1.60
57500	0.4425	-1.60
57600	0.4475	-1.60
57700	0.4500	-1.60
57800	0.4525	-1.60
57900	0.4550	-1.60
58000	0.4575	-1.60
58100	0.4600	-1.60
58200	0.4625	-1.60
58300	0.4675	-1.60
58400	0.4700	-1.60
58500	0.4725	-1.60
58600	0.4725	-1.60
58700	0.4750	-1.60
58800	0.4750	-1.60
58900	0.4750	-1.60
59000	0.4750	-1.60
59100	0.4750	-1.60
59200	0.4750	-1.60
59300	0.4750	-1.60
59400	0.4750	-1.60
59500	0.4725	-1.60
59600	0.4725	-1.60
59700	0.4725	-1.60
59800	0.4700	-1.60
59900	0.4700	-1.60
60000	0.4675	-1.59
60100	0.4675	-1.59
60200	0.4650	-1.59
60300	0.4650	-1.59
60400	0.4650	-1.59
60500	0.4625	-1.59
60600	0.4625	-1.59
60700	0.4600	-1.58
60800	0.4600	-1.58
60900	0.4600	-1.58
61000	0.4600	-1.58
61100	0.4600	-1.58
61200	0.4600	-1.57
61300	0.4600	-1.57
61400	0.4600	-1.57
61500	0.4625	-1.57
61600	0.4650	-1.57
61700	0.4675	-1.57
61800	0.4675	-1.57
61900	0.4650	-1.57
62000	0.4650	-1.57
62100	0.4650	-1.57
62200	0.4650	-1.57
62300	0.4625	-1.57
62400	0.4650	-1.57
62500	0.4650	-1.58
62600	0.4650	-1.58
62700	0.4625	-1.58
62800	0.4625	-1.58
62900	0.4650	-1.58
63000	0.4650	-1.58
63100	0.4650	-1.58
63200	0.4650	-1.59
63300	0.4675	-1.59
63400	0.4675	-1.59
63500	0.4675	-1.59
63600	0.4675	-1.59
63700	0.4675	-1.59
63800	0.4675	-1.59
63900	0.4675	-1.59
64000	0.4675	-1.59
64100	0.4675	-1.59
64200	0.4675	-1.59
64300	0.4675	-1.59
64400	0.4675	-1.60
64500	0.4675	-1.60
64600	0.4675	-1.60
64700	0.4675	-1.60
64800	0.4675	-1.60
64900	0.4675	-1.60
65000	0.4675	-1.60
65100	0.4675	-1.60
65200	0.4675	-1.60
65300	0.4650	-1.60
65400	0.4650	-1.60
65500	0.4650	-1.60
65600	0.4600	-1.60
65700	0.4550	-1.60
65800	0.4475	-1.60
65900	0.4425	-1.60
66000	0.4375	-1.60
66100	0.4350	-1.60
66200	0.4300	-1.60
66300	0.4250	-1.60
66400	0.4200	-1.60
66500	0.4125	-1.60
66600	0.4075	-1.60
66700	0.4000	-1.60
66800	0.3925	-1.59
66900	0.3875	-1.59
67000	0.3800	-1.59
67100	0.3725	-1.59
67200	0.3700	-1.58
67300	0.3675	-1.58
67400	0.3625	-1.58
67500	0.3625	-1.58
67600	0.3625	-1.58
67700	0.3625	-1.58
67800	0.3625	-1.58
67900	0.3625	-1.58
68000	0.3650	-1.58
68100	0.3650	-1.58
68200	0.3675	-1.58
68300	0.3675	-1.59
68400	0.3700	-1.59
68500	0.3725	-1.59
68600	0.3725	-1.59
68700	0.3750	-1.59
68800	0.3775	-1.59
68900	0.3825	-1.59
69000	0.3850	-1.60
69100	0.3900	-1.60
69200	0.3950	-1.60
69300	0.4000	-1.60
69400	0.4075	-1.60
69500	0.4150	-1.60
69600	0.4225	-1.60
69700	0.4325	-1.60
69800	0.4425	-1.60
69900	0.4450	-1.60
70000	0.4500	-1.60
70100	0.4550	-1.60
70200	0.4600	-1.60
70300	0.4650	-1.60
70400	0.4675	-1.60
70500	0.4725	-1.60
70600	0.4775	-1.60
70700	0.4825	-1.60
70800	0.4875	-1.60
70900	0.4925	-1.60
71000	0.4975	-1.60
71100	0.5025	-1.60
71200	0.5075	-1.60
71300	0.5125	-1.60
71400	0.5200	-1.60
71500	0.5250	-1.60
71600	0.5225	-1.60
71700	0.5200	-1.60
71800	0.5175	-1.60
71900	0.5175	-1.60
72000	0.5150	-1.60
72100	0.5125	-1.60
72200	0.5100	-1.60
72300	0.5075	-1.60
72400	0.5050	-1.60
72500	0.5050	-1.60
72600	0.5025	-1.60
72700	0.5000	-1.60
72800	0.4975	-1.60
72900	0.4950	-1.60
73000	0.4925	-1.60
73100	0.4925	-1.60
73200	0.4900	-1.60
73300	0.4875	-1.60
73400	0.4850	-1.60
73500	0.4850	-1.60
73600	0.4850	-1.60
73700	0.4850	-1.60
73800	0.4850	-1.60
73900	0.4875	-1.59
74000	0.4875	-1.59
74100	0.4875	-1.59
74200	0.4875	-1.59
74300	0.4875	-1.59
74400	0.4875	-1.59
74500	0.4850	-1.59
74600	0.4850	-1.59
74700	0.4850	-1.59
74800	0.4850	-1.59
74900	0.4850	-1.59
75000	0.4850	-1.59
75100	0.4850	-1.59
75200	0.4850	-1.59
75300	0.4825	-1.59
75400	0.4825	-1.59
75500	0.4825	-1.59
75600	0.4800	-1.59
75700	0.4800	-1.59
75800	0.4775	-1.59
75900	0.4775	-1.59
76000	0.4750	-1.59
76100	0.4750	-1.59
76200	0.4725	-1.59
76300	0.4700	-1.59
76400	0.4700	-1.59
76500	0.4675	-1.59
76600	0.4675	-1.59
76700	0.4675	-1.59
76800	0.4675	-1.59
76900	0.4700	-1.59
77000	0.4700	-1.60
77100	0.4725	-1.60
77200	0.4700	-1.60
77300	0.4700	-1.60
77400	0.4700	-1.60
77500	0.4700	-1.60
77600	0.4675	-1.60
77700	0.4675	-1.60
77800	0.4650	-1.60
77900	0.4650	-1.60
78000	0.4625	-1.60
78100	0.4625	-1.60
78200	0.4600	-1.60
78300	0.4600	-1.60
78400	0.4575	-1.60
78500	0.4575	-1.60
78600	0.4550	-1.60
78700	0.4550	-1.60
78800	0.4525	-1.60
78900	0.4525	-1.60
79000	0.4525	-1.60
79100	0.4525	-1.60
79200	0.4525	-1.60
79300	0.4525	-1.60
79400	0.4550	-1.60
79500	0.4550	-1.60
79600	0.4525	-1.60
79700	0.4525	-1.60
79800	0.4550	-1.60
79900	0.4550	-1.60
80000	0.4550	-1.60
80100	0.4550	-1.60
80200	0.4550	-1.60
80300	0.4550	-1.60
80400	0.4525	-1.60
80500	0.4525	-1.60
80600	0.4525	-1.60
80700	0.4525	-1.60
80800	0.4500	-1.60
80900	0.4500	-1.60
81000	0.4500	-1.60
81100	0.4525	-1.60
81200	0.4525	-1.60
81300	0.4525	-1.60
81400	0.4550	-1.60
81500	0.4550	-1.60
81600	0.4550	-1.60
81700	0.4575	-1.60
81800	0.4575	-1.60
81900	0.4600	-1.59
82000	0.4600	-1.59
82100	0.4625	-1.59
82200	0.4650	-1.59
82300	0.4675	-1.59
82400	0.4650	-1.59
82500	0.4650	-1.59
82600	0.4650	-1.59
82700	0.4650	-1.59
82800	0.4650	-1.59
82900	0.4650	-1.59
83000	0.4650	-1.59
83100	0.4625	-1.59
83200	0.4625	-1.59
83300	0.4625	-1.59
83400	0.4625	-1.58
83500	0.4625	-1.58
83600	0.4625	-1.58
83700	0.4600	-1.58
83800	0.4600	-1.58
83900	0.4600	-1.58
84000	0.4600	-1.58
84100	0.4600	-1.58
84200	0.4625	-1.58
84300	0.4625	-1.58
84400	0.4625	-1.58
84500	0.4600	-1.58
84600	0.4600	-1.58
84700	0.4575	-1.58
84800	0.4600	-1.58
84900	0.4625	-1.58
85000	0.4650	-1.58
85100	0.4675	-1.57
85200	0.4700	-1.57
85300	0.4725	-1.57
85400	0.4750	-1.56
85500	0.4775	-1.56
85600	0.4800	-1.56
85700	0.4825	-1.55
85800	0.4875	-1.55
85900	0.4900	-1.54
86000	0.4950	-1.54
86100	0.5000	-1.53
86200	0.5050	-1.53
86300	0.5100	-1.52
86400	0.5175	-1.51
86500	0.5225	-1.51
86600	0.5275	-1.50
86700	0.5325	-1.50
86800	0.5375	-1.49
86900	0.5425	-1.49
87000	0.5450	-1.48
87100	0.5475	-1.48
87200	0.5500	-1.47
87300	0.5525	-1.47
87400	0.5550	-1.47
87500	0.5575	-1.46
87600	0.5600	-1.46
87700	0.5625	-1.46
87800	0.5625	-1.46
87900	0.5625	-1.46
88000	0.5650	-1.46
88100	0.5675	-1.47
88200	0.5675	-1.47
88300	0.5700	-1.47
88400	0.5725	-1.47
88500	0.5725	-1.47
88600	0.5725	-1.47
88700	0.5725	-1.47
88800	0.5725	-1.48
88900	0.5700	-1.48
89000	0.5700	-1.48
89100	0.5725	-1.48
89200	0.5725	-1.47
89300	0.5725	-1.47
89400	0.5750	-1.47
89500	0.5750	-1.47
89600	0.5750	-1.47
89700	0.5775	-1.47
89800	0.5800	-1.47
89900	0.5825	-1.46
90000	0.5825	-1.46
90100	0.5850	-1.46
90200	0.5850	-1.46
90300	0.5875	-1.46
90400	0.5850	-1.46
90500	0.5850	-1.46
90600	0.5850	-1.46
90700	0.5850	-1.46
90800	0.5825	-1.47
90900	0.5825	-1.47
91000	0.5800	-1.47
91100	0.5800	-1.48
91200	0.5800	-1.48
91300	0.5825	-1.48
91400	0.5825	-1.48
91500	0.5825	-1.49
91600	0.5825	-1.49
91700	0.5800	-1.49
91800	0.5800	-1.50
91900	0.5800	-1.50
92000	0.5775	-1.50
92100	0.5775	-1.50
92200	0.5750	-1.51
92300	0.5725	-1.51
92400	0.5700	-1.51
92500	0.5700	-1.51
92600	0.5675	-1.52
92700	0.5675	-1.52
92800	0.5675	-1.52
92900	0.5675	-1.52
93000	0.5650	-1.52
93100	0.5625	-1.52
93200	0.5625	-1.52
93300	0.5600	-1.52
93400	0.5575	-1.53
93500	0.5575	-1.53
93600	0.5575	-1.53
93700	0.5575	-1.53
93800	0.5575	-1.53
93900	0.5600	-1.52
94000	0.5600	-1.52
94100	0.5600	-1.52
94200	0.5625	-1.52
94300	0.5625	-1.52
94400	0.5625	-1.52
94500	0.5625	-1.52
94600	0.5625	-1.52
94700	0.5650	-1.52
94800	0.5675	-1.52
94900	0.5700	-1.51
95000	0.5700	-1.52
95100	0.5725	-1.52
95200	0.5725	-1.52
95300	0.5750	-1.52
95400	0.5750	-1.52
95500	0.5750	-1.52
95600	0.5725	-1.52
95700	0.5725	-1.52
95800	0.5725	-1.52
95900	0.5725	-1.52
96000	0.5700	-1.52
96100	0.5700	-1.51
96200	0.5725	-1.51
96300	0.5725	-1.51
96400	0.5725	-1.51
96500	0.5750	-1.51
96600	0.5750	-1.51
96700	0.5775	-1.50
96800	0.5775	-1.50
96900	0.5800	-1.50
97000	0.5800	-1.50
97100	0.5825	-1.50
97200	0.5825	-1.49
97300	0.5825	-1.49
97400	0.5850	-1.49
97500	0.5850	-1.49
97600	0.5875	-1.49
97700	0.5875	-1.48
97800	0.5900	-1.48
97900	0.5925	-1.48
98000	0.5925	-1.48
98100	0.5950	-1.47
98200	0.5975	-1.47
98300	0.5975	-1.47
98400	0.6000	-1.47
98500	0.6025	-1.46
98600	0.6050	-1.46
98700	0.6050	-1.46
98800	0.6075	-1.46
98900	0.6100	-1.46
99000	0.6100	-1.45
99100	0.6125	-1.45
99200	0.6125	-1.45
99300	0.6150	-1.45
99400	0.6150	-1.45
99500	0.6150	-1.46
99600	0.6150	-1.46
99700	0.6150	-1.47
99800	0.6150	-1.47
99900	0.6150	-1.47
100000	0.6150	-1.47
100100	0.6125	-1.47
100200	0.6100	-1.47
100300	0.6100	-1.47
100400	0.6075	-1.47
100500	0.6050	-1.47
100600	0.6050	-1.47
100700	0.6025	-1.48
100800	0.6000	-1.48
100900	0.6000	-1.47
101000	0.6000	-1.47
101100	0.5975	-1.47
101200	0.5975	-1.47
101300	0.5950	-1.47
101400	0.5925	-1.48
101500	0.5900	-1.48
101600	0.5900	-1.48
101700	0.5875	-1.49
101800	0.5850	-1.49
101900	0.5825	-1.49
102000	0.5800	-1.50
102100	0.5775	-1.50
102200	0.5775	-1.50
102300	0.5750	-1.51
102400	0.5725	-1.51
102500	0.5725	-1.51
102600	0.5725	-1.51
102700	0.5725	-1.51
102800	0.5725	-1.51
102900	0.5725	-1.51
103000	0.5750	-1.51
103100	0.5725	-1.51
103200	0.5750	-1.51
103300	0.5750	-1.51
103400	0.5750	-1.51
103500	0.5750	-1.51
103600	0.5750	-1.51
103700	0.5750	-1.51
103800	0.5750	-1.51
103900	0.5750	-1.51
104000	0.5775	-1.51
104100	0.5775	-1.51
104200	0.5775	-1.51
104300	0.5775	-1.51
104400	0.5775	-1.51
104500	0.5775	-1.51
104600	0.5750	-1.51
104700	0.5750	-1.51
104800	0.5725	-1.51
104900	0.5725	-1.51
105000	0.5700	-1.51
105100	0.5675	-1.51
105200	0.5650	-1.51
105300	0.5650	-1.51
105400	0.5650	-1.51
105500	0.5650	-1.51
105600	0.5650	-1.51
105700	0.5650	-1.51
105800	0.5650	-1.51
105900	0.5650	-1.51
106000	0.5650	-1.51
106100	0.5650	-1.51
106200	0.5675	-1.51
106300	0.5675	-1.51
106400	0.5650	-1.51
106500	0.5650	-1.51
106600	0.5650	-1.51
106700	0.5650	-1.51
106800	0.5650	-1.51
106900	0.5650	-1.51
107000	0.5625	-1.51
107100	0.5625	-1.51
107200	0.5600	-1.52
107300	0.5600	-1.52
107400	0.5600	-1.52
107500	0.5575	-1.52
107600	0.5575	-1.52
107700	0.5575	-1.52
107800	0.5575	-1.52
107900	0.5575	-1.52
108000	0.5575	-1.52
108100	0.5575	-1.52
108200	0.5600	-1.52
108300	0.5600	-1.52
108400	0.5625	-1.52
108500	0.5650	-1.52
108600	0.5650	-1.52
108700	0.5675	-1.52
108800	0.5675	-1.52
108900	0.5700	-1.51
109000	0.5750	-1.51
109100	0.5775	-1.51
109200	0.5800	-1.50
109300	0.5825	-1.50
109400	0.5850	-1.50
109500	0.5875	-1.49
109600	0.5900	-1.49
109700	0.5950	-1.48
109800	0.5975	-1.48
109900	0.5975	-1.48
110000	0.6000	-1.47
110100	0.6025	-1.47
110200	0.6025	-1.47
110300	0.6025	-1.47
110400	0.6025	-1.48
110500	0.6025	-1.48
110600	0.6025	-1.48
110700	0.6050	-1.48
110800	0.6050	-1.48
110900	0.6050	-1.48
111000	0.6075	-1.48
111100	0.6075	-1.48
111200	0.6075	-1.48
111300	0.6075	-1.48
111400	0.6075	-1.48
111500	0.6050	-1.48
111600	0.6050	-1.48
111700	0.6075	-1.48
111800	0.6075	-1.48
111900	0.6100	-1.48
112000	0.6125	-1.48
112100	0.6175	-1.47
112200	0.6225	-1.47
112300	0.6275	-1.46
112400	0.6325	-1.45
112500	0.6375	-1.44
112600	0.6450	-1.43
112700	0.6525	-1.42
112800	0.6600	-1.41
112900	0.6675	-1.40
113000	0.6775	-1.38
113100	0.6700	-1.39
113200	0.6625	-1.40
113300	0.6575	-1.40
113400	0.6525	-1.40
113500	0.6450	-1.41
113600	0.6400	-1.41
113700	0.6350	-1.41
113800	0.6300	-1.41
113900	0.6275	-1.42
114000	0.6250	-1.42
114100	0.6225	-1.42
114200	0.6200	-1.42
114300	0.6150	-1.43
114400	0.6125	-1.43
114500	0.6100	-1.43
114600	0.6075	-1.43
114700	0.6050	-1.43
114800	0.6000	-1.44
114900	0.6000	-1.44
115000	0.5975	-1.44
115100	0.5975	-1.43
115200	0.5975	-1.43
115300	0.5975	-1.42
115400	0.5975	-1.41
115500	0.5975	-1.40
115600	0.5950	-1.40
115700	0.5950	-1.39
115800	0.5950	-1.38
115900	0.5950	-1.37
116000	0.5975	-1.37
116100	0.5975	-1.36
116200	0.5975	-1.35
116300	0.5975	-1.33
116400	0.5975	-1.33
116500	0.5975	-1.32
116600	0.5975	-1.32
116700	0.5950	-1.32
116800	0.5950	-1.33
116900	0.5925	-1.32
117000	0.5925	-1.32
117100	0.5900	-1.32
117200	0.5900	-1.32
117300	0.5875	-1.32
117400	0.5875	-1.31
117500	0.5875	-1.31
117600	0.5900	-1.30
117700	0.5900	-1.30
117800	0.5900	-1.30
117900	0.5900	-1.30
118000	0.5900	-1.30
118100	0.5875	-1.30
118200	0.5900	-1.30
118300	0.5900	-1.30
118400	0.5900	-1.30
118500	0.5925	-1.30
118600	0.5925	-1.30
118700	0.5925	-1.30
118800	0.5950	-1.29
118900	0.5950	-1.29
119000	0.5925	-1.29
119100	0.5925	-1.29
119200	0.5925	-1.30
119300	0.5900	-1.30
119400	0.5900	-1.31
119500	0.5900	-1.31
119600	0.5875	-1.32
119700	0.5875	-1.32
119800	0.5875	-1.33
119900	0.5850	-1.33
120000	0.5850	-1.34
120100	0.5850	-1.34
120200	0.5825	-1.35
120300	0.5825	-1.35
120400	0.5825	-1.35
120500	0.5825	-1.35
120600	0.5825	-1.36
120700	0.5800	-1.36
120800	0.5800	-1.36
120900	0.5800	-1.36
121000	0.5800	-1.37
121100	0.5800	-1.37
121200	0.5800	-1.37
121300	0.5800	-1.37
121400	0.5800	-1.38
121500	0.5800	-1.37
121600	0.5800	-1.37
121700	0.5800	-1.37
121800	0.5775	-1.37
121900	0.5775	-1.37
122000	0.5775	-1.37
122100	0.5775	-1.36
122200	0.5775	-1.36
122300	0.5775	-1.36
122400	0.5775	-1.36
122500	0.5750	-1.36
122600	0.5750	-1.36
122700	0.5750	-1.36
122800	0.5725	-1.37
122900	0.5750	-1.37
123000	0.5750	-1.37
123100	0.5750	-1.37
123200	0.5775	-1.37
123300	0.5775	-1.37
123400	0.5775	-1.37
123500	0.5775	-1.37
123600	0.5775	-1.37
123700	0.5775	-1.38
123800	0.5775	-1.38
123900	0.5800	-1.38
124000	0.5800	-1.37
124100	0.5825	-1.37
124200	0.5850	-1.38
124300	0.5875	-1.37
124400	0.5900	-1.37
124500	0.5900	-1.37
124600	0.5925	-1.37
124700	0.5950	-1.37
124800	0.5950	-1.37
124900	0.5950	-1.37
125000	0.5975	-1.37
125100	0.5975	-1.37
125200	0.5975	-1.36
125300	0.5975	-1.36
125400	0.5975	-1.36
125500	0.5975	-1.35
125600	0.5975	-1.35
125700	0.5975	-1.35
125800	0.6000	-1.34
125900	0.6000	-1.34
126000	0.6025	-1.34
126100	0.6025	-1.33
126200	0.6050	-1.33
126300	0.6050	-1.33
126400	0.6075	-1.32
126500	0.6100	-1.31
126600	0.6150	-1.30
126700	0.6200	-1.29
126800	0.6225	-1.28
126900	0.6275	-1.27
127000	0.6325	-1.26
127100	0.6375	-1.24
127200	0.6425	-1.23
127300	0.6500	-1.22
127400	0.6550	-1.20
127500	0.6575	-1.19
127600	0.6600	-1.19
127700	0.6625	-1.18
127800	0.6650	-1.17
127900	0.6700	-1.16
128000	0.6725	-1.15
128100	0.6750	-1.14
128200	0.6800	-1.13
128300	0.6825	-1.12
128400	0.6850	-1.11
128500	0.6875	-1.10
128600	0.6900	-1.09
128700	0.6925	-1.08
128800	0.6950	-1.08
128900	0.6950	-1.08
129000	0.6975	-1.07
129100	0.6975	-1.07
129200	0.7000	-1.06
129300	0.7000	-1.06
129400	0.7000	-1.05
129500	0.7000	-1.06
129600	0.6975	-1.06
129700	0.6950	-1.06
129800	0.6925	-1.07
129900	0.6900	-1.07
130000	0.6875	-1.08
130100	0.6850	-1.09
130200	0.6800	-1.09
130300	0.6775	-1.10
130400	0.6750	-1.10
130500	0.6725	-1.11
130600	0.6700	-1.12
130700	0.6675	-1.12
130800	0.6650	-1.13
130900	0.6625	-1.13
131000	0.6600	-1.13
131100	0.6600	-1.13
131200	0.6575	-1.13
131300	0.6550	-1.13
131400	0.6550	-1.13
131500	0.6525	-1.13
131600	0.6500	-1.13
131700	0.6500	-1.13
131800	0.6475	-1.13
131900	0.6475	-1.13
132000	0.6450	-1.13
132100	0.6425	-1.13
132200	0.6400	-1.14
132300	0.6375	-1.14
132400	0.6350	-1.15
132500	0.6325	-1.16
132600	0.6300	-1.16
132700	0.6300	-1.17
132800	0.6300	-1.17
132900	0.6275	-1.17
133000	0.6275	-1.18
133100	0.6275	-1.18
133200	0.6300	-1.18
133300	0.6300	-1.18
133400	0.6325	-1.19
133500	0.6350	-1.19
133600	0.6350	-1.19
133700	0.6375	-1.19
133800	0.6400	-1.18
133900	0.6425	-1.18
134000	0.6450	-1.18
134100	0.6475	-1.17
134200	0.6500	-1.17
134300	0.6525	-1.17
134400	0.6525	-1.16
134500	0.6550	-1.15
134600	0.6575	-1.14
134700	0.6600	-1.14
134800	0.6600	-1.14
134900	0.6625	-1.13
135000	0.6650	-1.13
135100	0.6650	-1.12
135200	0.6675	-1.12
135300	0.6700	-1.12
135400	0.6725	-1.11
135500	0.6750	-1.10
135600	0.6775	-1.09
135700	0.6800	-1.08
135800	0.6825	-1.08
135900	0.6825	-1.07
136000	0.6850	-1.07
136100	0.6850	-1.07
136200	0.6850	-1.07
136300	0.6850	-1.07
136400	0.6850	-1.08
136500	0.6850	-1.08
136600	0.6850	-1.08
136700	0.6825	-1.08
136800	0.6825	-1.08
136900	0.6825	-1.09
137000	0.6800	-1.09
137100	0.6800	-1.09
137200	0.6800	-1.09
137300	0.6825	-1.09
137400	0.6825	-1.09
137500	0.6825	-1.09
137600	0.6825	-1.09
137700	0.6850	-1.09
137800	0.6850	-1.09
137900	0.6875	-1.08
138000	0.6900	-1.08
138100	0.6900	-1.08
138200	0.6925	-1.08
138300	0.6950	-1.08
138400	0.6950	-1.07
138500	0.6975	-1.07
138600	0.7000	-1.07
138700	0.7000	-1.08
138800	0.7025	-1.09
138900	0.7025	-1.09
139000	0.7050	-1.09
139100	0.7050	-1.10
139200	0.7075	-1.10
139300	0.7100	-1.09
139400	0.7100	-1.09
139500	0.7125	-1.08
139600	0.7125	-1.08
139700	0.7150	-1.08
139800	0.7150	-1.08
139900	0.7150	-1.08
140000	0.7150	-1.08
140100	0.7150	-1.08
140200	0.7150	-1.08
140300	0.7150	-1.08
140400	0.7150	-1.08
140500	0.7150	-1.08
140600	0.7150	-1.08
140700	0.7150	-1.09
140800	0.7150	-1.09
140900	0.7150	-1.09
141000	0.7150	-1.09
141100	0.7150	-1.09
141200	0.7125	-1.08
141300	0.7100	-1.08
141400	0.7100	-1.07
141500	0.7100	-1.07
141600	0.7100	-1.07
141700	0.7075	-1.06
141800	0.7075	-1.06
141900	0.7075	-1.06
142000	0.7050	-1.06
142100	0.7025	-1.07
142200	0.7025	-1.07
142300	0.7000	-1.07
142400	0.7000	-1.07
142500	0.6975	-1.07
142600	0.6975	-1.07
142700	0.6975	-1.07
142800	0.6975	-1.07
142900	0.6950	-1.07
143000	0.6950	-1.07
143100	0.6925	-1.07
143200	0.6925	-1.07
143300	0.6900	-1.07
143400	0.6875	-1.07
143500	0.6875	-1.07
143600	0.6850	-1.07
143700	0.6850	-1.07
143800	0.6825	-1.08
143900	0.6825	-1.08
144000	0.6825	-1.09
144100	0.6825	-1.09
144200	0.6825	-1.09
144300	0.6825	-1.09
144400	0.6825	-1.09
144500	0.6825	-1.10
144600	0.6825	-1.10
144700	0.6825	-1.10
144800	0.6825	-1.10
144900	0.6800	-1.11
145000	0.6800	-1.11
145100	0.6800	-1.12
145200	0.6800	-1.12
145300	0.6800	-1.13
145400	0.6800	-1.13
145500	0.6800	-1.13
145600	0.6800	-1.14
145700	0.6800	-1.14
145800	0.6800	-1.14
145900	0.6800	-1.14
146000	0.6825	-1.14
146100	0.6825	-1.15
146200	0.6825	-1.15
146300	0.6825	-1.15
146400	0.6825	-1.15
146500	0.6850	-1.15
146600	0.6850	-1.15
146700	0.6850	-1.15
146800	0.6850	-1.15
146900	0.6850	-1.15
147000	0.6875	-1.16
147100	0.6875	-1.16
147200	0.6875	-1.16
147300	0.6875	-1.16
147400	0.6875	-1.16
147500	0.6900	-1.16
147600	0.6925	-1.15
147700	0.6950	-1.14
147800	0.6975	-1.14
147900	0.6975	-1.14
148000	0.7000	-1.13
148100	0.7000	-1.13
148200	0.7000	-1.13
148300	0.7000	-1.13
148400	0.7000	-1.13
148500	0.7000	-1.13
148600	0.6975	-1.13
148700	0.6975	-1.12
148800	0.6975	-1.12
148900	0.6950	-1.13
149000	0.6950	-1.13
149100	0.6925	-1.14
149200	0.6925	-1.14
149300	0.6900	-1.14
149400	0.6875	-1.15
149500	0.6850	-1.15
149600	0.6825	-1.16
149700	0.6800	-1.18
149800	0.6775	-1.18
149900	0.6750	-1.19
150000	0.6750	-1.19
150100	0.6750	-1.19
150200	0.6750	-1.19
150300	0.6750	-1.19
150400	0.6750	-1.19
150500	0.6725	-1.20
150600	0.6725	-1.20
150700	0.6725	-1.20
150800	0.6700	-1.21
150900	0.6700	-1.21
151000	0.6725	-1.20
151100	0.6725	-1.20
151200	0.6725	-1.20
151300	0.6725	-1.19
151400	0.6750	-1.19
151500	0.6775	-1.19
151600	0.6775	-1.19
151700	0.6775	-1.18
151800	0.6775	-1.18
151900	0.6775	-1.18
152000	0.6775	-1.18
152100	0.6750	-1.18
152200	0.6750	-1.18
152300	0.6750	-1.17
152400	0.6750	-1.17
152500	0.6750	-1.17
152600	0.6750	-1.17
152700	0.6750	-1.16
152800	0.6750	-1.16
152900	0.6750	-1.16
153000	0.6750	-1.15
153100	0.6750	-1.15
153200	0.6775	-1.15
153300	0.6775	-1.15
153400	0.6775	-1.15
153500	0.6800	-1.15
153600	0.6800	-1.15
153700	0.6800	-1.15
153800	0.6800	-1.15
153900	0.6825	-1.15
154000	0.6825	-1.15
154100	0.6825	-1.15
154200	0.6825	-1.15
154300	0.6850	-1.15
154400	0.6850	-1.15
154500	0.6850	-1.15
154600	0.6875	-1.15
154700	0.6900	-1.15
154800	0.6925	-1.14
154900	0.6925	-1.14
155000	0.6950	-1.14
155100	0.6975	-1.14
155200	0.7000	-1.14
155300	0.7025	-1.13
155400	0.7025	-1.13
155500	0.7050	-1.14
155600	0.7050	-1.15
155700	0.7050	-1.16
155800	0.7050	-1.16
155900	0.7050	-1.17
156000	0.7050	-1.18
156100	0.7050	-1.19
156200	0.7050	-1.20
156300	0.7050	-1.21
156400	0.7050	-1.22
156500	0.7025	-1.23
156600	0.7000	-1.25
156700	0.6975	-1.26
156800	0.6950	-1.28
156900	0.6900	-1.29
157000	0.6900	-1.30
157100	0.6900	-1.31
157200	0.6900	-1.32
157300	0.6875	-1.34
157400	0.6875	-1.35
157500	0.6900	-1.36
157600	0.6900	-1.37
157700	0.6900	-1.38
157800	0.6925	-1.39
157900	0.6925	-1.39
158000	0.6950	-1.40
158100	0.7000	-1.40
158200	0.7050	-1.40
158300	0.7075	-1.40
158400	0.7150	-1.39
158500	0.7200	-1.39
158600	0.7275	-1.39
158700	0.7375	-1.39
158800	0.7475	-1.39
158900	0.7575	-1.39
159000	0.7675	-1.39
159100	0.7800	-1.39
159200	0.7900	-1.39
159300	0.8000	-1.39
159400	0.8100	-1.39
159500	0.8225	-1.39
159600	0.8325	-1.39
159700	0.8425	-1.38
159800	0.8550	-1.38
159900	0.8750	-1.36
160000	0.8950	-1.35
160100	0.9125	-1.32
160200	0.9150	-1.32
160300	0.9150	-1.32
160400	0.9175	-1.31
160500	0.9175	-1.31
160600	0.9175	-1.31
160700	0.9200	-1.31
160800	0.9200	-1.30
160900	0.9225	-1.30
161000	0.9225	-1.30
161100	0.9225	-1.29
161200	0.9250	-1.29
161300	0.9250	-1.29
161400	0.9275	-1.29
161500	0.9275	-1.28
161600	0.9275	-1.28
161700	0.9300	-1.28
161800	0.9300	-1.27
161900	0.9300	-1.27
162000	0.9325	-1.27
162100	0.9325	-1.27
162200	0.9325	-1.26
162300	0.9350	-1.26
162400	0.9350	-1.26
162500	0.9350	-1.25
162600	0.9375	-1.25
162700	0.9375	-1.25
162800	0.9375	-1.25
162900	0.9400	-1.24
163000	0.9400	-1.24
163100	0.9400	-1.24
163200	0.9400	-1.23
163300	0.9425	-1.23
163400	0.9425	-1.23
163500	0.9425	-1.23
163600	0.9425	-1.22
163700	0.9450	-1.22
163800	0.9450	-1.22
163900	0.9450	-1.22
164000	0.9450	-1.21
164100	0.9450	-1.21
164200	0.9475	-1.21
164300	0.9475	-1.20
164400	0.9475	-1.20
164500	0.9475	-1.20
164600	0.9475	-1.20
164700	0.9475	-1.19
164800	0.9500	-1.19
164900	0.9500	-1.19
165000	0.9500	-1.19
165100	0.9500	-1.18
165200	0.9500	-1.18
165300	0.9500	-1.18
165400	0.9500	-1.18
165500	0.9500	-1.17
165600	0.9525	-1.17
165700	0.9525	-1.17
165800	0.9525	-1.17
165900	0.9525	-1.16
166000	0.9525	-1.16
166100	0.9525	-1.16
166200	0.9200	-1.26
166300	0.8900	-1.32
166400	0.8650	-1.35
166500	0.8425	-1.38
166600	0.8250	-1.39
166700	0.8050	-1.40
166800	0.7925	-1.41
166900	0.7800	-1.41
167000	0.7700	-1.42
167100	0.7650	-1.42
167200	0.7600	-1.42
167300	0.7575	-1.42
167400	0.7525	-1.42
167500	0.7500	-1.42
167600	0.7450	-1.42
167700	0.7425	-1.42
167800	0.7375	-1.42
167900	0.7350	-1.42
168000	0.7300	-1.42
168100	0.7275	-1.42
168200	0.7250	-1.42
168300	0.7225	-1.43
168400	0.7200	-1.43
168500	0.7175	-1.43
168600	0.7150	-1.43
168700	0.7125	-1.43
168800	0.7100	-1.43
168900	0.7100	-1.43
169000	0.7075	-1.43
169100	0.7050	-1.43
169200	0.7025	-1.43
169300	0.7000	-1.43
169400	0.6975	-1.43
169500	0.6950	-1.44
169600	0.6950	-1.44
169700	0.6925	-1.44
169800	0.6925	-1.44
169900	0.6900	-1.44
170000	0.6925	-1.43
170100	0.6925	-1.43
170200	0.6950	-1.43
170300	0.6950	-1.42
170400	0.6975	-1.42
170500	0.6975	-1.41
170600	0.7000	-1.41
170700	0.7000	-1.40
170800	0.7000	-1.40
170900	0.7025	-1.40
171000	0.7025	-1.39
171100	0.7025	-1.39
171200	0.7050	-1.39
171300	0.7050	-1.39
171400	0.7050	-1.39
171500	0.7075	-1.39
171600	0.7075	-1.39
171700	0.7075	-1.39
171800	0.7075	-1.39
171900	0.7100	-1.39
172000	0.7100	-1.39
172100	0.7075	-1.39
172200	0.7075	-1.39
172300	0.7050	-1.39
172400	0.7050	-1.39
172500	0.7050	-1.39
172600	0.7050	-1.39
172700	0.7025	-1.40
172800	0.7025	-1.40
172900	0.7025	-1.41
173000	0.7025	-1.41
173100	0.7025	-1.42
173200	0.7000	-1.42
173300	0.7000	-1.42
173400	0.7000	-1.43
173500	0.7000	-1.43
173600	0.7000	-1.44
173700	0.7000	-1.44
173800	0.7025	-1.45
173900	0.7025	-1.45
174000	0.7025	-1.45
174100	0.7025	-1.46
174200	0.7025	-1.46
174300	0.7025	-1.47
174400	0.7025	-1.47
174500	0.7050	-1.47
174600	0.7050	-1.48
174700	0.7050	-1.48
174800	0.7050	-1.48
174900	0.7050	-1.49
175000	0.7050	-1.49
175100	0.7075	-1.49
175200	0.7075	-1.50
175300	0.7075	-1.50
175400	0.7075	-1.50
175500	0.7100	-1.50
175600	0.7125	-1.50
175700	0.7150	-1.50
175800	0.7175	-1.50
175900	0.7200	-1.50
176000	0.7225	-1.50
176100	0.7300	-1.50
176200	0.7350	-1.50
176300	0.7400	-1.50
176400	0.7375	-1.49
176500	0.7325	-1.50
176600	0.7300	-1.50
176700	0.7250	-1.50
176800	0.7225	-1.51
176900	0.7200	-1.51
177000	0.7175	-1.51
177100	0.7150	-1.51
177200	0.7150	-1.52
177300	0.7125	-1.52
177400	0.7125	-1.52
177500	0.7125	-1.52
177600	0.7100	-1.52
177700	0.7100	-1.52
177800	0.7100	-1.53
177900	0.7100	-1.53
178000	0.7100	-1.53
178100	0.7125	-1.53
178200	0.7150	-1.53
178300	0.7150	-1.53
178400	0.7150	-1.53
178500	0.7150	-1.54
178600	0.7150	-1.54
178700	0.7150	-1.55
178800	0.7150	-1.55
178900	0.7150	-1.55
179000	0.7175	-1.56
179100	0.7225	-1.56
179200	0.7250	-1.56
179300	0.7300	-1.56
179400	0.7325	-1.56
179500	0.7375	-1.56
179600	0.7425	-1.56
179700	0.7450	-1.56
179800	0.7500	-1.56
179900	0.7525	-1.57
180000	0.7550	-1.57
180100	0.7600	-1.57
180200	0.7625	-1.56
180300	0.7625	-1.56
180400	0.7625	-1.56
180500	0.7600	-1.56
180600	0.7625	-1.56
180700	0.7650	-1.56
180800	0.7700	-1.56
180900	0.7750	-1.56
181000	0.7800	-1.56
181100	0.7775	-1.57
181200	0.7725	-1.57
181300	0.7675	-1.57
181400	0.7650	-1.58
181500	0.7600	-1.58
181600	0.7550	-1.58
181700	0.7550	-1.58
181800	0.7550	-1.58
181900	0.7575	-1.58
182000	0.7575	-1.59
182100	0.7625	-1.59
182200	0.7700	-1.59
182300	0.7800	-1.59
182400	0.7925	-1.59
182500	0.8050	-1.59
182600	0.8175	-1.59
182700	0.8225	-1.59
182800	0.8300	-1.59
182900	0.8350	-1.59
183000	0.8350	-1.59
183100	0.8325	-1.59
183200	0.8375	-1.59
183300	0.8450	-1.59
183400	0.8525	-1.59
183500	0.8625	-1.59
183600	0.8700	-1.59
183700	0.8775	-1.58
183800	0.8875	-1.58
183900	0.8850	-1.58
184000	0.8850	-1.59
184100	0.8825	-1.59
184200	0.8825	-1.59
184300	0.8800	-1.59
184400	0.8800	-1.59
184500	0.8775	-1.60
184600	0.8750	-1.60
184700	0.8750	-1.60
184800	0.8725	-1.60
184900	0.8725	-1.60
185000	0.8700	-1.60
185100	0.8675	-1.60
185200	0.8675	-1.60
185300	0.8650	-1.60
185400	0.8625	-1.60
185500	0.8625	-1.60
185600	0.8600	-1.60
185700	0.8575	-1.60
185800	0.8575	-1.60
185900	0.8550	-1.60
186000	0.8525	-1.60
186100	0.8500	-1.60
186200	0.8500	-1.60
186300	0.8400	-1.60
186400	0.8300	-1.60
186500	0.8200	-1.60
186600	0.8125	-1.60
186700	0.8050	-1.60
186800	0.7975	-1.60
186900	0.7925	-1.60
187000	0.7850	-1.60
187100	0.7775	-1.60
187200	0.7725	-1.59
187300	0.7650	-1.59
187400	0.7600	-1.59
187500	0.7525	-1.59
187600	0.7450	-1.59
187700	0.7400	-1.59
187800	0.7325	-1.58
187900	0.7275	-1.58
188000	0.7225	-1.58
188100	0.7175	-1.58
188200	0.7150	-1.58
188300	0.7100	-1.58
188400	0.7025	-1.58
188500	0.6950	-1.59
188600	0.6875	-1.59
188700	0.6800	-1.59
188800	0.6725	-1.59
188900	0.6650	-1.60
189000	0.6575	-1.59
189100	0.6500	-1.59
189200	0.6425	-1.59
189300	0.6350	-1.59
189400	0.6300	-1.59
189500	0.6250	-1.58
189600	0.6350	-1.58
189700	0.6450	-1.57
189800	0.6550	-1.57
189900	0.6625	-1.56
190000	0.6650	-1.56
190100	0.6650	-1.56
190200	0.6650	-1.57
190300	0.6650	-1.57
190400	0.6650	-1.57
190500	0.6625	-1.57
190600	0.6600	-1.58
190700	0.6525	-1.58
190800	0.6450	-1.58
190900	0.6350	-1.59
191000	0.6275	-1.59
191100	0.6175	-1.59
191200	0.6100	-1.59
191300	0.6000	-1.60
191400	0.5925	-1.60
191500	0.5825	-1.60
191600	0.5750	-1.60
191700	0.5650	-1.60
191800	0.5575	-1.60
191900	0.5475	-1.60
192000	0.5400	-1.60
192100	0.5325	-1.60
192200	0.5225	-1.60
192300	0.5125	-1.60
192400	0.5050	-1.60
192500	0.4925	-1.60
192600	0.4825	-1.60
192700	0.4725	-1.60
192800	0.4625	-1.60
192900	0.4500	-1.60
193000	0.4400	-1.60
193100	0.4300	-1.60
193200	0.4175	-1.60
193300	0.4075	-1.60
193400	0.3950	-1.60
193500	0.3850	-1.59
193600	0.3725	-1.59
193700	0.3625	-1.59
193800	0.3500	-1.58
193900	0.3400	-1.58
194000	0.3275	-1.57
194100	0.3175	-1.56
194200	0.3050	-1.56
194300	0.2950	-1.55
194400	0.2825	-1.54
194500	0.2725	-1.53
194600	0.2600	-1.51
194700	0.2500	-1.49
194800	0.2400	-1.47
194900	0.2275	-1.45
195000	0.2175	-1.42
195100	0.2050	-1.39
195200	0.1950	-1.34
195300	0.1850	-1.28
195400	0.1725	-1.19
195500	0.1625	-1.19
195600	0.1525	-1.19
195700	0.1400	-1.19
195800	0.1300	-1.18
195900	0.1200	-1.17
196000	0.1100	-1.17
196100	0.1000	-1.16
196200	0.0900	-1.14
196300	0.0800	-1.13
196400	0.0700	-1.09
196500	0.0600	-1.06
196600	0.0525	-1.16
196700	0.0400	-1.21
196800	0.0300	-1.27
196900	0.0200	-1.35
197000	0.0100	-1.43
197100	0.0050	-1.56
197200	0.0050	-1.58
197300	0.0050	-1.60
197400	0.0025	-1.60
197500	0.0025	-1.60
197600	0.0025	-1.60
197700	0.0025	-1.60
197800	0.0025	-1.60
197900	0.0025	-1.60
198000	0.0025	-1.60
198100	0.0050	-1.57
198200	0.0075	-1.55
198300	0.0100	-1.52
198400	0.0150	-1.51
198500	0.0175	-1.55
198600	0.0225	-1.58
198700	0.0275	-1.59
198800	0.0300	-1.59
198900	0.0350	-1.60
199000	0.0375	-1.60
199100	0.0400	-1.60
199200	0.0450	-1.60
199300	0.0475	-1.60
199400	0.0500	-1.60
199500	0.0550	-1.60
199600	0.0575	-1.60
199700	0.0625	-1.60
199800	0.0650	-1.60
[truncated: 252 more rows]
