# Supplementary material for: The genetic basis of aneuploidy tolerance in wild yeast
Source: eLife. 2020 Jan 7;9:e52063. doi: 10.7554/eLife.52063 (PMC6970514; doi:10.7554/eLife.52063)
Supplement: Figure 1—source data 1. [file elife-52063-fig1-data1.zip › A2vB2/A2vB2_n10_ch7]

Bin start (bp)	MLE allele freq.	LOD score
0	0.0025	-1.60
100	0.0025	-1.60
200	0.0025	-1.60
300	0.0025	-1.60
400	0.0025	-1.60
500	0.0025	-1.60
600	0.0025	-1.60
700	0.0025	-1.60
800	0.0025	-1.60
900	0.0025	-1.60
1000	0.0025	-1.60
1100	0.0025	-1.60
1200	0.0025	-1.60
1300	0.0025	-1.60
1400	0.0025	-1.60
1500	0.0025	-1.60
1600	0.0025	-1.60
1700	0.0025	-1.60
1800	0.0050	-1.60
1900	0.0050	-1.59
2000	0.0050	-1.60
2100	0.0075	-1.59
2200	0.0075	-1.58
2300	0.0100	-1.58
2400	0.0100	-1.58
2500	0.0125	-1.58
2600	0.0125	-1.57
2700	0.0150	-1.57
2800	0.0150	-1.57
2900	0.0175	-1.56
3000	0.0200	-1.56
3100	0.0200	-1.56
3200	0.0225	-1.55
3300	0.0250	-1.55
3400	0.0275	-1.55
3500	0.0275	-1.55
3600	0.0300	-1.55
3700	0.0325	-1.54
3800	0.0350	-1.54
3900	0.0375	-1.54
4000	0.0400	-1.54
4100	0.0425	-1.54
4200	0.0450	-1.53
4300	0.0475	-1.53
4400	0.0500	-1.53
4500	0.0525	-1.53
4600	0.0550	-1.53
4700	0.0575	-1.52
4800	0.0600	-1.52
4900	0.0625	-1.52
5000	0.0650	-1.52
5100	0.0675	-1.52
5200	0.0700	-1.52
5300	0.0725	-1.51
5400	0.0750	-1.51
5500	0.0775	-1.51
5600	0.0800	-1.51
5700	0.0825	-1.51
5800	0.0850	-1.50
5900	0.0900	-1.50
6000	0.0925	-1.50
6100	0.0950	-1.50
6200	0.0975	-1.50
6300	0.1000	-1.50
6400	0.1050	-1.49
6500	0.1075	-1.49
6600	0.1100	-1.49
6700	0.1125	-1.49
6800	0.1250	-1.46
6900	0.1350	-1.43
7000	0.1475	-1.39
7100	0.1600	-1.36
7200	0.1700	-1.32
7300	0.1650	-1.34
7400	0.1600	-1.36
7500	0.1525	-1.38
7600	0.1475	-1.40
7700	0.1400	-1.42
7800	0.1350	-1.44
7900	0.1300	-1.46
8000	0.1225	-1.47
8100	0.1175	-1.49
8200	0.1125	-1.51
8300	0.1050	-1.52
8400	0.1000	-1.54
8500	0.0950	-1.55
8600	0.0900	-1.56
8700	0.0825	-1.58
8800	0.0775	-1.59
8900	0.0725	-1.60
9000	0.0675	-1.60
9100	0.0625	-1.60
9200	0.0575	-1.59
9300	0.0525	-1.57
9400	0.0475	-1.52
9500	0.0425	-1.40
9600	0.0375	-1.40
9700	0.0325	-1.40
9800	0.0300	-1.41
9900	0.0250	-1.41
10000	0.0225	-1.42
10100	0.0175	-1.42
10200	0.0150	-1.43
10300	0.0125	-1.45
10400	0.0075	-1.54
10500	0.0050	-1.60
10600	0.0100	-1.60
10700	0.0175	-1.60
10800	0.0150	-1.60
10900	0.0150	-1.60
11000	0.0125	-1.60
11100	0.0100	-1.60
11200	0.0100	-1.60
11300	0.0075	-1.60
11400	0.0075	-1.59
11500	0.0050	-1.59
11600	0.0050	-1.58
11700	0.0050	-1.57
11800	0.0025	-1.56
11900	0.0025	-1.55
12000	0.0025	-1.53
12100	0.0025	-1.53
12200	0.0025	-1.53
12300	0.0025	-1.54
12400	0.0025	-1.55
12500	0.0025	-1.55
12600	0.0025	-1.56
12700	0.0025	-1.56
12800	0.0025	-1.56
12900	0.0025	-1.57
13000	0.0025	-1.57
13100	0.0025	-1.57
13200	0.0025	-1.57
13300	0.0025	-1.58
13400	0.0025	-1.58
13500	0.0025	-1.58
13600	0.0025	-1.58
13700	0.0025	-1.58
13800	0.0025	-1.58
13900	0.0025	-1.58
14000	0.0025	-1.59
14100	0.0025	-1.59
14200	0.0025	-1.59
14300	0.0025	-1.59
14400	0.0025	-1.59
14500	0.0025	-1.59
14600	0.0025	-1.59
14700	0.0025	-1.59
14800	0.0025	-1.59
14900	0.0025	-1.59
15000	0.0025	-1.59
15100	0.0025	-1.59
15200	0.0025	-1.60
15300	0.0025	-1.60
15400	0.0025	-1.60
15500	0.0025	-1.60
15600	0.0025	-1.60
15700	0.0025	-1.60
15800	0.0025	-1.59
15900	0.0025	-1.59
16000	0.0025	-1.59
16100	0.0025	-1.58
16200	0.0025	-1.57
16300	0.0025	-1.45
16400	0.0025	-1.32
16500	0.0025	-1.09
16600	0.0025	-0.94
16700	0.0025	-0.59
16800	0.0025	-0.29
16900	0.0025	0.01
17000	0.0025	0.35
17100	0.0025	0.74
17200	0.0025	1.18
17300	0.0025	0.66
17400	0.0025	0.21
17500	0.0025	-0.18
17600	0.0025	-0.54
17700	0.0025	-0.93
17800	0.0025	-0.96
17900	0.0025	-1.00
18000	0.0025	-1.03
18100	0.0025	-1.07
18200	0.0025	-1.11
18300	0.0025	-1.15
18400	0.0025	-1.19
18500	0.0025	-1.24
18600	0.0025	-1.29
18700	0.0025	-1.34
18800	0.0025	-1.40
18900	0.0025	-1.47
19000	0.0025	-1.56
19100	0.0025	-1.60
19200	0.0025	-1.60
19300	0.0025	-1.60
19400	0.0025	-1.60
19500	0.0025	-1.60
19600	0.0025	-1.60
19700	0.0025	-1.60
19800	0.0025	-1.60
19900	0.0025	-1.60
20000	0.0025	-1.60
20100	0.0025	-1.60
20200	0.0025	-1.60
20300	0.0025	-1.60
20400	0.0025	-1.60
20500	0.0025	-1.60
20600	0.0025	-1.60
20700	0.0025	-1.60
20800	0.0025	-1.60
20900	0.0025	-1.60
21000	0.0025	-1.60
21100	0.0025	-1.60
21200	0.0025	-1.60
21300	0.0025	-1.60
21400	0.0025	-1.60
21500	0.0025	-1.60
21600	0.0025	-1.60
21700	0.0025	-1.60
21800	0.0025	-1.60
21900	0.0025	-1.60
22000	0.0025	-1.60
22100	0.0025	-1.60
22200	0.0025	-1.60
22300	0.0025	-1.60
22400	0.0025	-1.60
22500	0.0025	-1.60
22600	0.0025	-1.60
22700	0.0025	-1.60
22800	0.0025	-1.60
22900	0.0025	-1.60
23000	0.0025	-1.60
23100	0.0025	-1.60
23200	0.0025	-1.60
23300	0.0025	-1.60
23400	0.0025	-1.60
23500	0.0025	-1.60
23600	0.0025	-1.60
23700	0.0025	-1.60
23800	0.0025	-1.60
23900	0.0025	-1.60
24000	0.0025	-1.60
24100	0.0025	-1.60
24200	0.0025	-1.60
24300	0.0025	-1.60
24400	0.0025	-1.60
24500	0.0025	-1.60
24600	0.0025	-1.60
24700	0.0025	-1.60
24800	0.0025	-1.60
24900	0.0025	-1.60
25000	0.0025	-1.60
25100	0.0025	-1.60
25200	0.0025	-1.60
25300	0.0025	-1.60
25400	0.0025	-1.60
25500	0.0025	-1.60
25600	0.0025	-1.60
25700	0.0025	-1.60
25800	0.0025	-1.60
25900	0.0025	-1.60
26000	0.0025	-1.60
26100	0.0025	-1.60
26200	0.0025	-1.60
26300	0.0025	-1.60
26400	0.0025	-1.60
26500	0.0025	-1.60
26600	0.0025	-1.60
26700	0.0025	-1.60
26800	0.0025	-1.60
26900	0.0025	-1.60
27000	0.0025	-1.60
27100	0.0025	-1.60
27200	0.0025	-1.60
27300	0.0025	-1.60
27400	0.0025	-1.60
27500	0.0025	-1.60
27600	0.0025	-1.60
27700	0.0025	-1.60
27800	0.0025	-1.60
27900	0.0025	-1.60
28000	0.0025	-1.60
28100	0.0025	-1.60
28200	0.0025	-1.60
28300	0.0025	-1.60
28400	0.0025	-1.60
28500	0.0025	-1.60
28600	0.0025	-1.60
28700	0.0025	-1.60
28800	0.0025	-1.60
28900	0.0025	-1.60
29000	0.0025	-1.60
29100	0.0025	-1.60
29200	0.0025	-1.60
29300	0.0025	-1.60
29400	0.0025	-1.60
29500	0.0025	-1.60
29600	0.0025	-1.60
29700	0.0025	-1.60
29800	0.0025	-1.60
29900	0.0025	-1.60
30000	0.0025	-1.60
30100	0.0025	-1.60
30200	0.0025	-1.60
30300	0.0025	-1.60
30400	0.0025	-1.60
30500	0.0025	-1.60
30600	0.0025	-1.60
30700	0.0025	-1.60
30800	0.0025	-1.60
30900	0.0025	-1.60
31000	0.0025	-1.60
31100	0.0025	-1.60
31200	0.0025	-1.60
31300	0.0025	-1.60
31400	0.0025	-1.60
31500	0.0025	-1.60
31600	0.0025	-1.60
31700	0.0025	-1.60
31800	0.0025	-1.60
31900	0.0025	-1.60
32000	0.0025	-1.60
32100	0.0025	-1.60
32200	0.0025	-1.60
32300	0.0025	-1.60
32400	0.0025	-1.60
32500	0.0025	-1.60
32600	0.0025	-1.60
32700	0.0025	-1.60
32800	0.0025	-1.60
32900	0.0025	-1.60
33000	0.0025	-1.60
33100	0.0025	-1.60
33200	0.0025	-1.60
33300	0.0025	-1.60
33400	0.0025	-1.60
33500	0.0025	-1.60
33600	0.0025	-1.60
33700	0.0025	-1.60
33800	0.0025	-1.60
33900	0.0025	-1.60
34000	0.0025	-1.60
34100	0.0025	-1.60
34200	0.0025	-1.60
34300	0.0025	-1.60
34400	0.0025	-1.60
34500	0.0025	-1.60
34600	0.0025	-1.60
34700	0.0025	-1.60
34800	0.0025	-1.60
34900	0.0025	-1.60
35000	0.0025	-1.60
35100	0.0025	-1.60
35200	0.0025	-1.60
35300	0.0025	-1.60
35400	0.0025	-1.60
35500	0.0025	-1.60
35600	0.0025	-1.60
35700	0.0025	-1.60
35800	0.0025	-1.60
35900	0.0025	-1.60
36000	0.0025	-1.60
36100	0.0025	-1.60
36200	0.0025	-1.60
36300	0.0025	-1.60
36400	0.0025	-1.60
36500	0.0025	-1.60
36600	0.0025	-1.60
36700	0.0025	-1.60
36800	0.0025	-1.60
36900	0.0025	-1.60
37000	0.0025	-1.60
37100	0.0025	-1.60
37200	0.0025	-1.60
37300	0.0025	-1.60
37400	0.0025	-1.60
37500	0.0025	-1.60
37600	0.0025	-1.60
37700	0.0025	-1.60
37800	0.0025	-1.60
37900	0.0025	-1.60
38000	0.0025	-1.60
38100	0.0025	-1.60
38200	0.0025	-1.60
38300	0.0025	-1.60
38400	0.0025	-1.60
38500	0.0025	-1.60
38600	0.0025	-1.60
38700	0.0025	-1.60
38800	0.0025	-1.60
38900	0.0025	-1.60
39000	0.0025	-1.60
39100	0.0025	-1.60
39200	0.0025	-1.60
39300	0.0025	-1.60
39400	0.0025	-1.60
39500	0.0025	-1.60
39600	0.0025	-1.60
39700	0.0025	-1.60
39800	0.0025	-1.60
39900	0.0025	-1.60
40000	0.0025	-1.60
40100	0.0025	-1.60
40200	0.0025	-1.60
40300	0.0025	-1.60
40400	0.0025	-1.60
40500	0.0025	-1.60
40600	0.0025	-1.60
40700	0.0025	-1.60
40800	0.0025	-1.60
40900	0.0025	-1.60
41000	0.0025	-1.60
41100	0.0025	-1.60
41200	0.0025	-1.60
41300	0.0025	-1.60
41400	0.0025	-1.60
41500	0.0025	-1.60
41600	0.0025	-1.60
41700	0.0025	-1.60
41800	0.0025	-1.60
41900	0.0025	-1.60
42000	0.0025	-1.60
42100	0.0025	-1.60
42200	0.0025	-1.60
42300	0.0025	-1.60
42400	0.0025	-1.60
42500	0.0025	-1.60
42600	0.0025	-1.60
42700	0.0025	-1.60
42800	0.0025	-1.60
42900	0.0025	-1.60
43000	0.0025	-1.60
43100	0.0025	-1.60
43200	0.0025	-1.60
43300	0.0025	-1.60
43400	0.0025	-1.60
43500	0.0025	-1.60
43600	0.0025	-1.60
43700	0.0025	-1.60
43800	0.0025	-1.60
43900	0.0025	-1.60
44000	0.0025	-1.60
44100	0.0025	-1.60
44200	0.0025	-1.60
44300	0.0025	-1.60
44400	0.0025	-1.60
44500	0.0025	-1.60
44600	0.0025	-1.60
44700	0.0025	-1.60
44800	0.0025	-1.60
44900	0.0025	-1.60
45000	0.0025	-1.60
45100	0.0025	-1.60
45200	0.0025	-1.60
45300	0.0025	-1.60
45400	0.0025	-1.60
45500	0.0025	-1.60
45600	0.0025	-1.60
45700	0.0025	-1.60
45800	0.0025	-1.60
45900	0.0025	-1.60
46000	0.0025	-1.60
46100	0.0025	-1.60
46200	0.0025	-1.60
46300	0.0025	-1.60
46400	0.0025	-1.60
46500	0.0025	-1.60
46600	0.0025	-1.60
46700	0.0025	-1.60
46800	0.0025	-1.60
46900	0.0025	-1.60
47000	0.0025	-1.60
47100	0.0025	-1.60
47200	0.0025	-1.60
47300	0.0025	-1.60
47400	0.0025	-1.60
47500	0.0025	-1.60
47600	0.0025	-1.60
47700	0.0025	-1.60
47800	0.0025	-1.60
47900	0.0025	-1.60
48000	0.0025	-1.60
48100	0.0025	-1.60
48200	0.0025	-1.60
48300	0.0025	-1.60
48400	0.0025	-1.60
48500	0.0025	-1.60
48600	0.0025	-1.60
48700	0.0025	-1.60
48800	0.0025	-1.60
48900	0.0025	-1.60
49000	0.0025	-1.60
49100	0.0025	-1.60
49200	0.0025	-1.60
49300	0.0025	-1.60
49400	0.0025	-1.60
49500	0.0025	-1.60
49600	0.0025	-1.60
49700	0.0025	-1.60
49800	0.0025	-1.60
49900	0.0025	-1.60
50000	0.0025	-1.60
50100	0.0025	-1.60
50200	0.0025	-1.60
50300	0.0025	-1.60
50400	0.0025	-1.60
50500	0.0025	-1.60
50600	0.0025	-1.60
50700	0.0025	-1.60
50800	0.0025	-1.60
50900	0.0025	-1.60
51000	0.0025	-1.60
51100	0.0025	-1.60
51200	0.0025	-1.60
51300	0.0025	-1.60
51400	0.0025	-1.60
51500	0.0025	-1.60
51600	0.0025	-1.60
51700	0.0025	-1.60
51800	0.0025	-1.60
51900	0.0025	-1.60
52000	0.0025	-1.60
52100	0.0025	-1.60
52200	0.0025	-1.60
52300	0.0025	-1.60
52400	0.0025	-1.60
52500	0.0025	-1.60
52600	0.0025	-1.60
52700	0.0025	-1.60
52800	0.0025	-1.60
52900	0.0025	-1.60
53000	0.0025	-1.60
53100	0.0025	-1.60
53200	0.0025	-1.60
53300	0.0025	-1.60
53400	0.0025	-1.60
53500	0.0025	-1.60
53600	0.0025	-1.60
53700	0.0025	-1.60
53800	0.0025	-1.60
53900	0.0025	-1.60
54000	0.0025	-1.60
54100	0.0025	-1.60
54200	0.0025	-1.60
54300	0.0025	-1.60
54400	0.0025	-1.60
54500	0.0025	-1.60
54600	0.0025	-1.60
54700	0.0025	-1.60
54800	0.0025	-1.60
54900	0.0025	-1.60
55000	0.0025	-1.60
55100	0.0025	-1.60
55200	0.0025	-1.60
55300	0.0025	-1.60
55400	0.0025	-1.60
55500	0.0025	-1.60
55600	0.0025	-1.60
55700	0.0025	-1.60
55800	0.0025	-1.60
55900	0.0025	-1.60
56000	0.0025	-1.60
56100	0.0025	-1.60
56200	0.0025	-1.60
56300	0.0025	-1.60
56400	0.0025	-1.60
56500	0.0025	-1.60
56600	0.0025	-1.60
56700	0.0025	-1.60
56800	0.0025	-1.60
56900	0.0025	-1.60
57000	0.0025	-1.60
57100	0.0025	-1.60
57200	0.0025	-1.60
57300	0.0025	-1.60
57400	0.0025	-1.60
57500	0.0025	-1.60
57600	0.0025	-1.60
57700	0.0025	-1.60
57800	0.0025	-1.60
57900	0.0025	-1.60
58000	0.0025	-1.60
58100	0.0025	-1.60
58200	0.0025	-1.60
58300	0.0025	-1.60
58400	0.0025	-1.60
58500	0.0025	-1.60
58600	0.0025	-1.60
58700	0.0025	-1.60
58800	0.0025	-1.60
58900	0.0025	-1.60
59000	0.0025	-1.60
59100	0.0025	-1.60
59200	0.0025	-1.60
59300	0.0025	-1.60
59400	0.0025	-1.60
59500	0.0025	-1.60
59600	0.0025	-1.60
59700	0.0025	-1.60
59800	0.0025	-1.60
59900	0.0025	-1.60
60000	0.0025	-1.60
60100	0.0025	-1.60
60200	0.0025	-1.60
60300	0.0025	-1.60
60400	0.0025	-1.60
60500	0.0025	-1.60
60600	0.0025	-1.60
60700	0.0025	-1.60
60800	0.0025	-1.60
60900	0.0025	-1.60
61000	0.0025	-1.60
61100	0.0025	-1.60
61200	0.0025	-1.60
61300	0.0025	-1.60
61400	0.0025	-1.60
61500	0.0025	-1.60
61600	0.0025	-1.60
61700	0.0025	-1.60
61800	0.0025	-1.60
61900	0.0025	-1.60
62000	0.0025	-1.60
62100	0.0025	-1.60
62200	0.0025	-1.60
62300	0.0025	-1.60
62400	0.0025	-1.60
62500	0.0025	-1.60
62600	0.0025	-1.60
62700	0.0025	-1.60
62800	0.0025	-1.60
62900	0.0025	-1.60
63000	0.0025	-1.60
63100	0.0025	-1.60
63200	0.0025	-1.60
63300	0.0025	-1.60
63400	0.0025	-1.60
63500	0.0025	-1.60
63600	0.0025	-1.60
63700	0.0025	-1.60
63800	0.0025	-1.60
63900	0.0025	-1.60
64000	0.0025	-1.60
64100	0.0025	-1.60
64200	0.0025	-1.60
64300	0.0025	-1.60
64400	0.0025	-1.60
64500	0.0025	-1.60
64600	0.0025	-1.60
64700	0.0025	-1.60
64800	0.0025	-1.60
64900	0.0025	-1.60
65000	0.0025	-1.60
65100	0.0025	-1.60
65200	0.0025	-1.60
65300	0.0025	-1.60
65400	0.0025	-1.60
65500	0.0025	-1.60
65600	0.0025	-1.60
65700	0.0025	-1.60
65800	0.0025	-1.60
65900	0.0025	-1.60
66000	0.0025	-1.60
66100	0.0025	-1.60
66200	0.0025	-1.60
66300	0.0025	-1.60
66400	0.0025	-1.60
66500	0.0025	-1.60
66600	0.0025	-1.60
66700	0.0025	-1.60
66800	0.0025	-1.60
66900	0.0025	-1.60
67000	0.0025	-1.60
67100	0.0025	-1.60
67200	0.0025	-1.60
67300	0.0025	-1.60
67400	0.0025	-1.60
67500	0.0025	-1.60
67600	0.0025	-1.60
67700	0.0025	-1.60
67800	0.0025	-1.60
67900	0.0025	-1.60
68000	0.0025	-1.60
68100	0.0025	-1.60
68200	0.0025	-1.60
68300	0.0025	-1.60
68400	0.0025	-1.60
68500	0.0025	-1.60
68600	0.0025	-1.60
68700	0.0025	-1.60
68800	0.0025	-1.60
68900	0.0025	-1.60
69000	0.0025	-1.60
69100	0.0025	-1.60
69200	0.0025	-1.60
69300	0.0025	-1.60
69400	0.0025	-1.60
69500	0.0025	-1.60
69600	0.0025	-1.60
69700	0.0025	-1.60
69800	0.0025	-1.60
69900	0.0025	-1.60
70000	0.0025	-1.60
70100	0.0025	-1.60
70200	0.0025	-1.60
70300	0.0025	-1.60
70400	0.0025	-1.60
70500	0.0025	-1.60
70600	0.0025	-1.60
70700	0.0025	-1.60
70800	0.0025	-1.60
70900	0.0025	-1.60
71000	0.0025	-1.60
71100	0.0025	-1.60
71200	0.0025	-1.60
71300	0.0025	-1.60
71400	0.0025	-1.60
71500	0.0025	-1.60
71600	0.0025	-1.60
71700	0.0025	-1.60
71800	0.0025	-1.60
71900	0.0025	-1.60
72000	0.0025	-1.60
72100	0.0025	-1.60
72200	0.0025	-1.60
72300	0.0025	-1.60
72400	0.0025	-1.60
72500	0.0025	-1.60
72600	0.0025	-1.60
72700	0.0025	-1.60
72800	0.0025	-1.60
72900	0.0025	-1.60
73000	0.0025	-1.60
73100	0.0025	-1.60
73200	0.0025	-1.60
73300	0.0025	-1.60
73400	0.0025	-1.60
73500	0.0025	-1.60
73600	0.0025	-1.60
73700	0.0025	-1.60
73800	0.0025	-1.60
73900	0.0025	-1.60
74000	0.0025	-1.60
74100	0.0025	-1.60
74200	0.0025	-1.60
74300	0.0025	-1.60
74400	0.0025	-1.60
74500	0.0025	-1.60
74600	0.0025	-1.60
74700	0.0025	-1.60
74800	0.0025	-1.60
74900	0.0025	-1.60
75000	0.0025	-1.60
75100	0.0025	-1.60
75200	0.0025	-1.60
75300	0.0025	-1.60
75400	0.0025	-1.60
75500	0.0025	-1.60
75600	0.0025	-1.60
75700	0.0025	-1.60
75800	0.0025	-1.60
75900	0.0025	-1.60
76000	0.0025	-1.60
76100	0.0025	-1.60
76200	0.0025	-1.60
76300	0.0025	-1.60
76400	0.0025	-1.60
76500	0.0025	-1.60
76600	0.0025	-1.60
76700	0.0025	-1.60
76800	0.0025	-1.60
76900	0.0025	-1.60
77000	0.0025	-1.60
77100	0.0025	-1.60
77200	0.0025	-1.60
77300	0.0025	-1.60
77400	0.0025	-1.60
77500	0.0025	-1.60
77600	0.0025	-1.60
77700	0.0025	-1.60
77800	0.0025	-1.60
77900	0.0025	-1.60
78000	0.0025	-1.60
78100	0.0025	-1.60
78200	0.0025	-1.60
78300	0.0025	-1.60
78400	0.0025	-1.60
78500	0.0025	-1.60
78600	0.0025	-1.60
78700	0.0025	-1.60
78800	0.0025	-1.60
78900	0.0025	-1.60
79000	0.0025	-1.60
79100	0.0025	-1.60
79200	0.0025	-1.60
79300	0.0025	-1.60
79400	0.0025	-1.60
79500	0.0025	-1.60
79600	0.0025	-1.60
79700	0.0025	-1.60
79800	0.0025	-1.60
79900	0.0025	-1.60
80000	0.0025	-1.60
80100	0.0025	-1.60
80200	0.0025	-1.60
80300	0.0025	-1.60
80400	0.0025	-1.60
80500	0.0025	-1.60
80600	0.0025	-1.60
80700	0.0025	-1.60
80800	0.0025	-1.60
80900	0.0025	-1.60
81000	0.0025	-1.60
81100	0.0025	-1.60
81200	0.0025	-1.60
81300	0.0025	-1.60
81400	0.0025	-1.60
81500	0.0025	-1.60
81600	0.0025	-1.60
81700	0.0025	-1.60
81800	0.0025	-1.60
81900	0.0025	-1.60
82000	0.0025	-1.60
82100	0.0025	-1.60
82200	0.0025	-1.60
82300	0.0025	-1.60
82400	0.0025	-1.60
82500	0.0025	-1.60
82600	0.0025	-1.60
82700	0.0025	-1.60
82800	0.0025	-1.60
82900	0.0025	-1.60
83000	0.0025	-1.60
83100	0.0025	-1.60
83200	0.0025	-1.60
83300	0.0025	-1.60
83400	0.0025	-1.60
83500	0.0025	-1.60
83600	0.0025	-1.60
83700	0.0025	-1.60
83800	0.0025	-1.60
83900	0.0025	-1.60
84000	0.0025	-1.60
84100	0.0025	-1.60
84200	0.0025	-1.60
84300	0.0025	-1.60
84400	0.0025	-1.60
84500	0.0025	-1.60
84600	0.0025	-1.60
84700	0.0025	-1.60
84800	0.0025	-1.60
84900	0.0025	-1.60
85000	0.0025	-1.60
85100	0.0025	-1.60
85200	0.0025	-1.60
85300	0.0025	-1.60
85400	0.0025	-1.60
85500	0.0025	-1.60
85600	0.0025	-1.60
85700	0.0025	-1.60
85800	0.0025	-1.60
85900	0.0025	-1.60
86000	0.0025	-1.60
86100	0.0025	-1.60
86200	0.0025	-1.60
86300	0.0025	-1.60
86400	0.0025	-1.60
86500	0.0025	-1.60
86600	0.0025	-1.60
86700	0.0025	-1.60
86800	0.0025	-1.60
86900	0.0025	-1.60
87000	0.0025	-1.60
87100	0.0025	-1.60
87200	0.0025	-1.60
87300	0.0025	-1.60
87400	0.0025	-1.60
87500	0.0050	-1.59
87600	0.0050	-1.59
87700	0.0050	-1.59
87800	0.0125	-1.53
87900	0.0225	-1.46
88000	0.0350	-1.39
88100	0.0450	-1.32
88200	0.0600	-1.26
88300	0.0725	-1.20
88400	0.0875	-1.15
88500	0.1000	-1.10
88600	0.1150	-1.06
88700	0.1300	-1.21
88800	0.1450	-1.29
88900	0.1600	-1.35
89000	0.1750	-1.39
89100	0.1925	-1.42
89200	0.2075	-1.44
89300	0.2225	-1.46
89400	0.2375	-1.47
89500	0.2525	-1.49
89600	0.2700	-1.50
89700	0.2850	-1.50
89800	0.3000	-1.51
89900	0.3175	-1.52
90000	0.3325	-1.52
90100	0.3475	-1.53
90200	0.3650	-1.53
90300	0.3800	-1.53
90400	0.3975	-1.54
90500	0.4125	-1.54
90600	0.4275	-1.54
90700	0.4450	-1.55
90800	0.4600	-1.55
90900	0.4750	-1.55
91000	0.4900	-1.55
91100	0.5000	-1.55
91200	0.5100	-1.55
91300	0.5200	-1.55
91400	0.5325	-1.55
91500	0.5400	-1.56
91600	0.5500	-1.56
91700	0.5575	-1.56
91800	0.5625	-1.56
91900	0.5700	-1.56
92000	0.5775	-1.56
92100	0.5850	-1.56
92200	0.5925	-1.56
92300	0.6000	-1.56
92400	0.6050	-1.56
92500	0.6100	-1.55
92600	0.6125	-1.55
92700	0.6150	-1.55
92800	0.6175	-1.55
92900	0.6200	-1.54
93000	0.6200	-1.54
93100	0.6225	-1.54
93200	0.6225	-1.54
93300	0.6250	-1.54
93400	0.6250	-1.53
93500	0.6250	-1.53
93600	0.6275	-1.53
93700	0.6275	-1.53
93800	0.6300	-1.53
93900	0.6300	-1.52
94000	0.6300	-1.52
94100	0.6325	-1.52
94200	0.6325	-1.52
94300	0.6325	-1.52
94400	0.6325	-1.52
94500	0.6325	-1.53
94600	0.6300	-1.53
94700	0.6300	-1.53
94800	0.6300	-1.53
94900	0.6275	-1.54
95000	0.6275	-1.54
95100	0.6300	-1.54
95200	0.6300	-1.54
95300	0.6300	-1.54
95400	0.6300	-1.54
95500	0.6325	-1.54
95600	0.6325	-1.54
95700	0.6325	-1.54
95800	0.6350	-1.54
95900	0.6350	-1.54
96000	0.6350	-1.54
96100	0.6375	-1.54
96200	0.6375	-1.54
96300	0.6400	-1.54
96400	0.6425	-1.54
96500	0.6450	-1.54
96600	0.6475	-1.54
96700	0.6500	-1.54
96800	0.6500	-1.53
96900	0.6550	-1.53
97000	0.6575	-1.53
97100	0.6625	-1.53
97200	0.6650	-1.53
97300	0.6675	-1.53
97400	0.6700	-1.53
97500	0.6750	-1.53
97600	0.6800	-1.53
97700	0.6850	-1.53
97800	0.6900	-1.52
97900	0.6950	-1.52
98000	0.7000	-1.52
98100	0.7025	-1.52
98200	0.7075	-1.52
98300	0.7125	-1.52
98400	0.7175	-1.52
98500	0.7250	-1.52
98600	0.7325	-1.52
98700	0.7275	-1.52
98800	0.7225	-1.52
98900	0.7175	-1.52
99000	0.7100	-1.52
99100	0.7050	-1.52
99200	0.7000	-1.52
99300	0.6950	-1.52
99400	0.6875	-1.53
99500	0.6825	-1.53
99600	0.6775	-1.53
99700	0.6725	-1.53
99800	0.6700	-1.54
99900	0.6675	-1.54
100000	0.6650	-1.54
100100	0.6625	-1.54
100200	0.6625	-1.54
100300	0.6600	-1.54
100400	0.6550	-1.54
100500	0.6525	-1.54
100600	0.6475	-1.55
100700	0.6450	-1.55
100800	0.6400	-1.55
100900	0.6375	-1.55
101000	0.6350	-1.55
101100	0.6350	-1.55
101200	0.6350	-1.55
101300	0.6350	-1.55
101400	0.6325	-1.56
101500	0.6325	-1.56
101600	0.6325	-1.56
101700	0.6300	-1.56
101800	0.6300	-1.56
101900	0.6300	-1.56
102000	0.6300	-1.56
102100	0.6300	-1.55
102200	0.6300	-1.55
102300	0.6300	-1.55
102400	0.6325	-1.55
102500	0.6325	-1.55
102600	0.6325	-1.55
102700	0.6350	-1.55
102800	0.6350	-1.55
102900	0.6350	-1.54
103000	0.6350	-1.54
103100	0.6375	-1.54
103200	0.6375	-1.54
103300	0.6375	-1.54
103400	0.6400	-1.54
103500	0.6400	-1.54
103600	0.6425	-1.54
103700	0.6425	-1.54
103800	0.6450	-1.53
103900	0.6450	-1.53
104000	0.6425	-1.53
104100	0.6425	-1.53
104200	0.6425	-1.53
104300	0.6425	-1.53
104400	0.6425	-1.53
104500	0.6425	-1.53
104600	0.6425	-1.53
104700	0.6425	-1.53
104800	0.6425	-1.53
104900	0.6425	-1.53
105000	0.6425	-1.53
105100	0.6425	-1.53
105200	0.6425	-1.53
105300	0.6425	-1.53
105400	0.6425	-1.53
105500	0.6425	-1.53
105600	0.6450	-1.53
105700	0.6450	-1.53
105800	0.6450	-1.53
105900	0.6475	-1.54
106000	0.6475	-1.54
106100	0.6500	-1.54
106200	0.6525	-1.54
106300	0.6525	-1.54
106400	0.6550	-1.54
106500	0.6575	-1.54
106600	0.6625	-1.54
106700	0.6650	-1.54
106800	0.6700	-1.53
106900	0.6775	-1.53
107000	0.6825	-1.53
107100	0.6875	-1.52
107200	0.6925	-1.52
107300	0.6975	-1.52
107400	0.7050	-1.52
107500	0.7100	-1.51
107600	0.7150	-1.51
107700	0.7225	-1.51
107800	0.7200	-1.51
107900	0.7150	-1.52
108000	0.7075	-1.52
108100	0.7025	-1.53
108200	0.6975	-1.53
108300	0.6950	-1.53
108400	0.6925	-1.54
108500	0.6900	-1.54
108600	0.6875	-1.54
108700	0.6850	-1.54
108800	0.6825	-1.54
108900	0.6800	-1.54
109000	0.6800	-1.54
109100	0.6775	-1.54
109200	0.6775	-1.54
109300	0.6750	-1.54
109400	0.6725	-1.54
109500	0.6725	-1.54
109600	0.6700	-1.55
109700	0.6700	-1.55
109800	0.6700	-1.55
109900	0.6675	-1.55
110000	0.6675	-1.55
110100	0.6675	-1.55
110200	0.6700	-1.55
110300	0.6700	-1.56
110400	0.6725	-1.56
110500	0.6750	-1.56
110600	0.6775	-1.56
110700	0.6825	-1.56
110800	0.6850	-1.56
110900	0.6900	-1.56
111000	0.6950	-1.55
111100	0.6975	-1.55
111200	0.7025	-1.55
111300	0.7050	-1.55
111400	0.7150	-1.55
111500	0.7225	-1.55
111600	0.7325	-1.55
111700	0.7400	-1.55
111800	0.7500	-1.54
111900	0.7600	-1.54
112000	0.7700	-1.54
112100	0.7800	-1.54
112200	0.7925	-1.54
112300	0.8050	-1.53
112400	0.8175	-1.53
112500	0.8300	-1.53
112600	0.8425	-1.52
112700	0.8550	-1.52
112800	0.8725	-1.52
112900	0.8900	-1.51
113000	0.8775	-1.53
113100	0.8675	-1.54
113200	0.8550	-1.55
113300	0.8450	-1.56
113400	0.8325	-1.57
113500	0.8200	-1.58
113600	0.8100	-1.58
113700	0.7975	-1.59
113800	0.7875	-1.59
113900	0.7825	-1.59
114000	0.7775	-1.60
114100	0.7725	-1.60
114200	0.7675	-1.60
114300	0.7625	-1.60
114400	0.7550	-1.60
114500	0.7500	-1.60
114600	0.7450	-1.60
114700	0.7400	-1.60
114800	0.7350	-1.59
114900	0.7325	-1.59
115000	0.7300	-1.58
115100	0.7275	-1.57
115200	0.7275	-1.56
115300	0.7250	-1.54
115400	0.7225	-1.56
115500	0.7225	-1.57
115600	0.7225	-1.58
115700	0.7200	-1.58
115800	0.7150	-1.59
115900	0.7125	-1.59
116000	0.7100	-1.59
116100	0.7075	-1.59
116200	0.7050	-1.59
116300	0.7025	-1.60
116400	0.7000	-1.60
116500	0.6950	-1.60
116600	0.6925	-1.60
116700	0.6900	-1.60
116800	0.6875	-1.60
116900	0.6850	-1.60
117000	0.6825	-1.60
117100	0.6800	-1.60
117200	0.6775	-1.60
117300	0.6750	-1.60
117400	0.6725	-1.60
117500	0.6675	-1.60
117600	0.6650	-1.60
117700	0.6625	-1.60
117800	0.6600	-1.60
117900	0.6600	-1.60
118000	0.6575	-1.60
118100	0.6550	-1.60
118200	0.6550	-1.60
118300	0.6525	-1.60
118400	0.6525	-1.59
118500	0.6525	-1.59
118600	0.6500	-1.59
118700	0.6500	-1.59
118800	0.6500	-1.59
118900	0.6500	-1.58
119000	0.6500	-1.58
119100	0.6475	-1.58
119200	0.6475	-1.58
119300	0.6475	-1.57
119400	0.6475	-1.57
119500	0.6475	-1.57
119600	0.6475	-1.57
119700	0.6475	-1.57
119800	0.6475	-1.56
119900	0.6475	-1.56
120000	0.6475	-1.56
120100	0.6475	-1.56
120200	0.6500	-1.56
120300	0.6500	-1.55
120400	0.6500	-1.55
120500	0.6500	-1.55
120600	0.6525	-1.55
120700	0.6525	-1.55
120800	0.6525	-1.54
120900	0.6525	-1.54
121000	0.6550	-1.54
121100	0.6550	-1.54
121200	0.6550	-1.54
121300	0.6550	-1.53
121400	0.6550	-1.53
121500	0.6550	-1.53
121600	0.6500	-1.53
121700	0.6500	-1.53
121800	0.6475	-1.53
121900	0.6475	-1.53
122000	0.6475	-1.53
122100	0.6475	-1.53
122200	0.6475	-1.53
122300	0.6500	-1.53
122400	0.6500	-1.53
122500	0.6500	-1.53
122600	0.6475	-1.53
122700	0.6475	-1.53
122800	0.6450	-1.53
122900	0.6450	-1.53
123000	0.6425	-1.53
123100	0.6425	-1.53
123200	0.6425	-1.53
123300	0.6400	-1.53
123400	0.6400	-1.53
123500	0.6400	-1.53
123600	0.6400	-1.53
123700	0.6400	-1.53
123800	0.6400	-1.53
123900	0.6400	-1.53
124000	0.6400	-1.53
124100	0.6400	-1.53
124200	0.6400	-1.53
124300	0.6400	-1.53
124400	0.6400	-1.53
124500	0.6400	-1.53
124600	0.6400	-1.53
124700	0.6400	-1.53
124800	0.6400	-1.53
124900	0.6375	-1.53
125000	0.6375	-1.53
125100	0.6375	-1.54
125200	0.6350	-1.54
125300	0.6350	-1.54
125400	0.6350	-1.54
125500	0.6350	-1.54
125600	0.6350	-1.54
125700	0.6350	-1.54
125800	0.6350	-1.54
125900	0.6375	-1.54
126000	0.6375	-1.54
126100	0.6375	-1.54
126200	0.6400	-1.54
126300	0.6400	-1.54
126400	0.6425	-1.54
126500	0.6400	-1.55
126600	0.6400	-1.55
126700	0.6400	-1.55
126800	0.6400	-1.55
126900	0.6400	-1.55
127000	0.6375	-1.55
127100	0.6375	-1.55
127200	0.6375	-1.55
127300	0.6350	-1.55
127400	0.6350	-1.55
127500	0.6350	-1.55
127600	0.6325	-1.56
127700	0.6325	-1.56
127800	0.6325	-1.56
127900	0.6325	-1.56
128000	0.6325	-1.56
128100	0.6325	-1.56
128200	0.6325	-1.56
128300	0.6325	-1.56
128400	0.6325	-1.56
128500	0.6325	-1.56
128600	0.6325	-1.56
128700	0.6325	-1.56
128800	0.6325	-1.56
128900	0.6325	-1.56
129000	0.6300	-1.56
129100	0.6300	-1.56
129200	0.6300	-1.56
129300	0.6300	-1.55
129400	0.6300	-1.55
129500	0.6275	-1.55
129600	0.6275	-1.55
129700	0.6275	-1.55
129800	0.6250	-1.55
129900	0.6250	-1.55
130000	0.6250	-1.55
130100	0.6250	-1.55
130200	0.6225	-1.55
130300	0.6225	-1.55
130400	0.6225	-1.55
130500	0.6225	-1.55
130600	0.6225	-1.55
130700	0.6225	-1.55
130800	0.6225	-1.55
130900	0.6225	-1.55
131000	0.6225	-1.56
131100	0.6225	-1.56
131200	0.6225	-1.56
131300	0.6225	-1.56
131400	0.6225	-1.56
131500	0.6225	-1.56
131600	0.6225	-1.56
131700	0.6225	-1.56
131800	0.6250	-1.55
131900	0.6250	-1.55
132000	0.6250	-1.55
132100	0.6250	-1.55
132200	0.6250	-1.55
132300	0.6275	-1.55
132400	0.6275	-1.55
132500	0.6275	-1.55
132600	0.6275	-1.55
132700	0.6275	-1.55
132800	0.6300	-1.54
132900	0.6300	-1.54
133000	0.6300	-1.54
133100	0.6300	-1.54
133200	0.6300	-1.54
133300	0.6325	-1.54
133400	0.6325	-1.54
133500	0.6325	-1.54
133600	0.6325	-1.54
133700	0.6325	-1.54
133800	0.6325	-1.54
133900	0.6325	-1.54
134000	0.6325	-1.54
134100	0.6350	-1.54
134200	0.6350	-1.54
134300	0.6350	-1.54
134400	0.6350	-1.54
134500	0.6350	-1.54
134600	0.6350	-1.54
134700	0.6350	-1.54
134800	0.6350	-1.54
134900	0.6350	-1.54
135000	0.6350	-1.54
135100	0.6350	-1.54
135200	0.6350	-1.54
135300	0.6350	-1.54
135400	0.6350	-1.54
135500	0.6375	-1.54
135600	0.6375	-1.55
135700	0.6375	-1.55
135800	0.6375	-1.55
135900	0.6375	-1.55
136000	0.6375	-1.55
136100	0.6375	-1.55
136200	0.6375	-1.55
136300	0.6375	-1.55
136400	0.6375	-1.55
136500	0.6375	-1.55
136600	0.6375	-1.55
136700	0.6400	-1.55
136800	0.6400	-1.55
136900	0.6400	-1.55
137000	0.6400	-1.54
137100	0.6400	-1.54
137200	0.6400	-1.54
137300	0.6425	-1.54
137400	0.6425	-1.54
137500	0.6425	-1.54
137600	0.6425	-1.54
137700	0.6425	-1.54
137800	0.6425	-1.54
137900	0.6450	-1.54
138000	0.6450	-1.54
138100	0.6450	-1.54
138200	0.6450	-1.54
138300	0.6450	-1.54
138400	0.6450	-1.53
138500	0.6450	-1.53
138600	0.6475	-1.53
138700	0.6475	-1.53
138800	0.6475	-1.53
138900	0.6475	-1.53
139000	0.6475	-1.53
139100	0.6475	-1.53
139200	0.6475	-1.53
139300	0.6500	-1.53
139400	0.6500	-1.53
139500	0.6500	-1.53
139600	0.6500	-1.53
139700	0.6500	-1.53
139800	0.6500	-1.53
139900	0.6475	-1.53
140000	0.6475	-1.54
140100	0.6475	-1.54
140200	0.6475	-1.54
140300	0.6450	-1.54
140400	0.6450	-1.54
140500	0.6450	-1.54
140600	0.6450	-1.54
140700	0.6450	-1.54
140800	0.6450	-1.54
140900	0.6475	-1.54
141000	0.6475	-1.53
141100	0.6500	-1.53
141200	0.6500	-1.53
141300	0.6500	-1.53
141400	0.6500	-1.53
141500	0.6500	-1.53
141600	0.6500	-1.53
141700	0.6500	-1.53
141800	0.6500	-1.53
141900	0.6500	-1.53
142000	0.6525	-1.53
142100	0.6525	-1.52
142200	0.6550	-1.52
142300	0.6575	-1.51
142400	0.6625	-1.51
142500	0.6650	-1.50
142600	0.6675	-1.49
142700	0.6700	-1.49
142800	0.6725	-1.48
142900	0.6750	-1.47
143000	0.6775	-1.47
143100	0.6800	-1.46
143200	0.6825	-1.45
143300	0.6850	-1.44
143400	0.6900	-1.44
143500	0.6925	-1.43
143600	0.6950	-1.42
143700	0.7000	-1.41
143800	0.7025	-1.40
143900	0.7075	-1.39
144000	0.7100	-1.38
144100	0.7125	-1.38
144200	0.7175	-1.37
144300	0.7175	-1.36
144400	0.7200	-1.35
144500	0.7200	-1.34
144600	0.7225	-1.34
144700	0.7225	-1.33
144800	0.7250	-1.33
144900	0.7275	-1.33
145000	0.7275	-1.33
145100	0.7275	-1.33
145200	0.7300	-1.33
145300	0.7300	-1.33
145400	0.7300	-1.33
145500	0.7300	-1.33
145600	0.7300	-1.33
145700	0.7325	-1.33
145800	0.7325	-1.33
145900	0.7325	-1.33
146000	0.7325	-1.33
146100	0.7325	-1.33
146200	0.7350	-1.33
146300	0.7350	-1.33
146400	0.7350	-1.33
146500	0.7350	-1.33
146600	0.7350	-1.33
146700	0.7350	-1.33
146800	0.7375	-1.33
146900	0.7375	-1.33
147000	0.7375	-1.33
147100	0.7375	-1.33
147200	0.7375	-1.33
147300	0.7375	-1.33
147400	0.7375	-1.34
147500	0.7375	-1.34
147600	0.7375	-1.34
147700	0.7375	-1.34
147800	0.7400	-1.34
147900	0.7400	-1.34
148000	0.7400	-1.34
148100	0.7400	-1.35
148200	0.7400	-1.35
148300	0.7400	-1.35
148400	0.7425	-1.35
148500	0.7425	-1.34
148600	0.7450	-1.34
148700	0.7475	-1.34
148800	0.7475	-1.34
148900	0.7525	-1.34
149000	0.7550	-1.33
149100	0.7575	-1.33
149200	0.7625	-1.33
149300	0.7675	-1.33
149400	0.7725	-1.33
149500	0.7775	-1.33
149600	0.7825	-1.33
149700	0.7875	-1.33
149800	0.7925	-1.33
149900	0.7975	-1.33
150000	0.8050	-1.33
150100	0.8100	-1.33
150200	0.8150	-1.33
150300	0.8100	-1.32
150400	0.8075	-1.32
150500	0.8000	-1.32
150600	0.7950	-1.32
150700	0.7900	-1.32
150800	0.7825	-1.32
150900	0.7775	-1.32
151000	0.7725	-1.32
151100	0.7675	-1.32
151200	0.7625	-1.32
151300	0.7600	-1.32
151400	0.7550	-1.32
151500	0.7500	-1.32
151600	0.7475	-1.32
151700	0.7450	-1.32
151800	0.7425	-1.32
151900	0.7400	-1.32
152000	0.7375	-1.32
152100	0.7350	-1.32
152200	0.7325	-1.32
152300	0.7300	-1.32
152400	0.7300	-1.31
152500	0.7300	-1.31
152600	0.7275	-1.30
152700	0.7275	-1.29
152800	0.7275	-1.28
152900	0.7275	-1.28
153000	0.7275	-1.27
153100	0.7300	-1.27
153200	0.7325	-1.26
153300	0.7325	-1.25
153400	0.7375	-1.24
153500	0.7375	-1.24
153600	0.7400	-1.23
153700	0.7400	-1.24
153800	0.7425	-1.24
153900	0.7425	-1.24
154000	0.7425	-1.24
154100	0.7450	-1.24
154200	0.7475	-1.24
154300	0.7475	-1.24
154400	0.7500	-1.24
154500	0.7525	-1.24
154600	0.7550	-1.24
154700	0.7575	-1.23
154800	0.7575	-1.23
154900	0.7575	-1.23
155000	0.7600	-1.23
155100	0.7600	-1.23
155200	0.7625	-1.23
155300	0.7625	-1.23
155400	0.7625	-1.23
155500	0.7650	-1.23
155600	0.7650	-1.23
155700	0.7675	-1.23
155800	0.7675	-1.24
155900	0.7675	-1.24
156000	0.7700	-1.24
156100	0.7700	-1.25
156200	0.7700	-1.25
156300	0.7700	-1.25
156400	0.7700	-1.26
156500	0.7725	-1.26
156600	0.7725	-1.26
156700	0.7750	-1.26
156800	0.7775	-1.26
156900	0.7775	-1.26
157000	0.7825	-1.25
157100	0.7850	-1.25
157200	0.7900	-1.24
157300	0.7925	-1.24
157400	0.7975	-1.23
157500	0.8000	-1.23
157600	0.7975	-1.23
157700	0.7950	-1.23
157800	0.7950	-1.23
157900	0.7950	-1.23
158000	0.7975	-1.23
158100	0.7975	-1.23
158200	0.8000	-1.22
158300	0.8025	-1.22
158400	0.8050	-1.21
158500	0.8100	-1.20
158600	0.8125	-1.19
158700	0.8175	-1.17
158800	0.8200	-1.16
158900	0.8250	-1.15
159000	0.8150	-1.17
159100	0.8075	-1.19
159200	0.7975	-1.21
159300	0.7925	-1.22
159400	0.7875	-1.23
159500	0.7800	-1.24
159600	0.7750	-1.24
159700	0.7725	-1.25
159800	0.7675	-1.26
159900	0.7650	-1.26
160000	0.7625	-1.27
160100	0.7600	-1.28
160200	0.7600	-1.28
160300	0.7575	-1.28
160400	0.7550	-1.29
160500	0.7525	-1.29
160600	0.7500	-1.30
160700	0.7500	-1.30
160800	0.7475	-1.31
160900	0.7475	-1.31
161000	0.7475	-1.31
161100	0.7475	-1.32
161200	0.7450	-1.32
161300	0.7450	-1.32
161400	0.7450	-1.32
161500	0.7425	-1.33
161600	0.7425	-1.34
161700	0.7400	-1.34
161800	0.7400	-1.35
161900	0.7375	-1.36
162000	0.7350	-1.36
162100	0.7325	-1.37
162200	0.7275	-1.38
162300	0.7250	-1.39
162400	0.7200	-1.40
162500	0.7150	-1.40
162600	0.7100	-1.41
162700	0.7075	-1.42
162800	0.7025	-1.43
162900	0.7000	-1.45
163000	0.6950	-1.46
163100	0.6900	-1.48
163200	0.6800	-1.49
163300	0.6750	-1.50
163400	0.6700	-1.51
163500	0.6650	-1.51
163600	0.6625	-1.52
163700	0.6575	-1.52
163800	0.6550	-1.53
163900	0.6525	-1.53
164000	0.6525	-1.54
164100	0.6500	-1.54
164200	0.6475	-1.55
164300	0.6450	-1.55
164400	0.6400	-1.55
164500	0.6400	-1.56
164600	0.6375	-1.56
164700	0.6375	-1.56
164800	0.6375	-1.57
164900	0.6350	-1.57
165000	0.6325	-1.57
165100	0.6300	-1.57
165200	0.6300	-1.58
165300	0.6275	-1.58
165400	0.6250	-1.58
165500	0.6225	-1.58
165600	0.6200	-1.58
165700	0.6175	-1.59
165800	0.6125	-1.59
165900	0.6100	-1.59
166000	0.6075	-1.59
166100	0.6025	-1.59
166200	0.5975	-1.59
166300	0.5900	-1.60
166400	0.5825	-1.60
166500	0.5750	-1.60
166600	0.5675	-1.60
166700	0.5625	-1.60
166800	0.5575	-1.60
166900	0.5525	-1.60
167000	0.5475	-1.60
167100	0.5450	-1.60
167200	0.5425	-1.60
167300	0.5400	-1.60
167400	0.5400	-1.60
167500	0.5375	-1.60
167600	0.5375	-1.60
167700	0.5375	-1.60
167800	0.5350	-1.60
167900	0.5350	-1.60
168000	0.5350	-1.60
168100	0.5350	-1.60
168200	0.5325	-1.60
168300	0.5300	-1.60
168400	0.5300	-1.60
168500	0.5275	-1.60
168600	0.5250	-1.60
168700	0.5225	-1.60
168800	0.5250	-1.60
168900	0.5250	-1.60
169000	0.5250	-1.60
169100	0.5250	-1.60
169200	0.5250	-1.60
169300	0.5250	-1.60
169400	0.5250	-1.60
169500	0.5250	-1.60
169600	0.5250	-1.60
169700	0.5250	-1.60
169800	0.5225	-1.60
169900	0.5225	-1.60
170000	0.5225	-1.60
170100	0.5225	-1.60
170200	0.5200	-1.60
170300	0.5200	-1.60
170400	0.5200	-1.60
170500	0.5175	-1.60
170600	0.5175	-1.60
170700	0.5175	-1.60
170800	0.5175	-1.60
170900	0.5175	-1.60
171000	0.5175	-1.60
171100	0.5175	-1.60
171200	0.5175	-1.60
171300	0.5175	-1.60
171400	0.5200	-1.60
171500	0.5200	-1.60
171600	0.5200	-1.60
171700	0.5175	-1.60
171800	0.5175	-1.60
171900	0.5175	-1.60
172000	0.5200	-1.60
172100	0.5200	-1.60
172200	0.5200	-1.60
172300	0.5200	-1.60
172400	0.5200	-1.60
172500	0.5225	-1.60
172600	0.5225	-1.60
172700	0.5250	-1.60
172800	0.5250	-1.60
172900	0.5250	-1.60
173000	0.5250	-1.60
173100	0.5225	-1.60
173200	0.5225	-1.60
173300	0.5225	-1.60
173400	0.5225	-1.60
173500	0.5225	-1.60
173600	0.5225	-1.60
173700	0.5225	-1.60
173800	0.5225	-1.60
173900	0.5200	-1.60
174000	0.5200	-1.60
174100	0.5175	-1.60
174200	0.5175	-1.60
174300	0.5150	-1.60
174400	0.5125	-1.60
174500	0.5125	-1.60
174600	0.5100	-1.60
174700	0.5100	-1.60
174800	0.5100	-1.60
174900	0.5125	-1.60
175000	0.5125	-1.60
175100	0.5125	-1.60
175200	0.5150	-1.60
175300	0.5150	-1.60
175400	0.5150	-1.60
175500	0.5175	-1.60
175600	0.5175	-1.60
175700	0.5200	-1.60
175800	0.5225	-1.60
175900	0.5225	-1.60
176000	0.5225	-1.60
176100	0.5250	-1.60
176200	0.5250	-1.59
176300	0.5250	-1.59
176400	0.5275	-1.59
176500	0.5275	-1.59
176600	0.5300	-1.59
176700	0.5300	-1.59
176800	0.5325	-1.59
176900	0.5325	-1.59
177000	0.5325	-1.59
177100	0.5325	-1.59
177200	0.5325	-1.59
177300	0.5325	-1.59
177400	0.5325	-1.59
177500	0.5325	-1.59
177600	0.5325	-1.59
177700	0.5325	-1.59
177800	0.5350	-1.59
177900	0.5350	-1.59
178000	0.5350	-1.59
178100	0.5350	-1.59
178200	0.5350	-1.59
178300	0.5350	-1.59
178400	0.5350	-1.59
178500	0.5350	-1.59
178600	0.5375	-1.59
178700	0.5375	-1.59
178800	0.5375	-1.59
178900	0.5400	-1.58
179000	0.5400	-1.58
179100	0.5425	-1.58
179200	0.5425	-1.58
179300	0.5425	-1.58
179400	0.5425	-1.58
179500	0.5425	-1.58
179600	0.5425	-1.58
179700	0.5425	-1.58
179800	0.5425	-1.58
179900	0.5400	-1.58
180000	0.5400	-1.58
180100	0.5400	-1.58
180200	0.5400	-1.58
180300	0.5400	-1.58
180400	0.5400	-1.58
180500	0.5375	-1.58
180600	0.5350	-1.58
180700	0.5350	-1.58
180800	0.5325	-1.58
180900	0.5300	-1.59
181000	0.5275	-1.59
181100	0.5250	-1.59
181200	0.5225	-1.59
181300	0.5225	-1.59
181400	0.5200	-1.59
181500	0.5175	-1.59
181600	0.5175	-1.59
181700	0.5150	-1.59
181800	0.5150	-1.59
181900	0.5125	-1.59
182000	0.5150	-1.59
182100	0.5150	-1.59
182200	0.5150	-1.59
182300	0.5150	-1.59
182400	0.5150	-1.59
182500	0.5125	-1.60
182600	0.5150	-1.60
182700	0.5150	-1.60
182800	0.5150	-1.60
182900	0.5175	-1.60
183000	0.5175	-1.60
183100	0.5175	-1.60
183200	0.5175	-1.60
183300	0.5175	-1.60
183400	0.5175	-1.60
183500	0.5175	-1.60
183600	0.5200	-1.60
183700	0.5200	-1.60
183800	0.5200	-1.60
183900	0.5200	-1.60
184000	0.5200	-1.60
184100	0.5225	-1.60
184200	0.5250	-1.60
184300	0.5275	-1.60
184400	0.5300	-1.60
184500	0.5325	-1.60
184600	0.5325	-1.60
184700	0.5350	-1.59
184800	0.5350	-1.59
184900	0.5375	-1.59
185000	0.5400	-1.59
185100	0.5400	-1.59
185200	0.5425	-1.59
185300	0.5425	-1.59
185400	0.5450	-1.59
185500	0.5475	-1.59
185600	0.5475	-1.59
185700	0.5500	-1.59
185800	0.5500	-1.59
185900	0.5475	-1.59
186000	0.5450	-1.59
186100	0.5425	-1.59
186200	0.5400	-1.59
186300	0.5375	-1.59
186400	0.5350	-1.59
186500	0.5325	-1.60
186600	0.5325	-1.60
186700	0.5300	-1.60
186800	0.5300	-1.60
186900	0.5300	-1.60
187000	0.5275	-1.60
187100	0.5275	-1.60
187200	0.5275	-1.60
187300	0.5300	-1.60
187400	0.5300	-1.60
187500	0.5300	-1.60
187600	0.5300	-1.60
187700	0.5275	-1.60
187800	0.5275	-1.60
187900	0.5250	-1.60
188000	0.5250	-1.60
188100	0.5225	-1.60
188200	0.5200	-1.60
188300	0.5200	-1.60
188400	0.5175	-1.60
188500	0.5150	-1.60
188600	0.5150	-1.60
188700	0.5125	-1.60
188800	0.5125	-1.60
188900	0.5125	-1.60
189000	0.5100	-1.60
189100	0.5100	-1.60
189200	0.5100	-1.60
189300	0.5100	-1.60
189400	0.5100	-1.60
189500	0.5075	-1.60
189600	0.5075	-1.60
189700	0.5075	-1.60
189800	0.5075	-1.60
189900	0.5075	-1.60
190000	0.5075	-1.60
190100	0.5075	-1.60
190200	0.5075	-1.60
190300	0.5100	-1.59
190400	0.5100	-1.59
190500	0.5125	-1.59
190600	0.5150	-1.59
190700	0.5175	-1.59
190800	0.5200	-1.59
190900	0.5200	-1.59
191000	0.5225	-1.59
191100	0.5250	-1.59
191200	0.5275	-1.58
191300	0.5275	-1.58
191400	0.5300	-1.58
191500	0.5300	-1.58
191600	0.5325	-1.58
191700	0.5325	-1.58
191800	0.5325	-1.58
191900	0.5350	-1.58
192000	0.5350	-1.57
192100	0.5350	-1.57
192200	0.5350	-1.57
192300	0.5350	-1.57
192400	0.5325	-1.57
192500	0.5300	-1.57
192600	0.5275	-1.56
192700	0.5250	-1.56
192800	0.5225	-1.56
192900	0.5200	-1.56
193000	0.5200	-1.56
193100	0.5200	-1.56
193200	0.5200	-1.56
193300	0.5200	-1.56
193400	0.5200	-1.56
193500	0.5225	-1.56
193600	0.5200	-1.56
193700	0.5200	-1.56
193800	0.5200	-1.56
193900	0.5175	-1.56
194000	0.5175	-1.56
194100	0.5175	-1.56
194200	0.5175	-1.56
194300	0.5150	-1.56
194400	0.5150	-1.56
194500	0.5150	-1.56
194600	0.5150	-1.57
194700	0.5125	-1.57
194800	0.5125	-1.57
194900	0.5125	-1.57
195000	0.5125	-1.57
195100	0.5125	-1.57
195200	0.5100	-1.57
195300	0.5100	-1.57
195400	0.5100	-1.57
195500	0.5075	-1.57
195600	0.5075	-1.57
195700	0.5050	-1.57
195800	0.5050	-1.57
195900	0.5025	-1.57
196000	0.5000	-1.57
196100	0.5000	-1.57
196200	0.5000	-1.57
196300	0.5000	-1.57
196400	0.4975	-1.57
196500	0.4975	-1.57
196600	0.4975	-1.57
196700	0.4975	-1.57
196800	0.4950	-1.57
196900	0.4950	-1.57
197000	0.4950	-1.57
197100	0.4950	-1.57
197200	0.4950	-1.57
197300	0.4925	-1.57
197400	0.4925	-1.57
197500	0.4900	-1.57
197600	0.4900	-1.57
197700	0.4900	-1.57
197800	0.4900	-1.56
197900	0.4925	-1.56
198000	0.4925	-1.56
198100	0.4925	-1.56
198200	0.4950	-1.56
198300	0.4975	-1.56
198400	0.4975	-1.55
198500	0.5000	-1.55
198600	0.5025	-1.55
198700	0.5025	-1.55
198800	0.5050	-1.54
198900	0.5075	-1.54
199000	0.5075	-1.54
199100	0.5100	-1.54
199200	0.5125	-1.54
199300	0.5150	-1.53
199400	0.5150	-1.53
199500	0.5175	-1.53
199600	0.5200	-1.53
199700	0.5200	-1.52
199800	0.5225	-1.52
[truncated: 8,837 more rows]
