# Supplementary material for: The genetic basis of aneuploidy tolerance in wild yeast
Source: eLife. 2020 Jan 7;9:e52063. doi: 10.7554/eLife.52063 (PMC6970514; doi:10.7554/eLife.52063)
Supplement: Figure 1—source data 1. [file elife-52063-fig1-data1.zip › A2vB2/A2vB2_n10_ch9]

Bin start (bp)	MLE allele freq.	LOD score
0	0.4950	-1.42
100	0.4950	-1.42
200	0.4950	-1.42
300	0.4950	-1.42
400	0.4950	-1.42
500	0.4950	-1.42
600	0.4950	-1.42
700	0.4950	-1.42
800	0.4950	-1.42
900	0.4950	-1.42
1000	0.4950	-1.42
1100	0.4950	-1.42
1200	0.4950	-1.42
1300	0.4950	-1.42
1400	0.4950	-1.42
1500	0.4950	-1.42
1600	0.4950	-1.42
1700	0.4950	-1.42
1800	0.4950	-1.42
1900	0.4950	-1.42
2000	0.4950	-1.42
2100	0.4950	-1.42
2200	0.4950	-1.42
2300	0.4950	-1.42
2400	0.4950	-1.42
2500	0.4950	-1.42
2600	0.4950	-1.42
2700	0.4950	-1.42
2800	0.4950	-1.42
2900	0.4950	-1.42
3000	0.4950	-1.42
3100	0.4950	-1.42
3200	0.4950	-1.42
3300	0.4950	-1.42
3400	0.4950	-1.42
3500	0.4950	-1.42
3600	0.4950	-1.42
3700	0.4950	-1.42
3800	0.4950	-1.42
3900	0.4950	-1.42
4000	0.4950	-1.42
4100	0.4950	-1.42
4200	0.4950	-1.42
4300	0.4950	-1.42
4400	0.4950	-1.42
4500	0.4950	-1.42
4600	0.4950	-1.42
4700	0.4950	-1.42
4800	0.4950	-1.42
4900	0.4950	-1.42
5000	0.4950	-1.42
5100	0.4950	-1.42
5200	0.4950	-1.42
5300	0.4950	-1.42
5400	0.4950	-1.42
5500	0.4950	-1.42
5600	0.4975	-1.42
5700	0.4975	-1.42
5800	0.4975	-1.42
5900	0.4975	-1.42
6000	0.4975	-1.42
6100	0.4975	-1.42
6200	0.4975	-1.42
6300	0.4975	-1.42
6400	0.4975	-1.42
6500	0.4975	-1.42
6600	0.4975	-1.42
6700	0.4975	-1.42
6800	0.4975	-1.42
6900	0.4975	-1.42
7000	0.4975	-1.42
7100	0.4975	-1.42
7200	0.4975	-1.42
7300	0.4975	-1.42
7400	0.4975	-1.42
7500	0.4975	-1.42
7600	0.4975	-1.42
7700	0.4975	-1.42
7800	0.4975	-1.42
7900	0.4975	-1.42
8000	0.4975	-1.42
8100	0.4975	-1.42
8200	0.4975	-1.42
8300	0.4975	-1.42
8400	0.4975	-1.42
8500	0.4975	-1.42
8600	0.4975	-1.42
8700	0.4975	-1.42
8800	0.4975	-1.42
8900	0.4975	-1.42
9000	0.4975	-1.42
9100	0.4975	-1.42
9200	0.4975	-1.42
9300	0.4975	-1.42
9400	0.4975	-1.42
9500	0.4975	-1.42
9600	0.4975	-1.42
9700	0.4975	-1.42
9800	0.4975	-1.42
9900	0.4975	-1.42
10000	0.4975	-1.42
10100	0.4975	-1.42
10200	0.4975	-1.42
10300	0.4975	-1.42
10400	0.4975	-1.42
10500	0.4975	-1.42
10600	0.4975	-1.42
10700	0.4975	-1.42
10800	0.4975	-1.42
10900	0.4975	-1.42
11000	0.4975	-1.42
11100	0.4975	-1.42
11200	0.4975	-1.42
11300	0.4975	-1.42
11400	0.4975	-1.42
11500	0.4975	-1.42
11600	0.4975	-1.42
11700	0.4975	-1.42
11800	0.4975	-1.42
11900	0.4975	-1.42
12000	0.4975	-1.42
12100	0.4975	-1.42
12200	0.4975	-1.42
12300	0.4975	-1.42
12400	0.4975	-1.42
12500	0.4975	-1.42
12600	0.4975	-1.42
12700	0.4975	-1.42
12800	0.4975	-1.42
12900	0.4975	-1.42
13000	0.4975	-1.42
13100	0.4975	-1.42
13200	0.4975	-1.42
13300	0.4975	-1.42
13400	0.4975	-1.42
13500	0.4975	-1.42
13600	0.4975	-1.42
13700	0.4975	-1.42
13800	0.4975	-1.42
13900	0.4975	-1.42
14000	0.4975	-1.42
14100	0.4975	-1.42
14200	0.4975	-1.42
14300	0.4975	-1.42
14400	0.4975	-1.42
14500	0.4975	-1.42
14600	0.4975	-1.42
14700	0.4975	-1.42
14800	0.4975	-1.42
14900	0.4975	-1.42
15000	0.4975	-1.42
15100	0.4975	-1.42
15200	0.4975	-1.42
15300	0.4975	-1.42
15400	0.4975	-1.42
15500	0.4975	-1.42
15600	0.4975	-1.42
15700	0.4975	-1.42
15800	0.4975	-1.42
15900	0.4975	-1.42
16000	0.4975	-1.42
16100	0.4975	-1.42
16200	0.4975	-1.42
16300	0.4975	-1.42
16400	0.4975	-1.42
16500	0.4975	-1.42
16600	0.4975	-1.42
16700	0.4975	-1.42
16800	0.4975	-1.42
16900	0.4975	-1.42
17000	0.4975	-1.42
17100	0.4975	-1.42
17200	0.4975	-1.42
17300	0.4975	-1.42
17400	0.4975	-1.42
17500	0.4975	-1.42
17600	0.4975	-1.42
17700	0.4975	-1.42
17800	0.4975	-1.42
17900	0.4975	-1.42
18000	0.4975	-1.42
18100	0.4975	-1.42
18200	0.4975	-1.42
18300	0.4975	-1.42
18400	0.4975	-1.42
18500	0.4975	-1.42
18600	0.4975	-1.42
18700	0.4975	-1.42
18800	0.4975	-1.42
18900	0.4975	-1.42
19000	0.4975	-1.42
19100	0.4975	-1.42
19200	0.4975	-1.42
19300	0.4975	-1.42
19400	0.4975	-1.42
19500	0.4975	-1.42
19600	0.4975	-1.42
19700	0.4975	-1.42
19800	0.4975	-1.42
19900	0.5000	-1.42
20000	0.5025	-1.42
20100	0.5075	-1.42
20200	0.5100	-1.43
20300	0.5125	-1.43
20400	0.5150	-1.43
20500	0.5150	-1.42
20600	0.5150	-1.42
20700	0.5175	-1.42
20800	0.5175	-1.42
20900	0.5200	-1.42
21000	0.5225	-1.42
21100	0.5275	-1.42
21200	0.5300	-1.42
21300	0.5325	-1.42
21400	0.5350	-1.41
21500	0.5400	-1.41
21600	0.5425	-1.41
21700	0.5450	-1.41
21800	0.5475	-1.41
21900	0.5525	-1.41
22000	0.5550	-1.41
22100	0.5575	-1.41
22200	0.5575	-1.41
22300	0.5600	-1.40
22400	0.5600	-1.40
22500	0.5600	-1.39
22600	0.5625	-1.39
22700	0.5625	-1.38
22800	0.5625	-1.38
22900	0.5625	-1.37
23000	0.5650	-1.37
23100	0.5650	-1.36
23200	0.5650	-1.36
23300	0.5650	-1.35
23400	0.5675	-1.34
23500	0.5675	-1.34
23600	0.5675	-1.33
23700	0.5575	-1.34
23800	0.5500	-1.34
23900	0.5400	-1.34
24000	0.5300	-1.35
24100	0.5200	-1.35
24200	0.5150	-1.35
24300	0.5075	-1.35
24400	0.5050	-1.35
24500	0.5025	-1.35
24600	0.4975	-1.35
24700	0.4975	-1.35
24800	0.4950	-1.35
24900	0.4950	-1.35
25000	0.4950	-1.36
25100	0.4950	-1.36
25200	0.4950	-1.36
25300	0.4975	-1.36
25400	0.4975	-1.36
25500	0.4975	-1.36
25600	0.5000	-1.36
25700	0.5000	-1.36
25800	0.5000	-1.36
25900	0.4975	-1.37
26000	0.4975	-1.38
26100	0.4975	-1.38
26200	0.4950	-1.39
26300	0.4975	-1.39
26400	0.5000	-1.39
26500	0.5050	-1.39
26600	0.5125	-1.39
26700	0.5200	-1.39
26800	0.5275	-1.39
26900	0.5325	-1.39
27000	0.5400	-1.39
27100	0.5400	-1.39
27200	0.5375	-1.39
27300	0.5275	-1.39
27400	0.5150	-1.39
27500	0.5025	-1.39
27600	0.4925	-1.38
27700	0.4825	-1.38
27800	0.4750	-1.38
27900	0.4700	-1.37
28000	0.4650	-1.37
28100	0.4625	-1.37
28200	0.4575	-1.37
28300	0.4525	-1.36
28400	0.4500	-1.36
28500	0.4450	-1.36
28600	0.4425	-1.35
28700	0.4375	-1.35
28800	0.4325	-1.35
28900	0.4300	-1.35
29000	0.4275	-1.34
29100	0.4225	-1.34
29200	0.4200	-1.34
29300	0.4175	-1.33
29400	0.4150	-1.33
29500	0.4150	-1.33
29600	0.4150	-1.32
29700	0.4150	-1.33
29800	0.4175	-1.33
29900	0.4200	-1.32
30000	0.4250	-1.32
30100	0.4300	-1.32
30200	0.4350	-1.32
30300	0.4400	-1.32
30400	0.4425	-1.32
30500	0.4500	-1.31
30600	0.4575	-1.31
30700	0.4650	-1.31
30800	0.4625	-1.32
30900	0.4575	-1.33
31000	0.4550	-1.34
31100	0.4525	-1.35
31200	0.4500	-1.36
31300	0.4475	-1.36
31400	0.4450	-1.36
31500	0.4425	-1.37
31600	0.4400	-1.37
31700	0.4375	-1.38
31800	0.4350	-1.38
31900	0.4325	-1.39
32000	0.4325	-1.39
32100	0.4325	-1.39
32200	0.4325	-1.40
32300	0.4325	-1.40
32400	0.4325	-1.40
32500	0.4300	-1.41
32600	0.4300	-1.41
32700	0.4300	-1.41
32800	0.4300	-1.41
32900	0.4300	-1.41
33000	0.4325	-1.41
33100	0.4325	-1.41
33200	0.4350	-1.41
33300	0.4350	-1.42
33400	0.4375	-1.42
33500	0.4400	-1.42
33600	0.4375	-1.42
33700	0.4325	-1.42
33800	0.4300	-1.42
33900	0.4275	-1.42
34000	0.4225	-1.41
34100	0.4200	-1.41
34200	0.4175	-1.41
34300	0.4150	-1.41
34400	0.4100	-1.40
34500	0.4075	-1.40
34600	0.4050	-1.39
34700	0.4000	-1.39
34800	0.3975	-1.39
34900	0.3950	-1.39
35000	0.3925	-1.38
35100	0.3875	-1.38
35200	0.3875	-1.38
35300	0.3850	-1.37
35400	0.3825	-1.37
35500	0.3825	-1.37
35600	0.3825	-1.37
35700	0.3825	-1.37
35800	0.3825	-1.37
35900	0.3825	-1.37
36000	0.3800	-1.37
36100	0.3800	-1.37
36200	0.3800	-1.37
36300	0.3775	-1.37
36400	0.3775	-1.37
36500	0.3750	-1.37
36600	0.3750	-1.37
36700	0.3750	-1.37
36800	0.3725	-1.37
36900	0.3725	-1.36
37000	0.3725	-1.36
37100	0.3725	-1.36
37200	0.3725	-1.36
37300	0.3725	-1.36
37400	0.3750	-1.36
37500	0.3750	-1.36
37600	0.3750	-1.36
37700	0.3750	-1.36
37800	0.3750	-1.35
37900	0.3750	-1.35
38000	0.3750	-1.34
38100	0.3750	-1.34
38200	0.3775	-1.35
38300	0.3800	-1.35
38400	0.3800	-1.35
38500	0.3825	-1.36
38600	0.3850	-1.36
38700	0.3850	-1.37
38800	0.3875	-1.37
38900	0.3875	-1.37
39000	0.3875	-1.37
39100	0.3900	-1.37
39200	0.3875	-1.37
39300	0.3900	-1.37
39400	0.3900	-1.37
39500	0.3900	-1.37
39600	0.3900	-1.37
39700	0.3900	-1.37
39800	0.3900	-1.37
39900	0.3900	-1.37
40000	0.3925	-1.37
40100	0.3925	-1.38
40200	0.3925	-1.38
40300	0.3925	-1.38
40400	0.3925	-1.38
40500	0.3925	-1.38
40600	0.3925	-1.38
40700	0.3925	-1.38
40800	0.3900	-1.38
40900	0.3900	-1.38
41000	0.3900	-1.38
41100	0.3900	-1.38
41200	0.3875	-1.38
41300	0.3875	-1.38
41400	0.3875	-1.37
41500	0.3875	-1.37
41600	0.3875	-1.37
41700	0.3875	-1.37
41800	0.3875	-1.37
41900	0.3875	-1.37
42000	0.3875	-1.37
42100	0.3850	-1.37
42200	0.3850	-1.37
42300	0.3875	-1.37
42400	0.3875	-1.37
42500	0.3875	-1.37
42600	0.3875	-1.37
42700	0.3875	-1.37
42800	0.3875	-1.37
42900	0.3875	-1.37
43000	0.3850	-1.37
43100	0.3850	-1.37
43200	0.3850	-1.37
43300	0.3825	-1.37
43400	0.3825	-1.37
43500	0.3825	-1.37
43600	0.3825	-1.38
43700	0.3825	-1.38
43800	0.3825	-1.38
43900	0.3825	-1.39
44000	0.3825	-1.40
44100	0.3825	-1.40
44200	0.3825	-1.41
44300	0.3800	-1.41
44400	0.3800	-1.41
44500	0.3775	-1.42
44600	0.3775	-1.42
44700	0.3750	-1.42
44800	0.3750	-1.43
44900	0.3750	-1.43
45000	0.3775	-1.44
45100	0.3775	-1.44
45200	0.3775	-1.45
45300	0.3775	-1.45
45400	0.3775	-1.45
45500	0.3775	-1.45
45600	0.3800	-1.45
45700	0.3800	-1.45
45800	0.3800	-1.45
45900	0.3825	-1.45
46000	0.3825	-1.45
46100	0.3800	-1.44
46200	0.3800	-1.44
46300	0.3800	-1.43
46400	0.3800	-1.43
46500	0.3800	-1.43
46600	0.3800	-1.42
46700	0.3800	-1.42
46800	0.3800	-1.42
46900	0.3800	-1.42
47000	0.3775	-1.41
47100	0.3775	-1.41
47200	0.3750	-1.40
47300	0.3775	-1.40
47400	0.3775	-1.41
47500	0.3775	-1.40
47600	0.3800	-1.40
47700	0.3800	-1.40
47800	0.3800	-1.40
47900	0.3800	-1.40
48000	0.3825	-1.40
48100	0.3825	-1.40
48200	0.3825	-1.39
48300	0.3850	-1.39
48400	0.3850	-1.39
48500	0.3875	-1.39
48600	0.3875	-1.39
48700	0.3900	-1.39
48800	0.3900	-1.39
48900	0.3900	-1.39
49000	0.3900	-1.39
49100	0.3900	-1.38
49200	0.3900	-1.38
49300	0.3875	-1.38
49400	0.3875	-1.38
49500	0.3875	-1.37
49600	0.3875	-1.37
49700	0.3850	-1.36
49800	0.3825	-1.35
49900	0.3800	-1.34
50000	0.3775	-1.33
50100	0.3750	-1.32
50200	0.3725	-1.31
50300	0.3675	-1.29
50400	0.3650	-1.28
50500	0.3625	-1.27
50600	0.3575	-1.26
50700	0.3550	-1.25
50800	0.3500	-1.24
50900	0.3475	-1.23
51000	0.3425	-1.22
51100	0.3400	-1.21
51200	0.3375	-1.20
51300	0.3375	-1.20
51400	0.3350	-1.20
51500	0.3300	-1.20
51600	0.3275	-1.20
51700	0.3250	-1.20
51800	0.3250	-1.20
51900	0.3250	-1.21
52000	0.3250	-1.22
52100	0.3275	-1.23
52200	0.3275	-1.23
52300	0.3325	-1.25
52400	0.3375	-1.26
52500	0.3400	-1.28
52600	0.3450	-1.29
52700	0.3500	-1.30
52800	0.3525	-1.31
52900	0.3575	-1.33
53000	0.3625	-1.34
53100	0.3650	-1.35
53200	0.3700	-1.36
53300	0.3750	-1.37
53400	0.3800	-1.38
53500	0.3850	-1.39
53600	0.3900	-1.40
53700	0.3950	-1.41
53800	0.4025	-1.42
53900	0.4075	-1.43
54000	0.4125	-1.44
54100	0.4175	-1.44
54200	0.4225	-1.45
54300	0.4275	-1.46
54400	0.4325	-1.46
54500	0.4350	-1.47
54600	0.4375	-1.47
54700	0.4400	-1.47
54800	0.4450	-1.48
54900	0.4475	-1.48
55000	0.4500	-1.48
55100	0.4525	-1.48
55200	0.4525	-1.48
55300	0.4550	-1.49
55400	0.4550	-1.49
55500	0.4575	-1.49
55600	0.4575	-1.50
55700	0.4600	-1.50
55800	0.4600	-1.51
55900	0.4625	-1.51
56000	0.4625	-1.51
56100	0.4650	-1.52
56200	0.4675	-1.52
56300	0.4700	-1.53
56400	0.4700	-1.53
56500	0.4725	-1.54
56600	0.4750	-1.54
56700	0.4750	-1.54
56800	0.4775	-1.55
56900	0.4775	-1.55
57000	0.4800	-1.55
57100	0.4800	-1.56
57200	0.4800	-1.56
57300	0.4800	-1.56
57400	0.4800	-1.56
57500	0.4800	-1.56
57600	0.4825	-1.56
57700	0.4825	-1.57
57800	0.4800	-1.57
57900	0.4800	-1.57
58000	0.4800	-1.57
58100	0.4800	-1.57
58200	0.4800	-1.57
58300	0.4825	-1.57
58400	0.4825	-1.57
58500	0.4825	-1.57
58600	0.4825	-1.57
58700	0.4825	-1.57
58800	0.4825	-1.57
58900	0.4825	-1.57
59000	0.4825	-1.57
59100	0.4825	-1.57
59200	0.4850	-1.57
59300	0.4850	-1.57
59400	0.4850	-1.57
59500	0.4850	-1.57
59600	0.4850	-1.57
59700	0.4850	-1.57
59800	0.4850	-1.57
59900	0.4875	-1.57
60000	0.4875	-1.57
60100	0.4875	-1.57
60200	0.4875	-1.57
60300	0.4875	-1.58
60400	0.4875	-1.58
60500	0.4875	-1.58
60600	0.4850	-1.58
60700	0.4850	-1.58
60800	0.4850	-1.58
60900	0.4850	-1.58
61000	0.4875	-1.58
61100	0.4875	-1.58
61200	0.4875	-1.58
61300	0.4875	-1.58
61400	0.4900	-1.58
61500	0.4900	-1.58
61600	0.4900	-1.58
61700	0.4900	-1.58
61800	0.4900	-1.58
61900	0.4900	-1.58
62000	0.4900	-1.58
62100	0.4900	-1.58
62200	0.4900	-1.58
62300	0.4925	-1.58
62400	0.4925	-1.58
62500	0.4925	-1.58
62600	0.4925	-1.58
62700	0.4925	-1.58
62800	0.4925	-1.59
62900	0.4950	-1.59
63000	0.4950	-1.59
63100	0.4950	-1.59
63200	0.4975	-1.59
63300	0.4975	-1.59
63400	0.4975	-1.59
63500	0.5000	-1.59
63600	0.5000	-1.59
63700	0.5000	-1.59
63800	0.5025	-1.59
63900	0.5025	-1.59
64000	0.5025	-1.59
64100	0.5050	-1.59
64200	0.5050	-1.59
64300	0.5050	-1.59
64400	0.5050	-1.59
64500	0.5075	-1.59
64600	0.5075	-1.59
64700	0.5075	-1.59
64800	0.5075	-1.59
64900	0.5050	-1.59
65000	0.5050	-1.59
65100	0.5050	-1.59
65200	0.5050	-1.59
65300	0.5050	-1.59
65400	0.5025	-1.59
65500	0.5025	-1.59
65600	0.5025	-1.59
65700	0.5025	-1.59
65800	0.5025	-1.59
65900	0.5025	-1.59
66000	0.5025	-1.59
66100	0.5000	-1.59
66200	0.5000	-1.59
66300	0.5000	-1.58
66400	0.5000	-1.58
66500	0.5000	-1.58
66600	0.5000	-1.58
66700	0.5000	-1.58
66800	0.4975	-1.58
66900	0.4975	-1.58
67000	0.4975	-1.58
67100	0.4975	-1.58
67200	0.4975	-1.58
67300	0.4975	-1.58
67400	0.4950	-1.57
67500	0.4950	-1.57
67600	0.4950	-1.57
67700	0.4925	-1.57
67800	0.4925	-1.57
67900	0.4925	-1.57
68000	0.4925	-1.57
68100	0.4925	-1.57
68200	0.4925	-1.57
68300	0.4925	-1.57
68400	0.4925	-1.57
68500	0.4950	-1.57
68600	0.4950	-1.57
68700	0.4950	-1.57
68800	0.4950	-1.57
68900	0.4950	-1.57
69000	0.4950	-1.57
69100	0.4950	-1.57
69200	0.4975	-1.57
69300	0.4975	-1.57
69400	0.4975	-1.57
69500	0.4975	-1.58
69600	0.5000	-1.58
69700	0.4975	-1.57
69800	0.4975	-1.57
69900	0.4975	-1.57
70000	0.4950	-1.57
70100	0.4950	-1.57
70200	0.4950	-1.57
70300	0.4950	-1.58
70400	0.4950	-1.58
70500	0.4950	-1.58
70600	0.4950	-1.58
70700	0.4950	-1.58
70800	0.4950	-1.58
70900	0.4950	-1.58
71000	0.4950	-1.58
71100	0.4950	-1.58
71200	0.4950	-1.58
71300	0.4950	-1.58
71400	0.4975	-1.58
71500	0.4975	-1.58
71600	0.4975	-1.58
71700	0.5000	-1.58
71800	0.4975	-1.58
71900	0.4975	-1.58
72000	0.4975	-1.58
72100	0.4975	-1.58
72200	0.4950	-1.58
72300	0.4950	-1.58
72400	0.4950	-1.58
72500	0.4950	-1.58
72600	0.4950	-1.58
72700	0.4975	-1.58
72800	0.4975	-1.58
72900	0.4975	-1.58
73000	0.4975	-1.59
73100	0.4975	-1.59
73200	0.5000	-1.59
73300	0.5000	-1.59
73400	0.5000	-1.59
73500	0.5000	-1.59
73600	0.5000	-1.59
73700	0.5025	-1.59
73800	0.5050	-1.59
73900	0.5050	-1.59
74000	0.5075	-1.59
74100	0.5075	-1.59
74200	0.5100	-1.59
74300	0.5125	-1.59
74400	0.5150	-1.59
74500	0.5175	-1.59
74600	0.5225	-1.59
74700	0.5250	-1.59
74800	0.5300	-1.60
74900	0.5325	-1.60
75000	0.5375	-1.60
75100	0.5400	-1.60
75200	0.5450	-1.60
75300	0.5475	-1.60
75400	0.5525	-1.60
75500	0.5550	-1.60
75600	0.5600	-1.60
75700	0.5625	-1.60
75800	0.5675	-1.60
75900	0.5725	-1.60
76000	0.5775	-1.60
76100	0.5850	-1.60
76200	0.5900	-1.60
76300	0.5950	-1.60
76400	0.6000	-1.60
76500	0.6050	-1.60
76600	0.6125	-1.60
76700	0.6175	-1.59
76800	0.6225	-1.59
76900	0.6275	-1.59
77000	0.6325	-1.59
77100	0.6350	-1.58
77200	0.6400	-1.58
77300	0.6425	-1.58
77400	0.6450	-1.58
77500	0.6475	-1.58
77600	0.6475	-1.58
77700	0.6500	-1.58
77800	0.6500	-1.58
77900	0.6500	-1.58
78000	0.6500	-1.58
78100	0.6500	-1.58
78200	0.6500	-1.58
78300	0.6500	-1.58
78400	0.6500	-1.58
78500	0.6500	-1.58
78600	0.6500	-1.58
78700	0.6500	-1.58
78800	0.6500	-1.58
78900	0.6500	-1.58
79000	0.6500	-1.58
79100	0.6500	-1.58
79200	0.6500	-1.58
79300	0.6500	-1.58
79400	0.6500	-1.58
79500	0.6500	-1.58
79600	0.6500	-1.58
79700	0.6500	-1.58
79800	0.6500	-1.58
79900	0.6500	-1.58
80000	0.6500	-1.58
80100	0.6475	-1.58
80200	0.6475	-1.58
80300	0.6475	-1.58
80400	0.6475	-1.58
80500	0.6450	-1.58
80600	0.6450	-1.58
80700	0.6450	-1.58
80800	0.6450	-1.58
80900	0.6425	-1.58
81000	0.6425	-1.58
81100	0.6425	-1.58
81200	0.6425	-1.59
81300	0.6400	-1.59
81400	0.6400	-1.59
81500	0.6400	-1.59
81600	0.6375	-1.59
81700	0.6375	-1.59
81800	0.6375	-1.59
81900	0.6375	-1.59
82000	0.6350	-1.59
82100	0.6350	-1.59
82200	0.6350	-1.59
82300	0.6325	-1.59
82400	0.6325	-1.59
82500	0.6325	-1.59
82600	0.6325	-1.59
82700	0.6350	-1.59
82800	0.6350	-1.59
82900	0.6350	-1.59
83000	0.6350	-1.59
83100	0.6350	-1.58
83200	0.6350	-1.58
83300	0.6350	-1.58
83400	0.6375	-1.58
83500	0.6375	-1.58
83600	0.6375	-1.58
83700	0.6375	-1.58
83800	0.6400	-1.57
83900	0.6425	-1.57
84000	0.6450	-1.57
84100	0.6475	-1.56
84200	0.6500	-1.56
84300	0.6500	-1.56
84400	0.6525	-1.56
84500	0.6525	-1.55
84600	0.6550	-1.55
84700	0.6575	-1.55
84800	0.6600	-1.54
84900	0.6600	-1.54
85000	0.6625	-1.54
85100	0.6650	-1.54
85200	0.6650	-1.53
85300	0.6675	-1.53
85400	0.6700	-1.53
85500	0.6700	-1.52
85600	0.6725	-1.52
85700	0.6750	-1.51
85800	0.6825	-1.51
85900	0.6875	-1.50
86000	0.6925	-1.49
86100	0.7000	-1.48
86200	0.7050	-1.46
86300	0.7125	-1.45
86400	0.7175	-1.44
86500	0.7250	-1.42
86600	0.7300	-1.41
86700	0.7350	-1.40
86800	0.7375	-1.40
86900	0.7400	-1.40
87000	0.7400	-1.39
87100	0.7400	-1.39
87200	0.7425	-1.39
87300	0.7425	-1.39
87400	0.7425	-1.39
87500	0.7425	-1.38
87600	0.7450	-1.38
87700	0.7450	-1.38
87800	0.7475	-1.38
87900	0.7475	-1.38
88000	0.7500	-1.38
88100	0.7500	-1.37
88200	0.7500	-1.37
88300	0.7525	-1.37
88400	0.7525	-1.37
88500	0.7525	-1.37
88600	0.7550	-1.36
88700	0.7550	-1.36
88800	0.7575	-1.35
88900	0.7600	-1.35
89000	0.7600	-1.34
89100	0.7625	-1.34
89200	0.7625	-1.34
89300	0.7625	-1.34
89400	0.7625	-1.33
89500	0.7625	-1.33
89600	0.7625	-1.33
89700	0.7625	-1.33
89800	0.7625	-1.33
89900	0.7625	-1.33
90000	0.7625	-1.32
90100	0.7625	-1.32
90200	0.7625	-1.32
90300	0.7625	-1.32
90400	0.7625	-1.32
90500	0.7600	-1.32
90600	0.7600	-1.32
90700	0.7600	-1.32
90800	0.7600	-1.32
90900	0.7600	-1.32
91000	0.7600	-1.32
91100	0.7600	-1.32
91200	0.7575	-1.32
91300	0.7575	-1.32
91400	0.7600	-1.32
91500	0.7600	-1.32
91600	0.7600	-1.32
91700	0.7625	-1.32
91800	0.7625	-1.32
91900	0.7650	-1.31
92000	0.7675	-1.30
92100	0.7675	-1.30
92200	0.7700	-1.29
92300	0.7725	-1.29
92400	0.7750	-1.28
92500	0.7750	-1.28
92600	0.7775	-1.27
92700	0.7800	-1.27
92800	0.7825	-1.26
92900	0.7850	-1.26
93000	0.7850	-1.26
93100	0.7825	-1.26
93200	0.7775	-1.27
93300	0.7775	-1.27
93400	0.7750	-1.27
93500	0.7725	-1.27
93600	0.7725	-1.26
93700	0.7725	-1.26
93800	0.7725	-1.26
93900	0.7725	-1.25
94000	0.7725	-1.25
94100	0.7750	-1.25
94200	0.7775	-1.25
94300	0.7800	-1.24
94400	0.7825	-1.23
94500	0.7875	-1.22
94600	0.7925	-1.21
94700	0.8000	-1.19
94800	0.8075	-1.17
94900	0.8175	-1.14
95000	0.8150	-1.14
95100	0.8150	-1.13
95200	0.8150	-1.12
95300	0.8150	-1.11
95400	0.8150	-1.10
95500	0.8150	-1.09
95600	0.8150	-1.07
95700	0.8150	-1.05
95800	0.8175	-1.03
95900	0.8175	-1.01
96000	0.8175	-0.98
96100	0.8200	-0.96
96200	0.8200	-0.94
96300	0.8200	-0.92
96400	0.8225	-0.90
96500	0.8225	-0.88
96600	0.8225	-0.85
96700	0.8200	-0.84
96800	0.8200	-0.83
96900	0.8150	-0.82
97000	0.8100	-0.81
97100	0.8050	-0.79
97200	0.8000	-0.78
97300	0.7950	-0.76
97400	0.7900	-0.75
97500	0.7850	-0.73
97600	0.7775	-0.71
97700	0.7700	-0.70
97800	0.7600	-0.68
97900	0.7475	-0.67
98000	0.7350	-0.65
98100	0.7150	-0.65
98200	0.6875	-0.65
98300	0.6550	-0.64
98400	0.6225	-0.62
98500	0.5900	-0.60
98600	0.5575	-0.55
98700	0.5250	-0.49
98800	0.4925	-0.40
98900	0.4600	-0.25
99000	0.4275	-0.35
99100	0.3950	-0.44
99200	0.3650	-0.52
99300	0.3325	-0.61
99400	0.3000	-0.69
99500	0.2675	-0.77
99600	0.2350	-0.85
99700	0.2050	-0.93
99800	0.1725	-1.01
99900	0.1425	-1.09
100000	0.1100	-1.17
100100	0.0825	-1.27
100200	0.0525	-1.37
100300	0.0275	-1.48
100400	0.0100	-1.59
100500	0.0050	-1.60
100600	0.0025	-1.58
100700	0.0025	-1.59
100800	0.0025	-1.60
100900	0.0025	-1.60
101000	0.0025	-1.60
101100	0.0025	-1.60
101200	0.0025	-1.60
101300	0.0025	-1.60
101400	0.0025	-1.60
101500	0.0025	-1.60
101600	0.0025	-1.60
101700	0.0025	-1.60
101800	0.0025	-1.60
101900	0.0025	-1.60
102000	0.0025	-1.60
102100	0.0025	-1.60
102200	0.0025	-1.60
102300	0.0025	-1.60
102400	0.0025	-1.60
102500	0.0050	-1.59
102600	0.0050	-1.59
102700	0.0050	-1.58
102800	0.0050	-1.57
102900	0.0075	-1.56
103000	0.0075	-1.55
103100	0.0075	-1.54
103200	0.0075	-1.52
103300	0.0100	-1.51
103400	0.0100	-1.49
103500	0.0100	-1.48
103600	0.0125	-1.47
103700	0.0125	-1.46
103800	0.0150	-1.46
103900	0.0150	-1.45
104000	0.0150	-1.45
104100	0.0175	-1.44
104200	0.0175	-1.44
104300	0.0200	-1.43
104400	0.0200	-1.43
104500	0.0225	-1.42
104600	0.0225	-1.42
104700	0.0250	-1.42
104800	0.0275	-1.42
104900	0.0275	-1.41
105000	0.0300	-1.41
105100	0.0300	-1.41
105200	0.0325	-1.42
105300	0.0350	-1.41
105400	0.0325	-1.40
105500	0.0325	-1.37
105600	0.0325	-1.35
105700	0.0325	-1.32
105800	0.0325	-1.30
105900	0.0325	-1.27
106000	0.0300	-1.29
106100	0.0300	-1.30
106200	0.0275	-1.31
106300	0.0275	-1.33
106400	0.0250	-1.34
106500	0.0250	-1.35
106600	0.0250	-1.36
106700	0.0225	-1.37
106800	0.0225	-1.38
106900	0.0200	-1.39
107000	0.0200	-1.40
107100	0.0200	-1.40
107200	0.0175	-1.41
107300	0.0175	-1.42
107400	0.0175	-1.43
107500	0.0150	-1.44
107600	0.0150	-1.44
107700	0.0150	-1.45
107800	0.0150	-1.46
107900	0.0125	-1.47
108000	0.0125	-1.48
108100	0.0125	-1.49
108200	0.0125	-1.50
108300	0.0100	-1.51
108400	0.0100	-1.52
108500	0.0100	-1.53
108600	0.0100	-1.53
108700	0.0075	-1.54
108800	0.0075	-1.55
108900	0.0075	-1.55
109000	0.0075	-1.56
109100	0.0075	-1.57
109200	0.0075	-1.57
109300	0.0050	-1.58
109400	0.0050	-1.58
109500	0.0050	-1.58
109600	0.0050	-1.59
109700	0.0050	-1.59
109800	0.0050	-1.59
109900	0.0050	-1.60
110000	0.0025	-1.60
110100	0.0025	-1.60
110200	0.0025	-1.60
110300	0.0025	-1.60
110400	0.0025	-1.60
110500	0.0025	-1.60
110600	0.0025	-1.60
110700	0.0025	-1.60
110800	0.0025	-1.60
110900	0.0025	-1.60
111000	0.0025	-1.60
111100	0.0025	-1.60
111200	0.0025	-1.60
111300	0.0025	-1.60
111400	0.0025	-1.60
111500	0.0025	-1.60
111600	0.0025	-1.60
111700	0.0025	-1.60
111800	0.0025	-1.60
111900	0.0025	-1.60
112000	0.0025	-1.60
112100	0.0025	-1.60
112200	0.0025	-1.60
112300	0.0025	-1.60
112400	0.0025	-1.60
112500	0.0025	-1.60
112600	0.0025	-1.60
112700	0.0025	-1.60
112800	0.0025	-1.60
112900	0.0025	-1.60
113000	0.0025	-1.60
113100	0.0025	-1.60
113200	0.0025	-1.60
113300	0.0025	-1.60
113400	0.0025	-1.60
113500	0.0025	-1.60
113600	0.0025	-1.60
113700	0.0025	-1.60
113800	0.0025	-1.60
113900	0.0025	-1.60
114000	0.0025	-1.60
114100	0.0025	-1.60
114200	0.0025	-1.60
114300	0.0025	-1.60
114400	0.0025	-1.60
114500	0.0025	-1.60
114600	0.0025	-1.60
114700	0.0025	-1.60
114800	0.0025	-1.60
114900	0.0025	-1.60
115000	0.0025	-1.60
115100	0.0025	-1.60
115200	0.0025	-1.60
115300	0.0025	-1.60
115400	0.0025	-1.60
115500	0.0025	-1.60
115600	0.0025	-1.60
115700	0.0025	-1.60
115800	0.0025	-1.60
115900	0.0025	-1.60
116000	0.0025	-1.60
116100	0.0025	-1.60
116200	0.0025	-1.60
116300	0.0025	-1.60
116400	0.0025	-1.60
116500	0.0025	-1.60
116600	0.0025	-1.60
116700	0.0025	-1.60
116800	0.0025	-1.60
116900	0.0025	-1.60
117000	0.0025	-1.60
117100	0.0025	-1.60
117200	0.0025	-1.60
117300	0.0025	-1.60
117400	0.0025	-1.60
117500	0.0025	-1.60
117600	0.0025	-1.60
117700	0.0025	-1.60
117800	0.0025	-1.60
117900	0.0025	-1.60
118000	0.0025	-1.60
118100	0.0025	-1.60
118200	0.0025	-1.60
118300	0.0025	-1.60
118400	0.0025	-1.60
118500	0.0025	-1.60
118600	0.0025	-1.60
118700	0.0025	-1.60
118800	0.0025	-1.60
118900	0.0025	-1.60
119000	0.0025	-1.60
119100	0.0025	-1.60
119200	0.0025	-1.60
119300	0.0025	-1.60
119400	0.0025	-1.60
119500	0.0025	-1.60
119600	0.0025	-1.60
119700	0.0025	-1.60
119800	0.0025	-1.60
119900	0.0025	-1.60
120000	0.0025	-1.60
120100	0.0025	-1.60
120200	0.0025	-1.60
120300	0.0025	-1.60
120400	0.0025	-1.60
120500	0.0025	-1.60
120600	0.0025	-1.60
120700	0.0025	-1.60
120800	0.0025	-1.60
120900	0.0025	-1.60
121000	0.0025	-1.60
121100	0.0025	-1.60
121200	0.0025	-1.60
121300	0.0025	-1.60
121400	0.0025	-1.60
121500	0.0025	-1.60
121600	0.0025	-1.60
121700	0.0025	-1.60
121800	0.0025	-1.60
121900	0.0025	-1.60
122000	0.0025	-1.60
122100	0.0025	-1.60
122200	0.0025	-1.60
122300	0.0025	-1.60
122400	0.0025	-1.60
122500	0.0025	-1.60
122600	0.0025	-1.60
122700	0.0025	-1.60
122800	0.0025	-1.60
122900	0.0025	-1.60
123000	0.0025	-1.60
123100	0.0025	-1.60
123200	0.0025	-1.60
123300	0.0025	-1.60
123400	0.0025	-1.60
123500	0.0025	-1.60
123600	0.0025	-1.60
123700	0.0025	-1.60
123800	0.0025	-1.60
123900	0.0025	-1.60
124000	0.0025	-1.60
124100	0.0025	-1.60
124200	0.0025	-1.60
124300	0.0025	-1.60
124400	0.0025	-1.60
124500	0.0025	-1.60
124600	0.0025	-1.60
124700	0.0025	-1.60
124800	0.0025	-1.60
124900	0.0025	-1.60
125000	0.0025	-1.60
125100	0.0025	-1.60
125200	0.0025	-1.60
125300	0.0025	-1.60
125400	0.0025	-1.60
125500	0.0025	-1.60
125600	0.0025	-1.60
125700	0.0025	-1.60
125800	0.0025	-1.60
125900	0.0025	-1.60
126000	0.0025	-1.60
126100	0.0025	-1.60
126200	0.0025	-1.60
126300	0.0025	-1.60
126400	0.0025	-1.60
126500	0.0025	-1.60
126600	0.0025	-1.60
126700	0.0025	-1.60
126800	0.0025	-1.60
126900	0.0025	-1.60
127000	0.0025	-1.60
127100	0.0025	-1.60
127200	0.0025	-1.60
127300	0.0025	-1.60
127400	0.0025	-1.60
127500	0.0025	-1.60
127600	0.0025	-1.60
127700	0.0025	-1.60
127800	0.0025	-1.60
127900	0.0025	-1.60
128000	0.0025	-1.60
128100	0.0025	-1.60
128200	0.0025	-1.60
128300	0.0025	-1.60
128400	0.0025	-1.60
128500	0.0025	-1.60
128600	0.0025	-1.60
128700	0.0025	-1.60
128800	0.0025	-1.60
128900	0.0025	-1.60
129000	0.0025	-1.60
129100	0.0025	-1.60
129200	0.0025	-1.60
129300	0.0025	-1.60
129400	0.0025	-1.60
129500	0.0025	-1.60
129600	0.0025	-1.60
129700	0.0025	-1.60
129800	0.0025	-1.60
129900	0.0025	-1.60
130000	0.0025	-1.60
130100	0.0025	-1.60
130200	0.0025	-1.60
130300	0.0025	-1.60
130400	0.0025	-1.60
130500	0.0025	-1.60
130600	0.0025	-1.60
130700	0.0025	-1.60
130800	0.0025	-1.60
130900	0.0025	-1.60
131000	0.0025	-1.60
131100	0.0025	-1.60
131200	0.0025	-1.60
131300	0.0025	-1.60
131400	0.0025	-1.60
131500	0.0025	-1.60
131600	0.0025	-1.60
131700	0.0025	-1.60
131800	0.0025	-1.60
131900	0.0025	-1.60
132000	0.0025	-1.60
132100	0.0025	-1.60
132200	0.0025	-1.60
132300	0.0025	-1.60
132400	0.0025	-1.60
132500	0.0025	-1.60
132600	0.0025	-1.60
132700	0.0025	-1.60
132800	0.0025	-1.60
132900	0.0025	-1.60
133000	0.0025	-1.60
133100	0.0025	-1.60
133200	0.0025	-1.60
133300	0.0025	-1.60
133400	0.0025	-1.60
133500	0.0025	-1.60
133600	0.0025	-1.60
133700	0.0025	-1.60
133800	0.0025	-1.60
133900	0.0025	-1.60
134000	0.0025	-1.60
134100	0.0025	-1.60
134200	0.0025	-1.60
134300	0.0025	-1.60
134400	0.0025	-1.60
134500	0.0025	-1.60
134600	0.0025	-1.60
134700	0.0025	-1.60
134800	0.0025	-1.60
134900	0.0025	-1.60
135000	0.0025	-1.60
135100	0.0025	-1.60
135200	0.0025	-1.60
135300	0.0025	-1.60
135400	0.0025	-1.60
135500	0.0025	-1.60
135600	0.0025	-1.60
135700	0.0025	-1.60
135800	0.0025	-1.60
135900	0.0050	-1.60
136000	0.0050	-1.60
136100	0.0050	-1.60
136200	0.0050	-1.60
136300	0.0050	-1.60
136400	0.0050	-1.60
136500	0.0050	-1.60
136600	0.0050	-1.60
136700	0.0050	-1.60
136800	0.0050	-1.60
136900	0.0050	-1.60
137000	0.0050	-1.60
137100	0.0050	-1.60
137200	0.0050	-1.60
137300	0.0050	-1.60
137400	0.0050	-1.60
137500	0.0025	-1.60
137600	0.0025	-1.59
137700	0.0025	-1.58
137800	0.0025	-1.59
137900	0.0025	-1.59
138000	0.0025	-1.59
138100	0.0025	-1.60
138200	0.0025	-1.60
138300	0.0025	-1.60
138400	0.0025	-1.60
138500	0.0025	-1.60
138600	0.0025	-1.60
138700	0.0025	-1.60
138800	0.0025	-1.60
138900	0.0025	-1.60
139000	0.0025	-1.60
139100	0.0025	-1.60
139200	0.0025	-1.60
139300	0.0025	-1.60
139400	0.0025	-1.60
139500	0.0025	-1.60
139600	0.0025	-1.60
139700	0.0025	-1.60
139800	0.0025	-1.60
139900	0.0025	-1.60
140000	0.0025	-1.60
140100	0.0025	-1.60
140200	0.0025	-1.60
140300	0.0025	-1.60
140400	0.0025	-1.60
140500	0.0025	-1.60
140600	0.0025	-1.60
140700	0.0025	-1.60
140800	0.0025	-1.60
140900	0.0025	-1.60
141000	0.0025	-1.60
141100	0.0025	-1.60
141200	0.0025	-1.60
141300	0.0025	-1.60
141400	0.0025	-1.60
141500	0.0025	-1.60
141600	0.0025	-1.60
141700	0.0025	-1.60
141800	0.0050	-1.57
141900	0.0075	-1.54
142000	0.0075	-1.48
142100	0.0100	-1.46
142200	0.0125	-1.42
142300	0.0150	-1.39
142400	0.0175	-1.36
142500	0.0200	-1.33
142600	0.0225	-1.30
142700	0.0275	-1.27
142800	0.0300	-1.24
142900	0.0325	-1.21
143000	0.0375	-1.18
143100	0.0400	-1.14
143200	0.0450	-1.11
143300	0.0475	-1.07
143400	0.0525	-1.03
143500	0.0550	-1.04
143600	0.0600	-1.05
143700	0.0650	-1.06
143800	0.0675	-1.06
143900	0.0725	-1.07
144000	0.0775	-1.07
144100	0.0800	-1.08
144200	0.0850	-1.07
144300	0.0900	-1.07
144400	0.0925	-1.06
144500	0.0975	-1.05
144600	0.1025	-1.05
144700	0.1075	-1.04
144800	0.1125	-1.04
144900	0.1150	-1.03
145000	0.1200	-1.03
145100	0.1250	-1.02
145200	0.1300	-1.01
145300	0.1350	-1.00
145400	0.1375	-1.00
145500	0.1425	-0.99
145600	0.1475	-0.98
145700	0.1525	-0.98
145800	0.1575	-0.97
145900	0.1625	-0.97
146000	0.1675	-0.96
146100	0.1725	-0.96
146200	0.1775	-0.96
146300	0.1825	-0.96
146400	0.1850	-0.96
146500	0.1900	-1.17
146600	0.1950	-1.30
146700	0.2000	-1.39
146800	0.2050	-1.46
146900	0.2100	-1.51
147000	0.2000	-1.53
147100	0.1875	-1.54
147200	0.1750	-1.55
147300	0.1625	-1.55
147400	0.1500	-1.56
147500	0.1375	-1.57
147600	0.1250	-1.57
147700	0.1125	-1.58
147800	0.1000	-1.59
147900	0.0875	-1.59
148000	0.0750	-1.60
148100	0.0650	-1.60
148200	0.0525	-1.60
148300	0.0425	-1.60
148400	0.0325	-1.60
148500	0.0225	-1.58
148600	0.0150	-1.56
148700	0.0075	-1.51
148800	0.0025	-1.40
148900	0.0025	-1.41
149000	0.0025	-1.43
149100	0.0025	-1.45
149200	0.0025	-1.48
149300	0.0025	-1.50
149400	0.0025	-1.53
149500	0.0025	-1.56
149600	0.0025	-1.58
149700	0.0025	-1.60
149800	0.0025	-1.60
149900	0.0025	-1.60
150000	0.0025	-1.60
150100	0.0025	-1.60
150200	0.0025	-1.60
150300	0.0025	-1.60
150400	0.0025	-1.60
150500	0.0025	-1.60
150600	0.0025	-1.60
150700	0.0025	-1.60
150800	0.0025	-1.60
150900	0.0025	-1.60
151000	0.0025	-1.60
151100	0.0025	-1.60
151200	0.0025	-1.60
151300	0.0025	-1.60
151400	0.0025	-1.60
151500	0.0025	-1.60
151600	0.0025	-1.60
151700	0.0025	-1.60
151800	0.0025	-1.60
151900	0.0025	-1.60
152000	0.0025	-1.60
152100	0.0025	-1.60
152200	0.0025	-1.60
152300	0.0025	-1.60
152400	0.0025	-1.60
152500	0.0025	-1.60
152600	0.0025	-1.60
152700	0.0025	-1.60
152800	0.0025	-1.60
152900	0.0025	-1.60
153000	0.0025	-1.60
153100	0.0025	-1.60
153200	0.0025	-1.60
153300	0.0025	-1.60
153400	0.0025	-1.60
153500	0.0025	-1.60
153600	0.0025	-1.60
153700	0.0025	-1.60
153800	0.0025	-1.60
153900	0.0025	-1.60
154000	0.0025	-1.60
154100	0.0025	-1.60
154200	0.0025	-1.60
154300	0.0025	-1.60
154400	0.0025	-1.60
154500	0.0025	-1.60
154600	0.0025	-1.60
154700	0.0025	-1.60
154800	0.0025	-1.60
154900	0.0025	-1.60
155000	0.0025	-1.60
155100	0.0025	-1.60
155200	0.0025	-1.60
155300	0.0025	-1.60
155400	0.0025	-1.60
155500	0.0025	-1.60
155600	0.0025	-1.60
155700	0.0025	-1.60
155800	0.0025	-1.60
155900	0.0025	-1.60
156000	0.0025	-1.60
156100	0.0025	-1.60
156200	0.0025	-1.60
156300	0.0025	-1.60
156400	0.0025	-1.60
156500	0.0025	-1.60
156600	0.0025	-1.60
156700	0.0025	-1.60
156800	0.0025	-1.60
156900	0.0025	-1.60
157000	0.0025	-1.60
157100	0.0025	-1.60
157200	0.0025	-1.60
157300	0.0025	-1.60
157400	0.0025	-1.60
157500	0.0025	-1.60
157600	0.0025	-1.60
157700	0.0025	-1.60
157800	0.0025	-1.60
157900	0.0025	-1.60
158000	0.0025	-1.60
158100	0.0025	-1.60
158200	0.0025	-1.60
158300	0.0025	-1.60
158400	0.0025	-1.60
158500	0.0025	-1.60
158600	0.0025	-1.60
158700	0.0025	-1.60
158800	0.0025	-1.60
158900	0.0025	-1.60
159000	0.0025	-1.60
159100	0.0025	-1.60
159200	0.0025	-1.60
159300	0.0025	-1.60
159400	0.0025	-1.60
159500	0.0025	-1.60
159600	0.0025	-1.60
159700	0.0025	-1.60
159800	0.0025	-1.60
159900	0.0025	-1.60
160000	0.0025	-1.60
160100	0.0025	-1.60
160200	0.0025	-1.60
160300	0.0025	-1.60
160400	0.0025	-1.60
160500	0.0025	-1.60
160600	0.0025	-1.60
160700	0.0025	-1.60
160800	0.0025	-1.60
160900	0.0025	-1.60
161000	0.0025	-1.60
161100	0.0025	-1.60
161200	0.0025	-1.60
161300	0.0025	-1.60
161400	0.0025	-1.60
161500	0.0025	-1.60
161600	0.0025	-1.60
161700	0.0025	-1.60
161800	0.0025	-1.60
161900	0.0025	-1.60
162000	0.0025	-1.60
162100	0.0025	-1.60
162200	0.0025	-1.60
162300	0.0025	-1.60
162400	0.0025	-1.60
162500	0.0025	-1.60
162600	0.0025	-1.60
162700	0.0025	-1.60
162800	0.0025	-1.60
162900	0.0025	-1.60
163000	0.0025	-1.60
163100	0.0025	-1.60
163200	0.0025	-1.60
163300	0.0025	-1.60
163400	0.0025	-1.60
163500	0.0025	-1.60
163600	0.0025	-1.60
163700	0.0025	-1.60
163800	0.0025	-1.60
163900	0.0025	-1.60
164000	0.0025	-1.60
164100	0.0025	-1.60
164200	0.0025	-1.60
164300	0.0025	-1.60
164400	0.0025	-1.60
164500	0.0025	-1.60
164600	0.0025	-1.60
164700	0.0025	-1.60
164800	0.0025	-1.60
164900	0.0025	-1.60
165000	0.0025	-1.60
165100	0.0025	-1.60
165200	0.0025	-1.60
165300	0.0025	-1.60
165400	0.0025	-1.60
165500	0.0025	-1.60
165600	0.0025	-1.60
165700	0.0025	-1.60
165800	0.0025	-1.60
165900	0.0025	-1.60
166000	0.0025	-1.60
166100	0.0025	-1.60
166200	0.0025	-1.60
166300	0.0025	-1.60
166400	0.0025	-1.60
166500	0.0025	-1.60
166600	0.0025	-1.60
166700	0.0025	-1.60
166800	0.0025	-1.60
166900	0.0025	-1.60
167000	0.0025	-1.60
167100	0.0025	-1.60
167200	0.0025	-1.60
167300	0.0025	-1.60
167400	0.0025	-1.60
167500	0.0025	-1.60
167600	0.0025	-1.60
167700	0.0025	-1.60
167800	0.0025	-1.60
167900	0.0025	-1.60
168000	0.0025	-1.60
168100	0.0025	-1.60
168200	0.0025	-1.60
168300	0.0025	-1.60
168400	0.0025	-1.60
168500	0.0025	-1.60
168600	0.0025	-1.60
168700	0.0025	-1.60
168800	0.0025	-1.60
168900	0.0025	-1.60
169000	0.0025	-1.60
169100	0.0025	-1.60
169200	0.0025	-1.60
169300	0.0025	-1.60
169400	0.0025	-1.59
169500	0.0025	-1.60
169600	0.0025	-1.60
169700	0.0025	-1.60
169800	0.0025	-1.60
169900	0.0025	-1.60
170000	0.0025	-1.60
170100	0.0025	-1.60
170200	0.0025	-1.60
170300	0.0025	-1.60
170400	0.0025	-1.60
170500	0.0025	-1.60
170600	0.0025	-1.60
170700	0.0025	-1.60
170800	0.0025	-1.60
170900	0.0025	-1.60
171000	0.0025	-1.60
171100	0.0025	-1.60
171200	0.0025	-1.60
171300	0.0025	-1.60
171400	0.0025	-1.60
171500	0.0025	-1.60
171600	0.0025	-1.60
171700	0.0025	-1.60
171800	0.0025	-1.60
171900	0.0025	-1.60
172000	0.0025	-1.60
172100	0.0025	-1.60
172200	0.0025	-1.60
172300	0.0025	-1.60
172400	0.0025	-1.60
172500	0.0025	-1.60
172600	0.0025	-1.60
172700	0.0025	-1.60
172800	0.0025	-1.60
172900	0.0025	-1.60
173000	0.0025	-1.60
173100	0.0025	-1.60
173200	0.0025	-1.60
173300	0.0025	-1.60
173400	0.0025	-1.60
173500	0.0025	-1.60
173600	0.0025	-1.60
173700	0.0025	-1.60
173800	0.0025	-1.60
173900	0.0025	-1.60
174000	0.0025	-1.60
174100	0.0025	-1.60
174200	0.0025	-1.60
174300	0.0025	-1.60
174400	0.0025	-1.60
174500	0.0025	-1.60
174600	0.0025	-1.60
174700	0.0025	-1.60
174800	0.0025	-1.60
174900	0.0025	-1.60
175000	0.0025	-1.60
175100	0.0025	-1.60
175200	0.0025	-1.60
175300	0.0025	-1.60
175400	0.0025	-1.60
175500	0.0025	-1.60
175600	0.0025	-1.60
175700	0.0025	-1.60
175800	0.0025	-1.60
175900	0.0025	-1.60
176000	0.0025	-1.60
176100	0.0025	-1.60
176200	0.0025	-1.60
176300	0.0025	-1.60
176400	0.0025	-1.60
176500	0.0025	-1.60
176600	0.0025	-1.60
176700	0.0025	-1.60
176800	0.0025	-1.60
176900	0.0025	-1.60
177000	0.0025	-1.60
177100	0.0025	-1.60
177200	0.0025	-1.60
177300	0.0025	-1.60
177400	0.0025	-1.60
177500	0.0025	-1.60
177600	0.0025	-1.60
177700	0.0025	-1.60
177800	0.0050	-1.60
177900	0.0050	-1.60
178000	0.0050	-1.60
178100	0.0050	-1.60
178200	0.0050	-1.60
178300	0.0050	-1.60
178400	0.0050	-1.60
178500	0.0025	-1.60
178600	0.0025	-1.60
178700	0.0025	-1.60
178800	0.0025	-1.60
178900	0.0025	-1.60
179000	0.0025	-1.60
179100	0.0025	-1.60
179200	0.0025	-1.60
179300	0.0025	-1.60
179400	0.0025	-1.60
179500	0.0025	-1.60
179600	0.0025	-1.60
179700	0.0025	-1.60
179800	0.0025	-1.60
179900	0.0025	-1.60
180000	0.0025	-1.60
180100	0.0025	-1.60
180200	0.0025	-1.60
180300	0.0025	-1.60
180400	0.0025	-1.60
180500	0.0025	-1.60
180600	0.0025	-1.60
180700	0.0025	-1.60
180800	0.0025	-1.60
180900	0.0025	-1.60
181000	0.0025	-1.60
181100	0.0025	-1.60
181200	0.0025	-1.60
181300	0.0025	-1.60
181400	0.0025	-1.60
181500	0.0025	-1.60
181600	0.0025	-1.60
181700	0.0025	-1.60
181800	0.0025	-1.60
181900	0.0025	-1.60
182000	0.0025	-1.60
182100	0.0025	-1.60
182200	0.0025	-1.60
182300	0.0025	-1.60
182400	0.0025	-1.60
182500	0.0025	-1.60
182600	0.0025	-1.60
182700	0.0025	-1.60
182800	0.0025	-1.60
182900	0.0025	-1.60
183000	0.0025	-1.60
183100	0.0025	-1.60
183200	0.0025	-1.60
183300	0.0025	-1.60
183400	0.0025	-1.60
183500	0.0025	-1.60
183600	0.0025	-1.60
183700	0.0025	-1.60
183800	0.0025	-1.60
183900	0.0025	-1.60
184000	0.0025	-1.60
184100	0.0025	-1.60
184200	0.0025	-1.60
184300	0.0025	-1.60
184400	0.0025	-1.60
184500	0.0025	-1.60
184600	0.0025	-1.60
184700	0.0025	-1.60
184800	0.0025	-1.60
184900	0.0025	-1.60
185000	0.0025	-1.60
185100	0.0025	-1.60
185200	0.0025	-1.60
185300	0.0025	-1.60
185400	0.0025	-1.60
185500	0.0025	-1.60
185600	0.0025	-1.60
185700	0.0025	-1.60
185800	0.0025	-1.60
185900	0.0025	-1.60
186000	0.0025	-1.60
186100	0.0025	-1.60
186200	0.0025	-1.60
186300	0.0025	-1.60
186400	0.0025	-1.60
186500	0.0025	-1.60
186600	0.0025	-1.60
186700	0.0025	-1.60
186800	0.0025	-1.60
186900	0.0025	-1.60
187000	0.0025	-1.60
187100	0.0025	-1.60
187200	0.0025	-1.60
187300	0.0025	-1.60
187400	0.0025	-1.60
187500	0.0025	-1.60
187600	0.0025	-1.60
187700	0.0025	-1.60
187800	0.0025	-1.60
187900	0.0025	-1.60
188000	0.0025	-1.60
188100	0.0025	-1.60
188200	0.0025	-1.60
188300	0.0025	-1.60
188400	0.0025	-1.60
188500	0.0025	-1.60
188600	0.0025	-1.60
188700	0.0025	-1.60
188800	0.0025	-1.60
188900	0.0025	-1.60
189000	0.0025	-1.60
189100	0.0025	-1.60
189200	0.0025	-1.60
189300	0.0025	-1.60
189400	0.0025	-1.60
189500	0.0025	-1.60
189600	0.0025	-1.60
189700	0.0025	-1.60
189800	0.0025	-1.60
189900	0.0025	-1.60
190000	0.0025	-1.60
190100	0.0025	-1.60
190200	0.0025	-1.60
190300	0.0025	-1.60
190400	0.0025	-1.60
190500	0.0025	-1.60
190600	0.0025	-1.60
190700	0.0025	-1.60
190800	0.0025	-1.60
190900	0.0025	-1.60
191000	0.0025	-1.60
191100	0.0025	-1.60
191200	0.0025	-1.60
191300	0.0025	-1.60
191400	0.0025	-1.60
191500	0.0025	-1.60
191600	0.0025	-1.60
191700	0.0025	-1.60
191800	0.0025	-1.60
191900	0.0025	-1.60
192000	0.0025	-1.60
192100	0.0025	-1.60
192200	0.0025	-1.60
192300	0.0025	-1.60
192400	0.0025	-1.60
192500	0.0025	-1.60
192600	0.0025	-1.60
192700	0.0025	-1.60
192800	0.0025	-1.60
192900	0.0025	-1.60
193000	0.0025	-1.60
193100	0.0025	-1.60
193200	0.0025	-1.60
193300	0.0025	-1.60
193400	0.0025	-1.60
193500	0.0025	-1.60
193600	0.0025	-1.60
193700	0.0025	-1.60
193800	0.0025	-1.60
193900	0.0025	-1.60
194000	0.0025	-1.60
194100	0.0025	-1.60
194200	0.0025	-1.60
194300	0.0025	-1.60
194400	0.0025	-1.60
194500	0.0025	-1.60
194600	0.0025	-1.60
194700	0.0025	-1.60
194800	0.0025	-1.60
194900	0.0025	-1.60
195000	0.0025	-1.60
195100	0.0025	-1.60
195200	0.0025	-1.60
195300	0.0025	-1.60
195400	0.0050	-1.60
195500	0.0050	-1.60
195600	0.0050	-1.60
195700	0.0050	-1.59
195800	0.0050	-1.59
195900	0.0050	-1.59
196000	0.0050	-1.58
196100	0.0050	-1.58
196200	0.0050	-1.59
196300	0.0050	-1.60
196400	0.0050	-1.60
196500	0.0075	-1.60
196600	0.0075	-1.60
196700	0.0075	-1.60
196800	0.0075	-1.60
196900	0.0075	-1.60
197000	0.0075	-1.60
197100	0.0100	-1.60
197200	0.0100	-1.59
197300	0.0075	-1.60
197400	0.0075	-1.60
197500	0.0075	-1.60
197600	0.0075	-1.60
197700	0.0050	-1.60
197800	0.0050	-1.60
197900	0.0050	-1.60
198000	0.0050	-1.60
198100	0.0050	-1.60
198200	0.0025	-1.60
198300	0.0025	-1.60
198400	0.0025	-1.60
198500	0.0025	-1.60
198600	0.0025	-1.60
198700	0.0025	-1.60
198800	0.0025	-1.60
198900	0.0025	-1.60
199000	0.0025	-1.60
199100	0.0025	-1.60
199200	0.0025	-1.60
199300	0.0025	-1.60
199400	0.0025	-1.60
199500	0.0025	-1.60
199600	0.0025	-1.60
199700	0.0025	-1.60
199800	0.0025	-1.60
[truncated: 2,397 more rows]
