# Supplementary material for: The genetic basis of aneuploidy tolerance in wild yeast
Source: eLife. 2020 Jan 7;9:e52063. doi: 10.7554/eLife.52063 (PMC6970514; doi:10.7554/eLife.52063)
Supplement: Figure 1—source data 1. [file elife-52063-fig1-data1.zip › DvF/DvF_n46_ch13]

Bin start (bp)	MLE allele freq.	LOD score
0	0.6925	0.28
100	0.6925	0.28
200	0.6925	0.28
300	0.6925	0.28
400	0.6925	0.28
500	0.6925	0.28
600	0.6925	0.28
700	0.6925	0.28
800	0.6925	0.28
900	0.6900	0.28
1000	0.6900	0.28
1100	0.6900	0.28
1200	0.6900	0.28
1300	0.6900	0.28
1400	0.6900	0.28
1500	0.6900	0.28
1600	0.6900	0.28
1700	0.6900	0.28
1800	0.6900	0.28
1900	0.6900	0.28
2000	0.6900	0.28
2100	0.6900	0.28
2200	0.6900	0.28
2300	0.6900	0.28
2400	0.6900	0.28
2500	0.6900	0.28
2600	0.6900	0.28
2700	0.6900	0.28
2800	0.6900	0.28
2900	0.6900	0.28
3000	0.6900	0.28
3100	0.6875	0.28
3200	0.6875	0.28
3300	0.6875	0.28
3400	0.6875	0.28
3500	0.6875	0.28
3600	0.6875	0.28
3700	0.6875	0.28
3800	0.6875	0.28
3900	0.6875	0.28
4000	0.6875	0.28
4100	0.6875	0.28
4200	0.6875	0.28
4300	0.6875	0.28
4400	0.6875	0.28
4500	0.6875	0.28
4600	0.6875	0.28
4700	0.6875	0.28
4800	0.6875	0.28
4900	0.6875	0.28
5000	0.6875	0.28
5100	0.6875	0.28
5200	0.6875	0.28
5300	0.6850	0.28
5400	0.6850	0.28
5500	0.6850	0.28
5600	0.6850	0.28
5700	0.6850	0.28
5800	0.6850	0.28
5900	0.6850	0.28
6000	0.6850	0.28
6100	0.6850	0.28
6200	0.6850	0.28
6300	0.6850	0.28
6400	0.6850	0.28
6500	0.6850	0.28
6600	0.6850	0.28
6700	0.6850	0.28
6800	0.6850	0.28
6900	0.6850	0.28
7000	0.6850	0.28
7100	0.6850	0.28
7200	0.6850	0.28
7300	0.6850	0.28
7400	0.6850	0.28
7500	0.6825	0.28
7600	0.6825	0.28
7700	0.6825	0.28
7800	0.6825	0.28
7900	0.6825	0.28
8000	0.6825	0.28
8100	0.6825	0.28
8200	0.6825	0.28
8300	0.6825	0.28
8400	0.6825	0.28
8500	0.6825	0.28
8600	0.6825	0.28
8700	0.6825	0.28
8800	0.6825	0.27
8900	0.6825	0.27
9000	0.6825	0.27
9100	0.6825	0.27
9200	0.6800	0.27
9300	0.6800	0.27
9400	0.6800	0.26
9500	0.6800	0.26
9600	0.6800	0.26
9700	0.6800	0.26
9800	0.6800	0.26
9900	0.6800	0.26
10000	0.6800	0.25
10100	0.6800	0.25
10200	0.6775	0.25
10300	0.6775	0.25
10400	0.6775	0.25
10500	0.6775	0.25
10600	0.6775	0.25
10700	0.6775	0.25
10800	0.6775	0.25
10900	0.6775	0.25
11000	0.6775	0.26
11100	0.6800	0.26
11200	0.6800	0.27
11300	0.6800	0.27
11400	0.6800	0.28
11500	0.6825	0.29
11600	0.6825	0.30
11700	0.6825	0.31
11800	0.6850	0.32
11900	0.6850	0.33
12000	0.6850	0.34
12100	0.6875	0.35
12200	0.6875	0.35
12300	0.6875	0.36
12400	0.6900	0.37
12500	0.6900	0.38
12600	0.6900	0.39
12700	0.6925	0.40
12800	0.6925	0.40
12900	0.6925	0.41
13000	0.6925	0.42
13100	0.6950	0.43
13200	0.6950	0.44
13300	0.6950	0.45
13400	0.6975	0.45
13500	0.6975	0.46
13600	0.6975	0.47
13700	0.7000	0.48
13800	0.7000	0.50
13900	0.7000	0.50
14000	0.7000	0.51
14100	0.7000	0.53
14200	0.7000	0.54
14300	0.7025	0.55
14400	0.7025	0.55
14500	0.7025	0.56
14600	0.7025	0.56
14700	0.7025	0.57
14800	0.7025	0.57
14900	0.7025	0.57
15000	0.7025	0.58
15100	0.7025	0.58
15200	0.7025	0.59
15300	0.7025	0.59
15400	0.7025	0.60
15500	0.7025	0.60
15600	0.7025	0.60
15700	0.7025	0.60
15800	0.7025	0.60
15900	0.7025	0.60
16000	0.7025	0.60
16100	0.7025	0.60
16200	0.7025	0.59
16300	0.7025	0.58
16400	0.7025	0.58
16500	0.7025	0.57
16600	0.7025	0.56
16700	0.7025	0.56
16800	0.7050	0.55
16900	0.7050	0.55
17000	0.7050	0.54
17100	0.7050	0.54
17200	0.7050	0.53
17300	0.7050	0.53
17400	0.7050	0.53
17500	0.7050	0.52
17600	0.7050	0.51
17700	0.7050	0.50
17800	0.7050	0.49
17900	0.7050	0.49
18000	0.7050	0.48
18100	0.7075	0.48
18200	0.7075	0.47
18300	0.7075	0.46
18400	0.7075	0.46
18500	0.7075	0.45
18600	0.7075	0.45
18700	0.7075	0.44
18800	0.7100	0.43
18900	0.7100	0.43
19000	0.7100	0.43
19100	0.7125	0.42
19200	0.7125	0.42
19300	0.7125	0.41
19400	0.7150	0.41
19500	0.7150	0.41
19600	0.7175	0.41
19700	0.7175	0.41
19800	0.7200	0.42
19900	0.7200	0.42
20000	0.7225	0.42
20100	0.7225	0.42
20200	0.7250	0.42
20300	0.7275	0.42
20400	0.7275	0.43
20500	0.7300	0.43
20600	0.7300	0.43
20700	0.7325	0.43
20800	0.7350	0.44
20900	0.7350	0.44
21000	0.7375	0.44
21100	0.7375	0.45
21200	0.7400	0.46
21300	0.7400	0.47
21400	0.7400	0.48
21500	0.7400	0.49
21600	0.7400	0.48
21700	0.7375	0.47
21800	0.7350	0.47
21900	0.7325	0.46
22000	0.7325	0.45
22100	0.7300	0.45
22200	0.7275	0.44
22300	0.7250	0.43
22400	0.7250	0.43
22500	0.7225	0.42
22600	0.7200	0.42
22700	0.7200	0.41
22800	0.7175	0.41
22900	0.7175	0.41
23000	0.7175	0.40
23100	0.7175	0.40
23200	0.7175	0.40
23300	0.7175	0.40
23400	0.7175	0.40
23500	0.7175	0.40
23600	0.7175	0.41
23700	0.7175	0.41
23800	0.7175	0.41
23900	0.7175	0.42
24000	0.7175	0.42
24100	0.7175	0.42
24200	0.7175	0.42
24300	0.7175	0.42
24400	0.7150	0.42
24500	0.7150	0.42
24600	0.7150	0.42
24700	0.7125	0.42
24800	0.7125	0.43
24900	0.7125	0.43
25000	0.7125	0.43
25100	0.7100	0.43
25200	0.7100	0.43
25300	0.7100	0.44
25400	0.7100	0.44
25500	0.7100	0.45
25600	0.7100	0.45
25700	0.7100	0.45
25800	0.7100	0.46
25900	0.7100	0.46
26000	0.7100	0.47
26100	0.7100	0.47
26200	0.7100	0.47
26300	0.7100	0.48
26400	0.7125	0.48
26500	0.7125	0.49
26600	0.7125	0.49
26700	0.7125	0.49
26800	0.7100	0.49
26900	0.7100	0.50
27000	0.7100	0.50
27100	0.7100	0.50
27200	0.7100	0.51
27300	0.7100	0.51
27400	0.7100	0.51
27500	0.7100	0.51
27600	0.7100	0.52
27700	0.7100	0.51
27800	0.7075	0.51
27900	0.7075	0.51
28000	0.7075	0.50
28100	0.7075	0.50
28200	0.7050	0.49
28300	0.7050	0.49
28400	0.7050	0.48
28500	0.7050	0.48
28600	0.7025	0.47
28700	0.7025	0.47
28800	0.7025	0.46
28900	0.7025	0.45
29000	0.7000	0.45
29100	0.7000	0.45
29200	0.7000	0.45
29300	0.7000	0.44
29400	0.7000	0.44
29500	0.7000	0.44
29600	0.6975	0.44
29700	0.6975	0.43
29800	0.6975	0.43
29900	0.6975	0.42
30000	0.6950	0.41
30100	0.6950	0.41
30200	0.6950	0.40
30300	0.6950	0.40
30400	0.6950	0.40
30500	0.6925	0.40
30600	0.6925	0.40
30700	0.6925	0.40
30800	0.6925	0.40
30900	0.6950	0.40
31000	0.6950	0.40
31100	0.6950	0.41
31200	0.6950	0.41
31300	0.6950	0.41
31400	0.6950	0.41
31500	0.6950	0.41
31600	0.6950	0.41
31700	0.6950	0.41
31800	0.6950	0.41
31900	0.6925	0.41
32000	0.6925	0.42
32100	0.6925	0.42
32200	0.6950	0.42
32300	0.6950	0.43
32400	0.6950	0.44
32500	0.6950	0.44
32600	0.6950	0.45
32700	0.6950	0.46
32800	0.6950	0.47
32900	0.6950	0.48
33000	0.6975	0.49
33100	0.6975	0.51
33200	0.6975	0.52
33300	0.6975	0.53
33400	0.6975	0.55
33500	0.6975	0.55
33600	0.6975	0.56
33700	0.6975	0.57
33800	0.6975	0.57
33900	0.6975	0.58
34000	0.6975	0.58
34100	0.6975	0.59
34200	0.6975	0.59
34300	0.6975	0.60
34400	0.6975	0.60
34500	0.6975	0.61
34600	0.6950	0.61
34700	0.6950	0.62
34800	0.6950	0.62
34900	0.6950	0.61
35000	0.6950	0.61
35100	0.6950	0.60
35200	0.6950	0.60
35300	0.6950	0.59
35400	0.6950	0.58
35500	0.6950	0.58
35600	0.6950	0.58
35700	0.6950	0.58
35800	0.6950	0.59
35900	0.6950	0.59
36000	0.6950	0.59
36100	0.6950	0.60
36200	0.6975	0.60
36300	0.6975	0.60
36400	0.6975	0.61
36500	0.6975	0.62
36600	0.6975	0.62
36700	0.7000	0.63
36800	0.7000	0.63
36900	0.7000	0.63
37000	0.7000	0.63
37100	0.7000	0.64
37200	0.7000	0.64
37300	0.7000	0.64
37400	0.7000	0.64
37500	0.7000	0.64
37600	0.7000	0.64
37700	0.7025	0.64
37800	0.7025	0.64
37900	0.7025	0.65
38000	0.7025	0.65
38100	0.7025	0.65
38200	0.7025	0.65
38300	0.7025	0.64
38400	0.7025	0.64
38500	0.7025	0.64
38600	0.7025	0.63
38700	0.7025	0.63
38800	0.7050	0.63
38900	0.7050	0.63
39000	0.7050	0.63
39100	0.7050	0.64
39200	0.7050	0.64
39300	0.7075	0.64
39400	0.7075	0.65
39500	0.7075	0.65
39600	0.7075	0.65
39700	0.7100	0.66
39800	0.7100	0.66
39900	0.7100	0.66
40000	0.7100	0.67
40100	0.7125	0.66
40200	0.7125	0.66
40300	0.7125	0.66
40400	0.7125	0.66
40500	0.7125	0.65
40600	0.7125	0.64
40700	0.7125	0.64
40800	0.7125	0.63
40900	0.7125	0.62
41000	0.7125	0.61
41100	0.7125	0.60
41200	0.7125	0.59
41300	0.7125	0.58
41400	0.7125	0.57
41500	0.7125	0.56
41600	0.7125	0.55
41700	0.7125	0.54
41800	0.7125	0.52
41900	0.7125	0.51
42000	0.7125	0.50
42100	0.7125	0.48
42200	0.7100	0.46
42300	0.7100	0.44
42400	0.7100	0.42
42500	0.7100	0.40
42600	0.7100	0.38
42700	0.7100	0.36
42800	0.7075	0.35
42900	0.7075	0.33
43000	0.7075	0.32
43100	0.7075	0.31
43200	0.7075	0.30
43300	0.7075	0.29
43400	0.7075	0.28
43500	0.7075	0.27
43600	0.7075	0.26
43700	0.7075	0.25
43800	0.7075	0.24
43900	0.7075	0.23
44000	0.7075	0.22
44100	0.7075	0.20
44200	0.7075	0.20
44300	0.7075	0.19
44400	0.7075	0.18
44500	0.7075	0.17
44600	0.7075	0.16
44700	0.7075	0.15
44800	0.7075	0.14
44900	0.7075	0.13
45000	0.7075	0.12
45100	0.7075	0.12
45200	0.7075	0.11
45300	0.7075	0.10
45400	0.7075	0.09
45500	0.7075	0.08
45600	0.7075	0.07
45700	0.7075	0.07
45800	0.7075	0.07
45900	0.7100	0.07
46000	0.7100	0.07
46100	0.7075	0.07
46200	0.7075	0.07
46300	0.7075	0.08
46400	0.7075	0.08
46500	0.7075	0.08
46600	0.7050	0.08
46700	0.7050	0.08
46800	0.7050	0.08
46900	0.7025	0.08
47000	0.7025	0.08
47100	0.7000	0.09
47200	0.7000	0.09
47300	0.7000	0.10
47400	0.7000	0.11
47500	0.7000	0.12
47600	0.6975	0.13
47700	0.6975	0.14
47800	0.6975	0.14
47900	0.6975	0.15
48000	0.6950	0.16
48100	0.6950	0.17
48200	0.6950	0.18
48300	0.6925	0.19
48400	0.6925	0.19
48500	0.6925	0.19
48600	0.6900	0.20
48700	0.6900	0.20
48800	0.6900	0.20
48900	0.6875	0.21
49000	0.6875	0.21
49100	0.6875	0.22
49200	0.6875	0.23
49300	0.6875	0.24
49400	0.6850	0.25
49500	0.6850	0.26
49600	0.6850	0.27
49700	0.6850	0.28
49800	0.6850	0.29
49900	0.6850	0.30
50000	0.6850	0.31
50100	0.6850	0.31
50200	0.6825	0.32
50300	0.6825	0.33
50400	0.6825	0.34
50500	0.6825	0.35
50600	0.6825	0.36
50700	0.6825	0.37
50800	0.6825	0.38
50900	0.6825	0.39
51000	0.6825	0.40
51100	0.6825	0.40
51200	0.6825	0.41
51300	0.6825	0.41
51400	0.6850	0.42
51500	0.6850	0.43
51600	0.6850	0.43
51700	0.6850	0.44
51800	0.6850	0.45
51900	0.6850	0.46
52000	0.6850	0.46
52100	0.6850	0.47
52200	0.6850	0.48
52300	0.6850	0.49
52400	0.6850	0.50
52500	0.6850	0.50
52600	0.6850	0.51
52700	0.6850	0.51
52800	0.6850	0.52
52900	0.6875	0.53
53000	0.6875	0.54
53100	0.6850	0.54
53200	0.6850	0.55
53300	0.6850	0.55
53400	0.6850	0.56
53500	0.6850	0.56
53600	0.6850	0.57
53700	0.6850	0.57
53800	0.6850	0.58
53900	0.6850	0.58
54000	0.6850	0.59
54100	0.6850	0.60
54200	0.6850	0.60
54300	0.6850	0.61
54400	0.6875	0.62
54500	0.6875	0.63
54600	0.6875	0.64
54700	0.6875	0.65
54800	0.6875	0.66
54900	0.6875	0.67
55000	0.6900	0.68
55100	0.6900	0.69
55200	0.6900	0.71
55300	0.6900	0.72
55400	0.6900	0.73
55500	0.6925	0.74
55600	0.6925	0.75
55700	0.6925	0.75
55800	0.6925	0.75
55900	0.6925	0.76
56000	0.6925	0.76
56100	0.6925	0.77
56200	0.6950	0.77
56300	0.6950	0.78
56400	0.6950	0.78
56500	0.6950	0.79
56600	0.6975	0.80
56700	0.6975	0.80
56800	0.6975	0.81
56900	0.7000	0.81
57000	0.7000	0.82
57100	0.7000	0.83
57200	0.7025	0.83
57300	0.7025	0.84
57400	0.7025	0.85
57500	0.7050	0.85
57600	0.7050	0.86
57700	0.7050	0.87
57800	0.7075	0.87
57900	0.7075	0.88
58000	0.7075	0.88
58100	0.7100	0.88
58200	0.7100	0.89
58300	0.7100	0.89
58400	0.7125	0.89
58500	0.7125	0.89
58600	0.7125	0.89
58700	0.7125	0.90
58800	0.7150	0.90
58900	0.7125	0.89
59000	0.7100	0.87
59100	0.7100	0.87
59200	0.7075	0.86
59300	0.7075	0.85
59400	0.7050	0.84
59500	0.7050	0.83
59600	0.7025	0.82
59700	0.7025	0.81
59800	0.7000	0.80
59900	0.7000	0.79
60000	0.7000	0.78
60100	0.6975	0.77
60200	0.6975	0.77
60300	0.6975	0.76
60400	0.6975	0.76
60500	0.6950	0.76
60600	0.6950	0.75
60700	0.6950	0.75
60800	0.6950	0.74
60900	0.6925	0.73
61000	0.6925	0.72
61100	0.6925	0.72
61200	0.6925	0.71
61300	0.6925	0.70
61400	0.6925	0.70
61500	0.6925	0.69
61600	0.6925	0.69
61700	0.6900	0.69
61800	0.6900	0.69
61900	0.6900	0.68
62000	0.6900	0.68
62100	0.6900	0.67
62200	0.6875	0.66
62300	0.6875	0.66
62400	0.6875	0.65
62500	0.6875	0.65
62600	0.6850	0.64
62700	0.6850	0.64
62800	0.6850	0.63
62900	0.6850	0.63
63000	0.6850	0.63
63100	0.6850	0.63
63200	0.6850	0.63
63300	0.6850	0.63
63400	0.6825	0.63
63500	0.6825	0.62
63600	0.6825	0.61
63700	0.6800	0.60
63800	0.6800	0.60
63900	0.6800	0.60
64000	0.6800	0.60
64100	0.6800	0.60
64200	0.6800	0.60
64300	0.6800	0.59
64400	0.6775	0.59
64500	0.6775	0.59
64600	0.6775	0.59
64700	0.6775	0.58
64800	0.6775	0.58
64900	0.6775	0.58
65000	0.6775	0.58
65100	0.6775	0.57
65200	0.6800	0.57
65300	0.6800	0.57
65400	0.6800	0.58
65500	0.6800	0.57
65600	0.6800	0.57
65700	0.6800	0.57
65800	0.6800	0.56
65900	0.6800	0.56
66000	0.6800	0.56
66100	0.6800	0.56
66200	0.6825	0.56
66300	0.6825	0.56
66400	0.6825	0.57
66500	0.6825	0.57
66600	0.6850	0.57
66700	0.6850	0.58
66800	0.6850	0.58
66900	0.6875	0.59
67000	0.6875	0.60
67100	0.6875	0.60
67200	0.6900	0.61
67300	0.6900	0.62
67400	0.6925	0.63
67500	0.6925	0.64
67600	0.6950	0.65
67700	0.6950	0.66
67800	0.6950	0.66
67900	0.6950	0.67
68000	0.6975	0.68
68100	0.6975	0.68
68200	0.6950	0.68
68300	0.6950	0.67
68400	0.6925	0.67
68500	0.6925	0.66
68600	0.6900	0.66
68700	0.6900	0.66
68800	0.6900	0.66
68900	0.6900	0.67
69000	0.6900	0.67
69100	0.6875	0.68
69200	0.6875	0.68
69300	0.6875	0.68
69400	0.6875	0.69
69500	0.6875	0.69
69600	0.6875	0.70
69700	0.6850	0.70
69800	0.6850	0.70
69900	0.6850	0.71
70000	0.6850	0.71
70100	0.6850	0.72
70200	0.6850	0.73
70300	0.6850	0.73
70400	0.6825	0.74
70500	0.6825	0.74
70600	0.6825	0.74
70700	0.6825	0.74
70800	0.6800	0.75
70900	0.6800	0.75
71000	0.6800	0.75
71100	0.6800	0.75
71200	0.6775	0.75
71300	0.6775	0.75
71400	0.6775	0.76
71500	0.6775	0.76
71600	0.6775	0.76
71700	0.6775	0.77
71800	0.6750	0.77
71900	0.6750	0.77
72000	0.6750	0.76
72100	0.6750	0.76
72200	0.6725	0.75
72300	0.6725	0.75
72400	0.6725	0.74
72500	0.6700	0.73
72600	0.6700	0.73
72700	0.6700	0.72
72800	0.6700	0.72
72900	0.6675	0.72
73000	0.6675	0.71
73100	0.6675	0.71
73200	0.6675	0.70
73300	0.6675	0.70
73400	0.6675	0.70
73500	0.6675	0.70
73600	0.6700	0.70
73700	0.6700	0.70
73800	0.6700	0.70
73900	0.6700	0.70
74000	0.6700	0.70
74100	0.6700	0.70
74200	0.6700	0.69
74300	0.6700	0.69
74400	0.6700	0.68
74500	0.6675	0.67
74600	0.6675	0.67
74700	0.6675	0.66
74800	0.6675	0.66
74900	0.6675	0.66
75000	0.6675	0.66
75100	0.6675	0.66
75200	0.6675	0.65
75300	0.6675	0.65
75400	0.6650	0.63
75500	0.6650	0.62
75600	0.6650	0.61
75700	0.6625	0.59
75800	0.6625	0.58
75900	0.6625	0.56
76000	0.6600	0.55
76100	0.6600	0.54
76200	0.6600	0.53
76300	0.6575	0.51
76400	0.6575	0.50
76500	0.6575	0.49
76600	0.6550	0.48
76700	0.6550	0.47
76800	0.6550	0.46
76900	0.6525	0.46
77000	0.6525	0.45
77100	0.6525	0.44
77200	0.6500	0.43
77300	0.6500	0.42
77400	0.6475	0.41
77500	0.6475	0.40
77600	0.6475	0.39
77700	0.6450	0.38
77800	0.6450	0.37
77900	0.6450	0.36
78000	0.6425	0.35
78100	0.6425	0.35
78200	0.6400	0.34
78300	0.6400	0.34
78400	0.6400	0.33
78500	0.6400	0.33
78600	0.6375	0.33
78700	0.6375	0.32
78800	0.6375	0.32
78900	0.6375	0.32
79000	0.6350	0.32
79100	0.6350	0.32
79200	0.6350	0.32
79300	0.6350	0.32
79400	0.6350	0.31
79500	0.6325	0.30
79600	0.6325	0.30
79700	0.6325	0.29
79800	0.6300	0.28
79900	0.6300	0.27
80000	0.6300	0.26
80100	0.6275	0.25
80200	0.6275	0.24
80300	0.6275	0.23
80400	0.6250	0.22
80500	0.6250	0.21
80600	0.6250	0.19
80700	0.6225	0.18
80800	0.6225	0.17
80900	0.6225	0.16
81000	0.6225	0.15
81100	0.6200	0.14
81200	0.6200	0.13
81300	0.6200	0.11
81400	0.6200	0.10
81500	0.6175	0.09
81600	0.6175	0.08
81700	0.6175	0.06
81800	0.6175	0.05
81900	0.6175	0.04
82000	0.6150	0.03
82100	0.6150	0.02
82200	0.6150	0.01
82300	0.6125	-0.00
82400	0.6125	-0.02
82500	0.6125	-0.03
82600	0.6100	-0.04
82700	0.6100	-0.05
82800	0.6100	-0.06
82900	0.6075	-0.07
83000	0.6075	-0.09
83100	0.6075	-0.10
83200	0.6050	-0.11
83300	0.6050	-0.12
83400	0.6050	-0.13
83500	0.6050	-0.14
83600	0.6025	-0.15
83700	0.6025	-0.15
83800	0.6025	-0.16
83900	0.6025	-0.16
84000	0.6025	-0.17
84100	0.6025	-0.17
84200	0.6000	-0.18
84300	0.6000	-0.18
84400	0.6000	-0.19
84500	0.6000	-0.19
84600	0.6000	-0.20
84700	0.6000	-0.20
84800	0.6000	-0.21
84900	0.6000	-0.21
85000	0.5975	-0.22
85100	0.5975	-0.22
85200	0.5975	-0.23
85300	0.5975	-0.23
85400	0.5975	-0.24
85500	0.5975	-0.24
85600	0.5975	-0.25
85700	0.5950	-0.25
85800	0.5950	-0.26
85900	0.5950	-0.26
86000	0.5950	-0.27
86100	0.5950	-0.27
86200	0.5950	-0.28
86300	0.5950	-0.28
86400	0.5950	-0.28
86500	0.5950	-0.28
86600	0.5950	-0.28
86700	0.5950	-0.28
86800	0.5950	-0.28
86900	0.5950	-0.28
87000	0.5950	-0.28
87100	0.5950	-0.28
87200	0.5950	-0.28
87300	0.5925	-0.29
87400	0.5925	-0.29
87500	0.5925	-0.29
87600	0.5925	-0.30
87700	0.5925	-0.30
87800	0.5925	-0.30
87900	0.5925	-0.30
88000	0.5925	-0.29
88100	0.5925	-0.29
88200	0.5950	-0.29
88300	0.5950	-0.29
88400	0.5950	-0.29
88500	0.5950	-0.28
88600	0.5950	-0.28
88700	0.5975	-0.28
88800	0.5975	-0.27
88900	0.5975	-0.27
89000	0.5975	-0.27
89100	0.5975	-0.26
89200	0.6000	-0.26
89300	0.6000	-0.26
89400	0.6000	-0.26
89500	0.6000	-0.25
89600	0.6025	-0.25
89700	0.6025	-0.24
89800	0.6025	-0.24
89900	0.6025	-0.23
90000	0.6050	-0.23
90100	0.6050	-0.22
90200	0.6050	-0.22
90300	0.6075	-0.21
90400	0.6075	-0.21
90500	0.6075	-0.20
90600	0.6075	-0.20
90700	0.6100	-0.19
90800	0.6100	-0.19
90900	0.6100	-0.18
91000	0.6125	-0.17
91100	0.6125	-0.17
91200	0.6125	-0.16
91300	0.6150	-0.15
91400	0.6150	-0.15
91500	0.6175	-0.14
91600	0.6175	-0.14
91700	0.6200	-0.14
91800	0.6225	-0.13
91900	0.6225	-0.13
92000	0.6250	-0.13
92100	0.6275	-0.13
92200	0.6275	-0.13
92300	0.6300	-0.13
92400	0.6325	-0.13
92500	0.6325	-0.13
92600	0.6350	-0.13
92700	0.6375	-0.13
92800	0.6375	-0.13
92900	0.6400	-0.13
93000	0.6425	-0.13
93100	0.6425	-0.13
93200	0.6450	-0.13
93300	0.6475	-0.13
93400	0.6475	-0.13
93500	0.6500	-0.13
93600	0.6525	-0.13
93700	0.6525	-0.13
93800	0.6550	-0.13
93900	0.6575	-0.13
94000	0.6600	-0.13
94100	0.6600	-0.12
94200	0.6625	-0.12
94300	0.6650	-0.12
94400	0.6675	-0.12
94500	0.6675	-0.13
94600	0.6700	-0.13
94700	0.6700	-0.13
94800	0.6725	-0.13
94900	0.6725	-0.13
95000	0.6750	-0.13
95100	0.6750	-0.14
95200	0.6775	-0.14
95300	0.6800	-0.14
95400	0.6800	-0.14
95500	0.6825	-0.15
95600	0.6850	-0.15
95700	0.6875	-0.15
95800	0.6875	-0.15
95900	0.6900	-0.16
96000	0.6925	-0.16
96100	0.6950	-0.16
96200	0.6950	-0.16
96300	0.6975	-0.16
96400	0.7000	-0.16
96500	0.7025	-0.17
96600	0.7025	-0.17
96700	0.7050	-0.17
96800	0.7075	-0.17
96900	0.7100	-0.17
97000	0.7125	-0.17
97100	0.7150	-0.17
97200	0.7175	-0.17
97300	0.7200	-0.17
97400	0.7225	-0.16
97500	0.7275	-0.16
97600	0.7300	-0.15
97700	0.7250	-0.16
97800	0.7200	-0.16
97900	0.7150	-0.17
98000	0.7125	-0.17
98100	0.7075	-0.17
98200	0.7025	-0.18
98300	0.6975	-0.18
98400	0.6950	-0.18
98500	0.6900	-0.18
98600	0.6875	-0.18
98700	0.6825	-0.18
98800	0.6775	-0.18
98900	0.6750	-0.18
99000	0.6700	-0.18
99100	0.6675	-0.18
99200	0.6625	-0.18
99300	0.6600	-0.18
99400	0.6575	-0.18
99500	0.6550	-0.19
99600	0.6500	-0.19
99700	0.6475	-0.20
99800	0.6450	-0.20
99900	0.6425	-0.20
100000	0.6400	-0.21
100100	0.6375	-0.21
100200	0.6350	-0.21
100300	0.6325	-0.21
100400	0.6300	-0.22
100500	0.6275	-0.22
100600	0.6250	-0.22
100700	0.6250	-0.22
100800	0.6225	-0.22
100900	0.6200	-0.22
101000	0.6200	-0.22
101100	0.6175	-0.22
101200	0.6150	-0.22
101300	0.6125	-0.23
101400	0.6125	-0.23
101500	0.6100	-0.23
101600	0.6075	-0.23
101700	0.6075	-0.23
101800	0.6050	-0.23
101900	0.6050	-0.23
102000	0.6025	-0.23
102100	0.6025	-0.23
102200	0.6025	-0.22
102300	0.6025	-0.22
102400	0.6000	-0.23
102500	0.6000	-0.23
102600	0.6000	-0.23
102700	0.6000	-0.23
102800	0.6000	-0.23
102900	0.6000	-0.23
103000	0.6000	-0.23
103100	0.6000	-0.23
103200	0.6000	-0.23
103300	0.6000	-0.23
103400	0.6000	-0.23
103500	0.6000	-0.23
103600	0.6000	-0.23
103700	0.6025	-0.23
103800	0.6025	-0.23
103900	0.6025	-0.23
104000	0.6025	-0.24
104100	0.6025	-0.24
104200	0.6025	-0.24
104300	0.6025	-0.24
104400	0.6025	-0.24
104500	0.6025	-0.24
104600	0.6025	-0.24
104700	0.6050	-0.24
104800	0.6050	-0.24
104900	0.6050	-0.24
105000	0.6050	-0.24
105100	0.6075	-0.24
105200	0.6075	-0.24
105300	0.6075	-0.24
105400	0.6075	-0.23
105500	0.6100	-0.23
105600	0.6100	-0.23
105700	0.6100	-0.22
105800	0.6125	-0.22
105900	0.6125	-0.22
106000	0.6125	-0.21
106100	0.6150	-0.21
106200	0.6150	-0.21
106300	0.6150	-0.20
106400	0.6175	-0.20
106500	0.6175	-0.19
106600	0.6175	-0.19
106700	0.6200	-0.18
106800	0.6200	-0.18
106900	0.6200	-0.17
107000	0.6225	-0.16
107100	0.6225	-0.15
107200	0.6250	-0.15
107300	0.6250	-0.14
107400	0.6275	-0.13
107500	0.6275	-0.12
107600	0.6300	-0.11
107700	0.6325	-0.10
107800	0.6325	-0.09
107900	0.6350	-0.07
108000	0.6375	-0.06
108100	0.6375	-0.05
108200	0.6400	-0.03
108300	0.6425	-0.02
108400	0.6450	-0.01
108500	0.6475	0.01
108600	0.6500	0.02
108700	0.6500	0.03
108800	0.6525	0.04
108900	0.6550	0.06
109000	0.6575	0.07
109100	0.6600	0.09
109200	0.6625	0.10
109300	0.6650	0.12
109400	0.6675	0.14
109500	0.6700	0.15
109600	0.6725	0.17
109700	0.6775	0.19
109800	0.6800	0.21
109900	0.6825	0.23
110000	0.6850	0.24
110100	0.6900	0.26
110200	0.6925	0.29
110300	0.6950	0.32
110400	0.7000	0.35
110500	0.7025	0.38
110600	0.7075	0.41
110700	0.7100	0.44
110800	0.7150	0.48
110900	0.7175	0.51
111000	0.7125	0.47
111100	0.7100	0.44
111200	0.7050	0.41
111300	0.7000	0.38
111400	0.6950	0.34
111500	0.6925	0.31
111600	0.6875	0.28
111700	0.6850	0.25
111800	0.6800	0.23
111900	0.6775	0.20
112000	0.6750	0.18
112100	0.6725	0.16
112200	0.6700	0.15
112300	0.6675	0.13
112400	0.6650	0.11
112500	0.6625	0.10
112600	0.6600	0.08
112700	0.6575	0.07
112800	0.6550	0.06
112900	0.6550	0.05
113000	0.6525	0.03
113100	0.6525	0.02
113200	0.6500	0.01
113300	0.6500	0.00
113400	0.6475	-0.01
113500	0.6450	-0.02
113600	0.6450	-0.03
113700	0.6425	-0.05
113800	0.6425	-0.06
113900	0.6400	-0.07
114000	0.6400	-0.08
114100	0.6375	-0.09
114200	0.6350	-0.10
114300	0.6350	-0.11
114400	0.6350	-0.12
114500	0.6325	-0.13
114600	0.6325	-0.13
114700	0.6325	-0.14
114800	0.6300	-0.14
114900	0.6300	-0.15
115000	0.6300	-0.15
115100	0.6300	-0.15
115200	0.6300	-0.15
115300	0.6300	-0.15
115400	0.6300	-0.15
115500	0.6300	-0.15
115600	0.6300	-0.15
115700	0.6300	-0.15
115800	0.6300	-0.16
115900	0.6300	-0.16
116000	0.6300	-0.16
116100	0.6300	-0.16
116200	0.6325	-0.15
116300	0.6325	-0.15
116400	0.6325	-0.15
116500	0.6325	-0.14
116600	0.6325	-0.14
116700	0.6325	-0.13
116800	0.6350	-0.13
116900	0.6350	-0.13
117000	0.6350	-0.12
117100	0.6350	-0.12
117200	0.6350	-0.12
117300	0.6350	-0.11
117400	0.6375	-0.11
117500	0.6375	-0.11
117600	0.6375	-0.11
117700	0.6375	-0.10
117800	0.6400	-0.10
117900	0.6400	-0.09
118000	0.6400	-0.09
118100	0.6425	-0.09
118200	0.6425	-0.08
118300	0.6425	-0.08
118400	0.6450	-0.07
118500	0.6450	-0.07
118600	0.6475	-0.06
118700	0.6475	-0.06
118800	0.6500	-0.06
118900	0.6500	-0.05
119000	0.6525	-0.04
119100	0.6525	-0.04
119200	0.6550	-0.04
119300	0.6575	-0.03
119400	0.6575	-0.03
119500	0.6600	-0.02
119600	0.6625	-0.02
119700	0.6625	-0.01
119800	0.6650	-0.01
119900	0.6675	-0.01
120000	0.6700	-0.00
120100	0.6700	-0.00
120200	0.6725	0.00
120300	0.6750	0.00
120400	0.6750	0.01
120500	0.6775	0.01
120600	0.6800	0.01
120700	0.6750	0.00
120800	0.6725	-0.01
120900	0.6700	-0.02
121000	0.6675	-0.04
121100	0.6650	-0.05
121200	0.6600	-0.06
121300	0.6575	-0.07
121400	0.6550	-0.08
121500	0.6525	-0.09
121600	0.6500	-0.10
121700	0.6475	-0.11
121800	0.6450	-0.11
121900	0.6450	-0.12
122000	0.6425	-0.12
122100	0.6425	-0.13
122200	0.6400	-0.13
122300	0.6400	-0.13
122400	0.6375	-0.14
122500	0.6375	-0.14
122600	0.6350	-0.15
122700	0.6350	-0.15
122800	0.6325	-0.16
122900	0.6325	-0.16
123000	0.6300	-0.17
123100	0.6300	-0.17
123200	0.6275	-0.18
123300	0.6275	-0.18
123400	0.6250	-0.19
123500	0.6250	-0.19
123600	0.6225	-0.20
123700	0.6225	-0.20
123800	0.6200	-0.21
123900	0.6200	-0.21
124000	0.6175	-0.22
124100	0.6175	-0.22
124200	0.6150	-0.23
124300	0.6150	-0.24
124400	0.6125	-0.24
124500	0.6125	-0.25
124600	0.6125	-0.26
124700	0.6125	-0.27
124800	0.6100	-0.27
124900	0.6100	-0.28
125000	0.6100	-0.29
125100	0.6075	-0.29
125200	0.6075	-0.30
125300	0.6075	-0.31
125400	0.6075	-0.31
125500	0.6075	-0.32
125600	0.6050	-0.32
125700	0.6050	-0.32
125800	0.6050	-0.33
125900	0.6050	-0.33
126000	0.6050	-0.33
126100	0.6050	-0.34
126200	0.6025	-0.34
126300	0.6025	-0.34
126400	0.6025	-0.34
126500	0.6025	-0.35
126600	0.6025	-0.35
126700	0.6025	-0.35
126800	0.6025	-0.35
126900	0.6025	-0.35
127000	0.6000	-0.36
127100	0.6000	-0.36
127200	0.6000	-0.36
127300	0.6000	-0.36
127400	0.6000	-0.37
127500	0.6000	-0.37
127600	0.6000	-0.37
127700	0.5975	-0.37
127800	0.5975	-0.37
127900	0.5975	-0.38
128000	0.5975	-0.38
128100	0.5975	-0.38
128200	0.5975	-0.38
128300	0.5975	-0.39
128400	0.5950	-0.39
128500	0.5950	-0.39
128600	0.5950	-0.39
128700	0.5950	-0.40
128800	0.5950	-0.40
128900	0.5950	-0.40
129000	0.5950	-0.40
129100	0.5925	-0.41
129200	0.5925	-0.41
129300	0.5925	-0.42
129400	0.5925	-0.42
129500	0.5900	-0.42
129600	0.5900	-0.43
129700	0.5900	-0.43
129800	0.5900	-0.43
129900	0.5900	-0.43
130000	0.5900	-0.43
130100	0.5875	-0.43
130200	0.5875	-0.43
130300	0.5875	-0.43
130400	0.5875	-0.43
130500	0.5875	-0.43
130600	0.5875	-0.43
130700	0.5875	-0.43
130800	0.5875	-0.42
130900	0.5875	-0.42
131000	0.5875	-0.42
131100	0.5875	-0.42
131200	0.5875	-0.42
131300	0.5875	-0.42
131400	0.5875	-0.42
131500	0.5875	-0.42
131600	0.5850	-0.42
131700	0.5850	-0.42
131800	0.5850	-0.42
131900	0.5850	-0.42
132000	0.5850	-0.42
132100	0.5850	-0.42
132200	0.5850	-0.42
132300	0.5850	-0.42
132400	0.5825	-0.42
132500	0.5825	-0.42
132600	0.5825	-0.43
132700	0.5825	-0.43
132800	0.5825	-0.43
132900	0.5825	-0.43
133000	0.5825	-0.43
133100	0.5825	-0.43
133200	0.5825	-0.43
133300	0.5825	-0.43
133400	0.5825	-0.43
133500	0.5825	-0.43
133600	0.5825	-0.43
133700	0.5825	-0.43
133800	0.5825	-0.43
133900	0.5825	-0.43
134000	0.5825	-0.43
134100	0.5825	-0.43
134200	0.5825	-0.43
134300	0.5825	-0.43
134400	0.5825	-0.43
134500	0.5825	-0.43
134600	0.5825	-0.43
134700	0.5825	-0.43
134800	0.5825	-0.43
134900	0.5825	-0.43
135000	0.5825	-0.43
135100	0.5825	-0.43
135200	0.5825	-0.43
135300	0.5800	-0.43
135400	0.5800	-0.43
135500	0.5800	-0.43
135600	0.5800	-0.44
135700	0.5800	-0.44
135800	0.5800	-0.44
135900	0.5800	-0.44
136000	0.5800	-0.44
136100	0.5800	-0.44
136200	0.5800	-0.44
136300	0.5800	-0.44
136400	0.5800	-0.44
136500	0.5800	-0.44
136600	0.5800	-0.43
136700	0.5800	-0.43
136800	0.5800	-0.43
136900	0.5800	-0.43
137000	0.5800	-0.43
137100	0.5800	-0.43
137200	0.5800	-0.43
137300	0.5800	-0.43
137400	0.5800	-0.42
137500	0.5800	-0.42
137600	0.5800	-0.42
137700	0.5800	-0.42
137800	0.5800	-0.42
137900	0.5800	-0.43
138000	0.5800	-0.43
138100	0.5800	-0.43
138200	0.5800	-0.43
138300	0.5800	-0.44
138400	0.5800	-0.44
138500	0.5800	-0.44
138600	0.5800	-0.44
138700	0.5800	-0.44
138800	0.5825	-0.44
138900	0.5825	-0.44
139000	0.5825	-0.44
139100	0.5825	-0.44
139200	0.5825	-0.44
139300	0.5825	-0.44
139400	0.5825	-0.44
139500	0.5825	-0.44
139600	0.5825	-0.44
139700	0.5825	-0.44
139800	0.5825	-0.44
139900	0.5825	-0.44
140000	0.5825	-0.44
140100	0.5825	-0.44
140200	0.5825	-0.44
140300	0.5825	-0.44
140400	0.5825	-0.45
140500	0.5825	-0.45
140600	0.5825	-0.46
140700	0.5800	-0.46
140800	0.5800	-0.46
140900	0.5800	-0.47
141000	0.5800	-0.47
141100	0.5800	-0.47
141200	0.5775	-0.48
141300	0.5775	-0.48
141400	0.5775	-0.49
141500	0.5775	-0.49
141600	0.5750	-0.50
141700	0.5750	-0.50
141800	0.5750	-0.50
141900	0.5750	-0.50
142000	0.5750	-0.50
142100	0.5750	-0.50
142200	0.5750	-0.50
142300	0.5750	-0.50
142400	0.5750	-0.49
142500	0.5750	-0.49
142600	0.5750	-0.49
142700	0.5750	-0.48
142800	0.5750	-0.48
142900	0.5750	-0.47
143000	0.5750	-0.47
143100	0.5750	-0.46
143200	0.5750	-0.46
143300	0.5750	-0.45
143400	0.5750	-0.45
143500	0.5750	-0.44
143600	0.5750	-0.44
143700	0.5750	-0.43
143800	0.5750	-0.43
143900	0.5750	-0.43
144000	0.5750	-0.43
144100	0.5750	-0.42
144200	0.5750	-0.42
144300	0.5750	-0.42
144400	0.5750	-0.42
144500	0.5725	-0.42
144600	0.5725	-0.42
144700	0.5725	-0.42
144800	0.5725	-0.42
144900	0.5725	-0.42
145000	0.5725	-0.42
145100	0.5750	-0.42
145200	0.5750	-0.42
145300	0.5750	-0.42
145400	0.5750	-0.42
145500	0.5750	-0.42
145600	0.5750	-0.42
145700	0.5725	-0.42
145800	0.5725	-0.42
145900	0.5725	-0.42
146000	0.5725	-0.43
146100	0.5725	-0.43
146200	0.5725	-0.43
146300	0.5725	-0.42
146400	0.5725	-0.42
146500	0.5725	-0.42
146600	0.5725	-0.42
146700	0.5700	-0.42
146800	0.5700	-0.42
146900	0.5700	-0.42
147000	0.5700	-0.42
147100	0.5700	-0.42
147200	0.5700	-0.42
147300	0.5700	-0.42
147400	0.5700	-0.42
147500	0.5700	-0.42
147600	0.5700	-0.42
147700	0.5700	-0.42
147800	0.5675	-0.43
147900	0.5675	-0.43
148000	0.5675	-0.43
148100	0.5675	-0.44
148200	0.5675	-0.44
148300	0.5675	-0.44
148400	0.5675	-0.45
148500	0.5650	-0.45
148600	0.5650	-0.45
148700	0.5650	-0.46
148800	0.5650	-0.46
148900	0.5650	-0.46
149000	0.5650	-0.46
149100	0.5625	-0.47
149200	0.5625	-0.47
149300	0.5625	-0.47
149400	0.5625	-0.47
149500	0.5625	-0.48
149600	0.5625	-0.48
149700	0.5600	-0.48
149800	0.5600	-0.48
149900	0.5600	-0.48
150000	0.5600	-0.48
150100	0.5600	-0.49
150200	0.5600	-0.49
150300	0.5600	-0.49
150400	0.5600	-0.49
150500	0.5600	-0.50
150600	0.5575	-0.50
150700	0.5575	-0.50
150800	0.5575	-0.50
150900	0.5575	-0.50
151000	0.5575	-0.50
151100	0.5575	-0.50
151200	0.5575	-0.51
151300	0.5575	-0.51
151400	0.5575	-0.51
151500	0.5575	-0.51
151600	0.5575	-0.51
151700	0.5550	-0.51
151800	0.5550	-0.51
151900	0.5550	-0.51
152000	0.5550	-0.51
152100	0.5550	-0.52
152200	0.5550	-0.52
152300	0.5550	-0.52
152400	0.5550	-0.52
152500	0.5525	-0.52
152600	0.5525	-0.52
152700	0.5525	-0.52
152800	0.5525	-0.52
152900	0.5525	-0.53
153000	0.5500	-0.53
153100	0.5500	-0.53
153200	0.5500	-0.53
153300	0.5500	-0.53
153400	0.5475	-0.54
153500	0.5475	-0.54
153600	0.5475	-0.54
153700	0.5475	-0.54
153800	0.5475	-0.54
153900	0.5450	-0.54
154000	0.5450	-0.55
154100	0.5450	-0.55
154200	0.5450	-0.55
154300	0.5450	-0.55
154400	0.5450	-0.55
154500	0.5450	-0.55
154600	0.5450	-0.55
154700	0.5450	-0.55
154800	0.5450	-0.55
154900	0.5450	-0.54
155000	0.5450	-0.54
155100	0.5450	-0.54
155200	0.5450	-0.53
155300	0.5450	-0.53
155400	0.5450	-0.53
155500	0.5450	-0.52
155600	0.5450	-0.52
155700	0.5450	-0.52
155800	0.5450	-0.52
155900	0.5450	-0.51
156000	0.5450	-0.51
156100	0.5450	-0.51
156200	0.5450	-0.51
156300	0.5450	-0.51
156400	0.5450	-0.51
156500	0.5450	-0.51
156600	0.5450	-0.51
156700	0.5450	-0.50
156800	0.5450	-0.50
156900	0.5450	-0.50
157000	0.5450	-0.49
157100	0.5450	-0.49
157200	0.5450	-0.49
157300	0.5450	-0.49
157400	0.5475	-0.48
157500	0.5475	-0.48
157600	0.5475	-0.48
157700	0.5475	-0.47
157800	0.5475	-0.47
157900	0.5500	-0.47
158000	0.5500	-0.46
158100	0.5500	-0.46
158200	0.5500	-0.46
158300	0.5500	-0.46
158400	0.5500	-0.46
158500	0.5500	-0.46
158600	0.5500	-0.46
158700	0.5500	-0.46
158800	0.5500	-0.46
158900	0.5500	-0.46
159000	0.5500	-0.47
159100	0.5500	-0.47
159200	0.5500	-0.47
159300	0.5500	-0.47
159400	0.5500	-0.47
159500	0.5500	-0.48
159600	0.5500	-0.48
159700	0.5475	-0.48
159800	0.5475	-0.49
159900	0.5475	-0.49
160000	0.5475	-0.49
160100	0.5475	-0.50
160200	0.5450	-0.50
160300	0.5450	-0.50
160400	0.5450	-0.51
160500	0.5450	-0.51
160600	0.5450	-0.51
160700	0.5425	-0.52
160800	0.5425	-0.52
160900	0.5425	-0.52
161000	0.5425	-0.53
161100	0.5425	-0.53
161200	0.5400	-0.53
161300	0.5400	-0.54
161400	0.5400	-0.54
161500	0.5400	-0.54
161600	0.5400	-0.54
161700	0.5400	-0.55
161800	0.5400	-0.55
161900	0.5375	-0.56
162000	0.5375	-0.56
162100	0.5375	-0.57
162200	0.5375	-0.57
162300	0.5375	-0.58
162400	0.5350	-0.58
162500	0.5350	-0.59
162600	0.5350	-0.59
162700	0.5350	-0.59
162800	0.5350	-0.59
162900	0.5350	-0.60
163000	0.5350	-0.60
163100	0.5350	-0.61
163200	0.5350	-0.61
163300	0.5350	-0.61
163400	0.5350	-0.61
163500	0.5350	-0.61
163600	0.5350	-0.61
163700	0.5350	-0.62
163800	0.5350	-0.62
163900	0.5350	-0.62
164000	0.5350	-0.62
164100	0.5375	-0.62
164200	0.5375	-0.62
164300	0.5375	-0.63
164400	0.5375	-0.63
164500	0.5375	-0.63
164600	0.5375	-0.63
164700	0.5375	-0.63
164800	0.5400	-0.63
164900	0.5400	-0.63
165000	0.5400	-0.63
165100	0.5400	-0.63
165200	0.5400	-0.63
165300	0.5425	-0.63
165400	0.5425	-0.64
165500	0.5425	-0.64
165600	0.5425	-0.64
165700	0.5425	-0.64
165800	0.5425	-0.65
165900	0.5425	-0.65
166000	0.5425	-0.65
166100	0.5425	-0.65
166200	0.5400	-0.66
166300	0.5400	-0.66
166400	0.5400	-0.67
166500	0.5400	-0.67
166600	0.5400	-0.68
166700	0.5400	-0.68
166800	0.5400	-0.68
166900	0.5400	-0.69
167000	0.5400	-0.69
167100	0.5400	-0.69
167200	0.5400	-0.70
167300	0.5400	-0.70
167400	0.5400	-0.71
167500	0.5400	-0.71
167600	0.5400	-0.71
167700	0.5400	-0.72
167800	0.5400	-0.72
167900	0.5425	-0.72
168000	0.5425	-0.73
168100	0.5425	-0.73
168200	0.5425	-0.74
168300	0.5425	-0.74
168400	0.5425	-0.75
168500	0.5425	-0.75
168600	0.5425	-0.76
168700	0.5425	-0.76
168800	0.5450	-0.76
168900	0.5450	-0.77
169000	0.5450	-0.77
169100	0.5450	-0.77
169200	0.5450	-0.77
169300	0.5450	-0.77
169400	0.5450	-0.77
169500	0.5450	-0.77
169600	0.5450	-0.77
169700	0.5425	-0.77
169800	0.5425	-0.77
169900	0.5425	-0.77
170000	0.5425	-0.77
170100	0.5400	-0.77
170200	0.5400	-0.78
170300	0.5400	-0.78
170400	0.5400	-0.78
170500	0.5400	-0.78
170600	0.5400	-0.78
170700	0.5400	-0.78
170800	0.5400	-0.78
170900	0.5400	-0.78
171000	0.5400	-0.78
171100	0.5400	-0.78
171200	0.5400	-0.78
171300	0.5400	-0.78
171400	0.5400	-0.77
171500	0.5400	-0.77
171600	0.5400	-0.77
171700	0.5400	-0.77
171800	0.5400	-0.77
171900	0.5400	-0.77
172000	0.5400	-0.77
172100	0.5400	-0.77
172200	0.5400	-0.77
172300	0.5400	-0.76
172400	0.5400	-0.76
172500	0.5400	-0.76
172600	0.5400	-0.76
172700	0.5400	-0.76
172800	0.5400	-0.76
172900	0.5400	-0.76
173000	0.5400	-0.76
173100	0.5425	-0.76
173200	0.5425	-0.76
173300	0.5425	-0.75
173400	0.5425	-0.75
173500	0.5450	-0.75
173600	0.5450	-0.75
173700	0.5450	-0.75
173800	0.5450	-0.75
173900	0.5450	-0.75
174000	0.5450	-0.75
174100	0.5450	-0.74
174200	0.5475	-0.74
174300	0.5475	-0.74
174400	0.5475	-0.74
174500	0.5475	-0.74
174600	0.5475	-0.75
174700	0.5475	-0.75
174800	0.5475	-0.75
174900	0.5475	-0.75
175000	0.5475	-0.75
175100	0.5475	-0.75
175200	0.5475	-0.75
175300	0.5475	-0.76
175400	0.5475	-0.76
175500	0.5475	-0.76
175600	0.5475	-0.76
175700	0.5475	-0.76
175800	0.5475	-0.76
175900	0.5500	-0.76
176000	0.5500	-0.76
176100	0.5500	-0.76
176200	0.5500	-0.76
176300	0.5500	-0.76
176400	0.5500	-0.76
176500	0.5500	-0.76
176600	0.5500	-0.76
176700	0.5525	-0.76
176800	0.5525	-0.76
176900	0.5525	-0.76
177000	0.5525	-0.76
177100	0.5525	-0.76
177200	0.5550	-0.76
177300	0.5550	-0.76
177400	0.5550	-0.77
177500	0.5550	-0.77
177600	0.5575	-0.77
177700	0.5575	-0.77
177800	0.5600	-0.77
177900	0.5600	-0.77
178000	0.5600	-0.77
178100	0.5625	-0.78
178200	0.5625	-0.78
178300	0.5625	-0.78
178400	0.5625	-0.78
178500	0.5650	-0.78
178600	0.5650	-0.79
178700	0.5650	-0.79
178800	0.5675	-0.79
178900	0.5675	-0.79
179000	0.5700	-0.79
179100	0.5700	-0.79
179200	0.5700	-0.79
179300	0.5725	-0.80
179400	0.5725	-0.80
179500	0.5750	-0.80
179600	0.5750	-0.80
179700	0.5775	-0.80
179800	0.5775	-0.81
179900	0.5775	-0.81
180000	0.5775	-0.81
180100	0.5775	-0.82
180200	0.5775	-0.82
180300	0.5775	-0.82
180400	0.5775	-0.83
180500	0.5775	-0.83
180600	0.5775	-0.83
180700	0.5775	-0.84
180800	0.5775	-0.84
180900	0.5775	-0.84
181000	0.5775	-0.84
181100	0.5775	-0.85
181200	0.5775	-0.85
181300	0.5775	-0.85
181400	0.5775	-0.86
181500	0.5775	-0.86
181600	0.5775	-0.86
181700	0.5800	-0.86
181800	0.5825	-0.85
181900	0.5825	-0.85
182000	0.5850	-0.85
182100	0.5875	-0.85
182200	0.5875	-0.85
182300	0.5900	-0.85
182400	0.5925	-0.85
182500	0.5950	-0.84
182600	0.5975	-0.84
182700	0.5975	-0.84
182800	0.6000	-0.84
182900	0.6025	-0.83
183000	0.6050	-0.83
183100	0.6075	-0.83
183200	0.6100	-0.83
183300	0.6100	-0.83
183400	0.6125	-0.82
183500	0.6150	-0.82
183600	0.6175	-0.82
183700	0.6225	-0.82
183800	0.6250	-0.81
183900	0.6275	-0.81
184000	0.6300	-0.80
184100	0.6325	-0.80
184200	0.6350	-0.80
184300	0.6375	-0.79
184400	0.6375	-0.79
184500	0.6400	-0.78
184600	0.6425	-0.78
184700	0.6425	-0.77
184800	0.6450	-0.77
184900	0.6475	-0.76
185000	0.6475	-0.76
185100	0.6500	-0.75
185200	0.6525	-0.75
185300	0.6525	-0.74
185400	0.6550	-0.74
185500	0.6575	-0.73
185600	0.6575	-0.72
185700	0.6600	-0.72
185800	0.6625	-0.71
185900	0.6625	-0.71
186000	0.6650	-0.70
186100	0.6675	-0.70
186200	0.6675	-0.69
186300	0.6700	-0.68
186400	0.6700	-0.68
186500	0.6725	-0.67
186600	0.6750	-0.66
186700	0.6750	-0.66
186800	0.6775	-0.65
186900	0.6800	-0.64
187000	0.6800	-0.64
187100	0.6825	-0.63
187200	0.6825	-0.62
187300	0.6850	-0.62
187400	0.6875	-0.61
187500	0.6875	-0.60
187600	0.6900	-0.60
187700	0.6925	-0.59
187800	0.6925	-0.58
187900	0.6950	-0.57
188000	0.6950	-0.57
188100	0.6975	-0.56
188200	0.7000	-0.55
188300	0.7000	-0.55
188400	0.7025	-0.54
188500	0.7025	-0.53
188600	0.7050	-0.52
188700	0.7050	-0.51
188800	0.7075	-0.51
188900	0.7100	-0.50
189000	0.7100	-0.49
189100	0.7125	-0.48
189200	0.7125	-0.47
189300	0.7150	-0.47
189400	0.7175	-0.46
189500	0.7175	-0.45
189600	0.7200	-0.44
189700	0.7200	-0.43
189800	0.7225	-0.42
189900	0.7225	-0.41
190000	0.7250	-0.41
190100	0.7175	-0.43
190200	0.7125	-0.46
190300	0.7050	-0.48
190400	0.6975	-0.50
190500	0.6925	-0.53
190600	0.6850	-0.55
190700	0.6800	-0.57
190800	0.6725	-0.59
190900	0.6675	-0.60
191000	0.6625	-0.62
191100	0.6575	-0.64
191200	0.6500	-0.65
191300	0.6450	-0.67
191400	0.6425	-0.68
191500	0.6375	-0.69
191600	0.6350	-0.70
191700	0.6325	-0.71
191800	0.6300	-0.71
191900	0.6275	-0.72
192000	0.6250	-0.72
192100	0.6225	-0.73
192200	0.6200	-0.73
192300	0.6175	-0.74
192400	0.6175	-0.74
192500	0.6150	-0.75
192600	0.6125	-0.75
192700	0.6100	-0.76
192800	0.6100	-0.76
192900	0.6075	-0.77
193000	0.6050	-0.77
193100	0.6050	-0.78
193200	0.6025	-0.79
193300	0.6025	-0.79
193400	0.6000	-0.80
193500	0.6000	-0.80
193600	0.5975	-0.81
193700	0.5950	-0.81
193800	0.5950	-0.82
193900	0.5925	-0.82
194000	0.5925	-0.83
194100	0.5900	-0.83
194200	0.5875	-0.84
194300	0.5875	-0.84
194400	0.5850	-0.85
194500	0.5850	-0.85
194600	0.5825	-0.86
194700	0.5825	-0.86
194800	0.5825	-0.86
194900	0.5800	-0.87
195000	0.5800	-0.87
195100	0.5775	-0.88
195200	0.5775	-0.88
195300	0.5750	-0.88
195400	0.5750	-0.89
195500	0.5750	-0.89
195600	0.5750	-0.89
195700	0.5750	-0.89
195800	0.5750	-0.90
195900	0.5725	-0.90
196000	0.5725	-0.90
196100	0.5725	-0.90
196200	0.5725	-0.90
196300	0.5725	-0.90
196400	0.5700	-0.90
196500	0.5700	-0.90
196600	0.5700	-0.90
196700	0.5700	-0.90
196800	0.5700	-0.90
196900	0.5700	-0.90
197000	0.5675	-0.90
197100	0.5675	-0.90
197200	0.5675	-0.90
197300	0.5675	-0.90
197400	0.5675	-0.91
197500	0.5675	-0.91
197600	0.5650	-0.91
197700	0.5650	-0.91
197800	0.5650	-0.91
197900	0.5650	-0.91
198000	0.5650	-0.91
198100	0.5650	-0.91
198200	0.5625	-0.91
198300	0.5625	-0.91
198400	0.5625	-0.91
198500	0.5625	-0.91
198600	0.5625	-0.91
198700	0.5600	-0.91
198800	0.5600	-0.91
198900	0.5600	-0.91
199000	0.5600	-0.91
199100	0.5600	-0.91
199200	0.5600	-0.91
199300	0.5575	-0.91
199400	0.5575	-0.91
199500	0.5575	-0.91
199600	0.5575	-0.91
199700	0.5575	-0.91
199800	0.5550	-0.91
[truncated: 7,236 more rows]
