# Supplementary material for: The genetic basis of aneuploidy tolerance in wild yeast
Source: eLife. 2020 Jan 7;9:e52063. doi: 10.7554/eLife.52063 (PMC6970514; doi:10.7554/eLife.52063)
Supplement: Figure 1—source data 1. [file elife-52063-fig1-data1.zip › DvF/DvF_n46_ch14]

Bin start (bp)	MLE allele freq.	LOD score
0	0.2000	-0.67
100	0.2000	-0.67
200	0.2000	-0.67
300	0.2025	-0.67
400	0.2025	-0.67
500	0.2025	-0.67
600	0.2025	-0.67
700	0.2025	-0.67
800	0.2025	-0.67
900	0.2025	-0.67
1000	0.2025	-0.67
1100	0.2025	-0.67
1200	0.2025	-0.67
1300	0.2025	-0.67
1400	0.2025	-0.67
1500	0.2025	-0.67
1600	0.2025	-0.67
1700	0.2050	-0.67
1800	0.2050	-0.67
1900	0.2050	-0.67
2000	0.2050	-0.67
2100	0.2050	-0.67
2200	0.2050	-0.67
2300	0.2050	-0.67
2400	0.2050	-0.67
2500	0.2050	-0.67
2600	0.2050	-0.67
2700	0.2050	-0.67
2800	0.2050	-0.67
2900	0.2050	-0.67
3000	0.2050	-0.67
3100	0.2075	-0.67
3200	0.2075	-0.67
3300	0.2075	-0.67
3400	0.2075	-0.67
3500	0.2075	-0.67
3600	0.2075	-0.67
3700	0.2075	-0.67
3800	0.2075	-0.67
3900	0.2075	-0.67
4000	0.2075	-0.67
4100	0.2075	-0.67
4200	0.2075	-0.67
4300	0.2075	-0.67
4400	0.2075	-0.67
4500	0.2100	-0.67
4600	0.2100	-0.67
4700	0.2100	-0.67
4800	0.2100	-0.67
4900	0.2100	-0.67
5000	0.2100	-0.67
5100	0.2100	-0.67
5200	0.2100	-0.67
5300	0.2100	-0.67
5400	0.2100	-0.67
5500	0.2100	-0.67
5600	0.2100	-0.67
5700	0.2100	-0.67
5800	0.2100	-0.67
5900	0.2125	-0.67
6000	0.2125	-0.67
6100	0.2125	-0.67
6200	0.2125	-0.67
6300	0.2125	-0.67
6400	0.2125	-0.67
6500	0.2125	-0.67
6600	0.2125	-0.67
6700	0.2125	-0.67
6800	0.2125	-0.67
6900	0.2125	-0.67
7000	0.2125	-0.67
7100	0.2125	-0.67
7200	0.2125	-0.67
7300	0.2125	-0.67
7400	0.2125	-0.67
7500	0.2125	-0.67
7600	0.2125	-0.67
7700	0.2125	-0.67
7800	0.2125	-0.67
7900	0.2125	-0.67
8000	0.2125	-0.67
8100	0.2125	-0.67
8200	0.2125	-0.67
8300	0.2125	-0.67
8400	0.2125	-0.67
8500	0.2125	-0.67
8600	0.2125	-0.67
8700	0.2125	-0.67
8800	0.2125	-0.67
8900	0.2150	-0.67
9000	0.2150	-0.67
9100	0.2150	-0.67
9200	0.2150	-0.67
9300	0.2150	-0.67
9400	0.2150	-0.67
9500	0.2150	-0.67
9600	0.2150	-0.67
9700	0.2150	-0.67
9800	0.2150	-0.67
9900	0.2150	-0.68
10000	0.2150	-0.68
10100	0.2150	-0.68
10200	0.2150	-0.68
10300	0.2150	-0.68
10400	0.2150	-0.68
10500	0.2150	-0.68
10600	0.2100	-0.67
10700	0.2075	-0.66
10800	0.2025	-0.66
10900	0.2000	-0.65
11000	0.1950	-0.64
11100	0.1925	-0.63
11200	0.1875	-0.62
11300	0.1850	-0.61
11400	0.1800	-0.60
11500	0.1775	-0.59
11600	0.1750	-0.58
11700	0.1700	-0.57
11800	0.1675	-0.56
11900	0.1625	-0.55
12000	0.1600	-0.54
12100	0.1550	-0.53
12200	0.1525	-0.52
12300	0.1500	-0.51
12400	0.1450	-0.50
12500	0.1425	-0.48
12600	0.1375	-0.47
12700	0.1350	-0.46
12800	0.1325	-0.44
12900	0.1275	-0.43
13000	0.1275	-0.42
13100	0.1375	-0.45
13200	0.1475	-0.48
13300	0.1575	-0.50
13400	0.1675	-0.52
13500	0.1775	-0.54
13600	0.1875	-0.56
13700	0.1975	-0.58
13800	0.2075	-0.60
13900	0.2175	-0.61
14000	0.2275	-0.62
14100	0.2400	-0.64
14200	0.2500	-0.65
14300	0.2600	-0.66
14400	0.2700	-0.67
14500	0.2800	-0.68
14600	0.2900	-0.69
14700	0.3000	-0.70
14800	0.3125	-0.71
14900	0.3225	-0.72
15000	0.3325	-0.73
15100	0.3425	-0.74
15200	0.3525	-0.74
15300	0.3650	-0.75
15400	0.3750	-0.76
15500	0.3850	-0.76
15600	0.3950	-0.77
15700	0.4050	-0.78
15800	0.4175	-0.78
15900	0.4275	-0.79
16000	0.4375	-0.79
16100	0.4475	-0.80
16200	0.4575	-0.80
16300	0.4675	-0.81
16400	0.4775	-0.81
16500	0.4875	-0.82
16600	0.4900	-0.82
16700	0.4925	-0.82
16800	0.4950	-0.82
16900	0.4975	-0.83
17000	0.4975	-0.83
17100	0.5000	-0.83
17200	0.5025	-0.83
17300	0.5050	-0.84
17400	0.5050	-0.84
17500	0.5075	-0.84
17600	0.5075	-0.84
17700	0.5100	-0.84
17800	0.5100	-0.85
17900	0.5100	-0.85
18000	0.5125	-0.85
18100	0.5125	-0.85
18200	0.5125	-0.85
18300	0.5150	-0.85
18400	0.5150	-0.85
18500	0.5150	-0.85
18600	0.5175	-0.86
18700	0.5175	-0.86
18800	0.5175	-0.86
18900	0.5175	-0.86
19000	0.5200	-0.86
19100	0.5200	-0.86
19200	0.5200	-0.86
19300	0.5200	-0.86
19400	0.5225	-0.86
19500	0.5225	-0.86
19600	0.5225	-0.86
19700	0.5225	-0.86
19800	0.5225	-0.86
19900	0.5250	-0.86
20000	0.5250	-0.86
20100	0.5250	-0.86
20200	0.5250	-0.86
20300	0.5250	-0.86
20400	0.5250	-0.86
20500	0.5250	-0.86
20600	0.5250	-0.86
20700	0.5275	-0.86
20800	0.5275	-0.86
20900	0.5275	-0.86
21000	0.5275	-0.86
21100	0.5300	-0.86
21200	0.5300	-0.86
21300	0.5300	-0.86
21400	0.5300	-0.86
21500	0.5300	-0.86
21600	0.5325	-0.86
21700	0.5325	-0.86
21800	0.5325	-0.86
21900	0.5325	-0.87
22000	0.5325	-0.87
22100	0.5325	-0.87
22200	0.5350	-0.87
22300	0.5350	-0.87
22400	0.5350	-0.87
22500	0.5350	-0.87
22600	0.5375	-0.88
22700	0.5375	-0.88
22800	0.5375	-0.88
22900	0.5375	-0.88
23000	0.5400	-0.88
23100	0.5400	-0.89
23200	0.5400	-0.89
23300	0.5425	-0.89
23400	0.5425	-0.89
23500	0.5425	-0.89
23600	0.5425	-0.89
23700	0.5450	-0.90
23800	0.5450	-0.90
23900	0.5450	-0.90
24000	0.5475	-0.90
24100	0.5475	-0.90
24200	0.5475	-0.90
24300	0.5500	-0.91
24400	0.5500	-0.91
24500	0.5500	-0.91
24600	0.5525	-0.91
24700	0.5525	-0.91
24800	0.5525	-0.91
24900	0.5525	-0.91
25000	0.5550	-0.91
25100	0.5550	-0.91
25200	0.5550	-0.92
25300	0.5550	-0.92
25400	0.5575	-0.92
25500	0.5575	-0.92
25600	0.5575	-0.92
25700	0.5600	-0.92
25800	0.5600	-0.92
25900	0.5600	-0.92
26000	0.5625	-0.92
26100	0.5625	-0.92
26200	0.5650	-0.92
26300	0.5650	-0.92
26400	0.5675	-0.92
26500	0.5700	-0.92
26600	0.5700	-0.92
26700	0.5725	-0.92
26800	0.5700	-0.92
26900	0.5700	-0.92
27000	0.5700	-0.92
27100	0.5700	-0.92
27200	0.5675	-0.92
27300	0.5675	-0.92
27400	0.5675	-0.92
27500	0.5650	-0.92
27600	0.5650	-0.92
27700	0.5625	-0.92
27800	0.5625	-0.92
27900	0.5625	-0.92
28000	0.5600	-0.92
28100	0.5600	-0.92
28200	0.5600	-0.91
28300	0.5575	-0.91
28400	0.5575	-0.91
28500	0.5575	-0.91
28600	0.5575	-0.91
28700	0.5575	-0.91
28800	0.5575	-0.91
28900	0.5575	-0.91
29000	0.5575	-0.91
29100	0.5575	-0.91
29200	0.5550	-0.91
29300	0.5550	-0.91
29400	0.5550	-0.91
29500	0.5550	-0.91
29600	0.5550	-0.91
29700	0.5550	-0.91
29800	0.5550	-0.91
29900	0.5550	-0.91
30000	0.5550	-0.91
30100	0.5575	-0.91
30200	0.5575	-0.91
30300	0.5575	-0.91
30400	0.5575	-0.90
30500	0.5575	-0.90
30600	0.5575	-0.91
30700	0.5600	-0.91
30800	0.5600	-0.91
30900	0.5600	-0.91
31000	0.5600	-0.91
31100	0.5625	-0.91
31200	0.5625	-0.91
31300	0.5625	-0.91
31400	0.5625	-0.91
31500	0.5650	-0.91
31600	0.5650	-0.91
31700	0.5650	-0.91
31800	0.5650	-0.91
31900	0.5650	-0.91
32000	0.5650	-0.91
32100	0.5625	-0.91
32200	0.5625	-0.91
32300	0.5625	-0.91
32400	0.5625	-0.91
32500	0.5625	-0.92
32600	0.5625	-0.92
32700	0.5625	-0.92
32800	0.5625	-0.92
32900	0.5625	-0.92
33000	0.5625	-0.92
33100	0.5625	-0.92
33200	0.5625	-0.92
33300	0.5625	-0.92
33400	0.5625	-0.92
33500	0.5625	-0.92
33600	0.5625	-0.92
33700	0.5625	-0.92
33800	0.5625	-0.92
33900	0.5625	-0.92
34000	0.5625	-0.92
34100	0.5625	-0.92
34200	0.5625	-0.92
34300	0.5625	-0.92
34400	0.5625	-0.92
34500	0.5625	-0.92
34600	0.5625	-0.92
34700	0.5625	-0.92
34800	0.5625	-0.92
34900	0.5600	-0.92
35000	0.5600	-0.92
35100	0.5600	-0.92
35200	0.5600	-0.92
35300	0.5600	-0.92
35400	0.5600	-0.92
35500	0.5575	-0.92
35600	0.5575	-0.92
35700	0.5575	-0.92
35800	0.5575	-0.92
35900	0.5575	-0.92
36000	0.5550	-0.92
36100	0.5550	-0.91
36200	0.5550	-0.91
36300	0.5550	-0.91
36400	0.5550	-0.91
36500	0.5525	-0.91
36600	0.5525	-0.91
36700	0.5525	-0.91
36800	0.5525	-0.91
36900	0.5525	-0.91
37000	0.5525	-0.91
37100	0.5525	-0.91
37200	0.5500	-0.91
37300	0.5500	-0.91
37400	0.5500	-0.91
37500	0.5500	-0.91
37600	0.5500	-0.91
37700	0.5500	-0.91
37800	0.5500	-0.91
37900	0.5500	-0.91
38000	0.5500	-0.91
38100	0.5500	-0.91
38200	0.5500	-0.91
38300	0.5500	-0.91
38400	0.5500	-0.91
38500	0.5500	-0.91
38600	0.5500	-0.91
38700	0.5500	-0.91
38800	0.5475	-0.91
38900	0.5475	-0.91
39000	0.5475	-0.91
39100	0.5475	-0.91
39200	0.5475	-0.91
39300	0.5475	-0.91
39400	0.5475	-0.91
39500	0.5475	-0.90
39600	0.5475	-0.90
39700	0.5475	-0.90
39800	0.5475	-0.90
39900	0.5475	-0.90
40000	0.5475	-0.90
40100	0.5475	-0.90
40200	0.5475	-0.90
40300	0.5500	-0.90
40400	0.5500	-0.90
40500	0.5475	-0.90
40600	0.5475	-0.90
40700	0.5475	-0.90
40800	0.5475	-0.90
40900	0.5500	-0.90
41000	0.5500	-0.90
41100	0.5500	-0.90
41200	0.5500	-0.90
41300	0.5500	-0.90
41400	0.5500	-0.90
41500	0.5500	-0.90
41600	0.5500	-0.90
41700	0.5500	-0.90
41800	0.5500	-0.90
41900	0.5500	-0.90
42000	0.5500	-0.90
42100	0.5500	-0.90
42200	0.5500	-0.90
42300	0.5500	-0.90
42400	0.5500	-0.90
42500	0.5525	-0.90
42600	0.5525	-0.90
42700	0.5525	-0.90
42800	0.5525	-0.90
42900	0.5500	-0.90
43000	0.5500	-0.90
43100	0.5500	-0.90
43200	0.5500	-0.90
43300	0.5500	-0.90
43400	0.5500	-0.90
43500	0.5500	-0.90
43600	0.5500	-0.90
43700	0.5500	-0.90
43800	0.5500	-0.90
43900	0.5500	-0.90
44000	0.5500	-0.90
44100	0.5500	-0.90
44200	0.5500	-0.90
44300	0.5500	-0.91
44400	0.5525	-0.91
44500	0.5525	-0.91
44600	0.5525	-0.91
44700	0.5550	-0.91
44800	0.5550	-0.91
44900	0.5550	-0.92
45000	0.5575	-0.92
45100	0.5575	-0.92
45200	0.5575	-0.92
45300	0.5600	-0.92
45400	0.5600	-0.92
45500	0.5625	-0.92
45600	0.5625	-0.93
45700	0.5650	-0.93
45800	0.5650	-0.93
45900	0.5650	-0.93
46000	0.5675	-0.93
46100	0.5675	-0.93
46200	0.5675	-0.93
46300	0.5700	-0.93
46400	0.5700	-0.93
46500	0.5725	-0.93
46600	0.5725	-0.93
46700	0.5750	-0.93
46800	0.5750	-0.93
46900	0.5775	-0.93
47000	0.5775	-0.93
47100	0.5775	-0.93
47200	0.5775	-0.93
47300	0.5775	-0.93
47400	0.5775	-0.93
47500	0.5775	-0.93
47600	0.5775	-0.93
47700	0.5775	-0.94
47800	0.5750	-0.94
47900	0.5750	-0.94
48000	0.5750	-0.94
48100	0.5750	-0.94
48200	0.5750	-0.94
48300	0.5750	-0.94
48400	0.5725	-0.94
48500	0.5725	-0.94
48600	0.5725	-0.94
48700	0.5725	-0.94
48800	0.5700	-0.94
48900	0.5700	-0.94
49000	0.5700	-0.94
49100	0.5675	-0.94
49200	0.5675	-0.94
49300	0.5675	-0.94
49400	0.5675	-0.94
49500	0.5675	-0.94
49600	0.5675	-0.94
49700	0.5675	-0.94
49800	0.5675	-0.94
49900	0.5650	-0.94
50000	0.5650	-0.94
50100	0.5650	-0.94
50200	0.5650	-0.94
50300	0.5650	-0.94
50400	0.5650	-0.94
50500	0.5625	-0.94
50600	0.5625	-0.94
50700	0.5625	-0.94
50800	0.5625	-0.94
50900	0.5625	-0.94
51000	0.5600	-0.94
51100	0.5600	-0.94
51200	0.5600	-0.94
51300	0.5600	-0.94
51400	0.5600	-0.94
51500	0.5600	-0.94
51600	0.5600	-0.94
51700	0.5575	-0.94
51800	0.5575	-0.94
51900	0.5575	-0.94
52000	0.5575	-0.94
52100	0.5575	-0.94
52200	0.5575	-0.94
52300	0.5575	-0.94
52400	0.5575	-0.94
52500	0.5575	-0.94
52600	0.5550	-0.94
52700	0.5550	-0.94
52800	0.5550	-0.94
52900	0.5550	-0.94
53000	0.5550	-0.94
53100	0.5550	-0.94
53200	0.5550	-0.94
53300	0.5550	-0.94
53400	0.5550	-0.93
53500	0.5550	-0.93
53600	0.5550	-0.93
53700	0.5550	-0.93
53800	0.5550	-0.93
53900	0.5550	-0.93
54000	0.5550	-0.94
54100	0.5550	-0.94
54200	0.5550	-0.94
54300	0.5550	-0.94
54400	0.5550	-0.94
54500	0.5550	-0.93
54600	0.5550	-0.94
54700	0.5575	-0.94
54800	0.5575	-0.94
54900	0.5575	-0.94
55000	0.5575	-0.94
55100	0.5600	-0.94
55200	0.5600	-0.94
55300	0.5600	-0.94
55400	0.5625	-0.94
55500	0.5625	-0.94
55600	0.5650	-0.94
55700	0.5650	-0.94
55800	0.5650	-0.94
55900	0.5675	-0.94
56000	0.5675	-0.94
56100	0.5675	-0.94
56200	0.5700	-0.94
56300	0.5700	-0.94
56400	0.5700	-0.94
56500	0.5700	-0.94
56600	0.5700	-0.94
56700	0.5675	-0.94
56800	0.5675	-0.94
56900	0.5675	-0.94
57000	0.5675	-0.94
57100	0.5675	-0.94
57200	0.5675	-0.94
57300	0.5675	-0.94
57400	0.5675	-0.94
57500	0.5675	-0.94
57600	0.5650	-0.94
57700	0.5650	-0.94
57800	0.5650	-0.94
57900	0.5650	-0.94
58000	0.5650	-0.94
58100	0.5650	-0.94
58200	0.5650	-0.94
58300	0.5650	-0.94
58400	0.5650	-0.94
58500	0.5625	-0.94
58600	0.5625	-0.94
58700	0.5625	-0.94
58800	0.5625	-0.94
58900	0.5625	-0.94
59000	0.5625	-0.94
59100	0.5625	-0.94
59200	0.5650	-0.94
59300	0.5650	-0.94
59400	0.5650	-0.94
59500	0.5650	-0.94
59600	0.5650	-0.94
59700	0.5650	-0.94
59800	0.5650	-0.94
59900	0.5650	-0.94
60000	0.5650	-0.94
60100	0.5650	-0.94
60200	0.5650	-0.94
60300	0.5650	-0.94
60400	0.5650	-0.94
60500	0.5650	-0.94
60600	0.5650	-0.94
60700	0.5650	-0.94
60800	0.5650	-0.94
60900	0.5650	-0.94
61000	0.5675	-0.94
61100	0.5675	-0.94
61200	0.5675	-0.94
61300	0.5650	-0.94
61400	0.5650	-0.94
61500	0.5650	-0.94
61600	0.5650	-0.94
61700	0.5650	-0.94
61800	0.5650	-0.94
61900	0.5650	-0.94
62000	0.5650	-0.94
62100	0.5650	-0.94
62200	0.5650	-0.94
62300	0.5650	-0.94
62400	0.5650	-0.94
62500	0.5625	-0.94
62600	0.5625	-0.94
62700	0.5625	-0.94
62800	0.5625	-0.94
62900	0.5625	-0.94
63000	0.5625	-0.94
63100	0.5625	-0.94
63200	0.5625	-0.94
63300	0.5625	-0.94
63400	0.5625	-0.94
63500	0.5600	-0.94
63600	0.5575	-0.94
63700	0.5550	-0.94
63800	0.5550	-0.94
63900	0.5525	-0.94
64000	0.5500	-0.94
64100	0.5475	-0.94
64200	0.5475	-0.94
64300	0.5450	-0.94
64400	0.5450	-0.94
64500	0.5425	-0.94
64600	0.5400	-0.94
64700	0.5400	-0.94
64800	0.5400	-0.94
64900	0.5375	-0.94
65000	0.5375	-0.93
65100	0.5375	-0.93
65200	0.5350	-0.93
65300	0.5350	-0.93
65400	0.5325	-0.93
65500	0.5325	-0.93
65600	0.5300	-0.93
65700	0.5300	-0.93
65800	0.5275	-0.93
65900	0.5275	-0.93
66000	0.5275	-0.92
66100	0.5250	-0.92
66200	0.5250	-0.92
66300	0.5250	-0.92
66400	0.5225	-0.92
66500	0.5225	-0.92
66600	0.5225	-0.92
66700	0.5225	-0.92
66800	0.5200	-0.92
66900	0.5200	-0.92
67000	0.5200	-0.92
67100	0.5200	-0.92
67200	0.5200	-0.92
67300	0.5200	-0.92
67400	0.5200	-0.92
67500	0.5200	-0.92
67600	0.5200	-0.92
67700	0.5200	-0.92
67800	0.5200	-0.92
67900	0.5200	-0.92
68000	0.5200	-0.92
68100	0.5175	-0.92
68200	0.5175	-0.92
68300	0.5175	-0.92
68400	0.5175	-0.92
68500	0.5175	-0.92
68600	0.5150	-0.91
68700	0.5150	-0.91
68800	0.5150	-0.91
68900	0.5150	-0.91
69000	0.5150	-0.91
69100	0.5125	-0.91
69200	0.5125	-0.90
69300	0.5125	-0.90
69400	0.5125	-0.90
69500	0.5125	-0.90
69600	0.5125	-0.90
69700	0.5125	-0.90
69800	0.5100	-0.90
69900	0.5100	-0.89
70000	0.5100	-0.89
70100	0.5100	-0.89
70200	0.5100	-0.89
70300	0.5100	-0.89
70400	0.5100	-0.89
70500	0.5100	-0.89
70600	0.5100	-0.89
70700	0.5100	-0.89
70800	0.5100	-0.89
70900	0.5100	-0.89
71000	0.5100	-0.89
71100	0.5100	-0.89
71200	0.5100	-0.89
71300	0.5100	-0.89
71400	0.5100	-0.89
71500	0.5100	-0.89
71600	0.5100	-0.89
71700	0.5075	-0.89
71800	0.5075	-0.89
71900	0.5075	-0.89
72000	0.5075	-0.89
72100	0.5075	-0.89
72200	0.5075	-0.89
72300	0.5075	-0.89
72400	0.5075	-0.89
72500	0.5075	-0.89
72600	0.5075	-0.89
72700	0.5075	-0.89
72800	0.5075	-0.89
72900	0.5050	-0.89
73000	0.5050	-0.89
73100	0.5050	-0.88
73200	0.5050	-0.88
73300	0.5050	-0.88
73400	0.5050	-0.89
73500	0.5050	-0.89
73600	0.5050	-0.89
73700	0.5050	-0.89
73800	0.5050	-0.89
73900	0.5050	-0.89
74000	0.5050	-0.89
74100	0.5075	-0.90
74200	0.5075	-0.90
74300	0.5075	-0.90
74400	0.5075	-0.90
74500	0.5100	-0.90
74600	0.5100	-0.91
74700	0.5100	-0.91
74800	0.5100	-0.91
74900	0.5100	-0.91
75000	0.5125	-0.91
75100	0.5125	-0.92
75200	0.5125	-0.92
75300	0.5125	-0.92
75400	0.5125	-0.92
75500	0.5150	-0.92
75600	0.5150	-0.93
75700	0.5150	-0.93
75800	0.5150	-0.93
75900	0.5150	-0.93
76000	0.5150	-0.93
76100	0.5175	-0.93
76200	0.5175	-0.93
76300	0.5175	-0.93
76400	0.5175	-0.93
76500	0.5175	-0.93
76600	0.5175	-0.93
76700	0.5200	-0.93
76800	0.5200	-0.94
76900	0.5200	-0.94
77000	0.5200	-0.94
77100	0.5200	-0.94
77200	0.5225	-0.94
77300	0.5225	-0.94
77400	0.5225	-0.94
77500	0.5225	-0.94
77600	0.5225	-0.94
77700	0.5225	-0.94
77800	0.5225	-0.94
77900	0.5225	-0.94
78000	0.5225	-0.94
78100	0.5225	-0.94
78200	0.5225	-0.94
78300	0.5225	-0.94
78400	0.5225	-0.94
78500	0.5225	-0.94
78600	0.5225	-0.94
78700	0.5200	-0.94
78800	0.5200	-0.94
78900	0.5200	-0.94
79000	0.5200	-0.94
79100	0.5200	-0.94
79200	0.5200	-0.94
79300	0.5175	-0.94
79400	0.5175	-0.94
79500	0.5175	-0.94
79600	0.5175	-0.94
79700	0.5175	-0.94
79800	0.5175	-0.94
79900	0.5175	-0.94
80000	0.5150	-0.94
80100	0.5150	-0.94
80200	0.5150	-0.94
80300	0.5150	-0.94
80400	0.5150	-0.94
80500	0.5150	-0.94
80600	0.5150	-0.94
80700	0.5150	-0.94
80800	0.5150	-0.94
80900	0.5125	-0.94
81000	0.5125	-0.94
81100	0.5125	-0.94
81200	0.5125	-0.94
81300	0.5125	-0.94
81400	0.5125	-0.94
81500	0.5125	-0.94
81600	0.5125	-0.93
81700	0.5125	-0.93
81800	0.5125	-0.93
81900	0.5125	-0.93
82000	0.5125	-0.93
82100	0.5125	-0.93
82200	0.5125	-0.93
82300	0.5125	-0.93
82400	0.5125	-0.93
82500	0.5125	-0.93
82600	0.5100	-0.93
82700	0.5100	-0.93
82800	0.5100	-0.93
82900	0.5100	-0.93
83000	0.5100	-0.93
83100	0.5100	-0.93
83200	0.5075	-0.93
83300	0.5075	-0.93
83400	0.5075	-0.93
83500	0.5075	-0.93
83600	0.5050	-0.93
83700	0.5050	-0.93
83800	0.5050	-0.93
83900	0.5050	-0.93
84000	0.5050	-0.93
84100	0.5050	-0.93
84200	0.5025	-0.93
84300	0.5025	-0.93
84400	0.5025	-0.93
84500	0.5025	-0.93
84600	0.5025	-0.93
84700	0.5000	-0.93
84800	0.5000	-0.93
84900	0.5000	-0.93
85000	0.5000	-0.93
85100	0.5000	-0.93
85200	0.5000	-0.93
85300	0.5000	-0.93
85400	0.5000	-0.93
85500	0.5000	-0.93
85600	0.5000	-0.93
85700	0.5000	-0.93
85800	0.5000	-0.93
85900	0.5000	-0.93
86000	0.5000	-0.93
86100	0.5000	-0.93
86200	0.4975	-0.93
86300	0.4975	-0.93
86400	0.4975	-0.93
86500	0.4975	-0.93
86600	0.4950	-0.93
86700	0.4950	-0.93
86800	0.4950	-0.93
86900	0.4950	-0.93
87000	0.4925	-0.93
87100	0.4925	-0.93
87200	0.4925	-0.93
87300	0.4925	-0.93
87400	0.4925	-0.93
87500	0.4925	-0.93
87600	0.4925	-0.93
87700	0.4925	-0.93
87800	0.4925	-0.93
87900	0.4950	-0.93
88000	0.4950	-0.92
88100	0.4950	-0.92
88200	0.4950	-0.92
88300	0.4950	-0.92
88400	0.4950	-0.92
88500	0.4975	-0.92
88600	0.4975	-0.92
88700	0.4975	-0.92
88800	0.4975	-0.92
88900	0.4975	-0.92
89000	0.5000	-0.92
89100	0.5000	-0.92
89200	0.5000	-0.92
89300	0.5000	-0.92
89400	0.5000	-0.92
89500	0.5000	-0.91
89600	0.5000	-0.91
89700	0.5025	-0.91
89800	0.5025	-0.91
89900	0.5025	-0.91
90000	0.5025	-0.91
90100	0.5025	-0.91
90200	0.5025	-0.91
90300	0.5025	-0.91
90400	0.5025	-0.91
90500	0.5025	-0.91
90600	0.5025	-0.91
90700	0.5025	-0.91
90800	0.5025	-0.91
90900	0.5025	-0.91
91000	0.5025	-0.91
91100	0.5025	-0.91
91200	0.5025	-0.91
91300	0.5050	-0.91
91400	0.5050	-0.91
91500	0.5050	-0.91
91600	0.5050	-0.91
91700	0.5050	-0.91
91800	0.5050	-0.91
91900	0.5050	-0.91
92000	0.5050	-0.91
92100	0.5050	-0.91
92200	0.5050	-0.91
92300	0.5050	-0.91
92400	0.5050	-0.91
92500	0.5050	-0.91
92600	0.5050	-0.91
92700	0.5050	-0.91
92800	0.5050	-0.91
92900	0.5050	-0.91
93000	0.5050	-0.91
93100	0.5050	-0.91
93200	0.5050	-0.91
93300	0.5050	-0.91
93400	0.5050	-0.91
93500	0.5050	-0.91
93600	0.5075	-0.90
93700	0.5075	-0.90
93800	0.5075	-0.90
93900	0.5075	-0.90
94000	0.5075	-0.90
94100	0.5075	-0.90
94200	0.5100	-0.89
94300	0.5100	-0.89
94400	0.5100	-0.89
94500	0.5100	-0.89
94600	0.5100	-0.89
94700	0.5125	-0.88
94800	0.5125	-0.88
94900	0.5125	-0.88
95000	0.5125	-0.88
95100	0.5125	-0.88
95200	0.5125	-0.88
95300	0.5150	-0.88
95400	0.5150	-0.88
95500	0.5150	-0.87
95600	0.5150	-0.87
95700	0.5150	-0.87
95800	0.5150	-0.87
95900	0.5150	-0.87
96000	0.5150	-0.87
96100	0.5175	-0.87
96200	0.5175	-0.87
96300	0.5175	-0.87
96400	0.5175	-0.87
96500	0.5175	-0.87
96600	0.5175	-0.87
96700	0.5150	-0.87
96800	0.5150	-0.87
96900	0.5150	-0.87
97000	0.5150	-0.87
97100	0.5150	-0.87
97200	0.5150	-0.87
97300	0.5150	-0.87
97400	0.5125	-0.87
97500	0.5125	-0.87
97600	0.5125	-0.87
97700	0.5125	-0.87
97800	0.5125	-0.87
97900	0.5125	-0.87
98000	0.5125	-0.87
98100	0.5100	-0.87
98200	0.5100	-0.87
98300	0.5100	-0.86
98400	0.5100	-0.86
98500	0.5100	-0.86
98600	0.5100	-0.86
98700	0.5100	-0.86
98800	0.5075	-0.86
98900	0.5075	-0.86
99000	0.5075	-0.86
99100	0.5075	-0.86
99200	0.5075	-0.86
99300	0.5075	-0.86
99400	0.5050	-0.86
99500	0.5050	-0.86
99600	0.5050	-0.86
99700	0.5050	-0.86
99800	0.5050	-0.86
99900	0.5050	-0.86
100000	0.5050	-0.86
100100	0.5025	-0.86
100200	0.5025	-0.86
100300	0.5025	-0.86
100400	0.5025	-0.86
100500	0.5025	-0.86
100600	0.5025	-0.86
100700	0.5025	-0.86
100800	0.5000	-0.86
100900	0.5000	-0.86
101000	0.5000	-0.86
101100	0.5000	-0.85
101200	0.5000	-0.85
101300	0.5000	-0.85
101400	0.5000	-0.85
101500	0.4975	-0.85
101600	0.4975	-0.85
101700	0.4975	-0.85
101800	0.4975	-0.85
101900	0.4975	-0.85
102000	0.4975	-0.85
102100	0.4975	-0.85
102200	0.4950	-0.85
102300	0.4950	-0.85
102400	0.4950	-0.85
102500	0.4950	-0.85
102600	0.4950	-0.85
102700	0.4925	-0.85
102800	0.4925	-0.85
102900	0.4925	-0.85
103000	0.4925	-0.85
103100	0.4900	-0.85
103200	0.4900	-0.85
103300	0.4900	-0.85
103400	0.4900	-0.85
103500	0.4900	-0.85
103600	0.4875	-0.85
103700	0.4875	-0.85
103800	0.4875	-0.85
103900	0.4850	-0.85
104000	0.4850	-0.85
104100	0.4825	-0.85
104200	0.4825	-0.85
104300	0.4800	-0.84
104400	0.4800	-0.84
104500	0.4775	-0.84
104600	0.4750	-0.84
104700	0.4750	-0.84
104800	0.4750	-0.84
104900	0.4750	-0.84
105000	0.4750	-0.84
105100	0.4750	-0.84
105200	0.4750	-0.84
105300	0.4750	-0.84
105400	0.4775	-0.84
105500	0.4775	-0.84
105600	0.4775	-0.84
105700	0.4775	-0.84
105800	0.4800	-0.84
105900	0.4800	-0.84
106000	0.4800	-0.84
106100	0.4800	-0.84
106200	0.4825	-0.84
106300	0.4825	-0.84
106400	0.4825	-0.84
106500	0.4825	-0.84
106600	0.4850	-0.84
106700	0.4850	-0.84
106800	0.4850	-0.84
106900	0.4850	-0.84
107000	0.4850	-0.84
107100	0.4875	-0.84
107200	0.4875	-0.84
107300	0.4875	-0.84
107400	0.4875	-0.84
107500	0.4875	-0.84
107600	0.4900	-0.84
107700	0.4900	-0.84
107800	0.4900	-0.84
107900	0.4925	-0.84
108000	0.4925	-0.84
108100	0.4950	-0.84
108200	0.4950	-0.84
108300	0.4950	-0.83
108400	0.4975	-0.83
108500	0.4975	-0.83
108600	0.4975	-0.83
108700	0.5000	-0.83
108800	0.5000	-0.83
108900	0.5000	-0.83
109000	0.5025	-0.83
109100	0.5025	-0.83
109200	0.5050	-0.82
109300	0.5050	-0.82
109400	0.5075	-0.82
109500	0.5075	-0.81
109600	0.5100	-0.81
109700	0.5100	-0.81
109800	0.5125	-0.80
109900	0.5125	-0.80
110000	0.5125	-0.80
110100	0.5150	-0.79
110200	0.5150	-0.79
110300	0.5175	-0.79
110400	0.5175	-0.79
110500	0.5175	-0.78
110600	0.5200	-0.78
110700	0.5200	-0.78
110800	0.5225	-0.77
110900	0.5225	-0.77
111000	0.5250	-0.76
111100	0.5250	-0.76
111200	0.5250	-0.75
111300	0.5275	-0.75
111400	0.5275	-0.75
111500	0.5275	-0.75
111600	0.5275	-0.74
111700	0.5300	-0.74
111800	0.5300	-0.74
111900	0.5300	-0.74
112000	0.5300	-0.74
112100	0.5300	-0.74
112200	0.5325	-0.74
112300	0.5325	-0.74
112400	0.5325	-0.74
112500	0.5325	-0.73
112600	0.5325	-0.73
112700	0.5350	-0.73
112800	0.5350	-0.73
112900	0.5350	-0.73
113000	0.5350	-0.73
113100	0.5350	-0.73
113200	0.5375	-0.73
113300	0.5375	-0.73
113400	0.5375	-0.72
113500	0.5375	-0.72
113600	0.5375	-0.72
113700	0.5375	-0.72
113800	0.5375	-0.71
113900	0.5375	-0.71
114000	0.5400	-0.70
114100	0.5400	-0.70
114200	0.5400	-0.69
114300	0.5400	-0.68
114400	0.5425	-0.68
114500	0.5425	-0.67
114600	0.5425	-0.67
114700	0.5450	-0.66
114800	0.5450	-0.66
114900	0.5450	-0.66
115000	0.5475	-0.65
115100	0.5475	-0.65
115200	0.5475	-0.65
115300	0.5500	-0.65
115400	0.5500	-0.65
115500	0.5500	-0.65
115600	0.5500	-0.66
115700	0.5500	-0.66
115800	0.5500	-0.66
115900	0.5500	-0.66
116000	0.5500	-0.67
116100	0.5500	-0.67
116200	0.5500	-0.67
116300	0.5500	-0.67
116400	0.5500	-0.68
116500	0.5500	-0.68
116600	0.5525	-0.68
116700	0.5525	-0.68
116800	0.5525	-0.69
116900	0.5500	-0.69
117000	0.5500	-0.69
117100	0.5500	-0.69
117200	0.5500	-0.70
117300	0.5500	-0.70
117400	0.5475	-0.70
117500	0.5475	-0.71
117600	0.5475	-0.71
117700	0.5475	-0.71
117800	0.5475	-0.72
117900	0.5475	-0.72
118000	0.5475	-0.72
118100	0.5475	-0.72
118200	0.5475	-0.72
118300	0.5475	-0.72
118400	0.5450	-0.72
118500	0.5450	-0.73
118600	0.5450	-0.73
118700	0.5450	-0.73
118800	0.5450	-0.73
118900	0.5450	-0.73
119000	0.5450	-0.74
119100	0.5425	-0.74
119200	0.5425	-0.74
119300	0.5425	-0.74
119400	0.5425	-0.75
119500	0.5425	-0.75
119600	0.5400	-0.75
119700	0.5400	-0.76
119800	0.5400	-0.76
119900	0.5400	-0.76
120000	0.5400	-0.76
120100	0.5400	-0.77
120200	0.5400	-0.77
120300	0.5400	-0.77
120400	0.5400	-0.77
120500	0.5375	-0.78
120600	0.5375	-0.78
120700	0.5375	-0.78
120800	0.5375	-0.79
120900	0.5375	-0.79
121000	0.5375	-0.79
121100	0.5375	-0.79
121200	0.5375	-0.79
121300	0.5375	-0.80
121400	0.5400	-0.80
121500	0.5400	-0.80
121600	0.5400	-0.80
121700	0.5400	-0.80
121800	0.5400	-0.80
121900	0.5400	-0.80
122000	0.5400	-0.80
122100	0.5425	-0.80
122200	0.5425	-0.80
122300	0.5425	-0.80
122400	0.5425	-0.80
122500	0.5425	-0.80
122600	0.5425	-0.80
122700	0.5425	-0.80
122800	0.5450	-0.80
122900	0.5450	-0.80
123000	0.5450	-0.80
123100	0.5450	-0.80
123200	0.5450	-0.80
123300	0.5450	-0.80
123400	0.5450	-0.80
123500	0.5450	-0.81
123600	0.5450	-0.81
123700	0.5475	-0.81
123800	0.5475	-0.81
123900	0.5475	-0.81
124000	0.5475	-0.81
124100	0.5475	-0.81
124200	0.5475	-0.81
124300	0.5475	-0.81
124400	0.5475	-0.81
124500	0.5475	-0.81
124600	0.5475	-0.81
124700	0.5475	-0.81
124800	0.5475	-0.81
124900	0.5475	-0.81
125000	0.5475	-0.81
125100	0.5500	-0.81
125200	0.5500	-0.81
125300	0.5500	-0.81
125400	0.5500	-0.80
125500	0.5500	-0.80
125600	0.5500	-0.80
125700	0.5500	-0.80
125800	0.5500	-0.80
125900	0.5500	-0.80
126000	0.5500	-0.80
126100	0.5500	-0.80
126200	0.5500	-0.80
126300	0.5525	-0.80
126400	0.5525	-0.80
126500	0.5525	-0.80
126600	0.5525	-0.80
126700	0.5525	-0.80
126800	0.5525	-0.81
126900	0.5525	-0.81
127000	0.5525	-0.81
127100	0.5525	-0.81
127200	0.5525	-0.81
127300	0.5525	-0.82
127400	0.5550	-0.82
127500	0.5550	-0.82
127600	0.5550	-0.82
127700	0.5575	-0.82
127800	0.5575	-0.82
127900	0.5575	-0.82
128000	0.5600	-0.82
128100	0.5600	-0.83
128200	0.5625	-0.83
128300	0.5625	-0.83
128400	0.5650	-0.83
128500	0.5650	-0.83
128600	0.5675	-0.84
128700	0.5700	-0.84
128800	0.5700	-0.84
128900	0.5725	-0.84
129000	0.5750	-0.84
129100	0.5775	-0.84
129200	0.5800	-0.84
129300	0.5825	-0.84
129400	0.5850	-0.84
129500	0.5850	-0.83
129600	0.5825	-0.83
129700	0.5825	-0.83
129800	0.5800	-0.83
129900	0.5800	-0.83
130000	0.5775	-0.83
130100	0.5775	-0.82
130200	0.5775	-0.82
130300	0.5750	-0.82
130400	0.5750	-0.82
130500	0.5725	-0.82
130600	0.5725	-0.82
130700	0.5725	-0.82
130800	0.5725	-0.82
130900	0.5725	-0.82
131000	0.5725	-0.82
131100	0.5725	-0.82
131200	0.5725	-0.82
131300	0.5725	-0.82
131400	0.5725	-0.82
131500	0.5725	-0.82
131600	0.5725	-0.82
131700	0.5725	-0.82
131800	0.5725	-0.82
131900	0.5725	-0.82
132000	0.5725	-0.82
132100	0.5725	-0.82
132200	0.5725	-0.82
132300	0.5725	-0.83
132400	0.5725	-0.83
132500	0.5725	-0.83
132600	0.5725	-0.83
132700	0.5725	-0.83
132800	0.5725	-0.83
132900	0.5725	-0.83
133000	0.5725	-0.83
133100	0.5725	-0.83
133200	0.5750	-0.83
133300	0.5750	-0.84
133400	0.5750	-0.84
133500	0.5775	-0.84
133600	0.5775	-0.84
133700	0.5775	-0.84
133800	0.5800	-0.84
133900	0.5800	-0.84
134000	0.5800	-0.84
134100	0.5825	-0.84
134200	0.5825	-0.85
134300	0.5825	-0.85
134400	0.5825	-0.85
134500	0.5850	-0.85
134600	0.5850	-0.85
134700	0.5875	-0.85
134800	0.5900	-0.85
134900	0.5900	-0.85
135000	0.5925	-0.85
135100	0.5950	-0.84
135200	0.5950	-0.84
135300	0.5975	-0.84
135400	0.6000	-0.84
135500	0.6025	-0.84
135600	0.6050	-0.84
135700	0.6050	-0.84
135800	0.6075	-0.84
135900	0.6100	-0.84
136000	0.6100	-0.84
136100	0.6100	-0.84
136200	0.6100	-0.84
136300	0.6125	-0.84
136400	0.6125	-0.84
136500	0.6125	-0.84
136600	0.6150	-0.84
136700	0.6150	-0.84
136800	0.6175	-0.85
136900	0.6175	-0.85
137000	0.6175	-0.85
137100	0.6175	-0.85
137200	0.6200	-0.85
137300	0.6200	-0.85
137400	0.6225	-0.86
137500	0.6250	-0.86
137600	0.6250	-0.86
137700	0.6275	-0.87
137800	0.6300	-0.87
137900	0.6325	-0.88
138000	0.6325	-0.88
138100	0.6325	-0.89
138200	0.6350	-0.89
138300	0.6350	-0.90
138400	0.6350	-0.90
138500	0.6350	-0.91
138600	0.6350	-0.91
138700	0.6350	-0.91
138800	0.6325	-0.91
138900	0.6300	-0.91
139000	0.6275	-0.91
139100	0.6250	-0.91
139200	0.6225	-0.90
139300	0.6200	-0.90
139400	0.6200	-0.90
139500	0.6175	-0.90
139600	0.6150	-0.90
139700	0.6150	-0.89
139800	0.6125	-0.89
139900	0.6100	-0.89
140000	0.6100	-0.89
140100	0.6075	-0.89
140200	0.6050	-0.89
140300	0.6025	-0.88
140400	0.6025	-0.88
140500	0.6000	-0.88
140600	0.6000	-0.88
140700	0.5975	-0.88
140800	0.5950	-0.88
140900	0.5950	-0.88
141000	0.5950	-0.88
141100	0.5925	-0.88
141200	0.5925	-0.88
141300	0.5900	-0.88
141400	0.5900	-0.88
141500	0.5875	-0.89
141600	0.5875	-0.89
141700	0.5850	-0.89
141800	0.5850	-0.89
141900	0.5850	-0.89
142000	0.5850	-0.89
142100	0.5825	-0.89
142200	0.5825	-0.89
142300	0.5825	-0.90
142400	0.5825	-0.90
142500	0.5825	-0.90
142600	0.5825	-0.90
142700	0.5825	-0.90
142800	0.5825	-0.90
142900	0.5825	-0.90
143000	0.5850	-0.90
143100	0.5850	-0.90
143200	0.5850	-0.91
143300	0.5850	-0.91
143400	0.5875	-0.91
143500	0.5875	-0.91
143600	0.5875	-0.91
143700	0.5900	-0.91
143800	0.5900	-0.91
143900	0.5900	-0.91
144000	0.5900	-0.91
144100	0.5875	-0.91
144200	0.5850	-0.91
144300	0.5850	-0.91
144400	0.5825	-0.91
144500	0.5800	-0.92
144600	0.5775	-0.92
144700	0.5775	-0.92
144800	0.5750	-0.92
144900	0.5725	-0.92
145000	0.5725	-0.92
145100	0.5700	-0.92
145200	0.5675	-0.92
145300	0.5675	-0.92
145400	0.5650	-0.92
145500	0.5625	-0.92
145600	0.5600	-0.92
145700	0.5575	-0.92
145800	0.5575	-0.92
145900	0.5550	-0.92
146000	0.5525	-0.91
146100	0.5500	-0.91
146200	0.5500	-0.91
146300	0.5475	-0.91
146400	0.5450	-0.91
146500	0.5425	-0.91
146600	0.5425	-0.91
146700	0.5400	-0.91
146800	0.5375	-0.91
146900	0.5375	-0.91
147000	0.5350	-0.91
147100	0.5350	-0.91
147200	0.5350	-0.91
147300	0.5325	-0.91
147400	0.5325	-0.90
147500	0.5325	-0.90
147600	0.5325	-0.90
147700	0.5300	-0.90
147800	0.5300	-0.90
147900	0.5300	-0.90
148000	0.5300	-0.90
148100	0.5300	-0.90
148200	0.5300	-0.90
148300	0.5300	-0.90
148400	0.5300	-0.90
148500	0.5300	-0.90
148600	0.5300	-0.90
148700	0.5300	-0.90
148800	0.5300	-0.89
148900	0.5300	-0.89
149000	0.5300	-0.89
149100	0.5300	-0.89
149200	0.5300	-0.89
149300	0.5300	-0.89
149400	0.5300	-0.89
149500	0.5300	-0.89
149600	0.5300	-0.89
149700	0.5300	-0.88
149800	0.5300	-0.88
149900	0.5300	-0.88
150000	0.5300	-0.88
150100	0.5300	-0.88
150200	0.5300	-0.88
150300	0.5300	-0.88
150400	0.5300	-0.88
150500	0.5300	-0.88
150600	0.5300	-0.88
150700	0.5300	-0.88
150800	0.5300	-0.88
150900	0.5300	-0.88
151000	0.5300	-0.88
151100	0.5300	-0.88
151200	0.5300	-0.88
151300	0.5300	-0.87
151400	0.5300	-0.87
151500	0.5300	-0.87
151600	0.5300	-0.87
151700	0.5300	-0.87
151800	0.5300	-0.87
151900	0.5300	-0.87
152000	0.5300	-0.87
152100	0.5300	-0.88
152200	0.5300	-0.88
152300	0.5275	-0.88
152400	0.5275	-0.88
152500	0.5275	-0.88
152600	0.5275	-0.88
152700	0.5275	-0.88
152800	0.5250	-0.88
152900	0.5250	-0.88
153000	0.5250	-0.88
153100	0.5250	-0.88
153200	0.5250	-0.88
153300	0.5250	-0.88
153400	0.5250	-0.88
153500	0.5250	-0.88
153600	0.5250	-0.88
153700	0.5250	-0.88
153800	0.5250	-0.88
153900	0.5250	-0.88
154000	0.5250	-0.88
154100	0.5250	-0.88
154200	0.5225	-0.88
154300	0.5225	-0.88
154400	0.5225	-0.88
154500	0.5225	-0.88
154600	0.5225	-0.88
154700	0.5225	-0.88
154800	0.5225	-0.88
154900	0.5225	-0.88
155000	0.5225	-0.88
155100	0.5225	-0.88
155200	0.5200	-0.88
155300	0.5200	-0.88
155400	0.5200	-0.88
155500	0.5200	-0.88
155600	0.5200	-0.88
155700	0.5200	-0.88
155800	0.5200	-0.88
155900	0.5200	-0.89
156000	0.5175	-0.89
156100	0.5175	-0.89
156200	0.5175	-0.89
156300	0.5175	-0.89
156400	0.5175	-0.89
156500	0.5175	-0.89
156600	0.5175	-0.89
156700	0.5175	-0.89
156800	0.5150	-0.89
156900	0.5150	-0.89
157000	0.5150	-0.89
157100	0.5150	-0.89
157200	0.5150	-0.89
157300	0.5150	-0.89
157400	0.5150	-0.89
157500	0.5150	-0.89
157600	0.5150	-0.89
157700	0.5150	-0.89
157800	0.5150	-0.89
157900	0.5150	-0.89
158000	0.5150	-0.89
158100	0.5150	-0.89
158200	0.5150	-0.89
158300	0.5150	-0.89
158400	0.5150	-0.89
158500	0.5150	-0.89
158600	0.5150	-0.89
158700	0.5150	-0.89
158800	0.5150	-0.89
158900	0.5150	-0.89
159000	0.5150	-0.89
159100	0.5150	-0.89
159200	0.5150	-0.89
159300	0.5175	-0.89
159400	0.5175	-0.89
159500	0.5175	-0.89
159600	0.5175	-0.89
159700	0.5175	-0.89
159800	0.5175	-0.89
159900	0.5175	-0.89
160000	0.5175	-0.89
160100	0.5175	-0.89
160200	0.5175	-0.89
160300	0.5175	-0.89
160400	0.5175	-0.89
160500	0.5175	-0.89
160600	0.5175	-0.89
160700	0.5175	-0.89
160800	0.5175	-0.89
160900	0.5175	-0.89
161000	0.5175	-0.89
161100	0.5150	-0.89
161200	0.5150	-0.89
161300	0.5150	-0.89
161400	0.5150	-0.89
161500	0.5150	-0.88
161600	0.5150	-0.88
161700	0.5150	-0.88
161800	0.5150	-0.88
161900	0.5150	-0.88
162000	0.5150	-0.88
162100	0.5150	-0.88
162200	0.5150	-0.88
162300	0.5150	-0.88
162400	0.5150	-0.88
162500	0.5150	-0.88
162600	0.5150	-0.88
162700	0.5150	-0.88
162800	0.5150	-0.88
162900	0.5150	-0.88
163000	0.5150	-0.88
163100	0.5150	-0.88
163200	0.5150	-0.88
163300	0.5150	-0.87
163400	0.5150	-0.87
163500	0.5150	-0.87
163600	0.5150	-0.87
163700	0.5150	-0.87
163800	0.5150	-0.87
163900	0.5150	-0.87
164000	0.5150	-0.87
164100	0.5150	-0.87
164200	0.5150	-0.87
164300	0.5150	-0.87
164400	0.5150	-0.87
164500	0.5150	-0.87
164600	0.5150	-0.87
164700	0.5175	-0.87
164800	0.5175	-0.87
164900	0.5175	-0.87
165000	0.5175	-0.87
165100	0.5175	-0.87
165200	0.5175	-0.87
165300	0.5175	-0.87
165400	0.5175	-0.87
165500	0.5175	-0.87
165600	0.5175	-0.87
165700	0.5175	-0.87
165800	0.5150	-0.87
165900	0.5150	-0.87
166000	0.5150	-0.88
166100	0.5150	-0.88
166200	0.5150	-0.88
166300	0.5150	-0.88
166400	0.5150	-0.88
166500	0.5150	-0.89
166600	0.5150	-0.89
166700	0.5125	-0.89
166800	0.5125	-0.89
166900	0.5100	-0.89
167000	0.5100	-0.90
167100	0.5075	-0.90
167200	0.5075	-0.90
167300	0.5050	-0.90
167400	0.5050	-0.91
167500	0.5050	-0.91
167600	0.5025	-0.91
167700	0.5025	-0.91
167800	0.5000	-0.92
167900	0.4975	-0.92
168000	0.4975	-0.92
168100	0.4975	-0.92
168200	0.4950	-0.92
168300	0.4950	-0.92
168400	0.4950	-0.93
168500	0.4950	-0.93
168600	0.4925	-0.93
168700	0.4925	-0.93
168800	0.4925	-0.93
168900	0.4925	-0.93
169000	0.4900	-0.93
169100	0.4900	-0.93
169200	0.4900	-0.93
169300	0.4900	-0.93
169400	0.4900	-0.93
169500	0.4900	-0.94
169600	0.4900	-0.94
169700	0.4900	-0.94
169800	0.4875	-0.94
169900	0.4875	-0.94
170000	0.4900	-0.94
170100	0.4900	-0.94
170200	0.4900	-0.94
170300	0.4900	-0.94
170400	0.4900	-0.94
170500	0.4900	-0.94
170600	0.4900	-0.94
170700	0.4900	-0.94
170800	0.4900	-0.94
170900	0.4900	-0.94
171000	0.4900	-0.94
171100	0.4900	-0.94
171200	0.4900	-0.94
171300	0.4900	-0.94
171400	0.4925	-0.94
171500	0.4925	-0.94
171600	0.4925	-0.94
171700	0.4925	-0.94
171800	0.4925	-0.93
171900	0.4925	-0.93
172000	0.4925	-0.93
172100	0.4925	-0.93
172200	0.4925	-0.93
172300	0.4925	-0.93
172400	0.4925	-0.93
172500	0.4925	-0.93
172600	0.4925	-0.93
172700	0.4925	-0.93
172800	0.4925	-0.93
172900	0.4925	-0.93
173000	0.4925	-0.93
173100	0.4925	-0.93
173200	0.4925	-0.93
173300	0.4925	-0.93
173400	0.4950	-0.93
173500	0.4950	-0.93
173600	0.4950	-0.93
173700	0.4950	-0.94
173800	0.4950	-0.94
173900	0.4950	-0.94
174000	0.4950	-0.94
174100	0.4950	-0.94
174200	0.4950	-0.94
174300	0.4950	-0.94
174400	0.4950	-0.94
174500	0.4950	-0.94
174600	0.4950	-0.94
174700	0.4950	-0.94
174800	0.4950	-0.94
174900	0.4950	-0.94
175000	0.4950	-0.94
175100	0.4950	-0.94
175200	0.4950	-0.94
175300	0.4950	-0.94
175400	0.4950	-0.94
175500	0.4950	-0.94
175600	0.4950	-0.94
175700	0.4950	-0.94
175800	0.4950	-0.94
175900	0.4950	-0.94
176000	0.4950	-0.94
176100	0.4950	-0.94
176200	0.4950	-0.94
176300	0.4950	-0.94
176400	0.4950	-0.94
176500	0.4975	-0.93
176600	0.4975	-0.93
176700	0.4975	-0.93
176800	0.4975	-0.93
176900	0.4975	-0.93
177000	0.4975	-0.93
177100	0.4975	-0.93
177200	0.4975	-0.93
177300	0.4975	-0.93
177400	0.4975	-0.93
177500	0.4975	-0.93
177600	0.4975	-0.93
177700	0.4975	-0.93
177800	0.4975	-0.93
177900	0.4950	-0.93
178000	0.4950	-0.93
178100	0.4950	-0.93
178200	0.4950	-0.93
178300	0.4950	-0.93
178400	0.4950	-0.93
178500	0.4950	-0.93
178600	0.4950	-0.93
178700	0.4925	-0.93
178800	0.4925	-0.93
178900	0.4925	-0.93
179000	0.4925	-0.93
179100	0.4900	-0.93
179200	0.4900	-0.93
179300	0.4900	-0.93
179400	0.4900	-0.93
179500	0.4900	-0.93
179600	0.4900	-0.93
179700	0.4900	-0.93
179800	0.4900	-0.93
179900	0.4900	-0.93
180000	0.4900	-0.93
180100	0.4900	-0.93
180200	0.4925	-0.93
180300	0.4925	-0.93
180400	0.4925	-0.93
180500	0.4925	-0.93
180600	0.4925	-0.93
180700	0.4925	-0.93
180800	0.4925	-0.93
180900	0.4925	-0.93
181000	0.4950	-0.93
181100	0.4950	-0.93
181200	0.4950	-0.93
181300	0.4950	-0.93
181400	0.4950	-0.93
181500	0.4950	-0.93
181600	0.4975	-0.93
181700	0.4975	-0.93
181800	0.4975	-0.93
181900	0.4975	-0.93
182000	0.5000	-0.93
182100	0.5000	-0.93
182200	0.5000	-0.93
182300	0.5000	-0.93
182400	0.5000	-0.93
182500	0.5000	-0.93
182600	0.5025	-0.93
182700	0.5025	-0.92
182800	0.5025	-0.92
182900	0.5025	-0.92
183000	0.5025	-0.92
183100	0.5050	-0.92
183200	0.5050	-0.92
183300	0.5050	-0.92
183400	0.5050	-0.92
183500	0.5050	-0.92
183600	0.5050	-0.92
183700	0.5050	-0.92
183800	0.5050	-0.92
183900	0.5075	-0.92
184000	0.5075	-0.92
184100	0.5075	-0.92
184200	0.5075	-0.92
184300	0.5075	-0.92
184400	0.5075	-0.92
184500	0.5100	-0.91
184600	0.5100	-0.91
184700	0.5100	-0.91
184800	0.5100	-0.91
184900	0.5100	-0.91
185000	0.5075	-0.91
185100	0.5075	-0.91
185200	0.5075	-0.91
185300	0.5075	-0.91
185400	0.5075	-0.91
185500	0.5075	-0.91
185600	0.5075	-0.91
185700	0.5100	-0.91
185800	0.5100	-0.91
185900	0.5100	-0.91
186000	0.5100	-0.91
186100	0.5100	-0.91
186200	0.5100	-0.91
186300	0.5100	-0.92
186400	0.5100	-0.92
186500	0.5100	-0.92
186600	0.5100	-0.92
186700	0.5100	-0.92
186800	0.5100	-0.92
186900	0.5100	-0.92
187000	0.5100	-0.92
187100	0.5100	-0.93
187200	0.5100	-0.93
187300	0.5100	-0.93
187400	0.5100	-0.93
187500	0.5100	-0.93
187600	0.5100	-0.93
187700	0.5100	-0.93
187800	0.5100	-0.93
187900	0.5100	-0.93
188000	0.5100	-0.93
188100	0.5100	-0.93
188200	0.5075	-0.93
188300	0.5075	-0.94
188400	0.5075	-0.94
188500	0.5075	-0.94
188600	0.5075	-0.94
188700	0.5075	-0.94
188800	0.5075	-0.94
188900	0.5075	-0.94
189000	0.5075	-0.94
189100	0.5075	-0.94
189200	0.5075	-0.94
189300	0.5075	-0.94
189400	0.5075	-0.94
189500	0.5050	-0.94
189600	0.5050	-0.94
189700	0.5050	-0.94
189800	0.5050	-0.94
189900	0.5050	-0.94
190000	0.5050	-0.94
190100	0.5050	-0.94
190200	0.5050	-0.94
190300	0.5050	-0.94
190400	0.5025	-0.94
190500	0.5025	-0.94
190600	0.5025	-0.94
190700	0.5025	-0.94
190800	0.5025	-0.94
190900	0.5000	-0.94
191000	0.5000	-0.94
191100	0.5000	-0.94
191200	0.5000	-0.94
191300	0.5000	-0.94
191400	0.5000	-0.94
191500	0.5000	-0.94
191600	0.5000	-0.94
191700	0.5000	-0.94
191800	0.4975	-0.94
191900	0.4975	-0.94
192000	0.4975	-0.94
192100	0.4975	-0.93
192200	0.4975	-0.93
192300	0.4975	-0.93
192400	0.4975	-0.93
192500	0.4975	-0.93
192600	0.4975	-0.93
192700	0.4975	-0.93
192800	0.4975	-0.93
192900	0.4950	-0.93
193000	0.4950	-0.93
193100	0.4950	-0.93
193200	0.4950	-0.93
193300	0.4950	-0.93
193400	0.4950	-0.93
193500	0.4950	-0.93
193600	0.4950	-0.93
193700	0.4950	-0.93
193800	0.4950	-0.93
193900	0.4950	-0.93
194000	0.4925	-0.93
194100	0.4925	-0.92
194200	0.4925	-0.92
194300	0.4925	-0.92
194400	0.4925	-0.92
194500	0.4925	-0.92
194600	0.4925	-0.93
194700	0.4950	-0.93
194800	0.4950	-0.93
194900	0.4950	-0.93
195000	0.4950	-0.93
195100	0.4950	-0.93
195200	0.4950	-0.93
195300	0.4950	-0.92
195400	0.4950	-0.92
195500	0.4925	-0.92
195600	0.4925	-0.92
195700	0.4925	-0.92
195800	0.4925	-0.92
195900	0.4900	-0.92
196000	0.4900	-0.92
196100	0.4900	-0.91
196200	0.4875	-0.91
196300	0.4875	-0.91
196400	0.4875	-0.91
196500	0.4850	-0.91
196600	0.4850	-0.91
196700	0.4850	-0.90
196800	0.4825	-0.90
196900	0.4825	-0.90
197000	0.4825	-0.90
197100	0.4825	-0.90
197200	0.4800	-0.90
197300	0.4800	-0.89
197400	0.4800	-0.89
197500	0.4800	-0.89
197600	0.4775	-0.89
197700	0.4775	-0.89
197800	0.4775	-0.88
197900	0.4775	-0.88
198000	0.4750	-0.88
198100	0.4750	-0.88
198200	0.4750	-0.88
198300	0.4750	-0.88
198400	0.4725	-0.88
198500	0.4750	-0.88
198600	0.4750	-0.88
198700	0.4750	-0.88
198800	0.4750	-0.88
198900	0.4750	-0.88
199000	0.4750	-0.88
199100	0.4750	-0.88
199200	0.4750	-0.88
199300	0.4750	-0.88
199400	0.4750	-0.88
199500	0.4750	-0.88
199600	0.4750	-0.88
199700	0.4750	-0.88
199800	0.4750	-0.88
[truncated: 5,816 more rows]
