# Supplementary material for: The genetic basis of aneuploidy tolerance in wild yeast
Source: eLife. 2020 Jan 7;9:e52063. doi: 10.7554/eLife.52063 (PMC6970514; doi:10.7554/eLife.52063)
Supplement: Figure 1—source data 1. [file elife-52063-fig1-data1.zip › DvF/DvF_n46_ch15]

Bin start (bp)	MLE allele freq.	LOD score
0	0.7025	-0.93
100	0.7025	-0.93
200	0.7025	-0.93
300	0.7025	-0.93
400	0.7000	-0.93
500	0.7000	-0.94
600	0.6975	-0.94
700	0.6950	-0.94
800	0.6950	-0.94
900	0.6900	-0.94
1000	0.6875	-0.94
1100	0.6850	-0.94
1200	0.6800	-0.94
1300	0.6775	-0.94
1400	0.6750	-0.94
1500	0.6725	-0.94
1600	0.6675	-0.93
1700	0.6650	-0.93
1800	0.6625	-0.93
1900	0.6600	-0.93
2000	0.6550	-0.93
2100	0.6525	-0.92
2200	0.6500	-0.92
2300	0.6450	-0.92
2400	0.6425	-0.91
2500	0.6400	-0.91
2600	0.6350	-0.91
2700	0.6325	-0.90
2800	0.6300	-0.90
2900	0.6275	-0.89
3000	0.6225	-0.89
3100	0.6200	-0.89
3200	0.6175	-0.88
3300	0.6150	-0.88
3400	0.6125	-0.87
3500	0.6100	-0.87
3600	0.6075	-0.87
3700	0.6050	-0.86
3800	0.6025	-0.86
3900	0.6000	-0.85
4000	0.5975	-0.85
4100	0.5950	-0.85
4200	0.5925	-0.85
4300	0.5900	-0.84
4400	0.5900	-0.84
4500	0.5875	-0.83
4600	0.5875	-0.83
4700	0.5850	-0.82
4800	0.5850	-0.82
4900	0.5850	-0.81
5000	0.5850	-0.81
5100	0.5850	-0.80
5200	0.5850	-0.80
5300	0.5850	-0.79
5400	0.5850	-0.78
5500	0.5825	-0.78
5600	0.5825	-0.78
5700	0.5825	-0.77
5800	0.5825	-0.77
5900	0.5825	-0.76
6000	0.5825	-0.76
6100	0.5825	-0.75
6200	0.5825	-0.75
6300	0.5825	-0.75
6400	0.5825	-0.74
6500	0.5825	-0.74
6600	0.5825	-0.74
6700	0.5825	-0.73
6800	0.5825	-0.73
6900	0.5825	-0.73
7000	0.5825	-0.73
7100	0.5825	-0.72
7200	0.5825	-0.72
7300	0.5825	-0.72
7400	0.5825	-0.72
7500	0.5825	-0.71
7600	0.5850	-0.71
7700	0.5850	-0.71
7800	0.5850	-0.70
7900	0.5850	-0.70
8000	0.5850	-0.70
8100	0.5875	-0.70
8200	0.5875	-0.70
8300	0.5875	-0.70
8400	0.5875	-0.69
8500	0.5900	-0.69
8600	0.5900	-0.69
8700	0.5925	-0.69
8800	0.5925	-0.69
8900	0.5950	-0.68
9000	0.5950	-0.68
9100	0.5975	-0.68
9200	0.5975	-0.68
9300	0.6000	-0.67
9400	0.6025	-0.67
9500	0.6050	-0.67
9600	0.6050	-0.67
9700	0.6075	-0.66
9800	0.6100	-0.66
9900	0.6125	-0.66
10000	0.6125	-0.66
10100	0.6150	-0.66
10200	0.6175	-0.65
10300	0.6200	-0.65
10400	0.6200	-0.65
10500	0.6225	-0.65
10600	0.6250	-0.65
10700	0.6250	-0.66
10800	0.6275	-0.66
10900	0.6300	-0.66
11000	0.6325	-0.66
11100	0.6375	-0.66
11200	0.6400	-0.65
11300	0.6425	-0.65
11400	0.6450	-0.65
11500	0.6475	-0.64
11600	0.6500	-0.63
11700	0.6525	-0.62
11800	0.6550	-0.61
11900	0.6575	-0.59
12000	0.6600	-0.58
12100	0.6600	-0.58
12200	0.6625	-0.57
12300	0.6625	-0.56
12400	0.6650	-0.56
12500	0.6675	-0.55
12600	0.6675	-0.54
12700	0.6700	-0.54
12800	0.6700	-0.53
12900	0.6700	-0.53
13000	0.6675	-0.53
13100	0.6675	-0.52
13200	0.6650	-0.52
13300	0.6650	-0.52
13400	0.6650	-0.51
13500	0.6625	-0.51
13600	0.6625	-0.51
13700	0.6600	-0.51
13800	0.6600	-0.51
13900	0.6600	-0.50
14000	0.6600	-0.50
14100	0.6575	-0.50
14200	0.6575	-0.49
14300	0.6575	-0.49
14400	0.6550	-0.48
14500	0.6550	-0.48
14600	0.6550	-0.47
14700	0.6550	-0.46
14800	0.6550	-0.45
14900	0.6550	-0.44
15000	0.6550	-0.43
15100	0.6550	-0.42
15200	0.6550	-0.41
15300	0.6550	-0.40
15400	0.6550	-0.39
15500	0.6575	-0.38
15600	0.6575	-0.38
15700	0.6575	-0.37
15800	0.6575	-0.37
15900	0.6550	-0.37
16000	0.6550	-0.37
16100	0.6525	-0.37
16200	0.6525	-0.37
16300	0.6500	-0.37
16400	0.6500	-0.36
16500	0.6500	-0.36
16600	0.6500	-0.36
16700	0.6500	-0.36
16800	0.6500	-0.36
16900	0.6500	-0.36
17000	0.6500	-0.36
17100	0.6500	-0.36
17200	0.6500	-0.36
17300	0.6500	-0.36
17400	0.6500	-0.36
17500	0.6500	-0.35
17600	0.6500	-0.35
17700	0.6500	-0.35
17800	0.6500	-0.35
17900	0.6500	-0.36
18000	0.6500	-0.36
18100	0.6500	-0.36
18200	0.6500	-0.36
18300	0.6500	-0.36
18400	0.6500	-0.36
18500	0.6500	-0.37
18600	0.6500	-0.37
18700	0.6500	-0.37
18800	0.6500	-0.37
18900	0.6500	-0.37
19000	0.6500	-0.38
19100	0.6500	-0.38
19200	0.6525	-0.38
19300	0.6525	-0.39
19400	0.6525	-0.39
19500	0.6525	-0.40
19600	0.6525	-0.41
19700	0.6525	-0.42
19800	0.6525	-0.43
19900	0.6525	-0.43
20000	0.6525	-0.44
20100	0.6525	-0.45
20200	0.6525	-0.46
20300	0.6525	-0.47
20400	0.6550	-0.47
20500	0.6550	-0.48
20600	0.6575	-0.49
20700	0.6575	-0.50
20800	0.6600	-0.50
20900	0.6600	-0.51
21000	0.6625	-0.52
21100	0.6650	-0.52
21200	0.6650	-0.53
21300	0.6675	-0.54
21400	0.6675	-0.54
21500	0.6700	-0.55
21600	0.6700	-0.56
21700	0.6725	-0.56
21800	0.6750	-0.57
21900	0.6750	-0.58
22000	0.6775	-0.58
22100	0.6775	-0.59
22200	0.6800	-0.60
22300	0.6825	-0.60
22400	0.6825	-0.61
22500	0.6850	-0.61
22600	0.6875	-0.62
22700	0.6900	-0.63
22800	0.6900	-0.64
22900	0.6925	-0.65
23000	0.6950	-0.66
23100	0.6975	-0.67
23200	0.6975	-0.67
23300	0.7000	-0.68
23400	0.7025	-0.69
23500	0.7050	-0.70
23600	0.7075	-0.70
23700	0.7075	-0.71
23800	0.7100	-0.72
23900	0.7125	-0.73
24000	0.7150	-0.73
24100	0.7150	-0.74
24200	0.7175	-0.75
24300	0.7200	-0.76
24400	0.7225	-0.76
24500	0.7200	-0.75
24600	0.7175	-0.74
24700	0.7175	-0.74
24800	0.7150	-0.73
24900	0.7150	-0.72
25000	0.7125	-0.72
25100	0.7125	-0.71
25200	0.7100	-0.70
25300	0.7100	-0.70
25400	0.7075	-0.69
25500	0.7075	-0.69
25600	0.7050	-0.68
25700	0.7050	-0.68
25800	0.7025	-0.67
25900	0.7025	-0.67
26000	0.7000	-0.66
26100	0.7000	-0.66
26200	0.7000	-0.65
26300	0.7000	-0.65
26400	0.7000	-0.64
26500	0.7000	-0.63
26600	0.7025	-0.62
26700	0.7025	-0.61
26800	0.7025	-0.60
26900	0.7050	-0.58
27000	0.7050	-0.57
27100	0.7050	-0.56
27200	0.7050	-0.55
27300	0.7075	-0.54
27400	0.7075	-0.53
27500	0.7075	-0.51
27600	0.7100	-0.50
27700	0.7100	-0.49
27800	0.7100	-0.48
27900	0.7100	-0.46
28000	0.7125	-0.45
28100	0.7125	-0.44
28200	0.7125	-0.43
28300	0.7125	-0.41
28400	0.7150	-0.40
28500	0.7150	-0.39
28600	0.7150	-0.37
28700	0.7175	-0.36
28800	0.7175	-0.35
28900	0.7175	-0.34
29000	0.7175	-0.33
29100	0.7200	-0.32
29200	0.7200	-0.31
29300	0.7200	-0.30
29400	0.7225	-0.29
29500	0.7225	-0.28
29600	0.7225	-0.27
29700	0.7225	-0.26
29800	0.7225	-0.26
29900	0.7250	-0.25
30000	0.7250	-0.25
30100	0.7250	-0.25
30200	0.7275	-0.24
30300	0.7300	-0.24
30400	0.7325	-0.24
30500	0.7350	-0.24
30600	0.7375	-0.24
30700	0.7400	-0.24
30800	0.7450	-0.24
30900	0.7475	-0.24
31000	0.7525	-0.24
31100	0.7550	-0.24
31200	0.7600	-0.24
31300	0.7650	-0.24
31400	0.7675	-0.24
31500	0.7700	-0.24
31600	0.7750	-0.24
31700	0.7775	-0.24
31800	0.7825	-0.25
31900	0.7850	-0.25
32000	0.7875	-0.26
32100	0.7925	-0.27
32200	0.7950	-0.28
32300	0.8000	-0.28
32400	0.8050	-0.29
32500	0.8075	-0.30
32600	0.8100	-0.32
32700	0.8125	-0.33
32800	0.8050	-0.33
32900	0.7975	-0.34
33000	0.7900	-0.34
33100	0.7825	-0.34
33200	0.7775	-0.35
33300	0.7700	-0.35
33400	0.7625	-0.35
33500	0.7575	-0.35
33600	0.7525	-0.36
33700	0.7475	-0.36
33800	0.7425	-0.36
33900	0.7375	-0.36
34000	0.7325	-0.36
34100	0.7275	-0.37
34200	0.7225	-0.37
34300	0.7175	-0.37
34400	0.7125	-0.38
34500	0.7075	-0.38
34600	0.7025	-0.38
34700	0.7000	-0.38
34800	0.6950	-0.39
34900	0.6900	-0.39
35000	0.6850	-0.40
35100	0.6825	-0.40
35200	0.6775	-0.41
35300	0.6750	-0.41
35400	0.6725	-0.42
35500	0.6700	-0.42
35600	0.6675	-0.43
35700	0.6625	-0.43
35800	0.6600	-0.44
35900	0.6600	-0.44
36000	0.6575	-0.44
36100	0.6550	-0.44
36200	0.6525	-0.45
36300	0.6500	-0.45
36400	0.6475	-0.46
36500	0.6450	-0.46
36600	0.6425	-0.47
36700	0.6425	-0.48
36800	0.6400	-0.48
36900	0.6375	-0.49
37000	0.6375	-0.50
37100	0.6350	-0.51
37200	0.6325	-0.52
37300	0.6325	-0.53
37400	0.6300	-0.54
37500	0.6300	-0.55
37600	0.6275	-0.56
37700	0.6275	-0.57
37800	0.6275	-0.57
37900	0.6250	-0.58
38000	0.6250	-0.59
38100	0.6250	-0.60
38200	0.6250	-0.60
38300	0.6250	-0.61
38400	0.6225	-0.61
38500	0.6225	-0.62
38600	0.6225	-0.63
38700	0.6225	-0.63
38800	0.6225	-0.63
38900	0.6200	-0.64
39000	0.6200	-0.64
39100	0.6200	-0.65
39200	0.6175	-0.65
39300	0.6175	-0.66
39400	0.6175	-0.66
39500	0.6150	-0.67
39600	0.6150	-0.67
39700	0.6150	-0.68
39800	0.6150	-0.69
39900	0.6125	-0.69
40000	0.6125	-0.69
40100	0.6125	-0.69
40200	0.6125	-0.69
40300	0.6125	-0.70
40400	0.6125	-0.70
40500	0.6100	-0.70
40600	0.6100	-0.70
40700	0.6100	-0.71
40800	0.6075	-0.71
40900	0.6075	-0.71
41000	0.6075	-0.72
41100	0.6050	-0.72
41200	0.6050	-0.72
41300	0.6050	-0.73
41400	0.6050	-0.73
41500	0.6025	-0.74
41600	0.6025	-0.75
41700	0.6000	-0.75
41800	0.6000	-0.76
41900	0.6000	-0.76
42000	0.5975	-0.77
42100	0.5975	-0.77
42200	0.5975	-0.78
42300	0.5950	-0.78
42400	0.5950	-0.79
42500	0.5950	-0.79
42600	0.5925	-0.80
42700	0.5925	-0.80
42800	0.5925	-0.81
42900	0.5900	-0.81
43000	0.5900	-0.81
43100	0.5900	-0.82
43200	0.5875	-0.82
43300	0.5875	-0.82
43400	0.5875	-0.83
43500	0.5850	-0.83
43600	0.5850	-0.83
43700	0.5825	-0.83
43800	0.5825	-0.84
43900	0.5825	-0.84
44000	0.5800	-0.84
44100	0.5775	-0.85
44200	0.5775	-0.85
44300	0.5750	-0.85
44400	0.5750	-0.85
44500	0.5750	-0.86
44600	0.5725	-0.86
44700	0.5725	-0.86
44800	0.5700	-0.86
44900	0.5700	-0.87
45000	0.5675	-0.87
45100	0.5675	-0.87
45200	0.5650	-0.87
45300	0.5650	-0.88
45400	0.5625	-0.88
45500	0.5625	-0.88
45600	0.5600	-0.88
45700	0.5600	-0.88
45800	0.5575	-0.89
45900	0.5575	-0.89
46000	0.5550	-0.89
46100	0.5550	-0.89
46200	0.5550	-0.89
46300	0.5525	-0.90
46400	0.5525	-0.90
46500	0.5525	-0.90
46600	0.5500	-0.90
46700	0.5500	-0.90
46800	0.5475	-0.90
46900	0.5475	-0.91
47000	0.5475	-0.91
47100	0.5450	-0.91
47200	0.5450	-0.91
47300	0.5450	-0.91
47400	0.5425	-0.91
47500	0.5425	-0.92
47600	0.5400	-0.92
47700	0.5400	-0.92
47800	0.5400	-0.92
47900	0.5375	-0.92
48000	0.5375	-0.92
48100	0.5350	-0.92
48200	0.5350	-0.92
48300	0.5325	-0.92
48400	0.5300	-0.93
48500	0.5300	-0.93
48600	0.5275	-0.93
48700	0.5250	-0.93
48800	0.5250	-0.93
48900	0.5250	-0.93
49000	0.5275	-0.93
49100	0.5300	-0.93
49200	0.5300	-0.93
49300	0.5325	-0.93
49400	0.5325	-0.93
49500	0.5350	-0.93
49600	0.5375	-0.92
49700	0.5375	-0.92
49800	0.5400	-0.92
49900	0.5400	-0.92
50000	0.5400	-0.92
50100	0.5425	-0.92
50200	0.5425	-0.92
50300	0.5425	-0.92
50400	0.5450	-0.92
50500	0.5450	-0.92
50600	0.5450	-0.92
50700	0.5450	-0.92
50800	0.5450	-0.92
50900	0.5475	-0.92
51000	0.5475	-0.92
51100	0.5475	-0.92
51200	0.5500	-0.92
51300	0.5500	-0.92
51400	0.5500	-0.92
51500	0.5500	-0.92
51600	0.5525	-0.92
51700	0.5525	-0.92
51800	0.5525	-0.92
51900	0.5550	-0.92
52000	0.5550	-0.92
52100	0.5550	-0.92
52200	0.5550	-0.92
52300	0.5575	-0.92
52400	0.5575	-0.92
52500	0.5575	-0.92
52600	0.5575	-0.92
52700	0.5600	-0.92
52800	0.5600	-0.92
52900	0.5600	-0.92
53000	0.5600	-0.92
53100	0.5600	-0.92
53200	0.5600	-0.92
53300	0.5625	-0.92
53400	0.5625	-0.92
53500	0.5625	-0.92
53600	0.5625	-0.92
53700	0.5625	-0.92
53800	0.5650	-0.92
53900	0.5650	-0.92
54000	0.5625	-0.92
54100	0.5625	-0.92
54200	0.5625	-0.92
54300	0.5600	-0.92
54400	0.5600	-0.92
54500	0.5600	-0.92
54600	0.5575	-0.92
54700	0.5575	-0.92
54800	0.5550	-0.92
54900	0.5550	-0.92
55000	0.5550	-0.92
55100	0.5525	-0.92
55200	0.5525	-0.92
55300	0.5500	-0.92
55400	0.5500	-0.92
55500	0.5500	-0.92
55600	0.5475	-0.92
55700	0.5475	-0.92
55800	0.5450	-0.92
55900	0.5450	-0.92
56000	0.5450	-0.92
56100	0.5425	-0.92
56200	0.5425	-0.92
56300	0.5425	-0.91
56400	0.5400	-0.91
56500	0.5400	-0.91
56600	0.5400	-0.91
56700	0.5400	-0.91
56800	0.5375	-0.91
56900	0.5375	-0.91
57000	0.5375	-0.91
57100	0.5350	-0.91
57200	0.5350	-0.91
57300	0.5350	-0.91
57400	0.5350	-0.91
57500	0.5325	-0.91
57600	0.5325	-0.91
57700	0.5325	-0.91
57800	0.5325	-0.91
57900	0.5325	-0.91
58000	0.5300	-0.91
58100	0.5300	-0.91
58200	0.5275	-0.91
58300	0.5275	-0.91
58400	0.5275	-0.92
58500	0.5250	-0.92
58600	0.5250	-0.92
58700	0.5250	-0.92
58800	0.5225	-0.92
58900	0.5225	-0.92
59000	0.5225	-0.92
59100	0.5225	-0.92
59200	0.5200	-0.92
59300	0.5200	-0.92
59400	0.5200	-0.92
59500	0.5200	-0.92
59600	0.5200	-0.92
59700	0.5200	-0.92
59800	0.5175	-0.92
59900	0.5175	-0.93
60000	0.5175	-0.93
60100	0.5175	-0.93
60200	0.5175	-0.93
60300	0.5175	-0.93
60400	0.5150	-0.93
60500	0.5150	-0.93
60600	0.5150	-0.93
60700	0.5150	-0.93
60800	0.5150	-0.93
60900	0.5150	-0.93
61000	0.5150	-0.93
61100	0.5150	-0.93
61200	0.5125	-0.93
61300	0.5125	-0.93
61400	0.5125	-0.93
61500	0.5125	-0.93
61600	0.5125	-0.93
61700	0.5125	-0.94
61800	0.5125	-0.94
61900	0.5125	-0.94
62000	0.5125	-0.94
62100	0.5125	-0.94
62200	0.5125	-0.94
62300	0.5125	-0.94
62400	0.5125	-0.94
62500	0.5125	-0.94
62600	0.5125	-0.94
62700	0.5125	-0.94
62800	0.5125	-0.94
62900	0.5125	-0.94
63000	0.5125	-0.94
63100	0.5100	-0.94
63200	0.5100	-0.94
63300	0.5075	-0.94
63400	0.5075	-0.94
63500	0.5050	-0.94
63600	0.5050	-0.94
63700	0.5025	-0.94
63800	0.5025	-0.94
63900	0.5025	-0.94
64000	0.5000	-0.94
64100	0.4975	-0.94
64200	0.4975	-0.94
64300	0.4975	-0.94
64400	0.4950	-0.94
64500	0.4950	-0.94
64600	0.4950	-0.94
64700	0.4925	-0.94
64800	0.4925	-0.94
64900	0.4925	-0.93
65000	0.4925	-0.93
65100	0.4900	-0.93
65200	0.4900	-0.93
65300	0.4900	-0.93
65400	0.4900	-0.93
65500	0.4875	-0.93
65600	0.4875	-0.93
65700	0.4875	-0.93
65800	0.4850	-0.93
65900	0.4850	-0.93
66000	0.4850	-0.93
66100	0.4825	-0.93
66200	0.4825	-0.93
66300	0.4825	-0.93
66400	0.4800	-0.92
66500	0.4800	-0.92
66600	0.4800	-0.92
66700	0.4800	-0.92
66800	0.4775	-0.92
66900	0.4775	-0.92
67000	0.4775	-0.92
67100	0.4775	-0.92
67200	0.4775	-0.92
67300	0.4750	-0.92
67400	0.4750	-0.92
67500	0.4750	-0.92
67600	0.4750	-0.92
67700	0.4725	-0.92
67800	0.4725	-0.92
67900	0.4725	-0.92
68000	0.4725	-0.92
68100	0.4725	-0.92
68200	0.4725	-0.92
68300	0.4750	-0.92
68400	0.4750	-0.92
68500	0.4750	-0.92
68600	0.4750	-0.92
68700	0.4750	-0.92
68800	0.4750	-0.92
68900	0.4775	-0.92
69000	0.4775	-0.92
69100	0.4775	-0.91
69200	0.4775	-0.91
69300	0.4775	-0.91
69400	0.4775	-0.91
69500	0.4775	-0.91
69600	0.4800	-0.91
69700	0.4800	-0.91
69800	0.4800	-0.91
69900	0.4800	-0.91
70000	0.4800	-0.91
70100	0.4825	-0.91
70200	0.4825	-0.91
70300	0.4825	-0.91
70400	0.4825	-0.91
70500	0.4850	-0.91
70600	0.4850	-0.91
70700	0.4850	-0.91
70800	0.4850	-0.91
70900	0.4850	-0.91
71000	0.4875	-0.90
71100	0.4875	-0.90
71200	0.4875	-0.90
71300	0.4875	-0.90
71400	0.4900	-0.90
71500	0.4900	-0.90
71600	0.4900	-0.90
71700	0.4900	-0.90
71800	0.4900	-0.89
71900	0.4900	-0.89
72000	0.4925	-0.89
72100	0.4925	-0.89
72200	0.4925	-0.89
72300	0.4925	-0.89
72400	0.4925	-0.88
72500	0.4925	-0.88
72600	0.4925	-0.88
72700	0.4950	-0.88
72800	0.4950	-0.88
72900	0.4950	-0.87
73000	0.4950	-0.87
73100	0.4950	-0.87
73200	0.4975	-0.87
73300	0.4975	-0.87
73400	0.4975	-0.87
73500	0.4975	-0.86
73600	0.4975	-0.86
73700	0.5000	-0.86
73800	0.5000	-0.85
73900	0.5000	-0.85
74000	0.5000	-0.85
74100	0.5000	-0.84
74200	0.5000	-0.84
74300	0.5000	-0.84
74400	0.5025	-0.83
74500	0.5025	-0.83
74600	0.5025	-0.83
74700	0.5050	-0.83
74800	0.5050	-0.82
74900	0.5075	-0.82
75000	0.5075	-0.82
75100	0.5100	-0.82
75200	0.5100	-0.82
75300	0.5125	-0.81
75400	0.5150	-0.81
75500	0.5150	-0.81
75600	0.5175	-0.80
75700	0.5175	-0.80
75800	0.5200	-0.80
75900	0.5225	-0.80
76000	0.5225	-0.79
76100	0.5275	-0.79
76200	0.5300	-0.79
76300	0.5325	-0.79
76400	0.5375	-0.79
76500	0.5400	-0.79
76600	0.5450	-0.79
76700	0.5450	-0.78
76800	0.5450	-0.78
76900	0.5450	-0.78
77000	0.5450	-0.78
77100	0.5450	-0.78
77200	0.5450	-0.78
77300	0.5450	-0.78
77400	0.5425	-0.78
77500	0.5400	-0.78
77600	0.5375	-0.78
77700	0.5350	-0.78
77800	0.5325	-0.78
77900	0.5300	-0.78
78000	0.5275	-0.78
78100	0.5250	-0.78
78200	0.5250	-0.78
78300	0.5225	-0.77
78400	0.5200	-0.77
78500	0.5200	-0.76
78600	0.5175	-0.76
78700	0.5175	-0.76
78800	0.5150	-0.75
78900	0.5125	-0.75
79000	0.5125	-0.74
79100	0.5125	-0.74
79200	0.5100	-0.73
79300	0.5100	-0.73
79400	0.5100	-0.72
79500	0.5100	-0.72
79600	0.5100	-0.71
79700	0.5075	-0.71
79800	0.5075	-0.70
79900	0.5075	-0.70
80000	0.5075	-0.69
80100	0.5075	-0.69
80200	0.5075	-0.68
80300	0.5100	-0.68
80400	0.5100	-0.67
80500	0.5100	-0.67
80600	0.5100	-0.66
80700	0.5100	-0.66
80800	0.5100	-0.65
80900	0.5125	-0.64
81000	0.5125	-0.63
81100	0.5125	-0.63
81200	0.5125	-0.62
81300	0.5150	-0.61
81400	0.5125	-0.60
81500	0.5100	-0.61
81600	0.5075	-0.61
81700	0.5050	-0.62
81800	0.5025	-0.62
81900	0.5000	-0.63
82000	0.4975	-0.63
82100	0.4950	-0.64
82200	0.4925	-0.63
82300	0.4900	-0.63
82400	0.4875	-0.62
82500	0.4850	-0.62
82600	0.4850	-0.61
82700	0.4825	-0.61
82800	0.4800	-0.60
82900	0.4775	-0.60
83000	0.4775	-0.60
83100	0.4775	-0.60
83200	0.4750	-0.60
83300	0.4750	-0.60
83400	0.4725	-0.59
83500	0.4725	-0.59
83600	0.4700	-0.59
83700	0.4700	-0.58
83800	0.4675	-0.57
83900	0.4675	-0.56
84000	0.4650	-0.56
84100	0.4650	-0.55
84200	0.4625	-0.54
84300	0.4625	-0.54
84400	0.4625	-0.54
84500	0.4625	-0.53
84600	0.4600	-0.53
84700	0.4600	-0.52
84800	0.4600	-0.51
84900	0.4600	-0.51
85000	0.4600	-0.50
85100	0.4600	-0.49
85200	0.4575	-0.49
85300	0.4575	-0.49
85400	0.4575	-0.48
85500	0.4575	-0.48
85600	0.4575	-0.47
85700	0.4575	-0.47
85800	0.4575	-0.47
85900	0.4575	-0.47
86000	0.4575	-0.47
86100	0.4575	-0.47
86200	0.4575	-0.46
86300	0.4575	-0.46
86400	0.4575	-0.46
86500	0.4575	-0.45
86600	0.4575	-0.45
86700	0.4575	-0.45
86800	0.4575	-0.44
86900	0.4575	-0.44
87000	0.4575	-0.43
87100	0.4575	-0.42
87200	0.4550	-0.41
87300	0.4550	-0.40
87400	0.4525	-0.39
87500	0.4525	-0.38
87600	0.4500	-0.37
87700	0.4500	-0.36
87800	0.4475	-0.34
87900	0.4475	-0.33
88000	0.4450	-0.32
88100	0.4450	-0.31
88200	0.4425	-0.30
88300	0.4425	-0.28
88400	0.4400	-0.27
88500	0.4400	-0.26
88600	0.4375	-0.24
88700	0.4375	-0.23
88800	0.4350	-0.21
88900	0.4350	-0.19
89000	0.4325	-0.18
89100	0.4325	-0.16
89200	0.4325	-0.14
89300	0.4300	-0.13
89400	0.4300	-0.11
89500	0.4300	-0.10
89600	0.4275	-0.08
89700	0.4275	-0.07
89800	0.4275	-0.05
89900	0.4250	-0.04
90000	0.4250	-0.02
90100	0.4250	-0.00
90200	0.4225	0.01
90300	0.4225	0.02
90400	0.4200	0.04
90500	0.4200	0.05
90600	0.4175	0.07
90700	0.4175	0.08
90800	0.4150	0.10
90900	0.4150	0.12
91000	0.4125	0.14
91100	0.4125	0.16
91200	0.4125	0.18
91300	0.4100	0.20
91400	0.4100	0.22
91500	0.4100	0.24
91600	0.4075	0.26
91700	0.4075	0.28
91800	0.4075	0.30
91900	0.4075	0.32
92000	0.4075	0.34
92100	0.4075	0.37
92200	0.4050	0.39
92300	0.4050	0.41
92400	0.4050	0.43
92500	0.4050	0.45
92600	0.4050	0.47
92700	0.4025	0.45
92800	0.4025	0.43
92900	0.4000	0.42
93000	0.3975	0.41
93100	0.3950	0.40
93200	0.3950	0.40
93300	0.3925	0.39
93400	0.3900	0.38
93500	0.3900	0.38
93600	0.3875	0.38
93700	0.3850	0.37
93800	0.3850	0.37
93900	0.3825	0.37
94000	0.3825	0.36
94100	0.3825	0.36
94200	0.3800	0.35
94300	0.3800	0.35
94400	0.3800	0.35
94500	0.3775	0.35
94600	0.3775	0.34
94700	0.3775	0.34
94800	0.3775	0.33
94900	0.3775	0.33
95000	0.3775	0.32
95100	0.3750	0.31
95200	0.3750	0.31
95300	0.3750	0.30
95400	0.3750	0.30
95500	0.3750	0.29
95600	0.3750	0.29
95700	0.3725	0.28
95800	0.3725	0.28
95900	0.3725	0.28
96000	0.3725	0.28
96100	0.3725	0.28
96200	0.3725	0.28
96300	0.3700	0.28
96400	0.3700	0.29
96500	0.3700	0.29
96600	0.3700	0.29
96700	0.3700	0.30
96800	0.3675	0.30
96900	0.3675	0.30
97000	0.3675	0.30
97100	0.3675	0.31
97200	0.3675	0.31
97300	0.3650	0.31
97400	0.3650	0.32
97500	0.3650	0.32
97600	0.3625	0.33
97700	0.3625	0.33
97800	0.3625	0.33
97900	0.3600	0.34
98000	0.3600	0.34
98100	0.3600	0.35
98200	0.3600	0.35
98300	0.3575	0.35
98400	0.3575	0.35
98500	0.3575	0.35
98600	0.3575	0.35
98700	0.3550	0.35
98800	0.3550	0.35
98900	0.3550	0.34
99000	0.3550	0.35
99100	0.3550	0.35
99200	0.3525	0.35
99300	0.3525	0.35
99400	0.3525	0.35
99500	0.3525	0.35
99600	0.3525	0.35
99700	0.3525	0.35
99800	0.3500	0.35
99900	0.3500	0.35
100000	0.3500	0.35
100100	0.3500	0.35
100200	0.3500	0.36
100300	0.3500	0.37
100400	0.3500	0.38
100500	0.3500	0.38
100600	0.3500	0.38
100700	0.3500	0.38
100800	0.3500	0.39
100900	0.3500	0.39
101000	0.3500	0.39
101100	0.3500	0.39
101200	0.3500	0.39
101300	0.3500	0.40
101400	0.3500	0.40
101500	0.3500	0.40
101600	0.3475	0.40
101700	0.3475	0.40
101800	0.3475	0.40
101900	0.3475	0.40
102000	0.3475	0.40
102100	0.3475	0.40
102200	0.3475	0.40
102300	0.3475	0.39
102400	0.3475	0.39
102500	0.3475	0.39
102600	0.3475	0.38
102700	0.3475	0.37
102800	0.3475	0.37
102900	0.3475	0.36
103000	0.3475	0.36
103100	0.3475	0.35
103200	0.3475	0.35
103300	0.3475	0.34
103400	0.3475	0.34
103500	0.3475	0.33
103600	0.3475	0.33
103700	0.3475	0.33
103800	0.3475	0.32
103900	0.3475	0.31
104000	0.3475	0.31
104100	0.3475	0.31
104200	0.3475	0.32
104300	0.3475	0.32
104400	0.3475	0.33
104500	0.3475	0.33
104600	0.3475	0.34
104700	0.3475	0.34
104800	0.3450	0.35
104900	0.3450	0.35
105000	0.3450	0.35
105100	0.3450	0.35
105200	0.3450	0.36
105300	0.3450	0.36
105400	0.3450	0.36
105500	0.3450	0.36
105600	0.3450	0.37
105700	0.3450	0.37
105800	0.3450	0.37
105900	0.3450	0.37
106000	0.3450	0.37
106100	0.3425	0.37
106200	0.3425	0.38
106300	0.3425	0.38
106400	0.3425	0.38
106500	0.3425	0.38
106600	0.3425	0.38
106700	0.3425	0.38
106800	0.3425	0.38
106900	0.3425	0.39
107000	0.3425	0.39
107100	0.3425	0.39
107200	0.3425	0.39
107300	0.3425	0.38
107400	0.3425	0.38
107500	0.3425	0.38
107600	0.3425	0.38
107700	0.3450	0.37
107800	0.3450	0.37
107900	0.3450	0.37
108000	0.3450	0.36
108100	0.3475	0.35
108200	0.3475	0.34
108300	0.3475	0.34
108400	0.3500	0.33
108500	0.3500	0.32
108600	0.3525	0.31
108700	0.3525	0.30
108800	0.3525	0.29
108900	0.3550	0.29
109000	0.3550	0.28
109100	0.3550	0.28
109200	0.3575	0.28
109300	0.3575	0.28
109400	0.3575	0.28
109500	0.3600	0.28
109600	0.3600	0.28
109700	0.3600	0.28
109800	0.3625	0.28
109900	0.3625	0.28
110000	0.3650	0.28
110100	0.3650	0.28
110200	0.3675	0.28
110300	0.3675	0.29
110400	0.3675	0.29
110500	0.3700	0.30
110600	0.3700	0.30
110700	0.3725	0.31
110800	0.3725	0.31
110900	0.3725	0.30
111000	0.3725	0.29
111100	0.3725	0.28
111200	0.3750	0.27
111300	0.3750	0.26
111400	0.3750	0.26
111500	0.3750	0.26
111600	0.3750	0.25
111700	0.3775	0.25
111800	0.3775	0.24
111900	0.3775	0.24
112000	0.3775	0.23
112100	0.3775	0.23
112200	0.3775	0.22
112300	0.3800	0.22
112400	0.3800	0.21
112500	0.3800	0.21
112600	0.3800	0.20
112700	0.3800	0.20
112800	0.3800	0.19
112900	0.3825	0.18
113000	0.3825	0.18
113100	0.3825	0.17
113200	0.3825	0.17
113300	0.3825	0.16
113400	0.3850	0.16
113500	0.3850	0.15
113600	0.3850	0.15
113700	0.3850	0.14
113800	0.3850	0.14
113900	0.3875	0.13
114000	0.3875	0.13
114100	0.3875	0.12
114200	0.3875	0.12
114300	0.3900	0.11
114400	0.3900	0.11
114500	0.3900	0.10
114600	0.3900	0.10
114700	0.3925	0.09
114800	0.3925	0.09
114900	0.3925	0.09
115000	0.3925	0.09
115100	0.3925	0.09
115200	0.3925	0.09
115300	0.3925	0.09
115400	0.3925	0.09
115500	0.3925	0.10
115600	0.3925	0.10
115700	0.3925	0.11
115800	0.3950	0.11
115900	0.3950	0.12
116000	0.3950	0.13
116100	0.3950	0.13
116200	0.3950	0.14
116300	0.3950	0.14
116400	0.3950	0.15
116500	0.3950	0.15
116600	0.3950	0.16
116700	0.3950	0.16
116800	0.3950	0.17
116900	0.3950	0.17
117000	0.3950	0.18
117100	0.3975	0.19
117200	0.3975	0.20
117300	0.3975	0.22
117400	0.3975	0.22
117500	0.3975	0.23
117600	0.4000	0.24
117700	0.4000	0.23
117800	0.3975	0.23
117900	0.3975	0.22
118000	0.3975	0.22
118100	0.3975	0.21
118200	0.3975	0.21
118300	0.3975	0.20
118400	0.3975	0.20
118500	0.3975	0.19
118600	0.3975	0.18
118700	0.3975	0.18
118800	0.3975	0.17
118900	0.3950	0.17
119000	0.3950	0.16
119100	0.3950	0.16
119200	0.3950	0.15
119300	0.3950	0.15
119400	0.3950	0.14
119500	0.3950	0.14
119600	0.3950	0.13
119700	0.3950	0.12
119800	0.3950	0.12
119900	0.3950	0.11
120000	0.3950	0.11
120100	0.3950	0.10
120200	0.3925	0.10
120300	0.3925	0.09
120400	0.3925	0.08
120500	0.3925	0.08
120600	0.3925	0.07
120700	0.3925	0.07
120800	0.3925	0.06
120900	0.3925	0.06
121000	0.3925	0.05
121100	0.3925	0.04
121200	0.3925	0.04
121300	0.3925	0.03
121400	0.3925	0.03
121500	0.3925	0.02
121600	0.3900	0.02
121700	0.3900	0.01
121800	0.3900	0.00
121900	0.3900	-0.00
122000	0.3900	-0.01
122100	0.3900	-0.01
122200	0.3900	-0.02
122300	0.3900	-0.02
122400	0.3900	-0.03
122500	0.3900	-0.03
122600	0.3900	-0.04
122700	0.3900	-0.05
122800	0.3900	-0.05
122900	0.3900	-0.06
123000	0.3900	-0.06
123100	0.3900	-0.07
123200	0.3900	-0.07
123300	0.3900	-0.08
123400	0.3900	-0.09
123500	0.3875	-0.09
123600	0.3875	-0.10
123700	0.3875	-0.10
123800	0.3875	-0.11
123900	0.3875	-0.11
124000	0.3875	-0.12
124100	0.3875	-0.12
124200	0.3875	-0.13
124300	0.3875	-0.14
124400	0.3875	-0.14
124500	0.3875	-0.15
124600	0.3875	-0.15
124700	0.3875	-0.16
124800	0.3875	-0.17
124900	0.3875	-0.17
125000	0.3875	-0.18
125100	0.3875	-0.19
125200	0.3875	-0.20
125300	0.3875	-0.20
125400	0.3875	-0.21
125500	0.3875	-0.22
125600	0.3875	-0.22
125700	0.3875	-0.23
125800	0.3875	-0.24
125900	0.3875	-0.24
126000	0.3875	-0.25
126100	0.3875	-0.26
126200	0.3875	-0.26
126300	0.3875	-0.27
126400	0.3875	-0.27
126500	0.3875	-0.28
126600	0.3875	-0.28
126700	0.3875	-0.29
126800	0.3875	-0.29
126900	0.3850	-0.29
127000	0.3850	-0.29
127100	0.3850	-0.29
127200	0.3850	-0.29
127300	0.3850	-0.30
127400	0.3825	-0.30
127500	0.3825	-0.30
127600	0.3825	-0.30
127700	0.3825	-0.30
127800	0.3825	-0.30
127900	0.3825	-0.31
128000	0.3825	-0.31
128100	0.3800	-0.31
128200	0.3800	-0.31
128300	0.3800	-0.31
128400	0.3800	-0.31
128500	0.3800	-0.31
128600	0.3800	-0.31
128700	0.3800	-0.31
128800	0.3800	-0.31
128900	0.3800	-0.32
129000	0.3800	-0.32
129100	0.3800	-0.32
129200	0.3800	-0.33
129300	0.3800	-0.33
129400	0.3800	-0.34
129500	0.3800	-0.34
129600	0.3800	-0.35
129700	0.3825	-0.36
129800	0.3825	-0.36
129900	0.3825	-0.37
130000	0.3825	-0.37
130100	0.3825	-0.38
130200	0.3825	-0.38
130300	0.3825	-0.39
130400	0.3825	-0.39
130500	0.3825	-0.40
130600	0.3825	-0.40
130700	0.3850	-0.41
130800	0.3850	-0.41
130900	0.3850	-0.42
131000	0.3850	-0.42
131100	0.3850	-0.43
131200	0.3850	-0.43
131300	0.3875	-0.43
131400	0.3875	-0.44
131500	0.3875	-0.44
131600	0.3875	-0.44
131700	0.3875	-0.45
131800	0.3875	-0.45
131900	0.3875	-0.45
132000	0.3900	-0.46
132100	0.3900	-0.46
132200	0.3900	-0.46
132300	0.3900	-0.46
132400	0.3900	-0.46
132500	0.3900	-0.46
132600	0.3925	-0.47
132700	0.3925	-0.47
132800	0.3925	-0.48
132900	0.3950	-0.49
133000	0.3950	-0.50
133100	0.3950	-0.50
133200	0.3950	-0.51
133300	0.3950	-0.51
133400	0.3950	-0.51
133500	0.3950	-0.52
133600	0.3950	-0.52
133700	0.3950	-0.52
133800	0.3950	-0.52
133900	0.3975	-0.53
134000	0.3975	-0.53
134100	0.3975	-0.53
134200	0.3975	-0.54
134300	0.3975	-0.54
134400	0.3975	-0.54
134500	0.3975	-0.55
134600	0.3975	-0.55
134700	0.3975	-0.55
134800	0.3975	-0.56
134900	0.3975	-0.56
135000	0.3975	-0.56
135100	0.3975	-0.57
135200	0.3975	-0.57
135300	0.3975	-0.57
135400	0.4000	-0.58
135500	0.4000	-0.58
135600	0.4000	-0.58
135700	0.4000	-0.58
135800	0.4000	-0.58
135900	0.4000	-0.59
136000	0.4000	-0.59
136100	0.4000	-0.59
136200	0.4000	-0.59
136300	0.4000	-0.60
136400	0.4000	-0.60
136500	0.4000	-0.60
136600	0.4025	-0.60
136700	0.4025	-0.61
136800	0.4025	-0.61
136900	0.4025	-0.61
137000	0.4025	-0.61
137100	0.4025	-0.61
137200	0.4025	-0.62
137300	0.4025	-0.62
137400	0.4025	-0.62
137500	0.4025	-0.62
137600	0.4025	-0.63
137700	0.4050	-0.63
137800	0.4050	-0.63
137900	0.4050	-0.64
138000	0.4075	-0.64
138100	0.4075	-0.64
138200	0.4075	-0.65
138300	0.4100	-0.65
138400	0.4100	-0.65
138500	0.4100	-0.66
138600	0.4125	-0.67
138700	0.4125	-0.67
138800	0.4125	-0.68
138900	0.4150	-0.68
139000	0.4150	-0.69
139100	0.4175	-0.69
139200	0.4175	-0.70
139300	0.4200	-0.71
139400	0.4200	-0.71
139500	0.4225	-0.72
139600	0.4225	-0.72
139700	0.4250	-0.73
139800	0.4250	-0.74
139900	0.4275	-0.75
140000	0.4300	-0.75
140100	0.4325	-0.76
140200	0.4325	-0.77
140300	0.4350	-0.78
140400	0.4375	-0.78
140500	0.4400	-0.79
140600	0.4400	-0.80
140700	0.4400	-0.81
140800	0.4425	-0.81
140900	0.4425	-0.82
141000	0.4450	-0.83
141100	0.4450	-0.84
141200	0.4475	-0.85
141300	0.4475	-0.85
141400	0.4500	-0.86
141500	0.4500	-0.87
141600	0.4525	-0.88
141700	0.4525	-0.88
141800	0.4550	-0.89
141900	0.4550	-0.89
142000	0.4575	-0.90
142100	0.4600	-0.91
142200	0.4600	-0.91
142300	0.4625	-0.92
142400	0.4625	-0.92
142500	0.4650	-0.92
142600	0.4650	-0.92
142700	0.4650	-0.93
142800	0.4675	-0.93
142900	0.4675	-0.93
143000	0.4700	-0.93
143100	0.4700	-0.93
143200	0.4725	-0.94
143300	0.4725	-0.94
143400	0.4750	-0.94
143500	0.4750	-0.94
143600	0.4750	-0.94
143700	0.4775	-0.94
143800	0.4775	-0.94
143900	0.4800	-0.94
144000	0.4800	-0.94
144100	0.4800	-0.94
144200	0.4800	-0.94
144300	0.4800	-0.94
144400	0.4775	-0.94
144500	0.4775	-0.94
144600	0.4775	-0.94
144700	0.4775	-0.94
144800	0.4775	-0.94
144900	0.4775	-0.94
145000	0.4775	-0.94
145100	0.4750	-0.94
145200	0.4750	-0.94
145300	0.4750	-0.94
145400	0.4750	-0.94
145500	0.4750	-0.94
145600	0.4725	-0.94
145700	0.4725	-0.94
145800	0.4725	-0.94
145900	0.4700	-0.94
146000	0.4700	-0.94
146100	0.4700	-0.94
146200	0.4700	-0.94
146300	0.4700	-0.94
146400	0.4675	-0.94
146500	0.4675	-0.94
146600	0.4675	-0.94
146700	0.4675	-0.94
146800	0.4675	-0.94
146900	0.4675	-0.94
147000	0.4650	-0.94
147100	0.4650	-0.94
147200	0.4650	-0.94
147300	0.4650	-0.94
147400	0.4650	-0.94
147500	0.4650	-0.94
147600	0.4650	-0.94
147700	0.4625	-0.94
147800	0.4625	-0.94
147900	0.4625	-0.94
148000	0.4625	-0.94
148100	0.4625	-0.94
148200	0.4625	-0.94
148300	0.4625	-0.94
148400	0.4625	-0.94
148500	0.4625	-0.94
148600	0.4625	-0.94
148700	0.4625	-0.94
148800	0.4625	-0.94
148900	0.4625	-0.94
149000	0.4625	-0.94
149100	0.4625	-0.94
149200	0.4625	-0.94
149300	0.4625	-0.93
149400	0.4625	-0.93
149500	0.4625	-0.93
149600	0.4625	-0.93
149700	0.4625	-0.93
149800	0.4625	-0.93
149900	0.4625	-0.93
150000	0.4625	-0.93
150100	0.4625	-0.93
150200	0.4625	-0.93
150300	0.4625	-0.93
150400	0.4625	-0.93
150500	0.4625	-0.93
150600	0.4625	-0.93
150700	0.4625	-0.93
150800	0.4625	-0.94
150900	0.4625	-0.94
151000	0.4600	-0.94
151100	0.4600	-0.94
151200	0.4600	-0.94
151300	0.4600	-0.94
151400	0.4600	-0.94
151500	0.4600	-0.94
151600	0.4600	-0.94
151700	0.4600	-0.94
151800	0.4575	-0.94
151900	0.4575	-0.94
152000	0.4575	-0.94
152100	0.4575	-0.94
152200	0.4575	-0.94
152300	0.4575	-0.94
152400	0.4550	-0.94
152500	0.4550	-0.94
152600	0.4550	-0.94
152700	0.4550	-0.94
152800	0.4550	-0.94
152900	0.4550	-0.94
153000	0.4550	-0.94
153100	0.4550	-0.94
153200	0.4550	-0.94
153300	0.4550	-0.94
153400	0.4550	-0.94
153500	0.4550	-0.94
153600	0.4550	-0.94
153700	0.4550	-0.94
153800	0.4550	-0.94
153900	0.4550	-0.94
154000	0.4550	-0.94
154100	0.4550	-0.94
154200	0.4550	-0.94
154300	0.4550	-0.94
154400	0.4550	-0.94
154500	0.4550	-0.94
154600	0.4550	-0.94
154700	0.4550	-0.93
154800	0.4550	-0.93
154900	0.4550	-0.93
155000	0.4550	-0.93
155100	0.4550	-0.93
155200	0.4575	-0.93
155300	0.4575	-0.93
155400	0.4575	-0.93
155500	0.4575	-0.93
155600	0.4575	-0.93
155700	0.4575	-0.93
155800	0.4575	-0.93
155900	0.4575	-0.93
156000	0.4600	-0.93
156100	0.4600	-0.93
156200	0.4600	-0.93
156300	0.4625	-0.93
156400	0.4625	-0.92
156500	0.4625	-0.92
156600	0.4650	-0.92
156700	0.4650	-0.92
156800	0.4650	-0.92
156900	0.4650	-0.92
157000	0.4675	-0.92
157100	0.4675	-0.92
157200	0.4675	-0.92
157300	0.4675	-0.92
157400	0.4700	-0.92
157500	0.4700	-0.91
157600	0.4700	-0.91
157700	0.4725	-0.91
157800	0.4725	-0.91
157900	0.4725	-0.91
158000	0.4750	-0.91
158100	0.4750	-0.91
158200	0.4750	-0.91
158300	0.4775	-0.91
158400	0.4775	-0.91
158500	0.4775	-0.91
158600	0.4800	-0.91
158700	0.4800	-0.91
158800	0.4825	-0.91
158900	0.4825	-0.91
159000	0.4850	-0.91
159100	0.4850	-0.91
159200	0.4875	-0.90
159300	0.4875	-0.90
159400	0.4900	-0.90
159500	0.4900	-0.90
159600	0.4925	-0.90
159700	0.4925	-0.90
159800	0.4950	-0.90
159900	0.4975	-0.90
160000	0.4975	-0.90
160100	0.5000	-0.90
160200	0.5000	-0.89
160300	0.4975	-0.89
160400	0.4975	-0.89
160500	0.4975	-0.88
160600	0.4975	-0.88
160700	0.4975	-0.88
160800	0.4975	-0.87
160900	0.4950	-0.87
161000	0.4950	-0.87
161100	0.4950	-0.87
161200	0.4925	-0.86
161300	0.4925	-0.86
161400	0.4900	-0.86
161500	0.4900	-0.86
161600	0.4875	-0.86
161700	0.4875	-0.87
161800	0.4850	-0.87
161900	0.4850	-0.87
162000	0.4850	-0.87
162100	0.4825	-0.87
162200	0.4825	-0.88
162300	0.4825	-0.88
162400	0.4800	-0.88
162500	0.4800	-0.88
162600	0.4800	-0.88
162700	0.4800	-0.88
162800	0.4775	-0.88
162900	0.4775	-0.88
163000	0.4775	-0.88
163100	0.4750	-0.89
163200	0.4750	-0.89
163300	0.4750	-0.89
163400	0.4750	-0.89
163500	0.4750	-0.89
163600	0.4725	-0.89
163700	0.4725	-0.89
163800	0.4725	-0.89
163900	0.4725	-0.89
164000	0.4725	-0.89
164100	0.4725	-0.89
164200	0.4725	-0.89
164300	0.4700	-0.89
164400	0.4700	-0.89
164500	0.4700	-0.89
164600	0.4700	-0.89
164700	0.4700	-0.89
164800	0.4700	-0.89
164900	0.4700	-0.89
165000	0.4700	-0.90
165100	0.4700	-0.90
165200	0.4700	-0.90
165300	0.4700	-0.90
165400	0.4700	-0.90
165500	0.4700	-0.90
165600	0.4725	-0.91
165700	0.4725	-0.91
165800	0.4725	-0.91
165900	0.4725	-0.91
166000	0.4725	-0.91
166100	0.4725	-0.91
166200	0.4725	-0.92
166300	0.4725	-0.92
166400	0.4725	-0.92
166500	0.4700	-0.92
166600	0.4700	-0.92
166700	0.4700	-0.92
166800	0.4700	-0.92
166900	0.4725	-0.92
167000	0.4725	-0.92
167100	0.4725	-0.92
167200	0.4725	-0.92
167300	0.4725	-0.92
167400	0.4725	-0.92
167500	0.4725	-0.92
167600	0.4725	-0.93
167700	0.4725	-0.93
167800	0.4725	-0.93
167900	0.4725	-0.93
168000	0.4725	-0.93
168100	0.4725	-0.93
168200	0.4725	-0.93
168300	0.4725	-0.93
168400	0.4700	-0.93
168500	0.4700	-0.93
168600	0.4700	-0.93
168700	0.4700	-0.93
168800	0.4700	-0.93
168900	0.4700	-0.93
169000	0.4700	-0.93
169100	0.4700	-0.93
169200	0.4700	-0.93
169300	0.4700	-0.93
169400	0.4700	-0.93
169500	0.4675	-0.93
169600	0.4675	-0.94
169700	0.4675	-0.94
169800	0.4675	-0.94
169900	0.4675	-0.94
170000	0.4675	-0.94
170100	0.4650	-0.94
170200	0.4650	-0.94
170300	0.4650	-0.94
170400	0.4650	-0.94
170500	0.4625	-0.94
170600	0.4625	-0.94
170700	0.4625	-0.94
170800	0.4625	-0.94
170900	0.4600	-0.94
171000	0.4600	-0.94
171100	0.4600	-0.94
171200	0.4600	-0.94
171300	0.4600	-0.94
171400	0.4600	-0.94
171500	0.4600	-0.94
171600	0.4600	-0.94
171700	0.4600	-0.94
171800	0.4600	-0.94
171900	0.4600	-0.94
172000	0.4600	-0.94
172100	0.4600	-0.94
172200	0.4600	-0.94
172300	0.4600	-0.94
172400	0.4600	-0.94
172500	0.4600	-0.94
172600	0.4600	-0.94
172700	0.4600	-0.94
172800	0.4600	-0.94
172900	0.4600	-0.94
173000	0.4600	-0.94
173100	0.4600	-0.94
173200	0.4600	-0.94
173300	0.4600	-0.94
173400	0.4625	-0.94
173500	0.4625	-0.94
173600	0.4625	-0.94
173700	0.4625	-0.94
173800	0.4625	-0.94
173900	0.4625	-0.94
174000	0.4625	-0.94
174100	0.4625	-0.94
174200	0.4650	-0.94
174300	0.4650	-0.94
174400	0.4650	-0.94
174500	0.4650	-0.94
174600	0.4650	-0.94
174700	0.4650	-0.94
174800	0.4650	-0.94
174900	0.4650	-0.94
175000	0.4650	-0.94
175100	0.4650	-0.94
175200	0.4650	-0.94
175300	0.4650	-0.94
175400	0.4650	-0.94
175500	0.4650	-0.94
175600	0.4650	-0.94
175700	0.4650	-0.94
175800	0.4650	-0.94
175900	0.4650	-0.94
176000	0.4675	-0.94
176100	0.4675	-0.94
176200	0.4675	-0.94
176300	0.4675	-0.94
176400	0.4675	-0.94
176500	0.4675	-0.94
176600	0.4675	-0.94
176700	0.4675	-0.94
176800	0.4675	-0.94
176900	0.4675	-0.94
177000	0.4675	-0.94
177100	0.4675	-0.94
177200	0.4675	-0.94
177300	0.4700	-0.94
177400	0.4700	-0.94
177500	0.4700	-0.94
177600	0.4700	-0.94
177700	0.4700	-0.94
177800	0.4700	-0.94
177900	0.4700	-0.94
178000	0.4725	-0.94
178100	0.4725	-0.94
178200	0.4725	-0.94
178300	0.4725	-0.94
178400	0.4725	-0.94
178500	0.4725	-0.94
178600	0.4725	-0.94
178700	0.4725	-0.94
178800	0.4750	-0.94
178900	0.4750	-0.94
179000	0.4750	-0.94
179100	0.4750	-0.94
179200	0.4750	-0.94
179300	0.4750	-0.94
179400	0.4750	-0.94
179500	0.4750	-0.94
179600	0.4750	-0.94
179700	0.4775	-0.94
179800	0.4775	-0.94
179900	0.4775	-0.94
180000	0.4775	-0.94
180100	0.4775	-0.94
180200	0.4775	-0.94
180300	0.4775	-0.94
180400	0.4775	-0.94
180500	0.4775	-0.94
180600	0.4775	-0.94
180700	0.4775	-0.94
180800	0.4775	-0.94
180900	0.4775	-0.94
181000	0.4775	-0.94
181100	0.4800	-0.94
181200	0.4800	-0.94
181300	0.4800	-0.94
181400	0.4800	-0.94
181500	0.4800	-0.94
181600	0.4800	-0.94
181700	0.4800	-0.94
181800	0.4800	-0.94
181900	0.4775	-0.94
182000	0.4775	-0.94
182100	0.4775	-0.94
182200	0.4775	-0.94
182300	0.4750	-0.94
182400	0.4750	-0.94
182500	0.4750	-0.94
182600	0.4725	-0.94
182700	0.4725	-0.94
182800	0.4725	-0.94
182900	0.4725	-0.94
183000	0.4700	-0.94
183100	0.4700	-0.94
183200	0.4700	-0.94
183300	0.4700	-0.94
183400	0.4700	-0.94
183500	0.4700	-0.94
183600	0.4700	-0.94
183700	0.4675	-0.94
183800	0.4675	-0.94
183900	0.4675	-0.94
184000	0.4675	-0.94
184100	0.4675	-0.94
184200	0.4675	-0.94
184300	0.4675	-0.94
184400	0.4675	-0.94
184500	0.4675	-0.94
184600	0.4675	-0.94
184700	0.4650	-0.94
184800	0.4650	-0.94
184900	0.4650	-0.94
185000	0.4650	-0.94
185100	0.4650	-0.94
185200	0.4650	-0.94
185300	0.4675	-0.94
185400	0.4675	-0.94
185500	0.4675	-0.94
185600	0.4675	-0.94
185700	0.4675	-0.94
185800	0.4675	-0.94
185900	0.4675	-0.94
186000	0.4675	-0.94
186100	0.4700	-0.94
186200	0.4700	-0.94
186300	0.4700	-0.94
186400	0.4700	-0.94
186500	0.4700	-0.94
186600	0.4700	-0.94
186700	0.4700	-0.94
186800	0.4700	-0.94
186900	0.4700	-0.94
187000	0.4700	-0.94
187100	0.4700	-0.94
187200	0.4725	-0.94
187300	0.4725	-0.94
187400	0.4725	-0.94
187500	0.4750	-0.94
187600	0.4750	-0.94
187700	0.4750	-0.94
187800	0.4775	-0.94
187900	0.4775	-0.94
188000	0.4775	-0.94
188100	0.4800	-0.94
188200	0.4800	-0.94
188300	0.4800	-0.94
188400	0.4825	-0.94
188500	0.4825	-0.94
188600	0.4825	-0.94
188700	0.4850	-0.94
188800	0.4850	-0.94
188900	0.4850	-0.94
189000	0.4875	-0.94
189100	0.4875	-0.94
189200	0.4875	-0.94
189300	0.4900	-0.94
189400	0.4900	-0.94
189500	0.4900	-0.94
189600	0.4900	-0.94
189700	0.4900	-0.94
189800	0.4900	-0.94
189900	0.4900	-0.94
190000	0.4900	-0.94
190100	0.4900	-0.94
190200	0.4900	-0.94
190300	0.4900	-0.94
190400	0.4900	-0.94
190500	0.4900	-0.94
190600	0.4900	-0.94
190700	0.4900	-0.94
190800	0.4900	-0.94
190900	0.4900	-0.94
191000	0.4875	-0.94
191100	0.4875	-0.94
191200	0.4875	-0.94
191300	0.4875	-0.94
191400	0.4875	-0.94
191500	0.4875	-0.94
191600	0.4875	-0.94
191700	0.4875	-0.94
191800	0.4875	-0.94
191900	0.4875	-0.94
192000	0.4875	-0.94
192100	0.4875	-0.94
192200	0.4875	-0.94
192300	0.4875	-0.94
192400	0.4875	-0.94
192500	0.4875	-0.94
192600	0.4900	-0.94
192700	0.4900	-0.94
192800	0.4900	-0.94
192900	0.4900	-0.94
193000	0.4900	-0.94
193100	0.4900	-0.94
193200	0.4900	-0.94
193300	0.4900	-0.94
193400	0.4900	-0.94
193500	0.4900	-0.94
193600	0.4900	-0.94
193700	0.4900	-0.94
193800	0.4900	-0.94
193900	0.4900	-0.94
194000	0.4925	-0.94
194100	0.4925	-0.94
194200	0.4925	-0.94
194300	0.4950	-0.94
194400	0.4950	-0.94
194500	0.4950	-0.94
194600	0.4950	-0.94
194700	0.4975	-0.94
194800	0.4975	-0.94
194900	0.4975	-0.94
195000	0.5000	-0.94
195100	0.5025	-0.94
195200	0.5025	-0.94
195300	0.5050	-0.94
195400	0.5075	-0.94
195500	0.5075	-0.94
195600	0.5100	-0.94
195700	0.5125	-0.94
195800	0.5125	-0.94
195900	0.5150	-0.94
196000	0.5175	-0.94
196100	0.5200	-0.94
196200	0.5225	-0.94
196300	0.5225	-0.93
196400	0.5225	-0.93
196500	0.5225	-0.94
196600	0.5225	-0.94
196700	0.5200	-0.94
196800	0.5200	-0.94
196900	0.5200	-0.94
197000	0.5200	-0.94
197100	0.5200	-0.94
197200	0.5175	-0.94
197300	0.5150	-0.94
197400	0.5125	-0.94
197500	0.5100	-0.94
197600	0.5075	-0.94
197700	0.5050	-0.94
197800	0.5025	-0.94
197900	0.5000	-0.94
198000	0.4975	-0.94
198100	0.4975	-0.94
198200	0.4950	-0.94
198300	0.4925	-0.94
198400	0.4925	-0.94
198500	0.4900	-0.94
198600	0.4900	-0.94
198700	0.4875	-0.94
198800	0.4875	-0.94
198900	0.4850	-0.94
199000	0.4850	-0.94
199100	0.4850	-0.94
199200	0.4850	-0.94
199300	0.4825	-0.94
199400	0.4825	-0.94
199500	0.4825	-0.94
199600	0.4825	-0.94
199700	0.4825	-0.94
199800	0.4825	-0.94
[truncated: 8,780 more rows]
