# Supplementary material for: The genetic basis of aneuploidy tolerance in wild yeast
Source: eLife. 2020 Jan 7;9:e52063. doi: 10.7554/eLife.52063 (PMC6970514; doi:10.7554/eLife.52063)
Supplement: Figure 1—source data 1. [file elife-52063-fig1-data1.zip › DvF/DvF_n46_ch12]

Bin start (bp)	MLE allele freq.	LOD score
0	0.4700	-0.92
100	0.4700	-0.92
200	0.4700	-0.92
300	0.4700	-0.92
400	0.4700	-0.92
500	0.4700	-0.92
600	0.4700	-0.92
700	0.4700	-0.92
800	0.4700	-0.92
900	0.4700	-0.92
1000	0.4700	-0.92
1100	0.4700	-0.92
1200	0.4700	-0.92
1300	0.4700	-0.92
1400	0.4700	-0.92
1500	0.4700	-0.92
1600	0.4700	-0.92
1700	0.4700	-0.92
1800	0.4700	-0.92
1900	0.4700	-0.92
2000	0.4700	-0.92
2100	0.4700	-0.92
2200	0.4700	-0.92
2300	0.4700	-0.92
2400	0.4700	-0.92
2500	0.4700	-0.92
2600	0.4700	-0.92
2700	0.4700	-0.92
2800	0.4700	-0.92
2900	0.4700	-0.92
3000	0.4700	-0.92
3100	0.4700	-0.92
3200	0.4700	-0.92
3300	0.4700	-0.92
3400	0.4700	-0.92
3500	0.4700	-0.92
3600	0.4700	-0.92
3700	0.4700	-0.92
3800	0.4700	-0.92
3900	0.4700	-0.92
4000	0.4700	-0.92
4100	0.4700	-0.92
4200	0.4700	-0.92
4300	0.4700	-0.92
4400	0.4700	-0.92
4500	0.4700	-0.92
4600	0.4700	-0.92
4700	0.4700	-0.92
4800	0.4700	-0.92
4900	0.4700	-0.92
5000	0.4700	-0.92
5100	0.4700	-0.92
5200	0.4700	-0.92
5300	0.4700	-0.92
5400	0.4700	-0.92
5500	0.4700	-0.92
5600	0.4700	-0.92
5700	0.4700	-0.92
5800	0.4700	-0.92
5900	0.4700	-0.92
6000	0.4700	-0.92
6100	0.4700	-0.92
6200	0.4700	-0.92
6300	0.4700	-0.92
6400	0.4700	-0.92
6500	0.4700	-0.92
6600	0.4700	-0.92
6700	0.4700	-0.92
6800	0.4700	-0.92
6900	0.4700	-0.92
7000	0.4700	-0.92
7100	0.4700	-0.92
7200	0.4700	-0.92
7300	0.4700	-0.92
7400	0.4700	-0.92
7500	0.4700	-0.92
7600	0.4700	-0.92
7700	0.4700	-0.92
7800	0.4700	-0.92
7900	0.4700	-0.92
8000	0.4700	-0.92
8100	0.4700	-0.92
8200	0.4700	-0.92
8300	0.4700	-0.92
8400	0.4700	-0.92
8500	0.4700	-0.92
8600	0.4700	-0.92
8700	0.4700	-0.92
8800	0.4700	-0.92
8900	0.4700	-0.92
9000	0.4700	-0.92
9100	0.4700	-0.92
9200	0.4700	-0.92
9300	0.4700	-0.92
9400	0.4725	-0.92
9500	0.4725	-0.92
9600	0.4725	-0.92
9700	0.4725	-0.92
9800	0.4725	-0.92
9900	0.4725	-0.92
10000	0.4725	-0.92
10100	0.4725	-0.92
10200	0.4725	-0.92
10300	0.4725	-0.92
10400	0.4725	-0.92
10500	0.4725	-0.92
10600	0.4725	-0.92
10700	0.4725	-0.92
10800	0.4725	-0.92
10900	0.4725	-0.92
11000	0.4725	-0.92
11100	0.4725	-0.92
11200	0.4725	-0.92
11300	0.4750	-0.92
11400	0.4775	-0.92
11500	0.4775	-0.92
11600	0.4800	-0.92
11700	0.4825	-0.91
11800	0.4850	-0.91
11900	0.4875	-0.91
12000	0.4900	-0.91
12100	0.4925	-0.91
12200	0.4950	-0.91
12300	0.4975	-0.91
12400	0.5000	-0.91
12500	0.5025	-0.91
12600	0.5050	-0.91
12700	0.5075	-0.90
12800	0.5100	-0.90
12900	0.5100	-0.90
13000	0.5125	-0.90
13100	0.5150	-0.90
13200	0.5175	-0.90
13300	0.5200	-0.90
13400	0.5225	-0.90
13500	0.5250	-0.89
13600	0.5275	-0.89
13700	0.5300	-0.89
13800	0.5325	-0.89
13900	0.5350	-0.89
14000	0.5350	-0.89
14100	0.5375	-0.89
14200	0.5400	-0.88
14300	0.5425	-0.88
14400	0.5450	-0.88
14500	0.5450	-0.88
14600	0.5475	-0.88
14700	0.5500	-0.87
14800	0.5500	-0.87
14900	0.5525	-0.87
15000	0.5525	-0.87
15100	0.5525	-0.87
15200	0.5550	-0.87
15300	0.5550	-0.87
15400	0.5575	-0.87
15500	0.5575	-0.87
15600	0.5600	-0.87
15700	0.5600	-0.87
15800	0.5625	-0.87
15900	0.5650	-0.87
16000	0.5650	-0.87
16100	0.5675	-0.86
16200	0.5700	-0.86
16300	0.5700	-0.86
16400	0.5725	-0.86
16500	0.5750	-0.86
16600	0.5750	-0.86
16700	0.5750	-0.86
16800	0.5750	-0.86
16900	0.5750	-0.86
17000	0.5750	-0.86
17100	0.5750	-0.86
17200	0.5750	-0.86
17300	0.5750	-0.86
17400	0.5750	-0.86
17500	0.5750	-0.87
17600	0.5750	-0.87
17700	0.5750	-0.87
17800	0.5750	-0.87
17900	0.5725	-0.87
18000	0.5725	-0.87
18100	0.5725	-0.87
18200	0.5725	-0.87
18300	0.5725	-0.88
18400	0.5700	-0.88
18500	0.5700	-0.88
18600	0.5700	-0.88
18700	0.5700	-0.88
18800	0.5700	-0.87
18900	0.5700	-0.87
19000	0.5700	-0.87
19100	0.5700	-0.87
19200	0.5700	-0.87
19300	0.5700	-0.87
19400	0.5700	-0.87
19500	0.5700	-0.87
19600	0.5700	-0.88
19700	0.5700	-0.88
19800	0.5700	-0.88
19900	0.5700	-0.88
20000	0.5700	-0.88
20100	0.5700	-0.88
20200	0.5700	-0.89
20300	0.5700	-0.89
20400	0.5700	-0.89
20500	0.5700	-0.89
20600	0.5700	-0.89
20700	0.5700	-0.89
20800	0.5700	-0.89
20900	0.5700	-0.90
21000	0.5700	-0.90
21100	0.5700	-0.90
21200	0.5700	-0.90
21300	0.5700	-0.90
21400	0.5700	-0.90
21500	0.5700	-0.91
21600	0.5725	-0.91
21700	0.5725	-0.91
21800	0.5725	-0.91
21900	0.5725	-0.91
22000	0.5725	-0.91
22100	0.5700	-0.92
22200	0.5700	-0.92
22300	0.5675	-0.92
22400	0.5675	-0.93
22500	0.5650	-0.93
22600	0.5625	-0.93
22700	0.5625	-0.93
22800	0.5600	-0.94
22900	0.5575	-0.94
23000	0.5575	-0.94
23100	0.5550	-0.94
23200	0.5550	-0.94
23300	0.5525	-0.94
23400	0.5500	-0.94
23500	0.5500	-0.94
23600	0.5475	-0.94
23700	0.5450	-0.94
23800	0.5450	-0.93
23900	0.5425	-0.93
24000	0.5425	-0.93
24100	0.5400	-0.92
24200	0.5375	-0.92
24300	0.5375	-0.92
24400	0.5350	-0.91
24500	0.5350	-0.91
24600	0.5325	-0.90
24700	0.5300	-0.90
24800	0.5300	-0.89
24900	0.5275	-0.89
25000	0.5275	-0.88
25100	0.5275	-0.88
25200	0.5250	-0.87
25300	0.5250	-0.87
25400	0.5225	-0.86
25500	0.5225	-0.86
25600	0.5225	-0.86
25700	0.5225	-0.85
25800	0.5225	-0.85
25900	0.5225	-0.84
26000	0.5225	-0.84
26100	0.5225	-0.84
26200	0.5225	-0.83
26300	0.5225	-0.83
26400	0.5225	-0.83
26500	0.5225	-0.83
26600	0.5225	-0.83
26700	0.5225	-0.82
26800	0.5225	-0.82
26900	0.5225	-0.82
27000	0.5225	-0.82
27100	0.5225	-0.82
27200	0.5250	-0.82
27300	0.5250	-0.81
27400	0.5250	-0.81
27500	0.5250	-0.81
27600	0.5250	-0.81
27700	0.5250	-0.81
27800	0.5250	-0.81
27900	0.5250	-0.80
28000	0.5250	-0.80
28100	0.5250	-0.80
28200	0.5250	-0.79
28300	0.5250	-0.79
28400	0.5250	-0.79
28500	0.5250	-0.79
28600	0.5250	-0.78
28700	0.5250	-0.78
28800	0.5250	-0.78
28900	0.5250	-0.78
29000	0.5250	-0.77
29100	0.5275	-0.77
29200	0.5275	-0.77
29300	0.5275	-0.77
29400	0.5275	-0.77
29500	0.5275	-0.77
29600	0.5275	-0.77
29700	0.5275	-0.77
29800	0.5275	-0.77
29900	0.5300	-0.77
30000	0.5300	-0.78
30100	0.5300	-0.78
30200	0.5300	-0.78
30300	0.5300	-0.79
30400	0.5325	-0.79
30500	0.5325	-0.80
30600	0.5325	-0.80
30700	0.5350	-0.81
30800	0.5350	-0.81
30900	0.5375	-0.82
31000	0.5375	-0.82
31100	0.5400	-0.83
31200	0.5400	-0.83
31300	0.5425	-0.83
31400	0.5425	-0.84
31500	0.5450	-0.84
31600	0.5475	-0.84
31700	0.5475	-0.85
31800	0.5500	-0.85
31900	0.5500	-0.85
32000	0.5500	-0.86
32100	0.5500	-0.86
32200	0.5500	-0.86
32300	0.5500	-0.86
32400	0.5500	-0.87
32500	0.5500	-0.87
32600	0.5500	-0.87
32700	0.5500	-0.87
32800	0.5475	-0.87
32900	0.5475	-0.87
33000	0.5475	-0.87
33100	0.5475	-0.87
33200	0.5475	-0.87
33300	0.5475	-0.87
33400	0.5475	-0.87
33500	0.5475	-0.88
33600	0.5475	-0.88
33700	0.5475	-0.88
33800	0.5475	-0.88
33900	0.5475	-0.88
34000	0.5475	-0.88
34100	0.5475	-0.88
34200	0.5475	-0.89
34300	0.5475	-0.89
34400	0.5475	-0.89
34500	0.5475	-0.89
34600	0.5475	-0.89
34700	0.5475	-0.89
34800	0.5475	-0.89
34900	0.5500	-0.89
35000	0.5500	-0.89
35100	0.5500	-0.89
35200	0.5500	-0.89
35300	0.5500	-0.89
35400	0.5475	-0.89
35500	0.5475	-0.89
35600	0.5475	-0.88
35700	0.5450	-0.88
35800	0.5425	-0.88
35900	0.5425	-0.88
36000	0.5425	-0.88
36100	0.5400	-0.88
36200	0.5400	-0.88
36300	0.5400	-0.88
36400	0.5375	-0.88
36500	0.5375	-0.88
36600	0.5375	-0.88
36700	0.5375	-0.88
36800	0.5350	-0.88
36900	0.5350	-0.88
37000	0.5350	-0.88
37100	0.5350	-0.88
37200	0.5350	-0.88
37300	0.5325	-0.88
37400	0.5325	-0.89
37500	0.5325	-0.89
37600	0.5325	-0.89
37700	0.5325	-0.89
37800	0.5325	-0.89
37900	0.5325	-0.89
38000	0.5325	-0.89
38100	0.5325	-0.89
38200	0.5300	-0.89
38300	0.5300	-0.89
38400	0.5300	-0.89
38500	0.5300	-0.89
38600	0.5300	-0.89
38700	0.5300	-0.89
38800	0.5300	-0.89
38900	0.5300	-0.89
39000	0.5300	-0.89
39100	0.5275	-0.89
39200	0.5275	-0.89
39300	0.5275	-0.89
39400	0.5275	-0.89
39500	0.5275	-0.89
39600	0.5275	-0.89
39700	0.5275	-0.89
39800	0.5275	-0.89
39900	0.5275	-0.89
40000	0.5275	-0.89
40100	0.5250	-0.89
40200	0.5250	-0.89
40300	0.5275	-0.89
40400	0.5275	-0.89
40500	0.5275	-0.89
40600	0.5275	-0.89
40700	0.5275	-0.89
40800	0.5275	-0.89
40900	0.5275	-0.89
41000	0.5250	-0.89
41100	0.5250	-0.89
41200	0.5250	-0.89
41300	0.5250	-0.89
41400	0.5250	-0.89
41500	0.5250	-0.88
41600	0.5250	-0.88
41700	0.5225	-0.88
41800	0.5225	-0.88
41900	0.5225	-0.88
42000	0.5225	-0.88
42100	0.5225	-0.87
42200	0.5225	-0.87
42300	0.5225	-0.87
42400	0.5225	-0.87
42500	0.5225	-0.87
42600	0.5225	-0.87
42700	0.5225	-0.87
42800	0.5225	-0.87
42900	0.5225	-0.87
43000	0.5225	-0.87
43100	0.5225	-0.87
43200	0.5225	-0.87
43300	0.5250	-0.87
43400	0.5250	-0.86
43500	0.5250	-0.86
43600	0.5250	-0.86
43700	0.5250	-0.86
43800	0.5250	-0.86
43900	0.5250	-0.86
44000	0.5250	-0.86
44100	0.5250	-0.86
44200	0.5275	-0.86
44300	0.5275	-0.86
44400	0.5275	-0.86
44500	0.5275	-0.86
44600	0.5275	-0.86
44700	0.5275	-0.85
44800	0.5300	-0.85
44900	0.5300	-0.85
45000	0.5300	-0.85
45100	0.5325	-0.85
45200	0.5325	-0.84
45300	0.5350	-0.84
45400	0.5350	-0.84
45500	0.5375	-0.84
45600	0.5375	-0.84
45700	0.5400	-0.84
45800	0.5400	-0.84
45900	0.5425	-0.83
46000	0.5425	-0.83
46100	0.5450	-0.83
46200	0.5450	-0.83
46300	0.5475	-0.83
46400	0.5500	-0.83
46500	0.5500	-0.83
46600	0.5525	-0.83
46700	0.5550	-0.82
46800	0.5575	-0.82
46900	0.5600	-0.82
47000	0.5625	-0.82
47100	0.5625	-0.82
47200	0.5675	-0.82
47300	0.5700	-0.81
47400	0.5725	-0.81
47500	0.5750	-0.81
47600	0.5725	-0.81
47700	0.5700	-0.81
47800	0.5675	-0.81
47900	0.5675	-0.81
48000	0.5650	-0.81
48100	0.5625	-0.81
48200	0.5600	-0.81
48300	0.5575	-0.80
48400	0.5575	-0.80
48500	0.5550	-0.80
48600	0.5525	-0.80
48700	0.5500	-0.80
48800	0.5475	-0.80
48900	0.5475	-0.80
49000	0.5450	-0.80
49100	0.5425	-0.80
49200	0.5400	-0.80
49300	0.5400	-0.80
49400	0.5375	-0.80
49500	0.5375	-0.80
49600	0.5350	-0.80
49700	0.5350	-0.80
49800	0.5350	-0.80
49900	0.5325	-0.80
50000	0.5325	-0.80
50100	0.5325	-0.80
50200	0.5325	-0.80
50300	0.5300	-0.80
50400	0.5300	-0.80
50500	0.5300	-0.80
50600	0.5300	-0.80
50700	0.5275	-0.80
50800	0.5275	-0.79
50900	0.5275	-0.79
51000	0.5275	-0.79
51100	0.5275	-0.79
51200	0.5275	-0.79
51300	0.5275	-0.78
51400	0.5275	-0.78
51500	0.5275	-0.78
51600	0.5275	-0.78
51700	0.5275	-0.77
51800	0.5275	-0.77
51900	0.5275	-0.76
52000	0.5300	-0.76
52100	0.5300	-0.76
52200	0.5300	-0.75
52300	0.5300	-0.75
52400	0.5300	-0.74
52500	0.5325	-0.73
52600	0.5325	-0.73
52700	0.5325	-0.73
52800	0.5325	-0.74
52900	0.5300	-0.74
53000	0.5300	-0.75
53100	0.5300	-0.75
53200	0.5300	-0.76
53300	0.5275	-0.76
53400	0.5275	-0.76
53500	0.5275	-0.77
53600	0.5250	-0.77
53700	0.5250	-0.77
53800	0.5250	-0.78
53900	0.5225	-0.78
54000	0.5225	-0.78
54100	0.5225	-0.78
54200	0.5225	-0.79
54300	0.5200	-0.79
54400	0.5200	-0.79
54500	0.5175	-0.79
54600	0.5175	-0.79
54700	0.5150	-0.79
54800	0.5150	-0.79
54900	0.5125	-0.79
55000	0.5125	-0.79
55100	0.5125	-0.79
55200	0.5100	-0.79
55300	0.5100	-0.79
55400	0.5100	-0.79
55500	0.5075	-0.79
55600	0.5075	-0.79
55700	0.5075	-0.79
55800	0.5050	-0.79
55900	0.5050	-0.79
56000	0.5050	-0.79
56100	0.5050	-0.79
56200	0.5025	-0.79
56300	0.5025	-0.79
56400	0.5025	-0.79
56500	0.5000	-0.79
56600	0.5000	-0.79
56700	0.5000	-0.79
56800	0.4975	-0.79
56900	0.4975	-0.79
57000	0.4975	-0.79
57100	0.4950	-0.79
57200	0.4950	-0.78
57300	0.4925	-0.78
57400	0.4925	-0.78
57500	0.4925	-0.78
57600	0.4900	-0.78
57700	0.4900	-0.78
57800	0.4900	-0.78
57900	0.4875	-0.78
58000	0.4875	-0.77
58100	0.4875	-0.77
58200	0.4850	-0.77
58300	0.4850	-0.77
58400	0.4850	-0.77
58500	0.4825	-0.77
58600	0.4825	-0.76
58700	0.4825	-0.76
58800	0.4825	-0.76
58900	0.4800	-0.76
59000	0.4800	-0.75
59100	0.4800	-0.75
59200	0.4775	-0.75
59300	0.4775	-0.75
59400	0.4775	-0.75
59500	0.4775	-0.75
59600	0.4775	-0.74
59700	0.4775	-0.74
59800	0.4775	-0.74
59900	0.4775	-0.74
60000	0.4775	-0.74
60100	0.4775	-0.74
60200	0.4750	-0.74
60300	0.4750	-0.74
60400	0.4750	-0.74
60500	0.4750	-0.74
60600	0.4750	-0.74
60700	0.4750	-0.74
60800	0.4750	-0.74
60900	0.4750	-0.74
61000	0.4750	-0.74
61100	0.4750	-0.74
61200	0.4750	-0.74
61300	0.4725	-0.74
61400	0.4725	-0.74
61500	0.4725	-0.74
61600	0.4725	-0.74
61700	0.4725	-0.74
61800	0.4725	-0.74
61900	0.4725	-0.74
62000	0.4725	-0.74
62100	0.4725	-0.74
62200	0.4725	-0.74
62300	0.4725	-0.75
62400	0.4725	-0.75
62500	0.4725	-0.75
62600	0.4725	-0.75
62700	0.4725	-0.75
62800	0.4725	-0.75
62900	0.4725	-0.75
63000	0.4725	-0.75
63100	0.4725	-0.76
63200	0.4725	-0.76
63300	0.4725	-0.76
63400	0.4750	-0.76
63500	0.4750	-0.76
63600	0.4750	-0.76
63700	0.4750	-0.76
63800	0.4750	-0.76
63900	0.4750	-0.77
64000	0.4750	-0.76
64100	0.4750	-0.76
64200	0.4750	-0.76
64300	0.4750	-0.76
64400	0.4750	-0.76
64500	0.4750	-0.76
64600	0.4750	-0.76
64700	0.4750	-0.76
64800	0.4750	-0.76
64900	0.4750	-0.76
65000	0.4750	-0.75
65100	0.4750	-0.75
65200	0.4750	-0.75
65300	0.4750	-0.75
65400	0.4750	-0.75
65500	0.4750	-0.75
65600	0.4750	-0.75
65700	0.4750	-0.75
65800	0.4750	-0.75
65900	0.4750	-0.75
66000	0.4750	-0.75
66100	0.4725	-0.75
66200	0.4725	-0.74
66300	0.4725	-0.74
66400	0.4725	-0.74
66500	0.4725	-0.74
66600	0.4725	-0.74
66700	0.4725	-0.74
66800	0.4725	-0.74
66900	0.4725	-0.74
67000	0.4725	-0.74
67100	0.4725	-0.74
67200	0.4725	-0.74
67300	0.4725	-0.74
67400	0.4725	-0.74
67500	0.4725	-0.74
67600	0.4725	-0.74
67700	0.4725	-0.74
67800	0.4725	-0.74
67900	0.4725	-0.74
68000	0.4725	-0.74
68100	0.4725	-0.74
68200	0.4725	-0.74
68300	0.4725	-0.74
68400	0.4725	-0.74
68500	0.4725	-0.74
68600	0.4725	-0.74
68700	0.4725	-0.74
68800	0.4725	-0.75
68900	0.4725	-0.75
69000	0.4725	-0.75
69100	0.4725	-0.75
69200	0.4750	-0.75
69300	0.4750	-0.75
69400	0.4750	-0.76
69500	0.4750	-0.76
69600	0.4750	-0.76
69700	0.4750	-0.76
69800	0.4750	-0.76
69900	0.4750	-0.77
70000	0.4750	-0.77
70100	0.4750	-0.77
70200	0.4750	-0.77
70300	0.4750	-0.77
70400	0.4750	-0.77
70500	0.4750	-0.77
70600	0.4750	-0.77
70700	0.4750	-0.77
70800	0.4750	-0.77
70900	0.4750	-0.77
71000	0.4750	-0.77
71100	0.4750	-0.77
71200	0.4750	-0.77
71300	0.4750	-0.77
71400	0.4750	-0.77
71500	0.4750	-0.77
71600	0.4750	-0.77
71700	0.4750	-0.77
71800	0.4750	-0.77
71900	0.4750	-0.77
72000	0.4725	-0.77
72100	0.4725	-0.76
72200	0.4725	-0.76
72300	0.4725	-0.76
72400	0.4725	-0.76
72500	0.4725	-0.76
72600	0.4725	-0.76
72700	0.4725	-0.76
72800	0.4725	-0.76
72900	0.4725	-0.76
73000	0.4725	-0.76
73100	0.4725	-0.76
73200	0.4725	-0.76
73300	0.4725	-0.76
73400	0.4725	-0.76
73500	0.4750	-0.77
73600	0.4750	-0.77
73700	0.4750	-0.77
73800	0.4750	-0.77
73900	0.4750	-0.77
74000	0.4750	-0.77
74100	0.4750	-0.77
74200	0.4775	-0.77
74300	0.4775	-0.77
74400	0.4775	-0.77
74500	0.4775	-0.77
74600	0.4775	-0.76
74700	0.4775	-0.76
74800	0.4775	-0.76
74900	0.4775	-0.76
75000	0.4775	-0.76
75100	0.4800	-0.77
75200	0.4800	-0.77
75300	0.4800	-0.77
75400	0.4800	-0.77
75500	0.4825	-0.77
75600	0.4825	-0.77
75700	0.4825	-0.77
75800	0.4825	-0.78
75900	0.4850	-0.78
76000	0.4850	-0.78
76100	0.4850	-0.78
76200	0.4850	-0.79
76300	0.4875	-0.79
76400	0.4875	-0.79
76500	0.4875	-0.79
76600	0.4900	-0.80
76700	0.4900	-0.80
76800	0.4900	-0.80
76900	0.4925	-0.80
77000	0.4925	-0.81
77100	0.4925	-0.81
77200	0.4950	-0.81
77300	0.4950	-0.81
77400	0.4950	-0.81
77500	0.4975	-0.82
77600	0.4975	-0.82
77700	0.5000	-0.82
77800	0.5000	-0.82
77900	0.5000	-0.83
78000	0.5000	-0.83
78100	0.5025	-0.83
78200	0.5025	-0.83
78300	0.5025	-0.83
78400	0.5050	-0.84
78500	0.5050	-0.84
78600	0.5050	-0.84
78700	0.5075	-0.84
78800	0.5075	-0.85
78900	0.5075	-0.85
79000	0.5100	-0.85
79100	0.5100	-0.85
79200	0.5125	-0.85
79300	0.5125	-0.86
79400	0.5125	-0.86
79500	0.5150	-0.86
79600	0.5150	-0.86
79700	0.5150	-0.87
79800	0.5175	-0.87
79900	0.5175	-0.87
80000	0.5200	-0.87
80100	0.5200	-0.87
80200	0.5225	-0.88
80300	0.5250	-0.88
80400	0.5250	-0.88
80500	0.5275	-0.89
80600	0.5275	-0.89
80700	0.5300	-0.89
80800	0.5300	-0.89
80900	0.5300	-0.89
81000	0.5300	-0.89
81100	0.5300	-0.89
81200	0.5275	-0.89
81300	0.5275	-0.89
81400	0.5275	-0.88
81500	0.5250	-0.88
81600	0.5250	-0.88
81700	0.5250	-0.88
81800	0.5225	-0.88
81900	0.5225	-0.87
82000	0.5225	-0.87
82100	0.5225	-0.87
82200	0.5200	-0.87
82300	0.5200	-0.87
82400	0.5200	-0.87
82500	0.5200	-0.87
82600	0.5200	-0.87
82700	0.5200	-0.86
82800	0.5200	-0.87
82900	0.5200	-0.87
83000	0.5175	-0.87
83100	0.5175	-0.87
83200	0.5175	-0.87
83300	0.5175	-0.87
83400	0.5175	-0.87
83500	0.5200	-0.87
83600	0.5200	-0.87
83700	0.5200	-0.87
83800	0.5200	-0.87
83900	0.5200	-0.86
84000	0.5200	-0.86
84100	0.5200	-0.86
84200	0.5200	-0.86
84300	0.5200	-0.86
84400	0.5200	-0.86
84500	0.5175	-0.86
84600	0.5175	-0.86
84700	0.5175	-0.86
84800	0.5175	-0.86
84900	0.5175	-0.86
85000	0.5175	-0.86
85100	0.5175	-0.86
85200	0.5175	-0.86
85300	0.5175	-0.86
85400	0.5175	-0.86
85500	0.5175	-0.86
85600	0.5150	-0.86
85700	0.5150	-0.85
85800	0.5125	-0.85
85900	0.5125	-0.85
86000	0.5125	-0.84
86100	0.5100	-0.84
86200	0.5100	-0.84
86300	0.5100	-0.84
86400	0.5075	-0.83
86500	0.5075	-0.83
86600	0.5075	-0.83
86700	0.5050	-0.82
86800	0.5050	-0.82
86900	0.5050	-0.81
87000	0.5050	-0.81
87100	0.5050	-0.81
87200	0.5050	-0.81
87300	0.5025	-0.80
87400	0.5025	-0.80
87500	0.5025	-0.80
87600	0.5025	-0.80
87700	0.5025	-0.79
87800	0.5025	-0.79
87900	0.5025	-0.79
88000	0.5025	-0.79
88100	0.5025	-0.79
88200	0.5025	-0.79
88300	0.5000	-0.79
88400	0.5000	-0.78
88500	0.5000	-0.78
88600	0.5000	-0.78
88700	0.5000	-0.78
88800	0.5000	-0.78
88900	0.5000	-0.78
89000	0.5000	-0.78
89100	0.4975	-0.78
89200	0.4975	-0.78
89300	0.4975	-0.78
89400	0.4975	-0.78
89500	0.4975	-0.78
89600	0.4975	-0.78
89700	0.4975	-0.78
89800	0.4950	-0.77
89900	0.4950	-0.77
90000	0.4950	-0.77
90100	0.4950	-0.77
90200	0.4950	-0.77
90300	0.4950	-0.77
90400	0.4925	-0.77
90500	0.4925	-0.77
90600	0.4925	-0.76
90700	0.4925	-0.76
90800	0.4925	-0.76
90900	0.4925	-0.76
91000	0.4925	-0.76
91100	0.4925	-0.76
91200	0.4925	-0.76
91300	0.4925	-0.76
91400	0.4925	-0.76
91500	0.4925	-0.76
91600	0.4925	-0.76
91700	0.4925	-0.76
91800	0.4925	-0.76
91900	0.4925	-0.76
92000	0.4925	-0.76
92100	0.4900	-0.76
92200	0.4900	-0.76
92300	0.4900	-0.75
92400	0.4900	-0.75
92500	0.4900	-0.75
92600	0.4900	-0.75
92700	0.4900	-0.76
92800	0.4900	-0.76
92900	0.4900	-0.76
93000	0.4900	-0.76
93100	0.4900	-0.77
93200	0.4900	-0.77
93300	0.4900	-0.78
93400	0.4925	-0.79
93500	0.4925	-0.79
93600	0.4925	-0.80
93700	0.4950	-0.81
93800	0.4950	-0.81
93900	0.4950	-0.82
94000	0.4975	-0.83
94100	0.4975	-0.83
94200	0.4975	-0.84
94300	0.5000	-0.84
94400	0.5000	-0.85
94500	0.5025	-0.85
94600	0.5025	-0.86
94700	0.5050	-0.86
94800	0.5050	-0.86
94900	0.5050	-0.87
95000	0.5075	-0.87
95100	0.5075	-0.88
95200	0.5100	-0.88
95300	0.5100	-0.88
95400	0.5100	-0.89
95500	0.5125	-0.89
95600	0.5125	-0.89
95700	0.5150	-0.89
95800	0.5150	-0.89
95900	0.5150	-0.90
96000	0.5175	-0.90
96100	0.5175	-0.90
96200	0.5200	-0.90
96300	0.5200	-0.90
96400	0.5200	-0.91
96500	0.5225	-0.91
96600	0.5225	-0.91
96700	0.5225	-0.91
96800	0.5250	-0.91
96900	0.5250	-0.91
97000	0.5250	-0.91
97100	0.5275	-0.92
97200	0.5275	-0.92
97300	0.5275	-0.92
97400	0.5300	-0.92
97500	0.5300	-0.92
97600	0.5300	-0.92
97700	0.5325	-0.92
97800	0.5325	-0.92
97900	0.5350	-0.92
98000	0.5350	-0.93
98100	0.5375	-0.93
98200	0.5375	-0.93
98300	0.5375	-0.93
98400	0.5400	-0.93
98500	0.5400	-0.93
98600	0.5400	-0.93
98700	0.5400	-0.93
98800	0.5400	-0.93
98900	0.5425	-0.93
99000	0.5425	-0.93
99100	0.5425	-0.93
99200	0.5450	-0.93
99300	0.5450	-0.93
99400	0.5475	-0.93
99500	0.5475	-0.93
99600	0.5475	-0.93
99700	0.5500	-0.93
99800	0.5500	-0.93
99900	0.5500	-0.93
100000	0.5525	-0.93
100100	0.5525	-0.93
100200	0.5525	-0.93
100300	0.5525	-0.93
100400	0.5550	-0.93
100500	0.5550	-0.93
100600	0.5550	-0.93
100700	0.5550	-0.93
100800	0.5550	-0.93
100900	0.5575	-0.93
101000	0.5575	-0.93
101100	0.5575	-0.93
101200	0.5575	-0.93
101300	0.5600	-0.93
101400	0.5600	-0.93
101500	0.5600	-0.93
101600	0.5625	-0.93
101700	0.5625	-0.93
101800	0.5625	-0.93
101900	0.5650	-0.93
102000	0.5650	-0.93
102100	0.5650	-0.93
102200	0.5675	-0.93
102300	0.5675	-0.93
102400	0.5675	-0.93
102500	0.5700	-0.93
102600	0.5700	-0.93
102700	0.5700	-0.93
102800	0.5725	-0.93
102900	0.5725	-0.93
103000	0.5725	-0.93
103100	0.5750	-0.93
103200	0.5750	-0.93
103300	0.5775	-0.93
103400	0.5775	-0.93
103500	0.5800	-0.92
103600	0.5825	-0.92
103700	0.5800	-0.92
103800	0.5800	-0.93
103900	0.5775	-0.93
104000	0.5750	-0.93
104100	0.5750	-0.93
104200	0.5750	-0.93
104300	0.5750	-0.93
104400	0.5725	-0.93
104500	0.5725	-0.93
104600	0.5725	-0.93
104700	0.5725	-0.94
104800	0.5700	-0.94
104900	0.5700	-0.94
105000	0.5700	-0.94
105100	0.5700	-0.94
105200	0.5675	-0.94
105300	0.5675	-0.94
105400	0.5675	-0.94
105500	0.5675	-0.94
105600	0.5650	-0.94
105700	0.5650	-0.94
105800	0.5650	-0.94
105900	0.5650	-0.94
106000	0.5625	-0.94
106100	0.5625	-0.94
106200	0.5625	-0.94
106300	0.5625	-0.94
106400	0.5625	-0.94
106500	0.5600	-0.94
106600	0.5600	-0.94
106700	0.5600	-0.94
106800	0.5600	-0.94
106900	0.5600	-0.94
107000	0.5600	-0.94
107100	0.5600	-0.94
107200	0.5600	-0.94
107300	0.5600	-0.94
107400	0.5600	-0.94
107500	0.5600	-0.94
107600	0.5600	-0.94
107700	0.5600	-0.94
107800	0.5625	-0.93
107900	0.5625	-0.93
108000	0.5625	-0.93
108100	0.5625	-0.93
108200	0.5625	-0.93
108300	0.5650	-0.93
108400	0.5650	-0.93
108500	0.5650	-0.93
108600	0.5650	-0.93
108700	0.5675	-0.93
108800	0.5675	-0.93
108900	0.5675	-0.92
109000	0.5700	-0.92
109100	0.5700	-0.92
109200	0.5700	-0.92
109300	0.5700	-0.92
109400	0.5700	-0.92
109500	0.5700	-0.92
109600	0.5700	-0.92
109700	0.5675	-0.92
109800	0.5675	-0.92
109900	0.5675	-0.91
110000	0.5675	-0.91
110100	0.5675	-0.91
110200	0.5675	-0.91
110300	0.5675	-0.91
110400	0.5675	-0.91
110500	0.5650	-0.91
110600	0.5650	-0.91
110700	0.5650	-0.91
110800	0.5650	-0.91
110900	0.5650	-0.91
111000	0.5650	-0.91
111100	0.5650	-0.91
111200	0.5625	-0.91
111300	0.5625	-0.91
111400	0.5625	-0.90
111500	0.5625	-0.90
111600	0.5625	-0.91
111700	0.5625	-0.91
111800	0.5625	-0.91
111900	0.5600	-0.91
112000	0.5600	-0.91
112100	0.5600	-0.91
112200	0.5600	-0.91
112300	0.5575	-0.91
112400	0.5575	-0.91
112500	0.5575	-0.91
112600	0.5550	-0.91
112700	0.5550	-0.91
112800	0.5550	-0.92
112900	0.5550	-0.92
113000	0.5525	-0.92
113100	0.5525	-0.92
113200	0.5525	-0.92
113300	0.5500	-0.92
113400	0.5500	-0.92
113500	0.5500	-0.92
113600	0.5475	-0.92
113700	0.5475	-0.92
113800	0.5475	-0.92
113900	0.5475	-0.92
114000	0.5450	-0.92
114100	0.5450	-0.92
114200	0.5450	-0.93
114300	0.5450	-0.93
114400	0.5425	-0.93
114500	0.5425	-0.93
114600	0.5425	-0.93
114700	0.5400	-0.93
114800	0.5400	-0.93
114900	0.5400	-0.93
115000	0.5400	-0.93
115100	0.5375	-0.93
115200	0.5375	-0.93
115300	0.5375	-0.93
115400	0.5350	-0.93
115500	0.5350	-0.93
115600	0.5350	-0.93
115700	0.5325	-0.93
115800	0.5325	-0.93
115900	0.5325	-0.93
116000	0.5300	-0.93
116100	0.5300	-0.93
116200	0.5300	-0.93
116300	0.5275	-0.93
116400	0.5275	-0.94
116500	0.5275	-0.94
116600	0.5275	-0.94
116700	0.5275	-0.94
116800	0.5250	-0.94
116900	0.5250	-0.94
117000	0.5250	-0.94
117100	0.5250	-0.94
117200	0.5250	-0.94
117300	0.5250	-0.94
117400	0.5225	-0.94
117500	0.5225	-0.94
117600	0.5225	-0.94
117700	0.5225	-0.94
117800	0.5225	-0.94
117900	0.5225	-0.94
118000	0.5225	-0.94
118100	0.5225	-0.94
118200	0.5225	-0.94
118300	0.5225	-0.94
118400	0.5200	-0.94
118500	0.5200	-0.94
118600	0.5200	-0.94
118700	0.5200	-0.94
118800	0.5200	-0.94
118900	0.5200	-0.94
119000	0.5200	-0.94
119100	0.5200	-0.94
119200	0.5200	-0.94
119300	0.5200	-0.94
119400	0.5200	-0.94
119500	0.5175	-0.94
119600	0.5175	-0.94
119700	0.5175	-0.94
119800	0.5175	-0.94
119900	0.5150	-0.94
120000	0.5150	-0.94
120100	0.5150	-0.94
120200	0.5150	-0.94
120300	0.5150	-0.94
120400	0.5125	-0.94
120500	0.5125	-0.94
120600	0.5125	-0.94
120700	0.5125	-0.94
120800	0.5100	-0.94
120900	0.5100	-0.94
121000	0.5100	-0.94
121100	0.5075	-0.94
121200	0.5075	-0.94
121300	0.5075	-0.94
121400	0.5075	-0.94
121500	0.5075	-0.94
121600	0.5075	-0.94
121700	0.5075	-0.94
121800	0.5050	-0.94
121900	0.5050	-0.94
122000	0.5050	-0.94
122100	0.5050	-0.94
122200	0.5050	-0.94
122300	0.5050	-0.94
122400	0.5050	-0.94
122500	0.5050	-0.94
122600	0.5050	-0.94
122700	0.5050	-0.94
122800	0.5050	-0.94
122900	0.5025	-0.94
123000	0.5025	-0.94
123100	0.5025	-0.94
123200	0.5025	-0.94
123300	0.5025	-0.94
123400	0.5025	-0.94
123500	0.5000	-0.94
123600	0.5000	-0.94
123700	0.5000	-0.94
123800	0.5000	-0.94
123900	0.5000	-0.94
124000	0.5000	-0.94
124100	0.5000	-0.94
124200	0.5000	-0.94
124300	0.5000	-0.94
124400	0.5000	-0.94
124500	0.5000	-0.94
124600	0.5000	-0.94
124700	0.5000	-0.93
124800	0.5000	-0.93
124900	0.5000	-0.93
125000	0.5000	-0.93
125100	0.5000	-0.93
125200	0.5000	-0.93
125300	0.5025	-0.93
125400	0.5025	-0.93
125500	0.5025	-0.93
125600	0.5025	-0.93
125700	0.5025	-0.93
125800	0.5050	-0.93
125900	0.5050	-0.93
126000	0.5050	-0.93
126100	0.5050	-0.93
126200	0.5050	-0.93
126300	0.5075	-0.93
126400	0.5075	-0.93
126500	0.5075	-0.93
126600	0.5100	-0.93
126700	0.5100	-0.93
126800	0.5100	-0.93
126900	0.5100	-0.93
127000	0.5100	-0.92
127100	0.5125	-0.92
127200	0.5125	-0.92
127300	0.5125	-0.92
127400	0.5100	-0.92
127500	0.5100	-0.92
127600	0.5125	-0.93
127700	0.5125	-0.93
127800	0.5125	-0.93
127900	0.5150	-0.93
128000	0.5150	-0.93
128100	0.5175	-0.93
128200	0.5175	-0.94
128300	0.5200	-0.94
128400	0.5200	-0.94
128500	0.5225	-0.94
128600	0.5225	-0.94
128700	0.5250	-0.94
128800	0.5250	-0.94
128900	0.5250	-0.94
129000	0.5275	-0.94
129100	0.5275	-0.94
129200	0.5300	-0.94
129300	0.5300	-0.93
129400	0.5325	-0.93
129500	0.5325	-0.93
129600	0.5350	-0.93
129700	0.5350	-0.93
129800	0.5350	-0.92
129900	0.5375	-0.92
130000	0.5375	-0.92
130100	0.5375	-0.92
130200	0.5375	-0.91
130300	0.5400	-0.91
130400	0.5400	-0.91
130500	0.5400	-0.91
130600	0.5425	-0.90
130700	0.5425	-0.90
130800	0.5425	-0.90
130900	0.5425	-0.90
131000	0.5425	-0.89
131100	0.5425	-0.89
131200	0.5425	-0.89
131300	0.5450	-0.89
131400	0.5450	-0.89
131500	0.5450	-0.89
131600	0.5450	-0.89
131700	0.5450	-0.89
131800	0.5450	-0.89
131900	0.5450	-0.89
132000	0.5450	-0.89
132100	0.5475	-0.89
132200	0.5475	-0.89
132300	0.5475	-0.88
132400	0.5475	-0.88
132500	0.5475	-0.88
132600	0.5475	-0.88
132700	0.5475	-0.88
132800	0.5475	-0.88
132900	0.5475	-0.88
133000	0.5450	-0.88
133100	0.5450	-0.88
133200	0.5450	-0.88
133300	0.5450	-0.88
133400	0.5450	-0.87
133500	0.5450	-0.87
133600	0.5450	-0.87
133700	0.5450	-0.87
133800	0.5425	-0.87
133900	0.5425	-0.87
134000	0.5425	-0.86
134100	0.5425	-0.86
134200	0.5425	-0.86
134300	0.5400	-0.86
134400	0.5425	-0.85
134500	0.5425	-0.85
134600	0.5425	-0.84
134700	0.5425	-0.84
134800	0.5425	-0.84
134900	0.5450	-0.83
135000	0.5450	-0.83
135100	0.5450	-0.83
135200	0.5450	-0.82
135300	0.5450	-0.82
135400	0.5450	-0.81
135500	0.5450	-0.81
135600	0.5450	-0.81
135700	0.5450	-0.80
135800	0.5450	-0.80
135900	0.5450	-0.80
136000	0.5450	-0.79
136100	0.5475	-0.79
136200	0.5475	-0.79
136300	0.5475	-0.78
136400	0.5475	-0.78
136500	0.5475	-0.78
136600	0.5475	-0.77
136700	0.5475	-0.77
136800	0.5475	-0.77
136900	0.5475	-0.77
137000	0.5450	-0.77
137100	0.5450	-0.77
137200	0.5450	-0.77
137300	0.5450	-0.77
137400	0.5450	-0.77
137500	0.5450	-0.77
137600	0.5450	-0.77
137700	0.5450	-0.77
137800	0.5450	-0.77
137900	0.5425	-0.77
138000	0.5425	-0.77
138100	0.5425	-0.77
138200	0.5425	-0.77
138300	0.5425	-0.77
138400	0.5425	-0.77
138500	0.5425	-0.77
138600	0.5425	-0.77
138700	0.5425	-0.76
138800	0.5425	-0.77
138900	0.5425	-0.77
139000	0.5400	-0.77
139100	0.5400	-0.77
139200	0.5400	-0.76
139300	0.5400	-0.76
139400	0.5400	-0.77
139500	0.5400	-0.77
139600	0.5400	-0.77
139700	0.5400	-0.77
139800	0.5400	-0.77
139900	0.5400	-0.77
140000	0.5375	-0.77
140100	0.5375	-0.77
140200	0.5375	-0.76
140300	0.5375	-0.76
140400	0.5375	-0.76
140500	0.5375	-0.76
140600	0.5350	-0.76
140700	0.5350	-0.77
140800	0.5350	-0.77
140900	0.5350	-0.77
141000	0.5325	-0.77
141100	0.5325	-0.77
141200	0.5325	-0.77
141300	0.5325	-0.77
141400	0.5325	-0.77
141500	0.5300	-0.77
141600	0.5300	-0.78
141700	0.5300	-0.78
141800	0.5300	-0.78
141900	0.5275	-0.78
142000	0.5275	-0.78
142100	0.5275	-0.79
142200	0.5275	-0.79
142300	0.5275	-0.79
142400	0.5275	-0.79
142500	0.5275	-0.79
142600	0.5275	-0.79
142700	0.5275	-0.79
142800	0.5250	-0.79
142900	0.5250	-0.79
143000	0.5275	-0.79
143100	0.5275	-0.79
143200	0.5275	-0.79
143300	0.5275	-0.79
143400	0.5275	-0.79
143500	0.5275	-0.79
143600	0.5275	-0.79
143700	0.5275	-0.79
143800	0.5275	-0.79
143900	0.5275	-0.79
144000	0.5275	-0.79
144100	0.5275	-0.79
144200	0.5275	-0.79
144300	0.5275	-0.79
144400	0.5275	-0.79
144500	0.5275	-0.80
144600	0.5275	-0.80
144700	0.5275	-0.80
144800	0.5275	-0.80
144900	0.5275	-0.80
145000	0.5275	-0.80
145100	0.5275	-0.80
145200	0.5275	-0.80
145300	0.5275	-0.80
145400	0.5275	-0.80
145500	0.5275	-0.80
145600	0.5275	-0.80
145700	0.5250	-0.81
145800	0.5250	-0.81
145900	0.5250	-0.81
146000	0.5250	-0.81
146100	0.5250	-0.81
146200	0.5250	-0.81
146300	0.5250	-0.81
146400	0.5250	-0.81
146500	0.5250	-0.81
146600	0.5250	-0.81
146700	0.5275	-0.81
146800	0.5275	-0.81
146900	0.5275	-0.81
147000	0.5275	-0.81
147100	0.5275	-0.81
147200	0.5300	-0.81
147300	0.5300	-0.81
147400	0.5300	-0.81
147500	0.5300	-0.80
147600	0.5300	-0.80
147700	0.5325	-0.80
147800	0.5325	-0.80
147900	0.5325	-0.80
148000	0.5325	-0.79
148100	0.5325	-0.79
148200	0.5325	-0.79
148300	0.5325	-0.80
148400	0.5325	-0.80
148500	0.5325	-0.80
148600	0.5325	-0.80
148700	0.5325	-0.80
148800	0.5350	-0.80
148900	0.5350	-0.80
149000	0.5350	-0.81
149100	0.5350	-0.80
149200	0.5350	-0.80
149300	0.5375	-0.80
149400	0.5375	-0.80
149500	0.5375	-0.80
149600	0.5375	-0.80
149700	0.5400	-0.81
149800	0.5400	-0.81
149900	0.5400	-0.81
150000	0.5425	-0.80
150100	0.5425	-0.80
150200	0.5425	-0.80
150300	0.5425	-0.80
150400	0.5450	-0.80
150500	0.5450	-0.80
150600	0.5450	-0.80
150700	0.5475	-0.80
150800	0.5475	-0.80
150900	0.5475	-0.80
151000	0.5475	-0.80
151100	0.5500	-0.80
151200	0.5500	-0.80
151300	0.5475	-0.80
151400	0.5475	-0.80
151500	0.5475	-0.80
151600	0.5475	-0.80
151700	0.5475	-0.80
151800	0.5500	-0.80
151900	0.5500	-0.79
152000	0.5500	-0.79
152100	0.5500	-0.79
152200	0.5500	-0.79
152300	0.5500	-0.79
152400	0.5500	-0.79
152500	0.5500	-0.79
152600	0.5500	-0.79
152700	0.5500	-0.79
152800	0.5500	-0.78
152900	0.5500	-0.78
153000	0.5500	-0.78
153100	0.5500	-0.78
153200	0.5500	-0.78
153300	0.5525	-0.78
153400	0.5525	-0.78
153500	0.5525	-0.78
153600	0.5525	-0.78
153700	0.5525	-0.78
153800	0.5550	-0.77
153900	0.5550	-0.77
154000	0.5550	-0.77
154100	0.5550	-0.77
154200	0.5575	-0.77
154300	0.5575	-0.77
154400	0.5575	-0.77
154500	0.5575	-0.77
154600	0.5575	-0.77
154700	0.5600	-0.77
154800	0.5600	-0.77
154900	0.5600	-0.77
155000	0.5600	-0.77
155100	0.5600	-0.77
155200	0.5600	-0.77
155300	0.5600	-0.77
155400	0.5600	-0.77
155500	0.5600	-0.77
155600	0.5600	-0.77
155700	0.5600	-0.78
155800	0.5600	-0.78
155900	0.5600	-0.78
156000	0.5575	-0.78
156100	0.5575	-0.78
156200	0.5575	-0.78
156300	0.5575	-0.78
156400	0.5575	-0.78
156500	0.5575	-0.78
156600	0.5575	-0.79
156700	0.5575	-0.79
156800	0.5575	-0.79
156900	0.5575	-0.79
157000	0.5575	-0.79
157100	0.5575	-0.79
157200	0.5575	-0.79
157300	0.5575	-0.79
157400	0.5575	-0.79
157500	0.5575	-0.79
157600	0.5575	-0.79
157700	0.5575	-0.79
157800	0.5575	-0.79
157900	0.5575	-0.80
158000	0.5550	-0.80
158100	0.5550	-0.80
158200	0.5550	-0.80
158300	0.5550	-0.80
158400	0.5550	-0.80
158500	0.5550	-0.80
158600	0.5550	-0.80
158700	0.5550	-0.80
158800	0.5550	-0.81
158900	0.5525	-0.81
159000	0.5525	-0.81
159100	0.5525	-0.82
159200	0.5525	-0.82
159300	0.5525	-0.82
159400	0.5500	-0.83
159500	0.5500	-0.83
159600	0.5500	-0.83
159700	0.5500	-0.84
159800	0.5500	-0.84
159900	0.5500	-0.84
160000	0.5500	-0.84
160100	0.5500	-0.85
160200	0.5500	-0.85
160300	0.5500	-0.85
160400	0.5475	-0.85
160500	0.5475	-0.86
160600	0.5475	-0.86
160700	0.5475	-0.86
160800	0.5475	-0.87
160900	0.5475	-0.87
161000	0.5475	-0.87
161100	0.5450	-0.88
161200	0.5450	-0.88
161300	0.5450	-0.88
161400	0.5450	-0.88
161500	0.5450	-0.89
161600	0.5450	-0.89
161700	0.5450	-0.89
161800	0.5450	-0.90
161900	0.5450	-0.90
162000	0.5450	-0.90
162100	0.5425	-0.90
162200	0.5425	-0.91
162300	0.5425	-0.91
162400	0.5425	-0.91
162500	0.5425	-0.91
162600	0.5425	-0.92
162700	0.5425	-0.92
162800	0.5425	-0.92
162900	0.5425	-0.92
163000	0.5400	-0.93
163100	0.5400	-0.93
163200	0.5400	-0.93
163300	0.5375	-0.93
163400	0.5375	-0.93
163500	0.5375	-0.93
163600	0.5375	-0.94
163700	0.5350	-0.94
163800	0.5350	-0.94
163900	0.5350	-0.94
164000	0.5350	-0.94
164100	0.5350	-0.94
164200	0.5350	-0.94
164300	0.5325	-0.94
164400	0.5325	-0.94
164500	0.5325	-0.94
164600	0.5325	-0.94
164700	0.5325	-0.94
164800	0.5325	-0.94
164900	0.5325	-0.94
165000	0.5325	-0.94
165100	0.5325	-0.94
165200	0.5325	-0.94
165300	0.5325	-0.94
165400	0.5325	-0.94
165500	0.5350	-0.94
165600	0.5350	-0.94
165700	0.5350	-0.94
165800	0.5350	-0.94
165900	0.5350	-0.94
166000	0.5350	-0.94
166100	0.5350	-0.94
166200	0.5350	-0.94
166300	0.5350	-0.94
166400	0.5350	-0.94
166500	0.5375	-0.94
166600	0.5375	-0.94
166700	0.5375	-0.94
166800	0.5375	-0.93
166900	0.5350	-0.93
167000	0.5350	-0.93
167100	0.5350	-0.93
167200	0.5350	-0.93
167300	0.5350	-0.93
167400	0.5350	-0.93
167500	0.5350	-0.93
167600	0.5350	-0.93
167700	0.5350	-0.93
167800	0.5350	-0.93
167900	0.5375	-0.93
168000	0.5375	-0.93
168100	0.5375	-0.92
168200	0.5375	-0.92
168300	0.5375	-0.92
168400	0.5375	-0.92
168500	0.5375	-0.92
168600	0.5375	-0.92
168700	0.5375	-0.92
168800	0.5375	-0.92
168900	0.5375	-0.91
169000	0.5375	-0.91
169100	0.5400	-0.91
169200	0.5400	-0.91
169300	0.5400	-0.91
169400	0.5400	-0.91
169500	0.5400	-0.91
169600	0.5425	-0.90
169700	0.5425	-0.90
169800	0.5425	-0.90
169900	0.5425	-0.90
170000	0.5450	-0.90
170100	0.5450	-0.90
170200	0.5475	-0.90
170300	0.5475	-0.90
170400	0.5500	-0.90
170500	0.5500	-0.90
170600	0.5500	-0.90
170700	0.5500	-0.89
170800	0.5500	-0.89
170900	0.5500	-0.89
171000	0.5500	-0.89
171100	0.5500	-0.89
171200	0.5500	-0.89
171300	0.5525	-0.89
171400	0.5525	-0.89
171500	0.5525	-0.89
171600	0.5525	-0.88
171700	0.5525	-0.88
171800	0.5525	-0.88
171900	0.5550	-0.88
172000	0.5525	-0.88
172100	0.5500	-0.88
172200	0.5500	-0.89
172300	0.5475	-0.89
172400	0.5475	-0.89
172500	0.5450	-0.89
172600	0.5450	-0.89
172700	0.5425	-0.89
172800	0.5425	-0.90
172900	0.5425	-0.90
173000	0.5400	-0.90
173100	0.5400	-0.90
173200	0.5375	-0.90
173300	0.5375	-0.90
173400	0.5375	-0.90
173500	0.5350	-0.90
173600	0.5350	-0.90
173700	0.5325	-0.91
173800	0.5325	-0.91
173900	0.5325	-0.91
174000	0.5300	-0.91
174100	0.5300	-0.91
174200	0.5300	-0.91
174300	0.5275	-0.91
174400	0.5275	-0.91
174500	0.5275	-0.91
174600	0.5275	-0.91
174700	0.5275	-0.91
174800	0.5275	-0.91
174900	0.5275	-0.91
175000	0.5275	-0.91
175100	0.5275	-0.91
175200	0.5275	-0.91
175300	0.5250	-0.91
175400	0.5250	-0.91
175500	0.5225	-0.91
175600	0.5225	-0.92
175700	0.5225	-0.92
175800	0.5200	-0.92
175900	0.5200	-0.92
176000	0.5200	-0.92
176100	0.5200	-0.92
176200	0.5175	-0.92
176300	0.5175	-0.92
176400	0.5175	-0.92
176500	0.5150	-0.92
176600	0.5150	-0.92
176700	0.5150	-0.92
176800	0.5150	-0.92
176900	0.5125	-0.92
177000	0.5125	-0.92
177100	0.5125	-0.92
177200	0.5100	-0.92
177300	0.5100	-0.92
177400	0.5100	-0.92
177500	0.5075	-0.92
177600	0.5075	-0.92
177700	0.5075	-0.92
177800	0.5075	-0.92
177900	0.5075	-0.92
178000	0.5075	-0.92
178100	0.5075	-0.92
178200	0.5075	-0.92
178300	0.5075	-0.92
178400	0.5050	-0.92
178500	0.5050	-0.92
178600	0.5050	-0.92
178700	0.5050	-0.92
178800	0.5050	-0.93
178900	0.5050	-0.93
179000	0.5050	-0.93
179100	0.5050	-0.93
179200	0.5050	-0.93
179300	0.5050	-0.93
179400	0.5050	-0.93
179500	0.5050	-0.93
179600	0.5050	-0.93
179700	0.5050	-0.93
179800	0.5025	-0.93
179900	0.5025	-0.93
180000	0.5025	-0.93
180100	0.5025	-0.93
180200	0.5025	-0.93
180300	0.5025	-0.93
180400	0.5025	-0.93
180500	0.5025	-0.93
180600	0.5025	-0.93
180700	0.5000	-0.93
180800	0.5000	-0.94
180900	0.5000	-0.94
181000	0.5000	-0.94
181100	0.5000	-0.94
181200	0.5000	-0.94
181300	0.5000	-0.94
181400	0.5000	-0.94
181500	0.5000	-0.94
181600	0.5025	-0.94
181700	0.5025	-0.94
181800	0.5025	-0.94
181900	0.5025	-0.94
182000	0.5025	-0.94
182100	0.5025	-0.94
182200	0.5025	-0.94
182300	0.5050	-0.94
182400	0.5050	-0.94
182500	0.5050	-0.94
182600	0.5050	-0.94
182700	0.5050	-0.94
182800	0.5050	-0.94
182900	0.5075	-0.94
183000	0.5075	-0.94
183100	0.5075	-0.94
183200	0.5075	-0.94
183300	0.5075	-0.93
183400	0.5075	-0.93
183500	0.5075	-0.93
183600	0.5075	-0.93
183700	0.5100	-0.93
183800	0.5100	-0.93
183900	0.5100	-0.93
184000	0.5100	-0.93
184100	0.5100	-0.93
184200	0.5125	-0.93
184300	0.5125	-0.93
184400	0.5125	-0.93
184500	0.5125	-0.93
184600	0.5125	-0.93
184700	0.5125	-0.93
184800	0.5125	-0.92
184900	0.5150	-0.92
185000	0.5150	-0.92
185100	0.5150	-0.92
185200	0.5150	-0.92
185300	0.5150	-0.92
185400	0.5150	-0.92
185500	0.5150	-0.92
185600	0.5150	-0.92
185700	0.5175	-0.92
185800	0.5175	-0.92
185900	0.5175	-0.92
186000	0.5175	-0.92
186100	0.5175	-0.92
186200	0.5200	-0.92
186300	0.5200	-0.92
186400	0.5200	-0.92
186500	0.5200	-0.92
186600	0.5200	-0.92
186700	0.5225	-0.92
186800	0.5225	-0.92
186900	0.5225	-0.92
187000	0.5225	-0.92
187100	0.5225	-0.92
187200	0.5250	-0.92
187300	0.5250	-0.92
187400	0.5250	-0.92
187500	0.5250	-0.92
187600	0.5250	-0.92
187700	0.5275	-0.92
187800	0.5275	-0.92
187900	0.5275	-0.92
188000	0.5275	-0.92
188100	0.5275	-0.92
188200	0.5275	-0.92
188300	0.5275	-0.92
188400	0.5275	-0.92
188500	0.5275	-0.92
188600	0.5275	-0.92
188700	0.5275	-0.92
188800	0.5275	-0.92
188900	0.5300	-0.92
189000	0.5300	-0.92
189100	0.5300	-0.92
189200	0.5300	-0.92
189300	0.5300	-0.92
189400	0.5300	-0.92
189500	0.5300	-0.91
189600	0.5300	-0.91
189700	0.5300	-0.91
189800	0.5300	-0.91
189900	0.5300	-0.91
190000	0.5300	-0.91
190100	0.5300	-0.91
190200	0.5275	-0.91
190300	0.5275	-0.91
190400	0.5275	-0.91
190500	0.5275	-0.91
190600	0.5275	-0.91
190700	0.5275	-0.91
190800	0.5275	-0.91
190900	0.5275	-0.91
191000	0.5275	-0.91
191100	0.5250	-0.91
191200	0.5250	-0.91
191300	0.5250	-0.91
191400	0.5250	-0.91
191500	0.5250	-0.91
191600	0.5250	-0.91
191700	0.5250	-0.91
191800	0.5250	-0.91
191900	0.5225	-0.91
192000	0.5225	-0.91
192100	0.5225	-0.91
192200	0.5225	-0.91
192300	0.5225	-0.91
192400	0.5200	-0.91
192500	0.5200	-0.92
192600	0.5200	-0.92
192700	0.5175	-0.92
192800	0.5175	-0.92
192900	0.5175	-0.92
193000	0.5175	-0.92
193100	0.5150	-0.92
193200	0.5150	-0.92
193300	0.5150	-0.92
193400	0.5150	-0.92
193500	0.5125	-0.92
193600	0.5125	-0.92
193700	0.5125	-0.92
193800	0.5125	-0.92
193900	0.5125	-0.92
194000	0.5125	-0.92
194100	0.5125	-0.91
194200	0.5125	-0.91
194300	0.5125	-0.91
194400	0.5125	-0.91
194500	0.5125	-0.91
194600	0.5125	-0.91
194700	0.5125	-0.91
194800	0.5125	-0.91
194900	0.5125	-0.91
195000	0.5125	-0.91
195100	0.5125	-0.90
195200	0.5125	-0.90
195300	0.5125	-0.90
195400	0.5125	-0.90
195500	0.5125	-0.90
195600	0.5125	-0.90
195700	0.5125	-0.90
195800	0.5125	-0.90
195900	0.5125	-0.90
196000	0.5125	-0.90
196100	0.5125	-0.89
196200	0.5125	-0.89
196300	0.5125	-0.89
196400	0.5125	-0.89
196500	0.5125	-0.89
196600	0.5125	-0.89
196700	0.5125	-0.89
196800	0.5125	-0.89
196900	0.5125	-0.88
197000	0.5150	-0.88
197100	0.5150	-0.88
197200	0.5150	-0.88
197300	0.5150	-0.88
197400	0.5150	-0.88
197500	0.5150	-0.88
197600	0.5175	-0.88
197700	0.5175	-0.87
197800	0.5175	-0.87
197900	0.5175	-0.87
198000	0.5175	-0.87
198100	0.5175	-0.87
198200	0.5175	-0.87
198300	0.5175	-0.87
198400	0.5175	-0.87
198500	0.5150	-0.87
198600	0.5150	-0.87
198700	0.5150	-0.87
198800	0.5125	-0.87
198900	0.5100	-0.87
199000	0.5100	-0.87
199100	0.5075	-0.87
199200	0.5050	-0.87
199300	0.5025	-0.87
199400	0.5025	-0.87
199500	0.5000	-0.87
199600	0.5000	-0.87
199700	0.4975	-0.87
199800	0.4975	-0.87
[truncated: 8,648 more rows]
