# Supplementary material for: The genetic basis of aneuploidy tolerance in wild yeast
Source: eLife. 2020 Jan 7;9:e52063. doi: 10.7554/eLife.52063 (PMC6970514; doi:10.7554/eLife.52063)
Supplement: Figure 1—source data 1. [file elife-52063-fig1-data1.zip › DvF/DvF_n46_ch4]

Bin start (bp)	MLE allele freq.	LOD score
0	0.5850	-0.48
100	0.5850	-0.48
200	0.5850	-0.48
300	0.5850	-0.48
400	0.5850	-0.48
500	0.5850	-0.48
600	0.5850	-0.48
700	0.5850	-0.48
800	0.5850	-0.48
900	0.5850	-0.48
1000	0.5850	-0.48
1100	0.5825	-0.48
1200	0.5825	-0.48
1300	0.5825	-0.48
1400	0.5825	-0.48
1500	0.5825	-0.48
1600	0.5825	-0.48
1700	0.5825	-0.48
1800	0.5825	-0.48
1900	0.5825	-0.48
2000	0.5825	-0.48
2100	0.5825	-0.48
2200	0.5825	-0.48
2300	0.5825	-0.48
2400	0.5825	-0.48
2500	0.5825	-0.48
2600	0.5825	-0.48
2700	0.5850	-0.48
2800	0.5850	-0.48
2900	0.5850	-0.49
3000	0.5850	-0.49
3100	0.5850	-0.49
3200	0.5850	-0.49
3300	0.5850	-0.49
3400	0.5850	-0.49
3500	0.5850	-0.49
3600	0.5850	-0.49
3700	0.5850	-0.49
3800	0.5850	-0.49
3900	0.5850	-0.49
4000	0.5850	-0.50
4100	0.5850	-0.50
4200	0.5850	-0.50
4300	0.5850	-0.50
4400	0.5850	-0.50
4500	0.5875	-0.50
4600	0.5875	-0.50
4700	0.5875	-0.50
4800	0.5875	-0.50
4900	0.5875	-0.51
5000	0.5875	-0.51
5100	0.5900	-0.51
5200	0.5900	-0.51
5300	0.5900	-0.51
5400	0.5900	-0.52
5500	0.5900	-0.52
5600	0.5925	-0.52
5700	0.5925	-0.52
5800	0.5925	-0.52
5900	0.5925	-0.53
6000	0.5950	-0.53
6100	0.5950	-0.53
6200	0.5950	-0.53
6300	0.5950	-0.54
6400	0.5950	-0.54
6500	0.5975	-0.54
6600	0.5975	-0.54
6700	0.5975	-0.54
6800	0.5975	-0.55
6900	0.6000	-0.55
7000	0.6000	-0.55
7100	0.6000	-0.55
7200	0.6000	-0.55
7300	0.6000	-0.56
7400	0.6025	-0.56
7500	0.6025	-0.56
7600	0.6025	-0.56
7700	0.6025	-0.56
7800	0.6050	-0.57
7900	0.6050	-0.57
8000	0.6050	-0.57
8100	0.6050	-0.57
8200	0.6050	-0.57
8300	0.6075	-0.58
8400	0.6075	-0.58
8500	0.6075	-0.58
8600	0.6075	-0.58
8700	0.6075	-0.58
8800	0.6100	-0.59
8900	0.6100	-0.59
9000	0.6100	-0.59
9100	0.6100	-0.59
9200	0.6125	-0.59
9300	0.6125	-0.60
9400	0.6125	-0.60
9500	0.6125	-0.60
9600	0.6125	-0.60
9700	0.6150	-0.60
9800	0.6150	-0.61
9900	0.6150	-0.61
10000	0.6150	-0.61
10100	0.6150	-0.61
10200	0.6175	-0.61
10300	0.6175	-0.62
10400	0.6175	-0.62
10500	0.6175	-0.62
10600	0.6175	-0.62
10700	0.6200	-0.62
10800	0.6200	-0.63
10900	0.6200	-0.63
11000	0.6200	-0.63
11100	0.6200	-0.63
11200	0.6225	-0.63
11300	0.6225	-0.63
11400	0.6225	-0.64
11500	0.6225	-0.64
11600	0.6225	-0.64
11700	0.6250	-0.64
11800	0.6250	-0.64
11900	0.6250	-0.65
12000	0.6250	-0.65
12100	0.6250	-0.65
12200	0.6275	-0.65
12300	0.6275	-0.65
12400	0.6275	-0.66
12500	0.6275	-0.66
12600	0.6275	-0.66
12700	0.6275	-0.66
12800	0.6300	-0.66
12900	0.6300	-0.66
13000	0.6300	-0.67
13100	0.6300	-0.67
13200	0.6300	-0.67
13300	0.6325	-0.67
13400	0.6325	-0.67
13500	0.6325	-0.68
13600	0.6325	-0.68
13700	0.6325	-0.68
13800	0.6325	-0.68
13900	0.6350	-0.68
14000	0.6350	-0.68
14100	0.6350	-0.69
14200	0.6350	-0.69
14300	0.6350	-0.69
14400	0.6375	-0.69
14500	0.6375	-0.69
14600	0.6375	-0.70
14700	0.6375	-0.70
14800	0.6375	-0.70
14900	0.6375	-0.70
15000	0.6400	-0.70
15100	0.6400	-0.70
15200	0.6400	-0.71
15300	0.6400	-0.71
15400	0.6400	-0.71
15500	0.6400	-0.71
15600	0.6425	-0.71
15700	0.6425	-0.71
15800	0.6425	-0.72
15900	0.6425	-0.72
16000	0.6425	-0.72
16100	0.6425	-0.72
16200	0.6450	-0.72
16300	0.6450	-0.72
16400	0.6450	-0.73
16500	0.6450	-0.73
16600	0.6450	-0.73
16700	0.6450	-0.73
16800	0.6450	-0.73
16900	0.6475	-0.73
17000	0.6475	-0.73
17100	0.6475	-0.74
17200	0.6475	-0.74
17300	0.6475	-0.74
17400	0.6500	-0.74
17500	0.6525	-0.74
17600	0.6525	-0.73
17700	0.6550	-0.73
17800	0.6575	-0.73
17900	0.6600	-0.72
18000	0.6625	-0.72
18100	0.6650	-0.71
18200	0.6675	-0.71
18300	0.6650	-0.71
18400	0.6650	-0.71
18500	0.6625	-0.71
18600	0.6625	-0.71
18700	0.6600	-0.70
18800	0.6600	-0.70
18900	0.6600	-0.70
19000	0.6600	-0.70
19100	0.6600	-0.69
19200	0.6575	-0.69
19300	0.6575	-0.69
19400	0.6575	-0.69
19500	0.6550	-0.69
19600	0.6550	-0.69
19700	0.6525	-0.69
19800	0.6525	-0.70
19900	0.6500	-0.70
20000	0.6475	-0.70
20100	0.6450	-0.70
20200	0.6425	-0.70
20300	0.6425	-0.71
20400	0.6400	-0.71
20500	0.6375	-0.71
20600	0.6375	-0.72
20700	0.6350	-0.72
20800	0.6350	-0.72
20900	0.6325	-0.72
21000	0.6325	-0.72
21100	0.6300	-0.72
21200	0.6275	-0.73
21300	0.6275	-0.73
21400	0.6250	-0.74
21500	0.6225	-0.74
21600	0.6200	-0.74
21700	0.6200	-0.75
21800	0.6175	-0.75
21900	0.6150	-0.76
22000	0.6150	-0.76
22100	0.6150	-0.76
22200	0.6125	-0.76
22300	0.6125	-0.76
22400	0.6125	-0.76
22500	0.6125	-0.76
22600	0.6100	-0.77
22700	0.6100	-0.77
22800	0.6100	-0.77
22900	0.6100	-0.77
23000	0.6075	-0.78
23100	0.6075	-0.78
23200	0.6075	-0.77
23300	0.6075	-0.77
23400	0.6075	-0.77
23500	0.6075	-0.77
23600	0.6075	-0.77
23700	0.6075	-0.77
23800	0.6075	-0.77
23900	0.6100	-0.77
24000	0.6100	-0.77
24100	0.6100	-0.77
24200	0.6100	-0.77
24300	0.6100	-0.77
24400	0.6100	-0.77
24500	0.6125	-0.77
24600	0.6125	-0.76
24700	0.6125	-0.76
24800	0.6150	-0.76
24900	0.6150	-0.76
25000	0.6175	-0.75
25100	0.6175	-0.75
25200	0.6200	-0.75
25300	0.6200	-0.74
25400	0.6225	-0.74
25500	0.6225	-0.74
25600	0.6250	-0.73
25700	0.6250	-0.73
25800	0.6275	-0.73
25900	0.6275	-0.72
26000	0.6300	-0.72
26100	0.6300	-0.71
26200	0.6325	-0.71
26300	0.6325	-0.71
26400	0.6350	-0.70
26500	0.6350	-0.70
26600	0.6375	-0.70
26700	0.6375	-0.69
26800	0.6400	-0.69
26900	0.6400	-0.68
27000	0.6425	-0.68
27100	0.6450	-0.67
27200	0.6475	-0.67
27300	0.6475	-0.66
27400	0.6500	-0.66
27500	0.6525	-0.65
27600	0.6550	-0.65
27700	0.6575	-0.64
27800	0.6600	-0.64
27900	0.6625	-0.64
28000	0.6650	-0.63
28100	0.6675	-0.63
28200	0.6700	-0.63
28300	0.6725	-0.62
28400	0.6750	-0.62
28500	0.6800	-0.62
28600	0.6800	-0.62
28700	0.6800	-0.62
28800	0.6800	-0.62
28900	0.6800	-0.62
29000	0.6800	-0.63
29100	0.6800	-0.63
29200	0.6750	-0.64
29300	0.6725	-0.64
29400	0.6675	-0.65
29500	0.6650	-0.66
29600	0.6600	-0.67
29700	0.6575	-0.67
29800	0.6525	-0.68
29900	0.6500	-0.68
30000	0.6475	-0.69
30100	0.6450	-0.69
30200	0.6450	-0.69
30300	0.6425	-0.69
30400	0.6400	-0.70
30500	0.6400	-0.70
30600	0.6375	-0.70
30700	0.6350	-0.71
30800	0.6325	-0.71
30900	0.6325	-0.71
31000	0.6300	-0.72
31100	0.6275	-0.72
31200	0.6275	-0.72
31300	0.6250	-0.73
31400	0.6250	-0.73
31500	0.6225	-0.74
31600	0.6225	-0.74
31700	0.6200	-0.75
31800	0.6200	-0.75
31900	0.6175	-0.75
32000	0.6175	-0.76
32100	0.6150	-0.76
32200	0.6150	-0.76
32300	0.6150	-0.77
32400	0.6125	-0.77
32500	0.6125	-0.77
32600	0.6100	-0.77
32700	0.6100	-0.78
32800	0.6100	-0.78
32900	0.6075	-0.78
33000	0.6075	-0.78
33100	0.6075	-0.78
33200	0.6050	-0.79
33300	0.6050	-0.79
33400	0.6050	-0.79
33500	0.6050	-0.79
33600	0.6050	-0.79
33700	0.6025	-0.80
33800	0.6025	-0.80
33900	0.6025	-0.80
34000	0.6000	-0.81
34100	0.6000	-0.81
34200	0.6000	-0.81
34300	0.6000	-0.81
34400	0.6000	-0.82
34500	0.6000	-0.82
34600	0.6000	-0.82
34700	0.6000	-0.82
34800	0.6000	-0.82
34900	0.6000	-0.83
35000	0.6000	-0.83
35100	0.5975	-0.83
35200	0.5975	-0.83
35300	0.5975	-0.83
35400	0.5975	-0.84
35500	0.5975	-0.84
35600	0.5975	-0.84
35700	0.5950	-0.84
35800	0.5950	-0.85
35900	0.5950	-0.85
36000	0.5950	-0.85
36100	0.5925	-0.86
36200	0.5925	-0.86
36300	0.5925	-0.86
36400	0.5900	-0.87
36500	0.5900	-0.87
36600	0.5900	-0.87
36700	0.5900	-0.87
36800	0.5875	-0.88
36900	0.5875	-0.88
37000	0.5875	-0.88
37100	0.5875	-0.88
37200	0.5875	-0.89
37300	0.5850	-0.89
37400	0.5850	-0.89
37500	0.5850	-0.89
37600	0.5850	-0.89
37700	0.5850	-0.89
37800	0.5850	-0.89
37900	0.5850	-0.89
38000	0.5850	-0.89
38100	0.5850	-0.89
38200	0.5850	-0.89
38300	0.5850	-0.89
38400	0.5850	-0.89
38500	0.5850	-0.89
38600	0.5875	-0.89
38700	0.5875	-0.89
38800	0.5875	-0.89
38900	0.5875	-0.89
39000	0.5875	-0.89
39100	0.5875	-0.89
39200	0.5875	-0.89
39300	0.5875	-0.89
39400	0.5875	-0.89
39500	0.5900	-0.89
39600	0.5900	-0.89
39700	0.5900	-0.89
39800	0.5900	-0.88
39900	0.5900	-0.88
40000	0.5900	-0.88
40100	0.5900	-0.88
40200	0.5925	-0.88
40300	0.5925	-0.88
40400	0.5925	-0.88
40500	0.5925	-0.87
40600	0.5925	-0.87
40700	0.5950	-0.87
40800	0.5950	-0.87
40900	0.5950	-0.87
41000	0.5975	-0.86
41100	0.5975	-0.86
41200	0.6000	-0.86
41300	0.6000	-0.86
41400	0.6000	-0.85
41500	0.6025	-0.85
41600	0.6025	-0.85
41700	0.6050	-0.84
41800	0.6050	-0.84
41900	0.6050	-0.84
42000	0.6075	-0.83
42100	0.6075	-0.83
42200	0.6075	-0.83
42300	0.6100	-0.82
42400	0.6100	-0.82
42500	0.6125	-0.81
42600	0.6125	-0.81
42700	0.6150	-0.80
42800	0.6150	-0.80
42900	0.6150	-0.79
43000	0.6175	-0.78
43100	0.6200	-0.77
43200	0.6225	-0.76
43300	0.6250	-0.75
43400	0.6275	-0.74
43500	0.6300	-0.73
43600	0.6325	-0.72
43700	0.6350	-0.70
43800	0.6375	-0.69
43900	0.6400	-0.67
44000	0.6450	-0.66
44100	0.6475	-0.64
44200	0.6500	-0.62
44300	0.6525	-0.60
44400	0.6575	-0.59
44500	0.6600	-0.57
44600	0.6625	-0.55
44700	0.6650	-0.53
44800	0.6675	-0.51
44900	0.6725	-0.49
45000	0.6750	-0.47
45100	0.6775	-0.45
45200	0.6800	-0.43
45300	0.6825	-0.41
45400	0.6875	-0.38
45500	0.6900	-0.35
45600	0.6950	-0.33
45700	0.6975	-0.30
45800	0.7025	-0.27
45900	0.7050	-0.24
46000	0.7100	-0.21
46100	0.7150	-0.17
46200	0.7200	-0.13
46300	0.7250	-0.09
46400	0.7300	-0.04
46500	0.7350	0.01
46600	0.7400	0.06
46700	0.7475	0.12
46800	0.7525	0.17
46900	0.7575	0.23
47000	0.7625	0.28
47100	0.7675	0.34
47200	0.7725	0.40
47300	0.7775	0.46
47400	0.7825	0.53
47500	0.7875	0.59
47600	0.7925	0.66
47700	0.7850	0.55
47800	0.7775	0.45
47900	0.7675	0.35
48000	0.7600	0.26
48100	0.7525	0.18
48200	0.7450	0.10
48300	0.7375	0.04
48400	0.7325	-0.02
48500	0.7250	-0.08
48600	0.7200	-0.13
48700	0.7150	-0.18
48800	0.7075	-0.23
48900	0.7025	-0.28
49000	0.6975	-0.32
49100	0.6900	-0.37
49200	0.6850	-0.41
49300	0.6800	-0.45
49400	0.6750	-0.48
49500	0.6700	-0.52
49600	0.6650	-0.54
49700	0.6625	-0.56
49800	0.6600	-0.59
49900	0.6550	-0.61
50000	0.6525	-0.63
50100	0.6500	-0.64
50200	0.6475	-0.66
50300	0.6425	-0.68
50400	0.6400	-0.70
50500	0.6375	-0.71
50600	0.6350	-0.72
50700	0.6325	-0.74
50800	0.6300	-0.75
50900	0.6250	-0.76
51000	0.6225	-0.77
51100	0.6200	-0.79
51200	0.6175	-0.80
51300	0.6150	-0.81
51400	0.6125	-0.81
51500	0.6100	-0.82
51600	0.6075	-0.83
51700	0.6075	-0.84
51800	0.6050	-0.85
51900	0.6025	-0.85
52000	0.6000	-0.86
52100	0.5975	-0.86
52200	0.5975	-0.87
52300	0.5950	-0.87
52400	0.5925	-0.88
52500	0.5900	-0.88
52600	0.5900	-0.89
52700	0.5875	-0.89
52800	0.5875	-0.89
52900	0.5850	-0.89
53000	0.5850	-0.90
53100	0.5825	-0.90
53200	0.5825	-0.90
53300	0.5825	-0.90
53400	0.5800	-0.90
53500	0.5800	-0.91
53600	0.5800	-0.91
53700	0.5775	-0.91
53800	0.5775	-0.91
53900	0.5775	-0.91
54000	0.5775	-0.91
54100	0.5775	-0.91
54200	0.5750	-0.92
54300	0.5750	-0.92
54400	0.5750	-0.92
54500	0.5750	-0.92
54600	0.5750	-0.92
54700	0.5750	-0.92
54800	0.5750	-0.92
54900	0.5750	-0.92
55000	0.5750	-0.92
55100	0.5725	-0.92
55200	0.5725	-0.93
55300	0.5725	-0.93
55400	0.5725	-0.93
55500	0.5725	-0.93
55600	0.5725	-0.93
55700	0.5725	-0.93
55800	0.5725	-0.93
55900	0.5725	-0.93
56000	0.5725	-0.93
56100	0.5725	-0.93
56200	0.5725	-0.93
56300	0.5725	-0.93
56400	0.5725	-0.93
56500	0.5725	-0.93
56600	0.5725	-0.93
56700	0.5725	-0.93
56800	0.5725	-0.93
56900	0.5725	-0.93
57000	0.5725	-0.93
57100	0.5700	-0.93
57200	0.5700	-0.93
57300	0.5675	-0.93
57400	0.5675	-0.93
57500	0.5675	-0.93
57600	0.5675	-0.92
57700	0.5675	-0.92
57800	0.5650	-0.92
57900	0.5650	-0.92
58000	0.5650	-0.92
58100	0.5650	-0.92
58200	0.5650	-0.92
58300	0.5650	-0.92
58400	0.5650	-0.91
58500	0.5650	-0.91
58600	0.5650	-0.91
58700	0.5650	-0.91
58800	0.5650	-0.91
58900	0.5650	-0.91
59000	0.5650	-0.91
59100	0.5650	-0.90
59200	0.5650	-0.90
59300	0.5650	-0.90
59400	0.5650	-0.90
59500	0.5650	-0.90
59600	0.5650	-0.90
59700	0.5650	-0.89
59800	0.5650	-0.89
59900	0.5650	-0.89
60000	0.5625	-0.89
60100	0.5625	-0.89
60200	0.5625	-0.89
60300	0.5625	-0.88
60400	0.5625	-0.88
60500	0.5600	-0.88
60600	0.5600	-0.88
60700	0.5600	-0.87
60800	0.5600	-0.87
60900	0.5600	-0.87
61000	0.5600	-0.86
61100	0.5600	-0.86
61200	0.5600	-0.86
61300	0.5600	-0.85
61400	0.5600	-0.85
61500	0.5600	-0.85
61600	0.5600	-0.85
61700	0.5600	-0.84
61800	0.5600	-0.84
61900	0.5625	-0.84
62000	0.5625	-0.83
62100	0.5625	-0.83
62200	0.5625	-0.83
62300	0.5625	-0.82
62400	0.5625	-0.82
62500	0.5650	-0.82
62600	0.5650	-0.81
62700	0.5650	-0.81
62800	0.5650	-0.81
62900	0.5650	-0.81
63000	0.5675	-0.81
63100	0.5675	-0.80
63200	0.5675	-0.80
63300	0.5675	-0.80
63400	0.5675	-0.80
63500	0.5700	-0.80
63600	0.5700	-0.80
63700	0.5700	-0.80
63800	0.5700	-0.80
63900	0.5700	-0.81
64000	0.5725	-0.81
64100	0.5725	-0.81
64200	0.5725	-0.81
64300	0.5725	-0.81
64400	0.5725	-0.82
64500	0.5725	-0.82
64600	0.5725	-0.82
64700	0.5750	-0.82
64800	0.5750	-0.82
64900	0.5750	-0.83
65000	0.5750	-0.83
65100	0.5750	-0.83
65200	0.5750	-0.83
65300	0.5750	-0.83
65400	0.5775	-0.83
65500	0.5775	-0.84
65600	0.5775	-0.84
65700	0.5775	-0.84
65800	0.5775	-0.84
65900	0.5800	-0.84
66000	0.5800	-0.84
66100	0.5800	-0.85
66200	0.5800	-0.85
66300	0.5825	-0.85
66400	0.5825	-0.85
66500	0.5825	-0.85
66600	0.5825	-0.86
66700	0.5825	-0.86
66800	0.5825	-0.86
66900	0.5850	-0.86
67000	0.5850	-0.86
67100	0.5850	-0.87
67200	0.5850	-0.87
67300	0.5850	-0.87
67400	0.5850	-0.87
67500	0.5875	-0.87
67600	0.5875	-0.88
67700	0.5875	-0.88
67800	0.5875	-0.88
67900	0.5875	-0.88
68000	0.5850	-0.88
68100	0.5850	-0.88
68200	0.5850	-0.88
68300	0.5850	-0.88
68400	0.5850	-0.88
68500	0.5850	-0.88
68600	0.5850	-0.88
68700	0.5850	-0.88
68800	0.5825	-0.88
68900	0.5825	-0.88
69000	0.5825	-0.88
69100	0.5825	-0.88
69200	0.5825	-0.88
69300	0.5825	-0.88
69400	0.5825	-0.88
69500	0.5825	-0.88
69600	0.5800	-0.88
69700	0.5800	-0.88
69800	0.5800	-0.88
69900	0.5800	-0.88
70000	0.5800	-0.88
70100	0.5800	-0.88
70200	0.5800	-0.88
70300	0.5800	-0.88
70400	0.5800	-0.88
70500	0.5800	-0.88
70600	0.5800	-0.88
70700	0.5800	-0.88
70800	0.5775	-0.88
70900	0.5775	-0.88
71000	0.5775	-0.88
71100	0.5775	-0.88
71200	0.5775	-0.87
71300	0.5775	-0.87
71400	0.5775	-0.87
71500	0.5775	-0.87
71600	0.5775	-0.87
71700	0.5775	-0.87
71800	0.5775	-0.87
71900	0.5800	-0.87
72000	0.5800	-0.87
72100	0.5800	-0.87
72200	0.5800	-0.87
72300	0.5800	-0.87
72400	0.5800	-0.87
72500	0.5800	-0.87
72600	0.5800	-0.86
72700	0.5825	-0.86
72800	0.5825	-0.86
72900	0.5825	-0.86
73000	0.5825	-0.86
73100	0.5825	-0.86
73200	0.5850	-0.86
73300	0.5850	-0.86
73400	0.5850	-0.85
73500	0.5850	-0.85
73600	0.5850	-0.85
73700	0.5850	-0.85
73800	0.5850	-0.85
73900	0.5875	-0.85
74000	0.5875	-0.85
74100	0.5875	-0.85
74200	0.5875	-0.85
74300	0.5875	-0.85
74400	0.5875	-0.84
74500	0.5900	-0.84
74600	0.5900	-0.84
74700	0.5900	-0.84
74800	0.5900	-0.84
74900	0.5900	-0.84
75000	0.5900	-0.83
75100	0.5925	-0.83
75200	0.5925	-0.83
75300	0.5925	-0.83
75400	0.5925	-0.82
75500	0.5925	-0.82
75600	0.5925	-0.82
75700	0.5950	-0.82
75800	0.5950	-0.82
75900	0.5950	-0.82
76000	0.5950	-0.81
76100	0.5950	-0.81
76200	0.5975	-0.81
76300	0.5975	-0.81
76400	0.5975	-0.82
76500	0.5975	-0.81
76600	0.5975	-0.81
76700	0.6000	-0.81
76800	0.6000	-0.81
76900	0.6025	-0.81
77000	0.6025	-0.81
77100	0.6025	-0.80
77200	0.6050	-0.80
77300	0.6075	-0.80
77400	0.6075	-0.79
77500	0.6100	-0.79
77600	0.6100	-0.79
77700	0.6125	-0.79
77800	0.6125	-0.78
77900	0.6150	-0.78
78000	0.6150	-0.78
78100	0.6175	-0.78
78200	0.6175	-0.77
78300	0.6200	-0.77
78400	0.6225	-0.77
78500	0.6225	-0.77
78600	0.6250	-0.77
78700	0.6250	-0.77
78800	0.6275	-0.77
78900	0.6300	-0.77
79000	0.6300	-0.77
79100	0.6325	-0.77
79200	0.6325	-0.77
79300	0.6350	-0.77
79400	0.6375	-0.77
79500	0.6375	-0.77
79600	0.6400	-0.77
79700	0.6425	-0.77
79800	0.6425	-0.77
79900	0.6450	-0.77
80000	0.6450	-0.77
80100	0.6475	-0.77
80200	0.6500	-0.77
80300	0.6525	-0.76
80400	0.6550	-0.76
80500	0.6550	-0.76
80600	0.6575	-0.76
80700	0.6575	-0.76
80800	0.6600	-0.76
80900	0.6575	-0.76
81000	0.6550	-0.77
81100	0.6525	-0.77
81200	0.6525	-0.78
81300	0.6500	-0.78
81400	0.6475	-0.79
81500	0.6450	-0.79
81600	0.6450	-0.79
81700	0.6425	-0.80
81800	0.6425	-0.80
81900	0.6400	-0.80
82000	0.6400	-0.80
82100	0.6400	-0.80
82200	0.6400	-0.80
82300	0.6375	-0.80
82400	0.6375	-0.81
82500	0.6375	-0.81
82600	0.6375	-0.81
82700	0.6350	-0.81
82800	0.6350	-0.81
82900	0.6350	-0.81
83000	0.6350	-0.81
83100	0.6350	-0.81
83200	0.6350	-0.82
83300	0.6350	-0.82
83400	0.6350	-0.82
83500	0.6350	-0.82
83600	0.6350	-0.82
83700	0.6325	-0.82
83800	0.6325	-0.82
83900	0.6325	-0.83
84000	0.6325	-0.83
84100	0.6325	-0.83
84200	0.6325	-0.83
84300	0.6325	-0.83
84400	0.6325	-0.83
84500	0.6325	-0.83
84600	0.6325	-0.82
84700	0.6325	-0.82
84800	0.6325	-0.82
84900	0.6350	-0.82
85000	0.6350	-0.82
85100	0.6350	-0.82
85200	0.6350	-0.82
85300	0.6350	-0.82
85400	0.6375	-0.82
85500	0.6375	-0.82
85600	0.6375	-0.82
85700	0.6400	-0.82
85800	0.6400	-0.81
85900	0.6400	-0.81
86000	0.6400	-0.81
86100	0.6425	-0.81
86200	0.6400	-0.81
86300	0.6400	-0.81
86400	0.6375	-0.81
86500	0.6350	-0.81
86600	0.6350	-0.80
86700	0.6350	-0.80
86800	0.6325	-0.80
86900	0.6325	-0.79
87000	0.6325	-0.79
87100	0.6325	-0.79
87200	0.6300	-0.78
87300	0.6300	-0.78
87400	0.6300	-0.78
87500	0.6300	-0.77
87600	0.6300	-0.77
87700	0.6300	-0.76
87800	0.6300	-0.76
87900	0.6300	-0.76
88000	0.6300	-0.75
88100	0.6300	-0.75
88200	0.6300	-0.75
88300	0.6275	-0.74
88400	0.6275	-0.74
88500	0.6275	-0.74
88600	0.6275	-0.74
88700	0.6275	-0.74
88800	0.6275	-0.73
88900	0.6275	-0.73
89000	0.6250	-0.73
89100	0.6250	-0.73
89200	0.6250	-0.73
89300	0.6250	-0.73
89400	0.6250	-0.73
89500	0.6225	-0.73
89600	0.6225	-0.73
89700	0.6225	-0.73
89800	0.6225	-0.73
89900	0.6225	-0.73
90000	0.6225	-0.73
90100	0.6225	-0.73
90200	0.6200	-0.73
90300	0.6200	-0.73
90400	0.6200	-0.73
90500	0.6200	-0.72
90600	0.6200	-0.72
90700	0.6200	-0.72
90800	0.6200	-0.72
90900	0.6200	-0.72
91000	0.6200	-0.72
91100	0.6200	-0.71
91200	0.6200	-0.71
91300	0.6200	-0.70
91400	0.6200	-0.70
91500	0.6200	-0.70
91600	0.6200	-0.69
91700	0.6200	-0.69
91800	0.6200	-0.68
91900	0.6200	-0.68
92000	0.6200	-0.67
92100	0.6200	-0.66
92200	0.6225	-0.66
92300	0.6225	-0.65
92400	0.6225	-0.65
92500	0.6225	-0.64
92600	0.6225	-0.64
92700	0.6225	-0.63
92800	0.6225	-0.63
92900	0.6225	-0.62
93000	0.6225	-0.62
93100	0.6250	-0.61
93200	0.6250	-0.60
93300	0.6250	-0.60
93400	0.6250	-0.59
93500	0.6250	-0.59
93600	0.6250	-0.58
93700	0.6250	-0.57
93800	0.6250	-0.57
93900	0.6250	-0.56
94000	0.6250	-0.56
94100	0.6250	-0.55
94200	0.6250	-0.54
94300	0.6250	-0.54
94400	0.6250	-0.53
94500	0.6250	-0.53
94600	0.6250	-0.52
94700	0.6250	-0.51
94800	0.6250	-0.51
94900	0.6250	-0.50
95000	0.6250	-0.49
95100	0.6250	-0.49
95200	0.6250	-0.48
95300	0.6250	-0.48
95400	0.6250	-0.47
95500	0.6250	-0.47
95600	0.6250	-0.46
95700	0.6250	-0.45
95800	0.6250	-0.45
95900	0.6250	-0.44
96000	0.6275	-0.44
96100	0.6275	-0.43
96200	0.6275	-0.42
96300	0.6275	-0.42
96400	0.6275	-0.42
96500	0.6275	-0.41
96600	0.6275	-0.41
96700	0.6300	-0.40
96800	0.6300	-0.40
96900	0.6300	-0.40
97000	0.6300	-0.40
97100	0.6300	-0.39
97200	0.6300	-0.39
97300	0.6300	-0.39
97400	0.6300	-0.39
97500	0.6300	-0.39
97600	0.6300	-0.39
97700	0.6300	-0.38
97800	0.6300	-0.38
97900	0.6325	-0.38
98000	0.6325	-0.38
98100	0.6325	-0.38
98200	0.6325	-0.38
98300	0.6325	-0.38
98400	0.6325	-0.37
98500	0.6350	-0.37
98600	0.6350	-0.37
98700	0.6350	-0.37
98800	0.6350	-0.38
98900	0.6350	-0.38
99000	0.6350	-0.38
99100	0.6350	-0.38
99200	0.6350	-0.38
99300	0.6350	-0.38
99400	0.6350	-0.38
99500	0.6350	-0.38
99600	0.6375	-0.38
99700	0.6375	-0.38
99800	0.6375	-0.38
99900	0.6375	-0.38
100000	0.6375	-0.38
100100	0.6375	-0.39
100200	0.6375	-0.39
100300	0.6375	-0.39
100400	0.6375	-0.39
100500	0.6375	-0.39
100600	0.6375	-0.39
100700	0.6375	-0.39
100800	0.6375	-0.39
100900	0.6375	-0.39
101000	0.6375	-0.39
101100	0.6375	-0.39
101200	0.6375	-0.39
101300	0.6375	-0.39
101400	0.6375	-0.40
101500	0.6350	-0.40
101600	0.6350	-0.40
101700	0.6350	-0.40
101800	0.6350	-0.40
101900	0.6350	-0.41
102000	0.6325	-0.41
102100	0.6325	-0.41
102200	0.6325	-0.41
102300	0.6325	-0.42
102400	0.6325	-0.42
102500	0.6300	-0.42
102600	0.6300	-0.42
102700	0.6300	-0.43
102800	0.6300	-0.43
102900	0.6275	-0.43
103000	0.6275	-0.44
103100	0.6275	-0.44
103200	0.6250	-0.45
103300	0.6250	-0.45
103400	0.6225	-0.46
103500	0.6225	-0.47
103600	0.6200	-0.48
103700	0.6200	-0.49
103800	0.6175	-0.51
103900	0.6150	-0.52
104000	0.6150	-0.53
104100	0.6125	-0.54
104200	0.6100	-0.55
104300	0.6075	-0.57
104400	0.6075	-0.58
104500	0.6050	-0.59
104600	0.6025	-0.60
104700	0.6025	-0.61
104800	0.6000	-0.62
104900	0.5975	-0.63
105000	0.5975	-0.64
105100	0.5950	-0.65
105200	0.5925	-0.66
105300	0.5925	-0.66
105400	0.5900	-0.67
105500	0.5875	-0.67
105600	0.5875	-0.67
105700	0.5850	-0.68
105800	0.5825	-0.68
105900	0.5825	-0.69
106000	0.5800	-0.69
106100	0.5800	-0.70
106200	0.5775	-0.70
106300	0.5775	-0.70
106400	0.5775	-0.70
106500	0.5775	-0.70
106600	0.5775	-0.70
106700	0.5775	-0.70
106800	0.5775	-0.70
106900	0.5775	-0.71
107000	0.5775	-0.71
107100	0.5775	-0.71
107200	0.5775	-0.71
107300	0.5775	-0.71
107400	0.5750	-0.71
107500	0.5750	-0.71
107600	0.5775	-0.71
107700	0.5775	-0.71
107800	0.5775	-0.71
107900	0.5775	-0.71
108000	0.5775	-0.71
108100	0.5775	-0.71
108200	0.5775	-0.71
108300	0.5775	-0.71
108400	0.5775	-0.71
108500	0.5775	-0.71
108600	0.5800	-0.71
108700	0.5800	-0.71
108800	0.5800	-0.71
108900	0.5800	-0.71
109000	0.5800	-0.71
109100	0.5800	-0.71
109200	0.5825	-0.71
109300	0.5825	-0.71
109400	0.5825	-0.71
109500	0.5825	-0.71
109600	0.5825	-0.71
109700	0.5825	-0.71
109800	0.5825	-0.72
109900	0.5825	-0.71
110000	0.5825	-0.71
110100	0.5825	-0.71
110200	0.5825	-0.71
110300	0.5850	-0.71
110400	0.5850	-0.71
110500	0.5850	-0.71
110600	0.5850	-0.71
110700	0.5850	-0.71
110800	0.5850	-0.71
110900	0.5850	-0.71
111000	0.5850	-0.71
111100	0.5850	-0.71
111200	0.5850	-0.71
111300	0.5850	-0.71
111400	0.5850	-0.71
111500	0.5850	-0.71
111600	0.5850	-0.71
111700	0.5850	-0.71
111800	0.5875	-0.71
111900	0.5875	-0.71
112000	0.5875	-0.71
112100	0.5875	-0.71
112200	0.5875	-0.71
112300	0.5875	-0.71
112400	0.5875	-0.71
112500	0.5875	-0.70
112600	0.5900	-0.70
112700	0.5900	-0.70
112800	0.5900	-0.70
112900	0.5900	-0.70
113000	0.5900	-0.70
113100	0.5900	-0.70
113200	0.5900	-0.70
113300	0.5900	-0.70
113400	0.5900	-0.69
113500	0.5925	-0.69
113600	0.5925	-0.69
113700	0.5925	-0.69
113800	0.5925	-0.69
113900	0.5925	-0.68
114000	0.5925	-0.68
114100	0.5925	-0.68
114200	0.5925	-0.68
114300	0.5925	-0.68
114400	0.5925	-0.68
114500	0.5925	-0.68
114600	0.5925	-0.68
114700	0.5925	-0.68
114800	0.5925	-0.68
114900	0.5925	-0.68
115000	0.5925	-0.68
115100	0.5925	-0.68
115200	0.5925	-0.68
115300	0.5925	-0.68
115400	0.5925	-0.68
115500	0.5925	-0.68
115600	0.5925	-0.68
115700	0.5925	-0.68
115800	0.5925	-0.68
115900	0.5925	-0.68
116000	0.5950	-0.68
116100	0.5950	-0.68
116200	0.5950	-0.68
116300	0.5950	-0.68
116400	0.5950	-0.68
116500	0.5950	-0.68
116600	0.5950	-0.68
116700	0.5975	-0.68
116800	0.5975	-0.68
116900	0.5975	-0.68
117000	0.5975	-0.68
117100	0.5975	-0.68
117200	0.5975	-0.68
117300	0.5975	-0.68
117400	0.5975	-0.68
117500	0.5975	-0.68
117600	0.6000	-0.68
117700	0.6000	-0.68
117800	0.6000	-0.67
117900	0.6000	-0.67
118000	0.6000	-0.67
118100	0.6000	-0.67
118200	0.6025	-0.67
118300	0.6025	-0.67
118400	0.6025	-0.67
118500	0.6025	-0.67
118600	0.6050	-0.66
118700	0.6050	-0.66
118800	0.6050	-0.66
118900	0.6050	-0.66
119000	0.6050	-0.66
119100	0.6075	-0.66
119200	0.6075	-0.65
119300	0.6075	-0.65
119400	0.6075	-0.65
119500	0.6100	-0.65
119600	0.6100	-0.65
119700	0.6100	-0.65
119800	0.6100	-0.64
119900	0.6100	-0.64
120000	0.6100	-0.64
120100	0.6125	-0.64
120200	0.6125	-0.64
120300	0.6125	-0.64
120400	0.6125	-0.64
120500	0.6125	-0.64
120600	0.6125	-0.64
120700	0.6125	-0.64
120800	0.6125	-0.64
120900	0.6125	-0.64
121000	0.6125	-0.64
121100	0.6150	-0.64
121200	0.6150	-0.64
121300	0.6150	-0.63
121400	0.6150	-0.63
121500	0.6175	-0.63
121600	0.6175	-0.63
121700	0.6175	-0.63
121800	0.6175	-0.63
121900	0.6175	-0.63
122000	0.6175	-0.63
122100	0.6175	-0.63
122200	0.6200	-0.63
122300	0.6200	-0.63
122400	0.6200	-0.63
122500	0.6200	-0.63
122600	0.6200	-0.63
122700	0.6225	-0.63
122800	0.6225	-0.63
122900	0.6225	-0.63
123000	0.6250	-0.63
123100	0.6250	-0.63
123200	0.6250	-0.64
123300	0.6275	-0.64
123400	0.6275	-0.64
123500	0.6300	-0.64
123600	0.6300	-0.65
123700	0.6300	-0.65
123800	0.6325	-0.65
123900	0.6325	-0.65
124000	0.6350	-0.66
124100	0.6350	-0.66
124200	0.6350	-0.66
124300	0.6375	-0.67
124400	0.6375	-0.67
124500	0.6400	-0.67
124600	0.6400	-0.67
124700	0.6425	-0.67
124800	0.6425	-0.67
124900	0.6450	-0.68
125000	0.6450	-0.68
125100	0.6475	-0.68
125200	0.6475	-0.68
125300	0.6500	-0.69
125400	0.6500	-0.69
125500	0.6525	-0.69
125600	0.6550	-0.70
125700	0.6550	-0.70
125800	0.6550	-0.71
125900	0.6550	-0.71
126000	0.6575	-0.72
126100	0.6575	-0.72
126200	0.6575	-0.73
126300	0.6575	-0.74
126400	0.6575	-0.74
126500	0.6575	-0.75
126600	0.6600	-0.75
126700	0.6600	-0.76
126800	0.6600	-0.77
126900	0.6600	-0.77
127000	0.6600	-0.78
127100	0.6600	-0.78
127200	0.6600	-0.79
127300	0.6600	-0.80
127400	0.6600	-0.80
127500	0.6625	-0.81
127600	0.6625	-0.81
127700	0.6625	-0.82
127800	0.6625	-0.82
127900	0.6625	-0.83
128000	0.6625	-0.83
128100	0.6625	-0.84
128200	0.6625	-0.84
128300	0.6625	-0.84
128400	0.6625	-0.85
128500	0.6650	-0.85
128600	0.6650	-0.86
128700	0.6650	-0.86
128800	0.6650	-0.87
128900	0.6650	-0.87
129000	0.6650	-0.87
129100	0.6650	-0.88
129200	0.6650	-0.88
129300	0.6650	-0.88
129400	0.6650	-0.88
129500	0.6650	-0.88
129600	0.6625	-0.89
129700	0.6625	-0.89
129800	0.6625	-0.89
129900	0.6625	-0.89
130000	0.6625	-0.89
130100	0.6600	-0.89
130200	0.6600	-0.89
130300	0.6600	-0.89
130400	0.6600	-0.90
130500	0.6600	-0.90
130600	0.6575	-0.90
130700	0.6575	-0.90
130800	0.6575	-0.90
130900	0.6575	-0.90
131000	0.6575	-0.90
131100	0.6575	-0.90
131200	0.6575	-0.90
131300	0.6575	-0.90
131400	0.6550	-0.90
131500	0.6550	-0.90
131600	0.6550	-0.90
131700	0.6550	-0.90
131800	0.6550	-0.90
131900	0.6550	-0.90
132000	0.6550	-0.90
132100	0.6550	-0.90
132200	0.6550	-0.90
132300	0.6575	-0.90
132400	0.6575	-0.90
132500	0.6575	-0.90
132600	0.6575	-0.90
132700	0.6575	-0.90
132800	0.6575	-0.90
132900	0.6575	-0.90
133000	0.6575	-0.90
133100	0.6575	-0.90
133200	0.6575	-0.90
133300	0.6575	-0.90
133400	0.6600	-0.90
133500	0.6600	-0.90
133600	0.6600	-0.91
133700	0.6600	-0.91
133800	0.6600	-0.91
133900	0.6600	-0.91
134000	0.6600	-0.91
134100	0.6600	-0.91
134200	0.6600	-0.91
134300	0.6625	-0.91
134400	0.6625	-0.91
134500	0.6625	-0.91
134600	0.6625	-0.91
134700	0.6650	-0.91
134800	0.6650	-0.91
134900	0.6675	-0.90
135000	0.6675	-0.90
135100	0.6700	-0.90
135200	0.6700	-0.90
135300	0.6725	-0.90
135400	0.6725	-0.90
135500	0.6750	-0.90
135600	0.6750	-0.90
135700	0.6775	-0.90
135800	0.6800	-0.90
135900	0.6800	-0.90
136000	0.6825	-0.90
136100	0.6850	-0.90
136200	0.6850	-0.90
136300	0.6875	-0.90
136400	0.6875	-0.90
136500	0.6900	-0.90
136600	0.6925	-0.90
136700	0.6925	-0.90
136800	0.6950	-0.90
136900	0.6975	-0.90
137000	0.6975	-0.90
137100	0.7000	-0.90
137200	0.7025	-0.90
137300	0.7025	-0.90
137400	0.7050	-0.90
137500	0.7075	-0.91
137600	0.7075	-0.91
137700	0.7100	-0.91
137800	0.7125	-0.91
137900	0.7075	-0.91
138000	0.7050	-0.90
138100	0.7025	-0.90
138200	0.7000	-0.90
138300	0.6975	-0.90
138400	0.6950	-0.90
138500	0.6925	-0.90
138600	0.6900	-0.90
138700	0.6875	-0.90
138800	0.6850	-0.90
138900	0.6825	-0.90
139000	0.6800	-0.90
139100	0.6775	-0.90
139200	0.6750	-0.89
139300	0.6725	-0.89
139400	0.6700	-0.89
139500	0.6675	-0.89
139600	0.6650	-0.89
139700	0.6625	-0.89
139800	0.6600	-0.89
139900	0.6600	-0.89
140000	0.6575	-0.89
140100	0.6550	-0.89
140200	0.6525	-0.89
140300	0.6500	-0.89
140400	0.6500	-0.89
140500	0.6475	-0.89
140600	0.6450	-0.89
140700	0.6425	-0.89
140800	0.6425	-0.89
140900	0.6400	-0.89
141000	0.6400	-0.88
141100	0.6375	-0.88
141200	0.6375	-0.88
141300	0.6350	-0.88
141400	0.6350	-0.88
141500	0.6325	-0.88
141600	0.6325	-0.88
141700	0.6325	-0.88
141800	0.6300	-0.88
141900	0.6300	-0.88
142000	0.6275	-0.88
142100	0.6275	-0.88
142200	0.6275	-0.88
142300	0.6250	-0.88
142400	0.6250	-0.88
142500	0.6250	-0.88
142600	0.6225	-0.88
142700	0.6225	-0.88
142800	0.6200	-0.88
142900	0.6200	-0.88
143000	0.6200	-0.88
143100	0.6175	-0.88
143200	0.6175	-0.87
143300	0.6175	-0.87
143400	0.6150	-0.87
143500	0.6150	-0.87
143600	0.6150	-0.87
143700	0.6150	-0.87
143800	0.6125	-0.87
143900	0.6125	-0.87
144000	0.6125	-0.87
144100	0.6125	-0.87
144200	0.6125	-0.87
144300	0.6100	-0.87
144400	0.6100	-0.87
144500	0.6100	-0.87
144600	0.6100	-0.87
144700	0.6100	-0.87
144800	0.6100	-0.87
144900	0.6100	-0.87
145000	0.6100	-0.87
145100	0.6100	-0.87
145200	0.6100	-0.87
145300	0.6100	-0.87
145400	0.6100	-0.87
145500	0.6100	-0.87
145600	0.6100	-0.87
145700	0.6100	-0.87
145800	0.6075	-0.87
145900	0.6100	-0.87
146000	0.6100	-0.87
146100	0.6100	-0.87
146200	0.6100	-0.87
146300	0.6075	-0.87
146400	0.6075	-0.87
146500	0.6075	-0.87
146600	0.6075	-0.87
146700	0.6075	-0.87
146800	0.6075	-0.87
146900	0.6075	-0.87
147000	0.6075	-0.87
147100	0.6075	-0.87
147200	0.6075	-0.87
147300	0.6075	-0.87
147400	0.6075	-0.87
147500	0.6075	-0.87
147600	0.6075	-0.87
147700	0.6075	-0.87
147800	0.6075	-0.87
147900	0.6075	-0.86
148000	0.6075	-0.87
148100	0.6075	-0.87
148200	0.6075	-0.87
148300	0.6075	-0.87
148400	0.6075	-0.87
148500	0.6050	-0.88
148600	0.6050	-0.88
148700	0.6050	-0.88
148800	0.6050	-0.88
148900	0.6025	-0.88
149000	0.6025	-0.89
149100	0.6025	-0.89
149200	0.6025	-0.89
149300	0.6000	-0.89
149400	0.6000	-0.89
149500	0.6000	-0.89
149600	0.6000	-0.90
149700	0.5975	-0.90
149800	0.5975	-0.90
149900	0.5975	-0.90
150000	0.5975	-0.90
150100	0.5950	-0.90
150200	0.5950	-0.90
150300	0.5950	-0.91
150400	0.5950	-0.91
150500	0.5925	-0.91
150600	0.5925	-0.90
150700	0.5950	-0.90
150800	0.5950	-0.90
150900	0.5950	-0.90
151000	0.5950	-0.90
151100	0.5975	-0.89
151200	0.5975	-0.89
151300	0.5975	-0.89
151400	0.6000	-0.89
151500	0.6000	-0.89
151600	0.6000	-0.88
151700	0.6000	-0.88
151800	0.6000	-0.88
151900	0.6025	-0.88
152000	0.6025	-0.87
152100	0.6025	-0.87
152200	0.6025	-0.87
152300	0.6050	-0.86
152400	0.6050	-0.86
152500	0.6050	-0.86
152600	0.6050	-0.86
152700	0.6075	-0.85
152800	0.6075	-0.85
152900	0.6075	-0.85
153000	0.6075	-0.84
153100	0.6100	-0.84
153200	0.6100	-0.84
153300	0.6100	-0.84
153400	0.6100	-0.83
153500	0.6100	-0.83
153600	0.6125	-0.83
153700	0.6125	-0.83
153800	0.6125	-0.83
153900	0.6125	-0.82
154000	0.6125	-0.82
154100	0.6125	-0.82
154200	0.6125	-0.82
154300	0.6125	-0.82
154400	0.6125	-0.82
154500	0.6125	-0.82
154600	0.6125	-0.82
154700	0.6100	-0.82
154800	0.6100	-0.82
154900	0.6100	-0.82
155000	0.6125	-0.82
155100	0.6125	-0.82
155200	0.6125	-0.82
155300	0.6125	-0.82
155400	0.6125	-0.81
155500	0.6125	-0.81
155600	0.6125	-0.81
155700	0.6125	-0.81
155800	0.6125	-0.81
155900	0.6125	-0.81
156000	0.6125	-0.81
156100	0.6125	-0.81
156200	0.6125	-0.81
156300	0.6100	-0.81
156400	0.6100	-0.81
156500	0.6100	-0.81
156600	0.6100	-0.81
156700	0.6100	-0.81
156800	0.6100	-0.81
156900	0.6100	-0.81
157000	0.6100	-0.81
157100	0.6100	-0.81
157200	0.6100	-0.81
157300	0.6100	-0.81
157400	0.6100	-0.81
157500	0.6100	-0.81
157600	0.6100	-0.81
157700	0.6100	-0.81
157800	0.6100	-0.81
157900	0.6100	-0.81
158000	0.6100	-0.81
158100	0.6100	-0.81
158200	0.6100	-0.81
158300	0.6100	-0.81
158400	0.6100	-0.81
158500	0.6100	-0.80
158600	0.6100	-0.80
158700	0.6100	-0.80
158800	0.6100	-0.80
158900	0.6075	-0.80
159000	0.6075	-0.80
159100	0.6075	-0.80
159200	0.6075	-0.80
159300	0.6075	-0.80
159400	0.6075	-0.80
159500	0.6075	-0.79
159600	0.6075	-0.79
159700	0.6075	-0.79
159800	0.6075	-0.78
159900	0.6075	-0.78
160000	0.6075	-0.78
160100	0.6075	-0.78
160200	0.6075	-0.77
160300	0.6075	-0.77
160400	0.6100	-0.77
160500	0.6100	-0.77
160600	0.6100	-0.77
160700	0.6100	-0.76
160800	0.6100	-0.76
160900	0.6100	-0.76
161000	0.6100	-0.76
161100	0.6100	-0.76
161200	0.6100	-0.76
161300	0.6100	-0.76
161400	0.6100	-0.76
161500	0.6100	-0.76
161600	0.6100	-0.76
161700	0.6100	-0.76
161800	0.6100	-0.76
161900	0.6100	-0.76
162000	0.6100	-0.76
162100	0.6100	-0.76
162200	0.6075	-0.76
162300	0.6100	-0.76
162400	0.6100	-0.76
162500	0.6100	-0.76
162600	0.6100	-0.76
162700	0.6100	-0.76
162800	0.6100	-0.76
162900	0.6100	-0.76
163000	0.6100	-0.76
163100	0.6100	-0.76
163200	0.6100	-0.76
163300	0.6100	-0.76
163400	0.6100	-0.76
163500	0.6100	-0.76
163600	0.6125	-0.75
163700	0.6125	-0.75
163800	0.6125	-0.75
163900	0.6125	-0.75
164000	0.6100	-0.75
164100	0.6100	-0.75
164200	0.6075	-0.75
164300	0.6075	-0.75
164400	0.6075	-0.75
164500	0.6050	-0.75
164600	0.6050	-0.75
164700	0.6025	-0.75
164800	0.6025	-0.75
164900	0.6000	-0.75
165000	0.6000	-0.74
165100	0.6000	-0.74
165200	0.5975	-0.74
165300	0.5975	-0.74
165400	0.5975	-0.73
165500	0.5950	-0.73
165600	0.5950	-0.73
165700	0.5950	-0.73
165800	0.5925	-0.72
165900	0.5925	-0.72
166000	0.5925	-0.72
166100	0.5900	-0.72
166200	0.5900	-0.71
166300	0.5875	-0.71
166400	0.5850	-0.71
166500	0.5850	-0.71
166600	0.5825	-0.71
166700	0.5825	-0.70
166800	0.5800	-0.70
166900	0.5800	-0.69
167000	0.5775	-0.69
167100	0.5775	-0.68
167200	0.5750	-0.67
167300	0.5725	-0.67
167400	0.5725	-0.65
167500	0.5700	-0.64
167600	0.5675	-0.63
167700	0.5650	-0.62
167800	0.5650	-0.61
167900	0.5625	-0.60
168000	0.5600	-0.59
168100	0.5575	-0.58
168200	0.5550	-0.56
168300	0.5525	-0.55
168400	0.5500	-0.53
168500	0.5500	-0.54
168600	0.5525	-0.54
168700	0.5525	-0.54
168800	0.5550	-0.55
168900	0.5550	-0.55
169000	0.5575	-0.56
169100	0.5575	-0.56
169200	0.5600	-0.57
169300	0.5600	-0.57
169400	0.5600	-0.57
169500	0.5625	-0.58
169600	0.5625	-0.58
169700	0.5650	-0.59
169800	0.5650	-0.59
169900	0.5650	-0.60
170000	0.5675	-0.61
170100	0.5675	-0.62
170200	0.5700	-0.62
170300	0.5700	-0.63
170400	0.5725	-0.64
170500	0.5725	-0.64
170600	0.5750	-0.65
170700	0.5750	-0.65
170800	0.5775	-0.65
170900	0.5775	-0.66
171000	0.5800	-0.66
171100	0.5800	-0.67
171200	0.5800	-0.67
171300	0.5825	-0.68
171400	0.5825	-0.68
171500	0.5825	-0.68
171600	0.5850	-0.69
171700	0.5850	-0.69
171800	0.5850	-0.70
171900	0.5875	-0.70
172000	0.5875	-0.70
172100	0.5875	-0.71
172200	0.5900	-0.71
172300	0.5900	-0.72
172400	0.5900	-0.72
172500	0.5925	-0.72
172600	0.5925	-0.73
172700	0.5925	-0.73
172800	0.5925	-0.73
172900	0.5950	-0.74
173000	0.5950	-0.74
173100	0.5950	-0.74
173200	0.5975	-0.75
173300	0.5975	-0.75
173400	0.5975	-0.75
173500	0.5975	-0.76
173600	0.5975	-0.76
173700	0.5975	-0.77
173800	0.5975	-0.77
173900	0.6000	-0.78
174000	0.6000	-0.78
174100	0.6000	-0.79
174200	0.6000	-0.79
174300	0.6000	-0.80
174400	0.6000	-0.80
174500	0.6000	-0.80
174600	0.6000	-0.81
174700	0.6000	-0.81
174800	0.6000	-0.82
174900	0.6000	-0.82
175000	0.6025	-0.82
175100	0.6025	-0.82
175200	0.6025	-0.82
175300	0.6025	-0.82
175400	0.6025	-0.82
175500	0.6025	-0.82
175600	0.6025	-0.82
175700	0.6025	-0.82
175800	0.6025	-0.82
175900	0.6025	-0.82
176000	0.6025	-0.82
176100	0.6050	-0.82
176200	0.6050	-0.82
176300	0.6050	-0.82
176400	0.6050	-0.81
176500	0.6050	-0.81
176600	0.6075	-0.81
176700	0.6075	-0.81
176800	0.6075	-0.81
176900	0.6075	-0.81
177000	0.6075	-0.81
177100	0.6075	-0.81
177200	0.6100	-0.80
177300	0.6100	-0.80
177400	0.6100	-0.80
177500	0.6100	-0.80
177600	0.6100	-0.80
177700	0.6100	-0.80
177800	0.6100	-0.80
177900	0.6100	-0.79
178000	0.6125	-0.79
178100	0.6125	-0.79
178200	0.6125	-0.79
178300	0.6125	-0.79
178400	0.6125	-0.79
178500	0.6125	-0.79
178600	0.6125	-0.79
178700	0.6125	-0.79
178800	0.6125	-0.79
178900	0.6125	-0.79
179000	0.6125	-0.79
179100	0.6125	-0.79
179200	0.6125	-0.79
179300	0.6125	-0.79
179400	0.6125	-0.79
179500	0.6125	-0.79
179600	0.6125	-0.79
179700	0.6125	-0.79
179800	0.6125	-0.79
179900	0.6125	-0.79
180000	0.6125	-0.79
180100	0.6125	-0.79
180200	0.6125	-0.79
180300	0.6125	-0.79
180400	0.6125	-0.80
180500	0.6125	-0.80
180600	0.6125	-0.80
180700	0.6125	-0.80
180800	0.6125	-0.80
180900	0.6125	-0.80
181000	0.6125	-0.80
181100	0.6125	-0.81
181200	0.6125	-0.81
181300	0.6125	-0.81
181400	0.6125	-0.81
181500	0.6125	-0.81
181600	0.6125	-0.81
181700	0.6100	-0.81
181800	0.6100	-0.81
181900	0.6100	-0.81
182000	0.6100	-0.81
182100	0.6100	-0.81
182200	0.6100	-0.81
182300	0.6100	-0.81
182400	0.6100	-0.81
182500	0.6100	-0.81
182600	0.6100	-0.81
182700	0.6100	-0.81
182800	0.6100	-0.82
182900	0.6100	-0.82
183000	0.6075	-0.82
183100	0.6075	-0.82
183200	0.6075	-0.82
183300	0.6050	-0.83
183400	0.6050	-0.83
183500	0.6050	-0.83
183600	0.6025	-0.83
183700	0.6025	-0.84
183800	0.6025	-0.84
183900	0.6025	-0.84
184000	0.6000	-0.84
184100	0.6000	-0.84
184200	0.6000	-0.85
184300	0.6000	-0.85
184400	0.6000	-0.85
184500	0.5975	-0.85
184600	0.5975	-0.85
184700	0.5975	-0.86
184800	0.5975	-0.86
184900	0.5975	-0.86
185000	0.5975	-0.86
185100	0.5975	-0.86
185200	0.5950	-0.86
185300	0.5950	-0.86
185400	0.5950	-0.86
185500	0.5950	-0.86
185600	0.5950	-0.86
185700	0.5950	-0.86
185800	0.5950	-0.86
185900	0.5950	-0.86
186000	0.5950	-0.86
186100	0.5950	-0.86
186200	0.5950	-0.86
186300	0.5950	-0.86
186400	0.5950	-0.86
186500	0.5950	-0.86
186600	0.5950	-0.86
186700	0.5950	-0.86
186800	0.5950	-0.86
186900	0.5950	-0.86
187000	0.5950	-0.86
187100	0.5950	-0.87
187200	0.5925	-0.87
187300	0.5925	-0.87
187400	0.5925	-0.87
187500	0.5925	-0.87
187600	0.5900	-0.87
187700	0.5900	-0.87
187800	0.5900	-0.87
187900	0.5900	-0.87
188000	0.5900	-0.88
188100	0.5875	-0.88
188200	0.5875	-0.88
188300	0.5875	-0.88
188400	0.5875	-0.88
188500	0.5850	-0.88
188600	0.5850	-0.88
188700	0.5850	-0.89
188800	0.5850	-0.89
188900	0.5850	-0.89
189000	0.5825	-0.89
189100	0.5825	-0.89
189200	0.5825	-0.89
189300	0.5825	-0.89
189400	0.5825	-0.89
189500	0.5825	-0.89
189600	0.5800	-0.89
189700	0.5800	-0.90
189800	0.5800	-0.90
189900	0.5800	-0.90
190000	0.5800	-0.90
190100	0.5800	-0.90
190200	0.5775	-0.90
190300	0.5775	-0.90
190400	0.5775	-0.90
190500	0.5800	-0.90
190600	0.5800	-0.90
190700	0.5800	-0.90
190800	0.5800	-0.90
190900	0.5800	-0.90
191000	0.5800	-0.90
191100	0.5800	-0.90
191200	0.5800	-0.90
191300	0.5800	-0.89
191400	0.5800	-0.89
191500	0.5800	-0.89
191600	0.5825	-0.89
191700	0.5825	-0.89
191800	0.5825	-0.89
191900	0.5825	-0.89
192000	0.5825	-0.89
192100	0.5825	-0.88
192200	0.5825	-0.88
192300	0.5825	-0.88
192400	0.5825	-0.88
192500	0.5825	-0.88
192600	0.5825	-0.88
192700	0.5825	-0.88
192800	0.5825	-0.87
192900	0.5825	-0.87
193000	0.5825	-0.87
193100	0.5825	-0.87
193200	0.5825	-0.87
193300	0.5850	-0.87
193400	0.5850	-0.86
193500	0.5850	-0.86
193600	0.5850	-0.86
193700	0.5875	-0.86
193800	0.5875	-0.86
193900	0.5875	-0.86
194000	0.5875	-0.86
194100	0.5900	-0.86
194200	0.5900	-0.86
194300	0.5900	-0.86
194400	0.5900	-0.86
194500	0.5900	-0.86
194600	0.5900	-0.86
194700	0.5925	-0.86
194800	0.5925	-0.86
194900	0.5925	-0.86
195000	0.5925	-0.87
195100	0.5925	-0.87
195200	0.5925	-0.87
195300	0.5925	-0.87
195400	0.5925	-0.87
195500	0.5950	-0.87
195600	0.5950	-0.87
195700	0.5950	-0.87
195800	0.5950	-0.87
195900	0.5950	-0.87
196000	0.5950	-0.87
196100	0.5950	-0.87
196200	0.5950	-0.87
196300	0.5975	-0.87
196400	0.5975	-0.87
196500	0.5975	-0.87
196600	0.5975	-0.87
196700	0.5975	-0.87
196800	0.5975	-0.87
196900	0.6000	-0.87
197000	0.6000	-0.87
197100	0.6000	-0.88
197200	0.6000	-0.88
197300	0.6000	-0.88
197400	0.6000	-0.88
197500	0.6025	-0.88
197600	0.6025	-0.88
197700	0.6025	-0.88
197800	0.6050	-0.88
197900	0.6050	-0.88
198000	0.6050	-0.88
198100	0.6050	-0.88
198200	0.6050	-0.89
198300	0.6075	-0.89
198400	0.6075	-0.89
198500	0.6075	-0.89
198600	0.6075	-0.89
198700	0.6100	-0.89
198800	0.6100	-0.89
198900	0.6100	-0.89
199000	0.6100	-0.90
199100	0.6100	-0.90
199200	0.6100	-0.90
199300	0.6100	-0.90
199400	0.6100	-0.91
199500	0.6100	-0.91
199600	0.6100	-0.91
199700	0.6100	-0.91
199800	0.6100	-0.91
[truncated: 13,254 more rows]
