# Supplementary material for: The genetic basis of aneuploidy tolerance in wild yeast
Source: eLife. 2020 Jan 7;9:e52063. doi: 10.7554/eLife.52063 (PMC6970514; doi:10.7554/eLife.52063)
Supplement: Figure 1—source data 1. [file elife-52063-fig1-data1.zip › DvF/DvF_n46_ch3]

Bin start (bp)	MLE allele freq.	LOD score
0	0.5125	-0.45
100	0.5125	-0.45
200	0.5125	-0.45
300	0.5125	-0.45
400	0.5125	-0.45
500	0.5125	-0.45
600	0.5125	-0.45
700	0.5125	-0.45
800	0.5125	-0.45
900	0.5125	-0.45
1000	0.5125	-0.45
1100	0.5125	-0.45
1200	0.5100	-0.46
1300	0.5050	-0.47
1400	0.5025	-0.47
1500	0.5000	-0.48
1600	0.5000	-0.49
1700	0.5000	-0.51
1800	0.5000	-0.52
1900	0.5025	-0.53
2000	0.5050	-0.53
2100	0.5075	-0.53
2200	0.5100	-0.52
2300	0.5125	-0.52
2400	0.5125	-0.54
2500	0.5150	-0.56
2600	0.5175	-0.58
2700	0.5200	-0.60
2800	0.5225	-0.61
2900	0.5250	-0.62
3000	0.5275	-0.64
3100	0.5300	-0.64
3200	0.5350	-0.65
3300	0.5350	-0.66
3400	0.5375	-0.67
3500	0.5425	-0.68
3600	0.5475	-0.69
3700	0.5550	-0.70
3800	0.5625	-0.71
3900	0.5725	-0.72
4000	0.5875	-0.73
4100	0.5925	-0.75
4200	0.5975	-0.76
4300	0.6050	-0.78
4400	0.6100	-0.79
4500	0.6125	-0.80
4600	0.6125	-0.80
4700	0.6075	-0.80
4800	0.6050	-0.80
4900	0.6000	-0.80
5000	0.5975	-0.80
5100	0.5950	-0.80
5200	0.5900	-0.80
5300	0.5875	-0.79
5400	0.5850	-0.79
5500	0.5825	-0.79
5600	0.5800	-0.79
5700	0.5800	-0.79
5800	0.5800	-0.79
5900	0.5800	-0.80
6000	0.5800	-0.80
6100	0.5800	-0.80
6200	0.5800	-0.79
6300	0.5775	-0.79
6400	0.5750	-0.79
6500	0.5725	-0.79
6600	0.5700	-0.78
6700	0.5675	-0.78
6800	0.5675	-0.78
6900	0.5675	-0.77
7000	0.5675	-0.77
7100	0.5675	-0.77
7200	0.5675	-0.77
7300	0.5675	-0.76
7400	0.5675	-0.76
7500	0.5675	-0.76
7600	0.5675	-0.75
7700	0.5675	-0.75
7800	0.5675	-0.75
7900	0.5675	-0.75
8000	0.5675	-0.74
8100	0.5675	-0.74
8200	0.5675	-0.74
8300	0.5675	-0.74
8400	0.5675	-0.73
8500	0.5675	-0.73
8600	0.5675	-0.72
8700	0.5675	-0.72
8800	0.5700	-0.72
8900	0.5700	-0.72
9000	0.5700	-0.71
9100	0.5700	-0.71
9200	0.5700	-0.71
9300	0.5700	-0.71
9400	0.5725	-0.71
9500	0.5725	-0.71
9600	0.5725	-0.70
9700	0.5725	-0.70
9800	0.5725	-0.70
9900	0.5725	-0.70
10000	0.5750	-0.70
10100	0.5750	-0.70
10200	0.5750	-0.70
10300	0.5750	-0.70
10400	0.5750	-0.70
10500	0.5750	-0.69
10600	0.5750	-0.69
10700	0.5775	-0.69
10800	0.5775	-0.69
10900	0.5775	-0.69
11000	0.5775	-0.69
11100	0.5775	-0.69
11200	0.5775	-0.69
11300	0.5775	-0.69
11400	0.5775	-0.68
11500	0.5775	-0.68
11600	0.5775	-0.68
11700	0.5775	-0.68
11800	0.5775	-0.68
11900	0.5775	-0.68
12000	0.5775	-0.68
12100	0.5775	-0.68
12200	0.5775	-0.68
12300	0.5775	-0.68
12400	0.5775	-0.68
12500	0.5775	-0.68
12600	0.5750	-0.68
12700	0.5750	-0.67
12800	0.5750	-0.67
12900	0.5750	-0.67
13000	0.5750	-0.67
13100	0.5750	-0.67
13200	0.5750	-0.67
13300	0.5750	-0.67
13400	0.5750	-0.67
13500	0.5750	-0.67
13600	0.5750	-0.67
13700	0.5750	-0.67
13800	0.5750	-0.67
13900	0.5750	-0.67
14000	0.5750	-0.67
14100	0.5750	-0.67
14200	0.5725	-0.67
14300	0.5700	-0.67
14400	0.5675	-0.67
14500	0.5675	-0.67
14600	0.5650	-0.68
14700	0.5625	-0.68
14800	0.5625	-0.68
14900	0.5600	-0.68
15000	0.5575	-0.69
15100	0.5550	-0.69
15200	0.5550	-0.69
15300	0.5525	-0.70
15400	0.5500	-0.70
15500	0.5475	-0.71
15600	0.5450	-0.71
15700	0.5425	-0.72
15800	0.5400	-0.72
15900	0.5375	-0.72
16000	0.5350	-0.73
16100	0.5350	-0.73
16200	0.5325	-0.73
16300	0.5300	-0.73
16400	0.5275	-0.74
16500	0.5275	-0.74
16600	0.5250	-0.74
16700	0.5250	-0.74
16800	0.5225	-0.75
16900	0.5225	-0.75
17000	0.5200	-0.75
17100	0.5200	-0.75
17200	0.5175	-0.75
17300	0.5175	-0.75
17400	0.5150	-0.75
17500	0.5150	-0.75
17600	0.5125	-0.76
17700	0.5125	-0.75
17800	0.5100	-0.75
17900	0.5100	-0.75
18000	0.5075	-0.75
18100	0.5075	-0.75
18200	0.5050	-0.75
18300	0.5050	-0.75
18400	0.5050	-0.74
18500	0.5050	-0.74
18600	0.5025	-0.74
18700	0.5025	-0.73
18800	0.5025	-0.73
18900	0.5025	-0.73
19000	0.5025	-0.72
19100	0.5000	-0.72
19200	0.5000	-0.71
19300	0.5000	-0.71
19400	0.5000	-0.71
19500	0.5000	-0.70
19600	0.5000	-0.70
19700	0.5000	-0.70
19800	0.5000	-0.70
19900	0.4975	-0.70
20000	0.4975	-0.70
20100	0.4975	-0.70
20200	0.4975	-0.70
20300	0.4975	-0.70
20400	0.4975	-0.70
20500	0.4975	-0.70
20600	0.4975	-0.70
20700	0.4975	-0.70
20800	0.4975	-0.70
20900	0.4975	-0.70
21000	0.4975	-0.70
21100	0.4975	-0.70
21200	0.4975	-0.70
21300	0.4975	-0.69
21400	0.4950	-0.69
21500	0.4950	-0.68
21600	0.4950	-0.67
21700	0.4950	-0.67
21800	0.4950	-0.66
21900	0.4925	-0.65
22000	0.4925	-0.64
22100	0.4925	-0.63
22200	0.4900	-0.62
22300	0.4900	-0.61
22400	0.4875	-0.61
22500	0.4875	-0.60
22600	0.4850	-0.59
22700	0.4850	-0.59
22800	0.4825	-0.58
22900	0.4825	-0.57
23000	0.4800	-0.57
23100	0.4800	-0.56
23200	0.4775	-0.56
23300	0.4775	-0.55
23400	0.4750	-0.55
23500	0.4750	-0.55
23600	0.4725	-0.54
23700	0.4725	-0.54
23800	0.4700	-0.53
23900	0.4700	-0.53
24000	0.4700	-0.52
24100	0.4675	-0.52
24200	0.4675	-0.52
24300	0.4675	-0.51
24400	0.4650	-0.51
24500	0.4650	-0.50
24600	0.4650	-0.50
24700	0.4625	-0.49
24800	0.4625	-0.49
24900	0.4625	-0.48
25000	0.4625	-0.48
25100	0.4625	-0.47
25200	0.4600	-0.46
25300	0.4600	-0.45
25400	0.4600	-0.45
25500	0.4600	-0.44
25600	0.4600	-0.43
25700	0.4600	-0.42
25800	0.4600	-0.42
25900	0.4600	-0.41
26000	0.4625	-0.40
26100	0.4625	-0.39
26200	0.4625	-0.38
26300	0.4625	-0.38
26400	0.4625	-0.37
26500	0.4650	-0.36
26600	0.4650	-0.36
26700	0.4650	-0.35
26800	0.4650	-0.34
26900	0.4675	-0.33
27000	0.4675	-0.33
27100	0.4700	-0.32
27200	0.4725	-0.32
27300	0.4725	-0.31
27400	0.4750	-0.31
27500	0.4775	-0.30
27600	0.4775	-0.30
27700	0.4800	-0.29
27800	0.4825	-0.29
27900	0.4825	-0.28
28000	0.4850	-0.28
28100	0.4875	-0.27
28200	0.4900	-0.27
28300	0.4925	-0.26
28400	0.4925	-0.26
28500	0.4950	-0.25
28600	0.4975	-0.23
28700	0.4975	-0.21
28800	0.5000	-0.20
28900	0.5025	-0.18
29000	0.5025	-0.16
29100	0.5050	-0.14
29200	0.5075	-0.12
29300	0.5075	-0.11
29400	0.5100	-0.09
29500	0.5075	-0.11
29600	0.5050	-0.12
29700	0.5025	-0.13
29800	0.5000	-0.14
29900	0.4975	-0.15
30000	0.4925	-0.16
30100	0.4900	-0.16
30200	0.4875	-0.16
30300	0.4850	-0.17
30400	0.4850	-0.18
30500	0.4825	-0.18
30600	0.4800	-0.19
30700	0.4800	-0.20
30800	0.4775	-0.20
30900	0.4775	-0.21
31000	0.4775	-0.22
31100	0.4775	-0.22
31200	0.4750	-0.23
31300	0.4750	-0.24
31400	0.4725	-0.24
31500	0.4700	-0.25
31600	0.4700	-0.25
31700	0.4675	-0.26
31800	0.4675	-0.26
31900	0.4650	-0.27
32000	0.4650	-0.27
32100	0.4625	-0.27
32200	0.4625	-0.28
32300	0.4600	-0.28
32400	0.4600	-0.28
32500	0.4575	-0.28
32600	0.4575	-0.27
32700	0.4575	-0.27
32800	0.4575	-0.27
32900	0.4550	-0.27
33000	0.4550	-0.27
33100	0.4550	-0.28
33200	0.4550	-0.28
33300	0.4550	-0.28
33400	0.4550	-0.27
33500	0.4550	-0.27
33600	0.4525	-0.27
33700	0.4525	-0.27
33800	0.4525	-0.27
33900	0.4525	-0.27
34000	0.4500	-0.27
34100	0.4500	-0.27
34200	0.4500	-0.27
34300	0.4500	-0.27
34400	0.4500	-0.27
34500	0.4475	-0.27
34600	0.4475	-0.27
34700	0.4475	-0.27
34800	0.4475	-0.27
34900	0.4475	-0.28
35000	0.4475	-0.28
35100	0.4475	-0.28
35200	0.4475	-0.28
35300	0.4475	-0.28
35400	0.4475	-0.28
35500	0.4475	-0.28
35600	0.4475	-0.28
35700	0.4475	-0.28
35800	0.4450	-0.28
35900	0.4450	-0.29
36000	0.4450	-0.29
36100	0.4450	-0.29
36200	0.4450	-0.29
36300	0.4450	-0.29
36400	0.4450	-0.29
36500	0.4450	-0.29
36600	0.4450	-0.29
36700	0.4450	-0.29
36800	0.4450	-0.29
36900	0.4450	-0.29
37000	0.4450	-0.29
37100	0.4450	-0.29
37200	0.4450	-0.29
37300	0.4450	-0.29
37400	0.4450	-0.29
37500	0.4450	-0.29
37600	0.4450	-0.29
37700	0.4450	-0.29
37800	0.4450	-0.28
37900	0.4450	-0.28
38000	0.4450	-0.27
38100	0.4450	-0.27
38200	0.4450	-0.27
38300	0.4450	-0.27
38400	0.4450	-0.26
38500	0.4450	-0.26
38600	0.4450	-0.26
38700	0.4450	-0.25
38800	0.4450	-0.25
38900	0.4450	-0.24
39000	0.4450	-0.24
39100	0.4450	-0.23
39200	0.4450	-0.22
39300	0.4450	-0.22
39400	0.4450	-0.21
39500	0.4475	-0.21
39600	0.4475	-0.20
39700	0.4475	-0.19
39800	0.4475	-0.19
39900	0.4475	-0.18
40000	0.4500	-0.18
40100	0.4500	-0.17
40200	0.4500	-0.16
40300	0.4500	-0.15
40400	0.4500	-0.14
40500	0.4525	-0.13
40600	0.4525	-0.12
40700	0.4525	-0.11
40800	0.4550	-0.10
40900	0.4550	-0.09
41000	0.4550	-0.10
41100	0.4550	-0.10
41200	0.4550	-0.10
41300	0.4550	-0.11
41400	0.4550	-0.11
41500	0.4550	-0.12
41600	0.4575	-0.12
41700	0.4575	-0.13
41800	0.4575	-0.13
41900	0.4575	-0.14
42000	0.4575	-0.14
42100	0.4575	-0.14
42200	0.4575	-0.14
42300	0.4575	-0.14
42400	0.4575	-0.15
42500	0.4575	-0.15
42600	0.4575	-0.15
42700	0.4575	-0.15
42800	0.4575	-0.14
42900	0.4575	-0.14
43000	0.4550	-0.14
43100	0.4550	-0.13
43200	0.4550	-0.13
43300	0.4550	-0.13
43400	0.4550	-0.12
43500	0.4550	-0.12
43600	0.4550	-0.12
43700	0.4550	-0.12
43800	0.4550	-0.13
43900	0.4525	-0.13
44000	0.4525	-0.14
44100	0.4525	-0.14
44200	0.4525	-0.14
44300	0.4525	-0.15
44400	0.4525	-0.15
44500	0.4525	-0.16
44600	0.4550	-0.16
44700	0.4550	-0.17
44800	0.4550	-0.17
44900	0.4550	-0.18
45000	0.4550	-0.18
45100	0.4550	-0.19
45200	0.4550	-0.19
45300	0.4550	-0.20
45400	0.4550	-0.21
45500	0.4575	-0.21
45600	0.4575	-0.22
45700	0.4575	-0.22
45800	0.4575	-0.23
45900	0.4575	-0.24
46000	0.4600	-0.25
46100	0.4600	-0.26
46200	0.4600	-0.27
46300	0.4625	-0.28
46400	0.4625	-0.29
46500	0.4650	-0.30
46600	0.4650	-0.31
46700	0.4675	-0.33
46800	0.4675	-0.34
46900	0.4700	-0.35
47000	0.4700	-0.36
47100	0.4725	-0.37
47200	0.4725	-0.38
47300	0.4750	-0.39
47400	0.4750	-0.41
47500	0.4775	-0.42
47600	0.4800	-0.44
47700	0.4800	-0.45
47800	0.4825	-0.47
47900	0.4850	-0.49
48000	0.4850	-0.50
48100	0.4875	-0.51
48200	0.4875	-0.53
48300	0.4900	-0.54
48400	0.4900	-0.55
48500	0.4925	-0.57
48600	0.4950	-0.58
48700	0.4950	-0.59
48800	0.4975	-0.60
48900	0.5000	-0.61
49000	0.5000	-0.62
49100	0.5025	-0.63
49200	0.5025	-0.64
49300	0.5050	-0.65
49400	0.5075	-0.66
49500	0.5075	-0.67
49600	0.5100	-0.67
49700	0.5100	-0.68
49800	0.5125	-0.68
49900	0.5125	-0.69
50000	0.5150	-0.69
50100	0.5150	-0.70
50200	0.5175	-0.70
50300	0.5200	-0.71
50400	0.5200	-0.71
50500	0.5225	-0.72
50600	0.5250	-0.72
50700	0.5250	-0.73
50800	0.5275	-0.73
50900	0.5300	-0.74
51000	0.5300	-0.74
51100	0.5325	-0.75
51200	0.5350	-0.75
51300	0.5375	-0.75
51400	0.5375	-0.76
51500	0.5400	-0.76
51600	0.5425	-0.76
51700	0.5450	-0.77
51800	0.5450	-0.77
51900	0.5475	-0.78
52000	0.5500	-0.78
52100	0.5525	-0.79
52200	0.5550	-0.79
52300	0.5575	-0.79
52400	0.5600	-0.80
52500	0.5575	-0.79
52600	0.5550	-0.79
52700	0.5525	-0.78
52800	0.5525	-0.77
52900	0.5500	-0.77
53000	0.5475	-0.77
53100	0.5450	-0.76
53200	0.5425	-0.76
53300	0.5400	-0.76
53400	0.5375	-0.75
53500	0.5375	-0.75
53600	0.5350	-0.75
53700	0.5325	-0.74
53800	0.5300	-0.74
53900	0.5300	-0.74
54000	0.5275	-0.74
54100	0.5250	-0.74
54200	0.5250	-0.73
54300	0.5225	-0.73
54400	0.5225	-0.73
54500	0.5200	-0.73
54600	0.5200	-0.72
54700	0.5175	-0.72
54800	0.5175	-0.72
54900	0.5175	-0.71
55000	0.5175	-0.71
55100	0.5150	-0.71
55200	0.5150	-0.71
55300	0.5150	-0.70
55400	0.5150	-0.70
55500	0.5125	-0.70
55600	0.5125	-0.70
55700	0.5125	-0.70
55800	0.5125	-0.70
55900	0.5125	-0.70
56000	0.5125	-0.70
56100	0.5125	-0.70
56200	0.5125	-0.70
56300	0.5125	-0.71
56400	0.5125	-0.71
56500	0.5125	-0.71
56600	0.5150	-0.72
56700	0.5150	-0.72
56800	0.5150	-0.72
56900	0.5150	-0.72
57000	0.5150	-0.73
57100	0.5175	-0.73
57200	0.5175	-0.73
57300	0.5175	-0.73
57400	0.5200	-0.74
57500	0.5200	-0.74
57600	0.5225	-0.75
57700	0.5225	-0.75
57800	0.5250	-0.76
57900	0.5250	-0.76
58000	0.5275	-0.76
58100	0.5275	-0.77
58200	0.5275	-0.77
58300	0.5300	-0.77
58400	0.5300	-0.78
58500	0.5325	-0.78
58600	0.5325	-0.78
58700	0.5350	-0.79
58800	0.5350	-0.79
58900	0.5375	-0.79
59000	0.5375	-0.79
59100	0.5375	-0.80
59200	0.5400	-0.80
59300	0.5400	-0.79
59400	0.5400	-0.79
59500	0.5400	-0.79
59600	0.5425	-0.79
59700	0.5425	-0.79
59800	0.5425	-0.79
59900	0.5425	-0.78
60000	0.5450	-0.78
60100	0.5450	-0.78
60200	0.5450	-0.78
60300	0.5475	-0.78
60400	0.5475	-0.77
60500	0.5475	-0.77
60600	0.5475	-0.77
60700	0.5500	-0.76
60800	0.5500	-0.76
60900	0.5500	-0.75
61000	0.5500	-0.75
61100	0.5500	-0.75
61200	0.5500	-0.75
61300	0.5500	-0.74
61400	0.5500	-0.74
61500	0.5500	-0.74
61600	0.5500	-0.74
61700	0.5500	-0.74
61800	0.5500	-0.73
61900	0.5500	-0.73
62000	0.5500	-0.73
62100	0.5500	-0.73
62200	0.5500	-0.72
62300	0.5500	-0.72
62400	0.5500	-0.72
62500	0.5500	-0.72
62600	0.5475	-0.71
62700	0.5475	-0.71
62800	0.5475	-0.71
62900	0.5475	-0.70
63000	0.5450	-0.70
63100	0.5450	-0.70
63200	0.5450	-0.70
63300	0.5450	-0.69
63400	0.5425	-0.69
63500	0.5425	-0.68
63600	0.5400	-0.68
63700	0.5400	-0.67
63800	0.5375	-0.67
63900	0.5375	-0.66
64000	0.5375	-0.66
64100	0.5375	-0.65
64200	0.5350	-0.65
64300	0.5350	-0.64
64400	0.5350	-0.64
64500	0.5350	-0.63
64600	0.5325	-0.62
64700	0.5325	-0.62
64800	0.5325	-0.61
64900	0.5325	-0.61
65000	0.5300	-0.60
65100	0.5300	-0.60
65200	0.5300	-0.60
65300	0.5300	-0.60
65400	0.5300	-0.60
65500	0.5300	-0.60
65600	0.5300	-0.60
65700	0.5325	-0.60
65800	0.5325	-0.60
65900	0.5325	-0.60
66000	0.5325	-0.61
66100	0.5325	-0.61
66200	0.5325	-0.61
66300	0.5325	-0.61
66400	0.5350	-0.61
66500	0.5350	-0.61
66600	0.5350	-0.61
66700	0.5350	-0.61
66800	0.5350	-0.61
66900	0.5350	-0.61
67000	0.5350	-0.61
67100	0.5350	-0.62
67200	0.5350	-0.62
67300	0.5375	-0.62
67400	0.5375	-0.62
67500	0.5375	-0.62
67600	0.5375	-0.63
67700	0.5400	-0.63
67800	0.5400	-0.64
67900	0.5400	-0.65
68000	0.5425	-0.66
68100	0.5450	-0.66
68200	0.5450	-0.67
68300	0.5475	-0.68
68400	0.5475	-0.69
68500	0.5500	-0.70
68600	0.5525	-0.71
68700	0.5525	-0.72
68800	0.5550	-0.72
68900	0.5575	-0.73
69000	0.5575	-0.74
69100	0.5600	-0.74
69200	0.5600	-0.75
69300	0.5600	-0.75
69400	0.5625	-0.76
69500	0.5625	-0.76
69600	0.5650	-0.77
69700	0.5650	-0.77
69800	0.5650	-0.78
69900	0.5675	-0.78
70000	0.5675	-0.78
70100	0.5700	-0.79
70200	0.5700	-0.79
70300	0.5700	-0.79
70400	0.5725	-0.79
70500	0.5725	-0.79
70600	0.5725	-0.79
70700	0.5725	-0.79
70800	0.5700	-0.79
70900	0.5700	-0.79
71000	0.5675	-0.79
71100	0.5675	-0.79
71200	0.5675	-0.79
71300	0.5650	-0.79
71400	0.5650	-0.79
71500	0.5650	-0.79
71600	0.5625	-0.80
71700	0.5625	-0.80
71800	0.5625	-0.80
71900	0.5625	-0.80
72000	0.5600	-0.80
72100	0.5600	-0.80
72200	0.5600	-0.81
72300	0.5600	-0.81
72400	0.5600	-0.81
72500	0.5600	-0.82
72600	0.5600	-0.82
72700	0.5600	-0.83
72800	0.5600	-0.83
72900	0.5600	-0.83
73000	0.5600	-0.83
73100	0.5600	-0.83
73200	0.5600	-0.83
73300	0.5575	-0.83
73400	0.5575	-0.83
73500	0.5575	-0.83
73600	0.5575	-0.83
73700	0.5575	-0.82
73800	0.5550	-0.82
73900	0.5550	-0.82
74000	0.5550	-0.82
74100	0.5550	-0.82
74200	0.5525	-0.82
74300	0.5525	-0.81
74400	0.5525	-0.81
74500	0.5525	-0.81
74600	0.5525	-0.81
74700	0.5500	-0.81
74800	0.5500	-0.80
74900	0.5500	-0.80
75000	0.5500	-0.80
75100	0.5475	-0.79
75200	0.5475	-0.79
75300	0.5450	-0.78
75400	0.5450	-0.78
75500	0.5425	-0.78
75600	0.5425	-0.77
75700	0.5400	-0.77
75800	0.5400	-0.76
75900	0.5375	-0.75
76000	0.5375	-0.75
76100	0.5350	-0.74
76200	0.5350	-0.73
76300	0.5350	-0.72
76400	0.5325	-0.71
76500	0.5325	-0.70
76600	0.5300	-0.69
76700	0.5300	-0.69
76800	0.5300	-0.68
76900	0.5275	-0.67
77000	0.5275	-0.66
77100	0.5275	-0.65
77200	0.5250	-0.64
77300	0.5250	-0.63
77400	0.5225	-0.62
77500	0.5225	-0.60
77600	0.5225	-0.59
77700	0.5225	-0.59
77800	0.5225	-0.58
77900	0.5225	-0.58
78000	0.5200	-0.57
78100	0.5200	-0.56
78200	0.5200	-0.55
78300	0.5200	-0.54
78400	0.5200	-0.53
78500	0.5200	-0.52
78600	0.5200	-0.51
78700	0.5200	-0.50
78800	0.5200	-0.49
78900	0.5200	-0.49
79000	0.5200	-0.48
79100	0.5200	-0.47
79200	0.5200	-0.46
79300	0.5200	-0.45
79400	0.5225	-0.44
79500	0.5225	-0.43
79600	0.5225	-0.42
79700	0.5225	-0.40
79800	0.5250	-0.39
79900	0.5250	-0.38
80000	0.5250	-0.37
80100	0.5275	-0.35
80200	0.5275	-0.34
80300	0.5275	-0.33
80400	0.5300	-0.31
80500	0.5300	-0.30
80600	0.5300	-0.29
80700	0.5325	-0.27
80800	0.5325	-0.26
80900	0.5325	-0.24
81000	0.5350	-0.22
81100	0.5350	-0.20
81200	0.5375	-0.18
81300	0.5375	-0.17
81400	0.5400	-0.15
81500	0.5400	-0.13
81600	0.5425	-0.11
81700	0.5450	-0.08
81800	0.5475	-0.06
81900	0.5500	-0.04
82000	0.5525	-0.01
82100	0.5575	0.02
82200	0.5600	0.05
82300	0.5625	0.09
82400	0.5650	0.13
82500	0.5675	0.13
82600	0.5675	0.12
82700	0.5700	0.12
82800	0.5725	0.12
82900	0.5725	0.11
83000	0.5750	0.11
83100	0.5750	0.10
83200	0.5775	0.11
83300	0.5775	0.12
83400	0.5800	0.13
83500	0.5825	0.15
83600	0.5850	0.18
83700	0.5875	0.22
83800	0.5925	0.27
83900	0.5950	0.33
84000	0.6000	0.40
84100	0.6025	0.48
84200	0.6050	0.56
84300	0.6100	0.65
84400	0.6125	0.74
84500	0.6150	0.84
84600	0.6200	0.94
84700	0.6200	0.93
84800	0.6175	0.92
84900	0.6175	0.91
85000	0.6175	0.91
85100	0.6175	0.90
85200	0.6175	0.89
85300	0.6175	0.88
85400	0.6175	0.87
85500	0.6175	0.86
85600	0.6175	0.85
85700	0.6175	0.85
85800	0.6175	0.84
85900	0.6175	0.83
86000	0.6175	0.82
86100	0.6175	0.81
86200	0.6175	0.80
86300	0.6175	0.79
86400	0.6175	0.78
86500	0.6175	0.77
86600	0.6175	0.76
86700	0.6175	0.75
86800	0.6150	0.74
86900	0.6150	0.74
87000	0.6150	0.73
87100	0.6150	0.72
87200	0.6150	0.71
87300	0.6150	0.70
87400	0.6150	0.69
87500	0.6150	0.68
87600	0.6150	0.67
87700	0.6150	0.66
87800	0.6150	0.65
87900	0.6150	0.64
88000	0.6150	0.63
88100	0.6150	0.62
88200	0.6150	0.61
88300	0.6125	0.60
88400	0.6125	0.59
88500	0.6125	0.58
88600	0.6125	0.57
88700	0.6125	0.56
88800	0.6125	0.55
88900	0.6125	0.54
89000	0.6125	0.53
89100	0.6125	0.52
89200	0.6125	0.51
89300	0.6125	0.50
89400	0.6125	0.49
89500	0.6100	0.48
89600	0.6100	0.47
89700	0.6100	0.46
89800	0.6100	0.45
89900	0.6100	0.44
90000	0.6100	0.43
90100	0.6100	0.42
90200	0.6100	0.41
90300	0.6100	0.40
90400	0.6100	0.39
90500	0.6075	0.38
90600	0.6075	0.37
90700	0.6075	0.36
90800	0.6050	0.29
90900	0.6025	0.22
91000	0.6000	0.16
91100	0.5975	0.09
91200	0.5925	0.03
91300	0.5900	-0.02
91400	0.5875	-0.08
91500	0.5850	-0.13
91600	0.5825	-0.18
91700	0.5800	-0.22
91800	0.5775	-0.26
91900	0.5750	-0.30
92000	0.5725	-0.33
92100	0.5700	-0.36
92200	0.5675	-0.38
92300	0.5650	-0.40
92400	0.5650	-0.42
92500	0.5625	-0.44
92600	0.5600	-0.46
92700	0.5600	-0.47
92800	0.5575	-0.49
92900	0.5575	-0.50
93000	0.5550	-0.51
93100	0.5525	-0.53
93200	0.5525	-0.54
93300	0.5500	-0.55
93400	0.5500	-0.56
93500	0.5475	-0.57
93600	0.5475	-0.58
93700	0.5450	-0.59
93800	0.5425	-0.60
93900	0.5425	-0.60
94000	0.5400	-0.61
94100	0.5400	-0.62
94200	0.5375	-0.63
94300	0.5375	-0.64
94400	0.5350	-0.64
94500	0.5350	-0.65
94600	0.5325	-0.65
94700	0.5325	-0.66
94800	0.5300	-0.67
94900	0.5300	-0.67
95000	0.5275	-0.68
95100	0.5275	-0.68
95200	0.5250	-0.69
95300	0.5250	-0.69
95400	0.5225	-0.70
95500	0.5225	-0.70
95600	0.5200	-0.71
95700	0.5200	-0.71
95800	0.5175	-0.72
95900	0.5175	-0.72
96000	0.5175	-0.73
96100	0.5150	-0.73
96200	0.5150	-0.73
96300	0.5150	-0.74
96400	0.5125	-0.74
96500	0.5125	-0.74
96600	0.5100	-0.74
96700	0.5100	-0.75
96800	0.5100	-0.75
96900	0.5075	-0.75
97000	0.5075	-0.75
97100	0.5050	-0.75
97200	0.5050	-0.75
97300	0.5050	-0.75
97400	0.5025	-0.75
97500	0.5025	-0.75
97600	0.5025	-0.75
97700	0.5000	-0.75
97800	0.5000	-0.75
97900	0.5000	-0.75
98000	0.4975	-0.75
98100	0.4975	-0.75
98200	0.4975	-0.75
98300	0.4950	-0.75
98400	0.4950	-0.75
98500	0.4950	-0.75
98600	0.4950	-0.75
98700	0.4925	-0.75
98800	0.4925	-0.75
98900	0.4925	-0.75
99000	0.4900	-0.74
99100	0.4900	-0.74
99200	0.4875	-0.74
99300	0.4875	-0.74
99400	0.4875	-0.73
99500	0.4875	-0.73
99600	0.4850	-0.73
99700	0.4850	-0.72
99800	0.4850	-0.72
99900	0.4850	-0.71
100000	0.4850	-0.71
100100	0.4850	-0.71
100200	0.4850	-0.70
100300	0.4850	-0.70
100400	0.4850	-0.70
100500	0.4850	-0.69
100600	0.4850	-0.69
100700	0.4850	-0.69
100800	0.4850	-0.68
100900	0.4850	-0.68
101000	0.4850	-0.68
101100	0.4850	-0.67
101200	0.4850	-0.67
101300	0.4850	-0.67
101400	0.4850	-0.67
101500	0.4850	-0.66
101600	0.4850	-0.66
101700	0.4850	-0.65
101800	0.4850	-0.65
101900	0.4850	-0.65
102000	0.4850	-0.64
102100	0.4850	-0.64
102200	0.4850	-0.64
102300	0.4850	-0.63
102400	0.4850	-0.63
102500	0.4850	-0.62
102600	0.4850	-0.62
102700	0.4850	-0.61
102800	0.4875	-0.60
102900	0.4875	-0.60
103000	0.4875	-0.60
103100	0.4875	-0.59
103200	0.4900	-0.59
103300	0.4900	-0.59
103400	0.4900	-0.58
103500	0.4925	-0.58
103600	0.4925	-0.57
103700	0.4925	-0.57
103800	0.4950	-0.57
103900	0.4950	-0.56
104000	0.4950	-0.55
104100	0.4975	-0.54
104200	0.4975	-0.54
104300	0.4975	-0.53
104400	0.4975	-0.52
104500	0.5000	-0.51
104600	0.5000	-0.50
104700	0.5000	-0.49
104800	0.5025	-0.49
104900	0.5025	-0.48
105000	0.5025	-0.46
105100	0.5050	-0.45
105200	0.5050	-0.43
105300	0.5050	-0.41
105400	0.5050	-0.39
105500	0.5075	-0.37
105600	0.5075	-0.35
105700	0.5050	-0.37
105800	0.5050	-0.39
105900	0.5025	-0.40
106000	0.5025	-0.42
106100	0.5000	-0.44
106200	0.5000	-0.45
106300	0.4975	-0.46
106400	0.4950	-0.47
106500	0.4950	-0.49
106600	0.4925	-0.50
106700	0.4925	-0.51
106800	0.4900	-0.51
106900	0.4900	-0.52
107000	0.4875	-0.53
107100	0.4875	-0.54
107200	0.4850	-0.54
107300	0.4850	-0.55
107400	0.4850	-0.56
107500	0.4825	-0.56
107600	0.4825	-0.57
107700	0.4825	-0.58
107800	0.4800	-0.58
107900	0.4800	-0.59
108000	0.4775	-0.60
108100	0.4775	-0.60
108200	0.4775	-0.61
108300	0.4750	-0.61
108400	0.4750	-0.62
108500	0.4750	-0.63
108600	0.4750	-0.63
108700	0.4750	-0.64
108800	0.4725	-0.64
108900	0.4725	-0.64
109000	0.4725	-0.63
109100	0.4700	-0.64
109200	0.4700	-0.64
109300	0.4700	-0.64
109400	0.4700	-0.64
109500	0.4700	-0.64
109600	0.4700	-0.64
109700	0.4700	-0.64
109800	0.4700	-0.64
109900	0.4700	-0.64
110000	0.4675	-0.64
110100	0.4675	-0.64
110200	0.4675	-0.64
110300	0.4675	-0.64
110400	0.4675	-0.64
110500	0.4675	-0.64
110600	0.4675	-0.64
110700	0.4675	-0.64
110800	0.4675	-0.64
110900	0.4675	-0.64
111000	0.4675	-0.64
111100	0.4675	-0.64
111200	0.4675	-0.65
111300	0.4700	-0.65
111400	0.4700	-0.65
111500	0.4700	-0.65
111600	0.4700	-0.65
111700	0.4700	-0.65
111800	0.4700	-0.65
111900	0.4700	-0.65
112000	0.4725	-0.65
112100	0.4725	-0.65
112200	0.4725	-0.66
112300	0.4725	-0.66
112400	0.4750	-0.66
112500	0.4750	-0.66
112600	0.4750	-0.66
112700	0.4750	-0.67
112800	0.4775	-0.67
112900	0.4775	-0.67
113000	0.4775	-0.67
113100	0.4775	-0.67
113200	0.4775	-0.68
113300	0.4800	-0.68
113400	0.4800	-0.68
113500	0.4800	-0.68
113600	0.4825	-0.69
113700	0.4825	-0.69
113800	0.4825	-0.69
113900	0.4825	-0.69
114000	0.4850	-0.68
114100	0.4850	-0.69
114200	0.4875	-0.69
114300	0.4900	-0.69
114400	0.4900	-0.69
114500	0.4875	-0.69
114600	0.4875	-0.69
114700	0.4875	-0.69
114800	0.4850	-0.69
114900	0.4850	-0.69
115000	0.4850	-0.69
115100	0.4850	-0.69
115200	0.4850	-0.69
115300	0.4850	-0.69
115400	0.4850	-0.69
115500	0.4850	-0.69
115600	0.4825	-0.69
115700	0.4825	-0.69
115800	0.4825	-0.70
115900	0.4850	-0.70
116000	0.4850	-0.70
116100	0.4850	-0.70
116200	0.4850	-0.70
116300	0.4850	-0.70
116400	0.4850	-0.70
116500	0.4850	-0.70
116600	0.4850	-0.70
116700	0.4850	-0.70
116800	0.4850	-0.70
116900	0.4850	-0.70
117000	0.4850	-0.70
117100	0.4850	-0.70
117200	0.4850	-0.70
117300	0.4825	-0.70
117400	0.4825	-0.70
117500	0.4825	-0.70
117600	0.4825	-0.70
117700	0.4825	-0.70
117800	0.4825	-0.70
117900	0.4825	-0.70
118000	0.4825	-0.70
118100	0.4825	-0.69
118200	0.4825	-0.69
118300	0.4825	-0.69
118400	0.4825	-0.69
118500	0.4825	-0.69
118600	0.4825	-0.69
118700	0.4825	-0.69
118800	0.4825	-0.69
118900	0.4825	-0.69
119000	0.4825	-0.69
119100	0.4825	-0.69
119200	0.4850	-0.69
119300	0.4850	-0.69
119400	0.4850	-0.69
119500	0.4850	-0.69
119600	0.4850	-0.69
119700	0.4850	-0.69
119800	0.4850	-0.70
119900	0.4875	-0.70
120000	0.4875	-0.70
120100	0.4875	-0.70
120200	0.4875	-0.70
120300	0.4875	-0.70
120400	0.4900	-0.70
120500	0.4900	-0.70
120600	0.4900	-0.70
120700	0.4900	-0.70
120800	0.4925	-0.70
120900	0.4925	-0.70
121000	0.4925	-0.70
121100	0.4950	-0.70
121200	0.4950	-0.69
121300	0.4950	-0.69
121400	0.4975	-0.69
121500	0.4975	-0.69
121600	0.4975	-0.69
121700	0.5000	-0.68
121800	0.5000	-0.68
121900	0.5000	-0.68
122000	0.5025	-0.68
122100	0.5025	-0.68
122200	0.5025	-0.68
122300	0.5050	-0.68
122400	0.5050	-0.67
122500	0.5075	-0.67
122600	0.5075	-0.67
122700	0.5100	-0.67
122800	0.5100	-0.67
122900	0.5125	-0.67
123000	0.5125	-0.67
123100	0.5150	-0.67
123200	0.5175	-0.67
123300	0.5200	-0.67
123400	0.5225	-0.67
123500	0.5225	-0.67
123600	0.5250	-0.67
123700	0.5275	-0.67
123800	0.5300	-0.67
123900	0.5325	-0.67
124000	0.5350	-0.67
124100	0.5375	-0.67
124200	0.5400	-0.66
124300	0.5425	-0.66
124400	0.5450	-0.66
124500	0.5425	-0.66
124600	0.5400	-0.66
124700	0.5375	-0.66
124800	0.5350	-0.65
124900	0.5325	-0.65
125000	0.5300	-0.65
125100	0.5300	-0.65
125200	0.5275	-0.65
125300	0.5250	-0.64
125400	0.5225	-0.64
125500	0.5225	-0.64
125600	0.5200	-0.64
125700	0.5175	-0.64
125800	0.5175	-0.64
125900	0.5150	-0.64
126000	0.5125	-0.64
126100	0.5100	-0.64
126200	0.5100	-0.63
126300	0.5075	-0.63
126400	0.5050	-0.63
126500	0.5050	-0.63
126600	0.5025	-0.63
126700	0.5000	-0.62
126800	0.5000	-0.62
126900	0.4975	-0.62
127000	0.4975	-0.62
127100	0.4950	-0.62
127200	0.4925	-0.61
127300	0.4925	-0.61
127400	0.4900	-0.61
127500	0.4875	-0.61
127600	0.4875	-0.60
127700	0.4850	-0.60
127800	0.4850	-0.60
127900	0.4850	-0.61
128000	0.4850	-0.61
128100	0.4850	-0.61
128200	0.4850	-0.61
128300	0.4850	-0.61
128400	0.4825	-0.61
128500	0.4825	-0.62
128600	0.4825	-0.62
128700	0.4800	-0.63
128800	0.4800	-0.63
128900	0.4800	-0.64
129000	0.4800	-0.64
129100	0.4800	-0.65
129200	0.4800	-0.65
129300	0.4775	-0.66
129400	0.4775	-0.66
129500	0.4775	-0.67
129600	0.4775	-0.67
129700	0.4775	-0.68
129800	0.4775	-0.68
129900	0.4775	-0.69
130000	0.4750	-0.69
130100	0.4750	-0.70
130200	0.4750	-0.70
130300	0.4750	-0.70
130400	0.4750	-0.71
130500	0.4750	-0.71
130600	0.4750	-0.72
130700	0.4750	-0.72
130800	0.4750	-0.73
130900	0.4750	-0.73
131000	0.4750	-0.74
131100	0.4775	-0.74
131200	0.4775	-0.75
131300	0.4775	-0.75
131400	0.4775	-0.76
131500	0.4775	-0.76
131600	0.4800	-0.77
131700	0.4800	-0.77
131800	0.4800	-0.77
131900	0.4800	-0.78
132000	0.4800	-0.78
132100	0.4825	-0.79
132200	0.4825	-0.79
132300	0.4825	-0.79
132400	0.4825	-0.80
132500	0.4850	-0.80
132600	0.4850	-0.80
132700	0.4850	-0.81
132800	0.4850	-0.81
132900	0.4850	-0.82
133000	0.4875	-0.82
133100	0.4875	-0.82
133200	0.4875	-0.83
133300	0.4875	-0.83
133400	0.4900	-0.83
133500	0.4900	-0.84
133600	0.4900	-0.84
133700	0.4925	-0.84
133800	0.4925	-0.85
133900	0.4925	-0.85
134000	0.4950	-0.85
134100	0.4950	-0.85
134200	0.4975	-0.85
134300	0.4975	-0.86
134400	0.5000	-0.86
134500	0.5000	-0.86
134600	0.5025	-0.87
134700	0.5025	-0.87
134800	0.5050	-0.87
134900	0.5050	-0.88
135000	0.5075	-0.88
135100	0.5075	-0.88
135200	0.5100	-0.88
135300	0.5100	-0.89
135400	0.5125	-0.89
135500	0.5125	-0.89
135600	0.5150	-0.89
135700	0.5150	-0.90
135800	0.5175	-0.90
135900	0.5175	-0.90
136000	0.5200	-0.90
136100	0.5200	-0.91
136200	0.5225	-0.91
136300	0.5225	-0.91
136400	0.5250	-0.91
136500	0.5250	-0.91
136600	0.5250	-0.91
136700	0.5275	-0.91
136800	0.5275	-0.91
136900	0.5300	-0.92
137000	0.5300	-0.92
137100	0.5300	-0.92
137200	0.5325	-0.92
137300	0.5325	-0.92
137400	0.5325	-0.92
137500	0.5350	-0.92
137600	0.5350	-0.92
137700	0.5375	-0.92
137800	0.5375	-0.92
137900	0.5375	-0.92
138000	0.5400	-0.92
138100	0.5400	-0.92
138200	0.5425	-0.92
138300	0.5425	-0.92
138400	0.5450	-0.92
138500	0.5475	-0.93
138600	0.5475	-0.93
138700	0.5500	-0.93
138800	0.5525	-0.93
138900	0.5525	-0.93
139000	0.5550	-0.93
139100	0.5575	-0.93
139200	0.5575	-0.93
139300	0.5600	-0.93
139400	0.5625	-0.93
139500	0.5650	-0.93
139600	0.5675	-0.93
139700	0.5700	-0.94
139800	0.5700	-0.94
139900	0.5725	-0.94
140000	0.5750	-0.94
140100	0.5775	-0.94
140200	0.5800	-0.94
140300	0.5825	-0.94
140400	0.5875	-0.94
140500	0.5900	-0.94
140600	0.5925	-0.94
140700	0.5975	-0.94
140800	0.6000	-0.94
140900	0.6050	-0.94
141000	0.6100	-0.94
141100	0.6150	-0.94
141200	0.6200	-0.94
141300	0.6250	-0.93
141400	0.6300	-0.93
141500	0.6350	-0.93
141600	0.6425	-0.93
141700	0.6475	-0.93
141800	0.6525	-0.92
141900	0.6600	-0.92
142000	0.6650	-0.91
142100	0.6725	-0.91
142200	0.6775	-0.90
142300	0.6850	-0.90
142400	0.6925	-0.89
142500	0.7000	-0.88
142600	0.7075	-0.87
142700	0.7150	-0.86
142800	0.7050	-0.87
142900	0.6950	-0.88
143000	0.6850	-0.89
143100	0.6775	-0.90
143200	0.6675	-0.91
143300	0.6575	-0.92
143400	0.6500	-0.92
143500	0.6425	-0.93
143600	0.6325	-0.93
143700	0.6275	-0.93
143800	0.6200	-0.94
143900	0.6125	-0.94
144000	0.6050	-0.94
144100	0.6000	-0.94
144200	0.5925	-0.94
144300	0.5875	-0.94
144400	0.5850	-0.94
144500	0.5800	-0.94
144600	0.5775	-0.94
144700	0.5750	-0.94
144800	0.5700	-0.94
144900	0.5675	-0.93
145000	0.5650	-0.93
145100	0.5625	-0.93
145200	0.5600	-0.93
145300	0.5550	-0.93
145400	0.5525	-0.93
145500	0.5500	-0.93
145600	0.5475	-0.92
145700	0.5450	-0.92
145800	0.5425	-0.92
145900	0.5400	-0.92
146000	0.5375	-0.92
146100	0.5350	-0.92
146200	0.5350	-0.92
146300	0.5325	-0.92
146400	0.5300	-0.91
146500	0.5275	-0.91
146600	0.5250	-0.91
146700	0.5250	-0.91
146800	0.5225	-0.91
146900	0.5200	-0.91
147000	0.5175	-0.91
147100	0.5175	-0.91
147200	0.5150	-0.91
147300	0.5125	-0.91
147400	0.5100	-0.90
147500	0.5100	-0.90
147600	0.5075	-0.90
147700	0.5075	-0.90
147800	0.5050	-0.90
147900	0.5025	-0.90
148000	0.5025	-0.90
148100	0.5000	-0.90
148200	0.5000	-0.90
148300	0.4975	-0.90
148400	0.4975	-0.90
148500	0.4950	-0.90
148600	0.4950	-0.90
148700	0.4950	-0.90
148800	0.4950	-0.90
148900	0.4950	-0.90
149000	0.4950	-0.90
149100	0.4950	-0.90
149200	0.4950	-0.90
149300	0.4950	-0.90
149400	0.4950	-0.90
149500	0.4950	-0.90
149600	0.4950	-0.90
149700	0.4950	-0.90
149800	0.4950	-0.90
149900	0.4950	-0.90
150000	0.4950	-0.90
150100	0.4950	-0.90
150200	0.4950	-0.90
150300	0.4950	-0.90
150400	0.4950	-0.89
150500	0.4950	-0.89
150600	0.4950	-0.89
150700	0.4950	-0.89
150800	0.4950	-0.89
150900	0.4950	-0.89
151000	0.4950	-0.89
151100	0.4950	-0.89
151200	0.4950	-0.89
151300	0.4950	-0.89
151400	0.4975	-0.89
151500	0.4975	-0.89
151600	0.4975	-0.89
151700	0.4975	-0.89
151800	0.4975	-0.89
151900	0.4975	-0.89
152000	0.4950	-0.89
152100	0.4950	-0.89
152200	0.4950	-0.89
152300	0.4925	-0.89
152400	0.4925	-0.88
152500	0.4925	-0.88
152600	0.4925	-0.88
152700	0.4900	-0.88
152800	0.4900	-0.88
152900	0.4900	-0.88
153000	0.4900	-0.88
153100	0.4875	-0.88
153200	0.4875	-0.88
153300	0.4875	-0.88
153400	0.4875	-0.88
153500	0.4850	-0.88
153600	0.4850	-0.88
153700	0.4850	-0.88
153800	0.4825	-0.87
153900	0.4825	-0.87
154000	0.4825	-0.87
154100	0.4825	-0.87
154200	0.4825	-0.87
154300	0.4825	-0.87
154400	0.4825	-0.87
154500	0.4825	-0.87
154600	0.4825	-0.87
154700	0.4825	-0.87
154800	0.4825	-0.87
154900	0.4800	-0.87
155000	0.4800	-0.87
155100	0.4800	-0.87
155200	0.4800	-0.87
155300	0.4800	-0.87
155400	0.4800	-0.87
155500	0.4800	-0.87
155600	0.4800	-0.87
155700	0.4800	-0.87
155800	0.4800	-0.87
155900	0.4800	-0.87
156000	0.4775	-0.87
156100	0.4775	-0.87
156200	0.4775	-0.87
156300	0.4775	-0.87
156400	0.4775	-0.87
156500	0.4775	-0.87
156600	0.4775	-0.87
156700	0.4775	-0.87
156800	0.4775	-0.87
156900	0.4775	-0.87
157000	0.4775	-0.87
157100	0.4775	-0.87
157200	0.4775	-0.87
157300	0.4750	-0.87
157400	0.4750	-0.87
157500	0.4750	-0.86
157600	0.4750	-0.86
157700	0.4750	-0.86
157800	0.4750	-0.86
157900	0.4750	-0.86
158000	0.4750	-0.86
158100	0.4750	-0.86
158200	0.4750	-0.86
158300	0.4750	-0.86
158400	0.4750	-0.85
158500	0.4750	-0.85
158600	0.4750	-0.85
158700	0.4750	-0.85
158800	0.4750	-0.85
158900	0.4750	-0.84
159000	0.4750	-0.84
159100	0.4750	-0.84
159200	0.4750	-0.84
159300	0.4750	-0.84
159400	0.4750	-0.84
159500	0.4750	-0.84
159600	0.4750	-0.84
159700	0.4750	-0.84
159800	0.4750	-0.83
159900	0.4750	-0.83
160000	0.4750	-0.83
160100	0.4775	-0.83
160200	0.4775	-0.83
160300	0.4775	-0.83
160400	0.4775	-0.83
160500	0.4775	-0.83
160600	0.4775	-0.83
160700	0.4775	-0.83
160800	0.4775	-0.83
160900	0.4775	-0.83
161000	0.4800	-0.83
161100	0.4800	-0.83
161200	0.4800	-0.83
161300	0.4800	-0.83
161400	0.4800	-0.83
161500	0.4800	-0.83
161600	0.4800	-0.83
161700	0.4800	-0.83
161800	0.4800	-0.83
161900	0.4800	-0.83
162000	0.4800	-0.83
162100	0.4800	-0.83
162200	0.4800	-0.83
162300	0.4800	-0.83
162400	0.4800	-0.82
162500	0.4800	-0.82
162600	0.4800	-0.82
162700	0.4800	-0.82
162800	0.4800	-0.82
162900	0.4800	-0.81
163000	0.4800	-0.81
163100	0.4800	-0.81
163200	0.4800	-0.81
163300	0.4800	-0.80
163400	0.4800	-0.80
163500	0.4800	-0.80
163600	0.4775	-0.79
163700	0.4775	-0.79
163800	0.4775	-0.79
163900	0.4775	-0.78
164000	0.4775	-0.78
164100	0.4775	-0.78
164200	0.4800	-0.78
164300	0.4800	-0.78
164400	0.4800	-0.78
164500	0.4800	-0.78
164600	0.4800	-0.78
164700	0.4800	-0.78
164800	0.4800	-0.78
164900	0.4800	-0.78
165000	0.4800	-0.78
165100	0.4800	-0.78
165200	0.4825	-0.78
165300	0.4825	-0.78
165400	0.4825	-0.78
165500	0.4825	-0.77
165600	0.4825	-0.77
165700	0.4825	-0.77
165800	0.4825	-0.77
165900	0.4850	-0.77
166000	0.4850	-0.77
166100	0.4850	-0.77
166200	0.4850	-0.77
166300	0.4850	-0.77
166400	0.4875	-0.77
166500	0.4875	-0.77
166600	0.4875	-0.76
166700	0.4900	-0.76
166800	0.4900	-0.76
166900	0.4925	-0.76
167000	0.4925	-0.76
167100	0.4925	-0.76
167200	0.4950	-0.76
167300	0.4950	-0.76
167400	0.4950	-0.75
167500	0.4950	-0.75
167600	0.4950	-0.75
167700	0.4975	-0.74
167800	0.4975	-0.74
167900	0.4975	-0.74
168000	0.5000	-0.73
168100	0.5000	-0.73
168200	0.5000	-0.73
168300	0.5025	-0.73
168400	0.5025	-0.72
168500	0.5050	-0.72
168600	0.5050	-0.72
168700	0.5075	-0.71
168800	0.5100	-0.71
168900	0.5100	-0.71
169000	0.5125	-0.71
169100	0.5125	-0.71
169200	0.5125	-0.71
169300	0.5125	-0.71
169400	0.5125	-0.71
169500	0.5125	-0.71
169600	0.5125	-0.71
169700	0.5125	-0.72
169800	0.5125	-0.72
169900	0.5125	-0.72
170000	0.5150	-0.72
170100	0.5150	-0.73
170200	0.5150	-0.73
170300	0.5150	-0.73
170400	0.5150	-0.73
170500	0.5150	-0.74
170600	0.5150	-0.74
170700	0.5125	-0.74
170800	0.5125	-0.75
170900	0.5100	-0.75
171000	0.5100	-0.76
171100	0.5075	-0.76
171200	0.5075	-0.76
171300	0.5075	-0.77
171400	0.5050	-0.77
171500	0.5050	-0.77
171600	0.5050	-0.78
171700	0.5025	-0.78
171800	0.5025	-0.78
171900	0.5025	-0.79
172000	0.5025	-0.79
172100	0.5000	-0.79
172200	0.5000	-0.80
172300	0.5000	-0.80
172400	0.5000	-0.80
172500	0.5000	-0.81
172600	0.5000	-0.81
172700	0.5000	-0.81
172800	0.5000	-0.82
172900	0.5000	-0.82
173000	0.5000	-0.83
173100	0.5000	-0.83
173200	0.5000	-0.83
173300	0.5000	-0.83
173400	0.5000	-0.84
173500	0.5000	-0.84
173600	0.5000	-0.84
173700	0.4975	-0.84
173800	0.4975	-0.84
173900	0.4975	-0.85
174000	0.4975	-0.85
174100	0.4975	-0.85
174200	0.4975	-0.85
174300	0.4975	-0.85
174400	0.4975	-0.86
174500	0.4975	-0.86
174600	0.4975	-0.86
174700	0.4975	-0.86
174800	0.4975	-0.86
174900	0.4975	-0.87
175000	0.4975	-0.87
175100	0.4975	-0.87
175200	0.4975	-0.87
175300	0.4975	-0.87
175400	0.4975	-0.87
175500	0.4975	-0.87
175600	0.4975	-0.87
175700	0.4975	-0.87
175800	0.4975	-0.88
175900	0.4975	-0.88
176000	0.4975	-0.88
176100	0.4975	-0.88
176200	0.4950	-0.88
176300	0.4950	-0.88
176400	0.4950	-0.88
176500	0.4950	-0.88
176600	0.4950	-0.88
176700	0.4950	-0.89
176800	0.4950	-0.89
176900	0.4950	-0.89
177000	0.4950	-0.89
177100	0.4950	-0.89
177200	0.4950	-0.89
177300	0.4950	-0.89
177400	0.4950	-0.89
177500	0.4950	-0.90
177600	0.4950	-0.90
177700	0.4950	-0.90
177800	0.4950	-0.90
177900	0.4950	-0.90
178000	0.4950	-0.90
178100	0.4950	-0.91
178200	0.4950	-0.91
178300	0.4950	-0.91
178400	0.4950	-0.91
178500	0.4950	-0.91
178600	0.4950	-0.91
178700	0.4950	-0.91
178800	0.4950	-0.91
178900	0.4950	-0.91
179000	0.4950	-0.91
179100	0.4950	-0.92
179200	0.4950	-0.91
179300	0.4925	-0.91
179400	0.4925	-0.91
179500	0.4925	-0.91
179600	0.4925	-0.91
179700	0.4925	-0.91
179800	0.4900	-0.91
179900	0.4900	-0.91
180000	0.4900	-0.91
180100	0.4900	-0.91
180200	0.4900	-0.91
180300	0.4900	-0.91
180400	0.4900	-0.91
180500	0.4900	-0.91
180600	0.4900	-0.91
180700	0.4900	-0.91
180800	0.4900	-0.91
180900	0.4900	-0.91
181000	0.4900	-0.91
181100	0.4900	-0.91
181200	0.4900	-0.91
181300	0.4900	-0.91
181400	0.4900	-0.91
181500	0.4900	-0.91
181600	0.4900	-0.91
181700	0.4900	-0.91
181800	0.4900	-0.91
181900	0.4900	-0.91
182000	0.4875	-0.91
182100	0.4875	-0.91
182200	0.4875	-0.91
182300	0.4875	-0.91
182400	0.4875	-0.91
182500	0.4875	-0.91
182600	0.4875	-0.91
182700	0.4875	-0.91
182800	0.4875	-0.91
182900	0.4875	-0.91
183000	0.4875	-0.91
183100	0.4875	-0.91
183200	0.4875	-0.91
183300	0.4875	-0.91
183400	0.4900	-0.91
183500	0.4900	-0.91
183600	0.4900	-0.91
183700	0.4900	-0.91
183800	0.4900	-0.91
183900	0.4925	-0.91
184000	0.4925	-0.92
184100	0.4925	-0.92
184200	0.4925	-0.92
184300	0.4925	-0.92
184400	0.4950	-0.92
184500	0.4950	-0.92
184600	0.4950	-0.92
184700	0.4950	-0.92
184800	0.4975	-0.92
184900	0.4975	-0.92
185000	0.4975	-0.92
185100	0.4975	-0.93
185200	0.4975	-0.93
185300	0.4975	-0.92
185400	0.4975	-0.92
185500	0.4975	-0.92
185600	0.4975	-0.92
185700	0.4975	-0.92
185800	0.4975	-0.92
185900	0.4975	-0.92
186000	0.4950	-0.92
186100	0.4950	-0.92
186200	0.4950	-0.92
186300	0.4950	-0.92
186400	0.4950	-0.92
186500	0.4950	-0.92
186600	0.4950	-0.92
186700	0.4950	-0.92
186800	0.4950	-0.92
186900	0.4950	-0.92
187000	0.4925	-0.92
187100	0.4925	-0.91
187200	0.4925	-0.91
187300	0.4925	-0.91
187400	0.4900	-0.91
187500	0.4900	-0.91
187600	0.4900	-0.91
187700	0.4875	-0.91
187800	0.4875	-0.90
187900	0.4875	-0.90
188000	0.4875	-0.90
188100	0.4875	-0.90
188200	0.4875	-0.90
188300	0.4875	-0.90
188400	0.4875	-0.90
188500	0.4850	-0.90
188600	0.4850	-0.90
188700	0.4850	-0.90
188800	0.4850	-0.90
188900	0.4850	-0.90
189000	0.4850	-0.90
189100	0.4850	-0.90
189200	0.4850	-0.90
189300	0.4850	-0.90
189400	0.4825	-0.90
189500	0.4825	-0.90
189600	0.4825	-0.90
189700	0.4825	-0.90
189800	0.4825	-0.90
189900	0.4825	-0.90
190000	0.4825	-0.90
190100	0.4825	-0.89
190200	0.4825	-0.89
190300	0.4825	-0.89
190400	0.4800	-0.89
190500	0.4800	-0.88
190600	0.4800	-0.88
190700	0.4800	-0.88
190800	0.4775	-0.88
190900	0.4775	-0.87
191000	0.4775	-0.87
191100	0.4775	-0.87
191200	0.4775	-0.86
191300	0.4750	-0.86
191400	0.4750	-0.86
191500	0.4750	-0.85
191600	0.4750	-0.85
191700	0.4750	-0.85
191800	0.4750	-0.84
191900	0.4750	-0.84
192000	0.4750	-0.84
192100	0.4750	-0.84
192200	0.4750	-0.83
192300	0.4750	-0.83
192400	0.4750	-0.83
192500	0.4750	-0.83
192600	0.4750	-0.83
192700	0.4750	-0.82
192800	0.4750	-0.82
192900	0.4750	-0.82
193000	0.4750	-0.82
193100	0.4750	-0.81
193200	0.4750	-0.81
193300	0.4750	-0.81
193400	0.4775	-0.81
193500	0.4775	-0.81
193600	0.4775	-0.81
193700	0.4775	-0.80
193800	0.4775	-0.80
193900	0.4800	-0.80
194000	0.4800	-0.80
194100	0.4800	-0.80
194200	0.4800	-0.79
194300	0.4825	-0.79
194400	0.4825	-0.79
194500	0.4825	-0.79
194600	0.4850	-0.78
194700	0.4850	-0.78
194800	0.4850	-0.78
194900	0.4875	-0.78
195000	0.4875	-0.78
195100	0.4900	-0.77
195200	0.4925	-0.77
195300	0.4925	-0.77
195400	0.4950	-0.77
195500	0.4975	-0.77
195600	0.4975	-0.77
195700	0.5000	-0.76
195800	0.5000	-0.76
195900	0.5025	-0.76
196000	0.5050	-0.76
196100	0.5050	-0.76
196200	0.5075	-0.76
196300	0.5100	-0.75
196400	0.5125	-0.75
196500	0.5150	-0.75
196600	0.5150	-0.75
196700	0.5175	-0.75
196800	0.5200	-0.74
196900	0.5225	-0.74
197000	0.5250	-0.74
197100	0.5250	-0.74
197200	0.5275	-0.73
197300	0.5300	-0.73
197400	0.5325	-0.73
197500	0.5325	-0.73
197600	0.5300	-0.72
197700	0.5275	-0.72
197800	0.5250	-0.71
197900	0.5250	-0.71
198000	0.5225	-0.70
198100	0.5200	-0.70
198200	0.5200	-0.69
198300	0.5175	-0.69
198400	0.5150	-0.68
198500	0.5150	-0.68
198600	0.5125	-0.67
198700	0.5125	-0.67
198800	0.5125	-0.67
198900	0.5100	-0.66
199000	0.5100	-0.66
199100	0.5100	-0.65
199200	0.5075	-0.65
199300	0.5075	-0.65
199400	0.5050	-0.64
199500	0.5050	-0.64
199600	0.5050	-0.63
199700	0.5025	-0.63
199800	0.5025	-0.63
[truncated: 1,161 more rows]
