# Supplementary material for: The genetic basis of aneuploidy tolerance in wild yeast
Source: eLife. 2020 Jan 7;9:e52063. doi: 10.7554/eLife.52063 (PMC6970514; doi:10.7554/eLife.52063)
Supplement: Figure 1—source data 1. [file elife-52063-fig1-data1.zip › DvF/DvF_n46_ch2]

Bin start (bp)	MLE allele freq.	LOD score
0	0.5525	-0.94
100	0.5525	-0.94
200	0.5525	-0.94
300	0.5525	-0.94
400	0.5525	-0.94
500	0.5525	-0.94
600	0.5525	-0.94
700	0.5525	-0.94
800	0.5525	-0.94
900	0.5525	-0.94
1000	0.5525	-0.94
1100	0.5525	-0.94
1200	0.5525	-0.94
1300	0.5525	-0.94
1400	0.5525	-0.94
1500	0.5525	-0.94
1600	0.5525	-0.94
1700	0.5525	-0.94
1800	0.5525	-0.94
1900	0.5525	-0.94
2000	0.5525	-0.94
2100	0.5525	-0.94
2200	0.5525	-0.94
2300	0.5525	-0.94
2400	0.5525	-0.94
2500	0.5525	-0.94
2600	0.5525	-0.94
2700	0.5525	-0.94
2800	0.5525	-0.94
2900	0.5525	-0.94
3000	0.5525	-0.94
3100	0.5525	-0.94
3200	0.5525	-0.94
3300	0.5525	-0.94
3400	0.5525	-0.94
3500	0.5525	-0.94
3600	0.5525	-0.94
3700	0.5525	-0.94
3800	0.5525	-0.94
3900	0.5525	-0.94
4000	0.5525	-0.94
4100	0.5525	-0.94
4200	0.5525	-0.94
4300	0.5525	-0.94
4400	0.5525	-0.94
4500	0.5525	-0.94
4600	0.5525	-0.94
4700	0.5525	-0.94
4800	0.5525	-0.94
4900	0.5525	-0.94
5000	0.5525	-0.94
5100	0.5525	-0.94
5200	0.5525	-0.94
5300	0.5525	-0.94
5400	0.5525	-0.94
5500	0.5525	-0.94
5600	0.5525	-0.94
5700	0.5525	-0.94
5800	0.5525	-0.94
5900	0.5525	-0.94
6000	0.5525	-0.94
6100	0.5525	-0.94
6200	0.5525	-0.94
6300	0.5525	-0.94
6400	0.5525	-0.94
6500	0.5525	-0.94
6600	0.5525	-0.94
6700	0.5500	-0.94
6800	0.5500	-0.94
6900	0.5500	-0.94
7000	0.5525	-0.94
7100	0.5525	-0.94
7200	0.5550	-0.94
7300	0.5575	-0.94
7400	0.5575	-0.94
7500	0.5600	-0.94
7600	0.5625	-0.94
7700	0.5625	-0.94
7800	0.5650	-0.94
7900	0.5675	-0.94
8000	0.5675	-0.94
8100	0.5700	-0.94
8200	0.5725	-0.94
8300	0.5725	-0.94
8400	0.5725	-0.94
8500	0.5750	-0.93
8600	0.5750	-0.93
8700	0.5750	-0.93
8800	0.5775	-0.93
8900	0.5775	-0.93
9000	0.5775	-0.93
9100	0.5775	-0.93
9200	0.5800	-0.93
9300	0.5800	-0.93
9400	0.5800	-0.93
9500	0.5800	-0.93
9600	0.5800	-0.93
9700	0.5800	-0.93
9800	0.5800	-0.93
9900	0.5800	-0.93
10000	0.5800	-0.93
10100	0.5800	-0.93
10200	0.5800	-0.93
10300	0.5800	-0.93
10400	0.5800	-0.93
10500	0.5800	-0.93
10600	0.5775	-0.93
10700	0.5775	-0.93
10800	0.5775	-0.92
10900	0.5775	-0.92
11000	0.5775	-0.92
11100	0.5775	-0.92
11200	0.5775	-0.92
11300	0.5775	-0.92
11400	0.5775	-0.92
11500	0.5775	-0.92
11600	0.5775	-0.92
11700	0.5775	-0.92
11800	0.5775	-0.92
11900	0.5775	-0.92
12000	0.5775	-0.92
12100	0.5775	-0.92
12200	0.5775	-0.92
12300	0.5775	-0.92
12400	0.5775	-0.92
12500	0.5775	-0.92
12600	0.5775	-0.92
12700	0.5775	-0.92
12800	0.5775	-0.92
12900	0.5775	-0.92
13000	0.5775	-0.93
13100	0.5775	-0.93
13200	0.5750	-0.93
13300	0.5750	-0.93
13400	0.5750	-0.93
13500	0.5750	-0.93
13600	0.5750	-0.93
13700	0.5725	-0.93
13800	0.5725	-0.93
13900	0.5725	-0.93
14000	0.5725	-0.93
14100	0.5725	-0.93
14200	0.5725	-0.93
14300	0.5725	-0.93
14400	0.5700	-0.93
14500	0.5700	-0.93
14600	0.5700	-0.93
14700	0.5700	-0.93
14800	0.5700	-0.93
14900	0.5700	-0.93
15000	0.5700	-0.93
15100	0.5700	-0.93
15200	0.5675	-0.93
15300	0.5675	-0.93
15400	0.5700	-0.93
15500	0.5700	-0.93
15600	0.5700	-0.93
15700	0.5700	-0.93
15800	0.5700	-0.93
15900	0.5700	-0.93
16000	0.5700	-0.93
16100	0.5700	-0.93
16200	0.5700	-0.93
16300	0.5700	-0.93
16400	0.5700	-0.93
16500	0.5700	-0.93
16600	0.5700	-0.93
16700	0.5700	-0.93
16800	0.5700	-0.93
16900	0.5700	-0.93
17000	0.5700	-0.93
17100	0.5700	-0.93
17200	0.5700	-0.93
17300	0.5700	-0.93
17400	0.5700	-0.93
17500	0.5700	-0.93
17600	0.5700	-0.93
17700	0.5700	-0.93
17800	0.5700	-0.93
17900	0.5700	-0.93
18000	0.5675	-0.93
18100	0.5675	-0.93
18200	0.5675	-0.93
18300	0.5675	-0.93
18400	0.5675	-0.93
18500	0.5675	-0.93
18600	0.5675	-0.93
18700	0.5675	-0.93
18800	0.5675	-0.93
18900	0.5675	-0.93
19000	0.5675	-0.93
19100	0.5650	-0.93
19200	0.5650	-0.93
19300	0.5650	-0.93
19400	0.5650	-0.93
19500	0.5650	-0.93
19600	0.5650	-0.93
19700	0.5650	-0.93
19800	0.5650	-0.93
19900	0.5650	-0.93
20000	0.5650	-0.93
20100	0.5650	-0.93
20200	0.5650	-0.93
20300	0.5650	-0.93
20400	0.5650	-0.92
20500	0.5650	-0.92
20600	0.5650	-0.93
20700	0.5650	-0.93
20800	0.5650	-0.93
20900	0.5650	-0.93
21000	0.5650	-0.93
21100	0.5650	-0.93
21200	0.5650	-0.93
21300	0.5650	-0.93
21400	0.5650	-0.93
21500	0.5650	-0.93
21600	0.5650	-0.93
21700	0.5675	-0.93
21800	0.5650	-0.93
21900	0.5650	-0.93
22000	0.5650	-0.93
22100	0.5650	-0.93
22200	0.5650	-0.93
22300	0.5650	-0.94
22400	0.5650	-0.94
22500	0.5650	-0.94
22600	0.5650	-0.94
22700	0.5650	-0.94
22800	0.5650	-0.94
22900	0.5650	-0.94
23000	0.5650	-0.94
23100	0.5650	-0.94
23200	0.5625	-0.94
23300	0.5650	-0.94
23400	0.5650	-0.94
23500	0.5650	-0.94
23600	0.5650	-0.94
23700	0.5650	-0.94
23800	0.5650	-0.94
23900	0.5650	-0.94
24000	0.5625	-0.94
24100	0.5625	-0.94
24200	0.5625	-0.94
24300	0.5625	-0.94
24400	0.5625	-0.94
24500	0.5625	-0.94
24600	0.5625	-0.94
24700	0.5625	-0.94
24800	0.5625	-0.94
24900	0.5625	-0.94
25000	0.5625	-0.94
25100	0.5625	-0.94
25200	0.5625	-0.94
25300	0.5625	-0.94
25400	0.5625	-0.94
25500	0.5625	-0.94
25600	0.5625	-0.94
25700	0.5625	-0.94
25800	0.5625	-0.94
25900	0.5625	-0.94
26000	0.5600	-0.94
26100	0.5600	-0.94
26200	0.5600	-0.94
26300	0.5600	-0.94
26400	0.5600	-0.94
26500	0.5600	-0.94
26600	0.5600	-0.94
26700	0.5600	-0.94
26800	0.5600	-0.94
26900	0.5600	-0.94
27000	0.5625	-0.94
27100	0.5625	-0.94
27200	0.5625	-0.94
27300	0.5625	-0.94
27400	0.5625	-0.94
27500	0.5625	-0.94
27600	0.5625	-0.94
27700	0.5650	-0.94
27800	0.5650	-0.94
27900	0.5650	-0.94
28000	0.5650	-0.94
28100	0.5650	-0.94
28200	0.5650	-0.94
28300	0.5675	-0.94
28400	0.5675	-0.94
28500	0.5675	-0.94
28600	0.5675	-0.94
28700	0.5700	-0.94
28800	0.5700	-0.94
28900	0.5700	-0.94
29000	0.5700	-0.94
29100	0.5725	-0.94
29200	0.5725	-0.94
29300	0.5725	-0.94
29400	0.5725	-0.94
29500	0.5725	-0.94
29600	0.5725	-0.94
29700	0.5725	-0.94
29800	0.5725	-0.94
29900	0.5725	-0.94
30000	0.5725	-0.94
30100	0.5725	-0.94
30200	0.5725	-0.94
30300	0.5725	-0.94
30400	0.5725	-0.94
30500	0.5750	-0.94
30600	0.5750	-0.94
30700	0.5750	-0.94
30800	0.5750	-0.94
30900	0.5750	-0.94
31000	0.5750	-0.94
31100	0.5750	-0.94
31200	0.5750	-0.94
31300	0.5750	-0.94
31400	0.5750	-0.94
31500	0.5750	-0.94
31600	0.5750	-0.94
31700	0.5750	-0.94
31800	0.5750	-0.94
31900	0.5750	-0.94
32000	0.5750	-0.94
32100	0.5750	-0.94
32200	0.5750	-0.94
32300	0.5750	-0.94
32400	0.5750	-0.94
32500	0.5750	-0.94
32600	0.5750	-0.94
32700	0.5750	-0.94
32800	0.5750	-0.94
32900	0.5750	-0.94
33000	0.5750	-0.94
33100	0.5750	-0.94
33200	0.5750	-0.94
33300	0.5750	-0.94
33400	0.5750	-0.94
33500	0.5775	-0.94
33600	0.5775	-0.94
33700	0.5775	-0.94
33800	0.5775	-0.94
33900	0.5800	-0.94
34000	0.5800	-0.94
34100	0.5800	-0.94
34200	0.5800	-0.94
34300	0.5800	-0.94
34400	0.5825	-0.94
34500	0.5825	-0.94
34600	0.5825	-0.94
34700	0.5825	-0.94
34800	0.5850	-0.94
34900	0.5850	-0.94
35000	0.5850	-0.94
35100	0.5850	-0.94
35200	0.5850	-0.94
35300	0.5875	-0.94
35400	0.5875	-0.94
35500	0.5875	-0.94
35600	0.5875	-0.94
35700	0.5875	-0.94
35800	0.5875	-0.94
35900	0.5875	-0.94
36000	0.5875	-0.94
36100	0.5875	-0.94
36200	0.5875	-0.94
36300	0.5875	-0.94
36400	0.5850	-0.94
36500	0.5850	-0.94
36600	0.5850	-0.94
36700	0.5850	-0.94
36800	0.5850	-0.94
36900	0.5850	-0.94
37000	0.5850	-0.94
37100	0.5825	-0.94
37200	0.5825	-0.94
37300	0.5825	-0.94
37400	0.5825	-0.94
37500	0.5800	-0.94
37600	0.5800	-0.94
37700	0.5800	-0.94
37800	0.5800	-0.94
37900	0.5800	-0.94
38000	0.5800	-0.94
38100	0.5800	-0.94
38200	0.5800	-0.94
38300	0.5800	-0.94
38400	0.5775	-0.94
38500	0.5775	-0.94
38600	0.5775	-0.94
38700	0.5775	-0.94
38800	0.5775	-0.94
38900	0.5775	-0.94
39000	0.5775	-0.94
39100	0.5775	-0.94
39200	0.5775	-0.94
39300	0.5775	-0.94
39400	0.5775	-0.94
39500	0.5775	-0.94
39600	0.5775	-0.94
39700	0.5775	-0.94
39800	0.5775	-0.94
39900	0.5775	-0.94
40000	0.5775	-0.94
40100	0.5775	-0.94
40200	0.5800	-0.94
40300	0.5800	-0.94
40400	0.5800	-0.94
40500	0.5800	-0.94
40600	0.5800	-0.94
40700	0.5775	-0.94
40800	0.5775	-0.94
40900	0.5750	-0.94
41000	0.5750	-0.94
41100	0.5725	-0.94
41200	0.5725	-0.93
41300	0.5725	-0.93
41400	0.5700	-0.93
41500	0.5700	-0.93
41600	0.5700	-0.93
41700	0.5700	-0.93
41800	0.5675	-0.93
41900	0.5675	-0.93
42000	0.5675	-0.93
42100	0.5675	-0.93
42200	0.5675	-0.93
42300	0.5675	-0.93
42400	0.5675	-0.93
42500	0.5675	-0.93
42600	0.5675	-0.93
42700	0.5700	-0.93
42800	0.5700	-0.93
42900	0.5700	-0.93
43000	0.5700	-0.93
43100	0.5700	-0.93
43200	0.5700	-0.93
43300	0.5700	-0.93
43400	0.5725	-0.93
43500	0.5725	-0.93
43600	0.5725	-0.93
43700	0.5725	-0.93
43800	0.5750	-0.93
43900	0.5750	-0.93
44000	0.5750	-0.93
44100	0.5750	-0.93
44200	0.5750	-0.93
44300	0.5750	-0.93
44400	0.5750	-0.93
44500	0.5750	-0.93
44600	0.5775	-0.93
44700	0.5775	-0.93
44800	0.5775	-0.93
44900	0.5775	-0.93
45000	0.5775	-0.93
45100	0.5775	-0.93
45200	0.5800	-0.93
45300	0.5800	-0.93
45400	0.5800	-0.93
45500	0.5800	-0.93
45600	0.5825	-0.93
45700	0.5825	-0.93
45800	0.5825	-0.93
45900	0.5825	-0.93
46000	0.5825	-0.93
46100	0.5825	-0.93
46200	0.5800	-0.93
46300	0.5800	-0.93
46400	0.5800	-0.93
46500	0.5775	-0.93
46600	0.5775	-0.93
46700	0.5775	-0.93
46800	0.5750	-0.94
46900	0.5750	-0.94
47000	0.5750	-0.94
47100	0.5750	-0.94
47200	0.5725	-0.94
47300	0.5725	-0.94
47400	0.5725	-0.94
47500	0.5725	-0.94
47600	0.5700	-0.94
47700	0.5700	-0.94
47800	0.5700	-0.94
47900	0.5700	-0.94
48000	0.5700	-0.94
48100	0.5700	-0.94
48200	0.5675	-0.94
48300	0.5675	-0.94
48400	0.5675	-0.94
48500	0.5675	-0.94
48600	0.5675	-0.94
48700	0.5675	-0.94
48800	0.5675	-0.94
48900	0.5675	-0.94
49000	0.5675	-0.94
49100	0.5675	-0.94
49200	0.5675	-0.94
49300	0.5650	-0.94
49400	0.5650	-0.94
49500	0.5650	-0.94
49600	0.5650	-0.94
49700	0.5650	-0.94
49800	0.5650	-0.94
49900	0.5650	-0.94
50000	0.5650	-0.94
50100	0.5650	-0.94
50200	0.5650	-0.94
50300	0.5650	-0.94
50400	0.5650	-0.94
50500	0.5650	-0.94
50600	0.5650	-0.94
50700	0.5650	-0.94
50800	0.5650	-0.94
50900	0.5650	-0.94
51000	0.5650	-0.94
51100	0.5650	-0.94
51200	0.5650	-0.94
51300	0.5650	-0.94
51400	0.5650	-0.94
51500	0.5650	-0.94
51600	0.5650	-0.94
51700	0.5650	-0.94
51800	0.5650	-0.94
51900	0.5650	-0.94
52000	0.5650	-0.94
52100	0.5650	-0.94
52200	0.5650	-0.94
52300	0.5650	-0.94
52400	0.5650	-0.93
52500	0.5650	-0.93
52600	0.5650	-0.93
52700	0.5650	-0.93
52800	0.5650	-0.93
52900	0.5650	-0.93
53000	0.5650	-0.93
53100	0.5650	-0.93
53200	0.5650	-0.93
53300	0.5650	-0.93
53400	0.5650	-0.93
53500	0.5625	-0.93
53600	0.5625	-0.93
53700	0.5625	-0.93
53800	0.5625	-0.93
53900	0.5625	-0.93
54000	0.5625	-0.93
54100	0.5625	-0.93
54200	0.5625	-0.93
54300	0.5625	-0.93
54400	0.5625	-0.93
54500	0.5625	-0.93
54600	0.5625	-0.93
54700	0.5600	-0.93
54800	0.5600	-0.93
54900	0.5600	-0.93
55000	0.5600	-0.93
55100	0.5600	-0.93
55200	0.5600	-0.93
55300	0.5600	-0.93
55400	0.5625	-0.93
55500	0.5625	-0.93
55600	0.5625	-0.93
55700	0.5625	-0.93
55800	0.5625	-0.93
55900	0.5625	-0.93
56000	0.5625	-0.93
56100	0.5625	-0.93
56200	0.5625	-0.93
56300	0.5625	-0.93
56400	0.5625	-0.93
56500	0.5650	-0.93
56600	0.5650	-0.93
56700	0.5650	-0.93
56800	0.5650	-0.93
56900	0.5650	-0.93
57000	0.5650	-0.93
57100	0.5650	-0.93
57200	0.5650	-0.93
57300	0.5650	-0.93
57400	0.5675	-0.93
57500	0.5675	-0.93
57600	0.5675	-0.93
57700	0.5675	-0.93
57800	0.5675	-0.93
57900	0.5675	-0.93
58000	0.5675	-0.93
58100	0.5675	-0.93
58200	0.5675	-0.93
58300	0.5675	-0.93
58400	0.5675	-0.94
58500	0.5675	-0.94
58600	0.5675	-0.94
58700	0.5675	-0.94
58800	0.5675	-0.94
58900	0.5675	-0.94
59000	0.5700	-0.94
59100	0.5700	-0.94
59200	0.5700	-0.94
59300	0.5700	-0.94
59400	0.5675	-0.94
59500	0.5675	-0.94
59600	0.5700	-0.94
59700	0.5700	-0.94
59800	0.5700	-0.94
59900	0.5700	-0.94
60000	0.5700	-0.94
60100	0.5700	-0.94
60200	0.5725	-0.94
60300	0.5725	-0.94
60400	0.5725	-0.94
60500	0.5750	-0.94
60600	0.5750	-0.94
60700	0.5750	-0.94
60800	0.5775	-0.94
60900	0.5775	-0.94
61000	0.5775	-0.94
61100	0.5775	-0.94
61200	0.5750	-0.94
61300	0.5750	-0.94
61400	0.5750	-0.93
61500	0.5750	-0.93
61600	0.5750	-0.93
61700	0.5725	-0.93
61800	0.5725	-0.93
61900	0.5725	-0.93
62000	0.5725	-0.93
62100	0.5725	-0.93
62200	0.5725	-0.93
62300	0.5725	-0.93
62400	0.5725	-0.93
62500	0.5700	-0.93
62600	0.5700	-0.93
62700	0.5700	-0.93
62800	0.5700	-0.93
62900	0.5700	-0.93
63000	0.5675	-0.93
63100	0.5675	-0.93
63200	0.5650	-0.92
63300	0.5625	-0.92
63400	0.5625	-0.92
63500	0.5625	-0.92
63600	0.5600	-0.92
63700	0.5600	-0.92
63800	0.5575	-0.92
63900	0.5575	-0.92
64000	0.5575	-0.92
64100	0.5550	-0.92
64200	0.5550	-0.92
64300	0.5550	-0.92
64400	0.5550	-0.92
64500	0.5525	-0.92
64600	0.5525	-0.92
64700	0.5525	-0.92
64800	0.5500	-0.91
64900	0.5500	-0.91
65000	0.5500	-0.91
65100	0.5500	-0.91
65200	0.5500	-0.91
65300	0.5500	-0.91
65400	0.5500	-0.91
65500	0.5500	-0.91
65600	0.5525	-0.91
65700	0.5525	-0.91
65800	0.5525	-0.91
65900	0.5525	-0.91
66000	0.5550	-0.91
66100	0.5550	-0.91
66200	0.5550	-0.91
66300	0.5550	-0.91
66400	0.5550	-0.91
66500	0.5575	-0.91
66600	0.5575	-0.91
66700	0.5575	-0.91
66800	0.5600	-0.91
66900	0.5600	-0.91
67000	0.5600	-0.91
67100	0.5625	-0.91
67200	0.5625	-0.91
67300	0.5625	-0.91
67400	0.5650	-0.91
67500	0.5650	-0.91
67600	0.5650	-0.91
67700	0.5675	-0.91
67800	0.5675	-0.91
67900	0.5675	-0.91
68000	0.5700	-0.91
68100	0.5700	-0.91
68200	0.5700	-0.90
68300	0.5725	-0.90
68400	0.5725	-0.90
68500	0.5725	-0.90
68600	0.5725	-0.90
68700	0.5725	-0.89
68800	0.5725	-0.89
68900	0.5725	-0.89
69000	0.5725	-0.88
69100	0.5725	-0.88
69200	0.5725	-0.88
69300	0.5725	-0.87
69400	0.5750	-0.87
69500	0.5750	-0.86
69600	0.5750	-0.86
69700	0.5750	-0.85
69800	0.5750	-0.84
69900	0.5750	-0.83
70000	0.5775	-0.82
70100	0.5775	-0.81
70200	0.5775	-0.80
70300	0.5775	-0.79
70400	0.5775	-0.77
70500	0.5775	-0.76
70600	0.5800	-0.74
70700	0.5800	-0.73
70800	0.5825	-0.71
70900	0.5850	-0.69
71000	0.5850	-0.67
71100	0.5875	-0.65
71200	0.5850	-0.67
71300	0.5825	-0.70
71400	0.5825	-0.72
71500	0.5825	-0.74
71600	0.5800	-0.75
71700	0.5800	-0.77
71800	0.5800	-0.78
71900	0.5775	-0.80
72000	0.5775	-0.81
72100	0.5775	-0.82
72200	0.5775	-0.83
72300	0.5775	-0.84
72400	0.5750	-0.85
72500	0.5750	-0.85
72600	0.5750	-0.86
72700	0.5725	-0.86
72800	0.5725	-0.87
72900	0.5700	-0.87
73000	0.5700	-0.88
73100	0.5675	-0.88
73200	0.5675	-0.89
73300	0.5650	-0.89
73400	0.5650	-0.90
73500	0.5625	-0.90
73600	0.5625	-0.90
73700	0.5600	-0.91
73800	0.5600	-0.91
73900	0.5600	-0.91
74000	0.5575	-0.91
74100	0.5575	-0.92
74200	0.5550	-0.92
74300	0.5550	-0.92
74400	0.5550	-0.92
74500	0.5525	-0.92
74600	0.5525	-0.92
74700	0.5525	-0.92
74800	0.5525	-0.93
74900	0.5525	-0.93
75000	0.5525	-0.93
75100	0.5500	-0.93
75200	0.5500	-0.93
75300	0.5500	-0.93
75400	0.5500	-0.93
75500	0.5500	-0.93
75600	0.5500	-0.93
75700	0.5500	-0.93
75800	0.5500	-0.93
75900	0.5500	-0.94
76000	0.5500	-0.94
76100	0.5500	-0.94
76200	0.5500	-0.94
76300	0.5500	-0.94
76400	0.5500	-0.94
76500	0.5500	-0.94
76600	0.5500	-0.94
76700	0.5500	-0.94
76800	0.5500	-0.94
76900	0.5500	-0.94
77000	0.5475	-0.94
77100	0.5475	-0.94
77200	0.5475	-0.94
77300	0.5475	-0.94
77400	0.5475	-0.94
77500	0.5475	-0.94
77600	0.5450	-0.94
77700	0.5450	-0.94
77800	0.5450	-0.94
77900	0.5450	-0.94
78000	0.5450	-0.94
78100	0.5450	-0.94
78200	0.5450	-0.94
78300	0.5425	-0.94
78400	0.5425	-0.94
78500	0.5425	-0.94
78600	0.5425	-0.94
78700	0.5425	-0.94
78800	0.5425	-0.94
78900	0.5425	-0.94
79000	0.5425	-0.94
79100	0.5425	-0.94
79200	0.5425	-0.94
79300	0.5450	-0.94
79400	0.5450	-0.94
79500	0.5450	-0.94
79600	0.5450	-0.94
79700	0.5450	-0.94
79800	0.5450	-0.94
79900	0.5450	-0.94
80000	0.5475	-0.94
80100	0.5475	-0.94
80200	0.5475	-0.94
80300	0.5475	-0.94
80400	0.5475	-0.94
80500	0.5475	-0.94
80600	0.5500	-0.94
80700	0.5500	-0.94
80800	0.5500	-0.94
80900	0.5500	-0.94
81000	0.5500	-0.94
81100	0.5525	-0.94
81200	0.5525	-0.94
81300	0.5525	-0.94
81400	0.5525	-0.94
81500	0.5525	-0.94
81600	0.5525	-0.94
81700	0.5500	-0.94
81800	0.5500	-0.94
81900	0.5475	-0.94
82000	0.5475	-0.94
82100	0.5475	-0.94
82200	0.5475	-0.94
82300	0.5475	-0.94
82400	0.5450	-0.94
82500	0.5450	-0.94
82600	0.5450	-0.94
82700	0.5450	-0.94
82800	0.5450	-0.94
82900	0.5425	-0.94
83000	0.5425	-0.94
83100	0.5425	-0.94
83200	0.5425	-0.94
83300	0.5425	-0.94
83400	0.5425	-0.94
83500	0.5425	-0.94
83600	0.5400	-0.94
83700	0.5400	-0.94
83800	0.5400	-0.94
83900	0.5400	-0.94
84000	0.5400	-0.94
84100	0.5400	-0.94
84200	0.5400	-0.94
84300	0.5400	-0.94
84400	0.5400	-0.94
84500	0.5400	-0.94
84600	0.5400	-0.94
84700	0.5400	-0.94
84800	0.5400	-0.94
84900	0.5400	-0.94
85000	0.5400	-0.94
85100	0.5425	-0.94
85200	0.5425	-0.94
85300	0.5425	-0.94
85400	0.5425	-0.94
85500	0.5425	-0.94
85600	0.5425	-0.94
85700	0.5400	-0.94
85800	0.5400	-0.94
85900	0.5400	-0.94
86000	0.5400	-0.94
86100	0.5400	-0.94
86200	0.5400	-0.94
86300	0.5375	-0.94
86400	0.5375	-0.94
86500	0.5375	-0.94
86600	0.5375	-0.94
86700	0.5375	-0.94
86800	0.5350	-0.94
86900	0.5325	-0.94
87000	0.5325	-0.94
87100	0.5300	-0.94
87200	0.5300	-0.94
87300	0.5275	-0.94
87400	0.5275	-0.94
87500	0.5250	-0.94
87600	0.5250	-0.94
87700	0.5225	-0.93
87800	0.5225	-0.93
87900	0.5225	-0.93
88000	0.5200	-0.93
88100	0.5200	-0.93
88200	0.5200	-0.93
88300	0.5175	-0.93
88400	0.5175	-0.93
88500	0.5175	-0.93
88600	0.5175	-0.93
88700	0.5175	-0.93
88800	0.5150	-0.93
88900	0.5150	-0.92
89000	0.5150	-0.92
89100	0.5150	-0.92
89200	0.5125	-0.92
89300	0.5125	-0.92
89400	0.5125	-0.92
89500	0.5125	-0.92
89600	0.5125	-0.92
89700	0.5125	-0.92
89800	0.5125	-0.92
89900	0.5125	-0.92
90000	0.5125	-0.92
90100	0.5100	-0.92
90200	0.5100	-0.92
90300	0.5100	-0.92
90400	0.5100	-0.92
90500	0.5100	-0.92
90600	0.5100	-0.92
90700	0.5100	-0.92
90800	0.5100	-0.92
90900	0.5100	-0.92
91000	0.5100	-0.92
91100	0.5100	-0.92
91200	0.5075	-0.92
91300	0.5075	-0.92
91400	0.5075	-0.92
91500	0.5075	-0.92
91600	0.5075	-0.92
91700	0.5075	-0.92
91800	0.5075	-0.92
91900	0.5075	-0.92
92000	0.5075	-0.92
92100	0.5075	-0.92
92200	0.5075	-0.92
92300	0.5075	-0.92
92400	0.5075	-0.92
92500	0.5075	-0.92
92600	0.5075	-0.92
92700	0.5075	-0.92
92800	0.5075	-0.92
92900	0.5075	-0.92
93000	0.5075	-0.92
93100	0.5075	-0.92
93200	0.5075	-0.92
93300	0.5075	-0.92
93400	0.5075	-0.92
93500	0.5075	-0.92
93600	0.5075	-0.92
93700	0.5075	-0.92
93800	0.5050	-0.92
93900	0.5050	-0.92
94000	0.5050	-0.92
94100	0.5050	-0.92
94200	0.5050	-0.92
94300	0.5025	-0.92
94400	0.5025	-0.92
94500	0.5025	-0.92
94600	0.5025	-0.92
94700	0.5025	-0.92
94800	0.5000	-0.92
94900	0.5000	-0.91
95000	0.5000	-0.91
95100	0.5000	-0.91
95200	0.4975	-0.91
95300	0.4975	-0.91
95400	0.4975	-0.91
95500	0.4975	-0.91
95600	0.4975	-0.91
95700	0.4950	-0.91
95800	0.4950	-0.90
95900	0.4950	-0.90
96000	0.4950	-0.90
96100	0.4925	-0.90
96200	0.4925	-0.90
96300	0.4925	-0.90
96400	0.4925	-0.89
96500	0.4925	-0.89
96600	0.4900	-0.89
96700	0.4900	-0.89
96800	0.4900	-0.89
96900	0.4900	-0.89
97000	0.4900	-0.89
97100	0.4900	-0.89
97200	0.4875	-0.89
97300	0.4875	-0.88
97400	0.4875	-0.88
97500	0.4875	-0.88
97600	0.4875	-0.88
97700	0.4850	-0.88
97800	0.4850	-0.88
97900	0.4850	-0.87
98000	0.4850	-0.87
98100	0.4850	-0.87
98200	0.4850	-0.87
98300	0.4850	-0.87
98400	0.4825	-0.87
98500	0.4825	-0.86
98600	0.4825	-0.86
98700	0.4825	-0.86
98800	0.4825	-0.86
98900	0.4825	-0.85
99000	0.4800	-0.85
99100	0.4800	-0.85
99200	0.4800	-0.85
99300	0.4800	-0.85
99400	0.4800	-0.85
99500	0.4800	-0.85
99600	0.4800	-0.85
99700	0.4800	-0.84
99800	0.4775	-0.84
99900	0.4775	-0.84
100000	0.4775	-0.83
100100	0.4775	-0.83
100200	0.4750	-0.83
100300	0.4750	-0.83
100400	0.4750	-0.83
100500	0.4750	-0.83
100600	0.4750	-0.82
100700	0.4750	-0.82
100800	0.4750	-0.82
100900	0.4750	-0.82
101000	0.4750	-0.82
101100	0.4750	-0.82
101200	0.4750	-0.82
101300	0.4725	-0.82
101400	0.4725	-0.82
101500	0.4725	-0.81
101600	0.4725	-0.81
101700	0.4725	-0.81
101800	0.4725	-0.81
101900	0.4725	-0.81
102000	0.4700	-0.81
102100	0.4700	-0.81
102200	0.4700	-0.80
102300	0.4700	-0.80
102400	0.4675	-0.80
102500	0.4675	-0.79
102600	0.4675	-0.79
102700	0.4675	-0.79
102800	0.4675	-0.79
102900	0.4675	-0.78
103000	0.4675	-0.78
103100	0.4675	-0.78
103200	0.4650	-0.77
103300	0.4650	-0.77
103400	0.4650	-0.76
103500	0.4650	-0.76
103600	0.4650	-0.76
103700	0.4650	-0.75
103800	0.4650	-0.75
103900	0.4650	-0.75
104000	0.4650	-0.74
104100	0.4625	-0.74
104200	0.4625	-0.73
104300	0.4625	-0.73
104400	0.4625	-0.72
104500	0.4625	-0.72
104600	0.4625	-0.71
104700	0.4625	-0.71
104800	0.4625	-0.70
104900	0.4625	-0.70
105000	0.4600	-0.69
105100	0.4600	-0.69
105200	0.4600	-0.68
105300	0.4600	-0.68
105400	0.4600	-0.68
105500	0.4600	-0.68
105600	0.4600	-0.67
105700	0.4600	-0.67
105800	0.4600	-0.67
105900	0.4625	-0.67
106000	0.4625	-0.67
106100	0.4625	-0.67
106200	0.4625	-0.67
106300	0.4625	-0.68
106400	0.4650	-0.68
106500	0.4650	-0.68
106600	0.4650	-0.68
106700	0.4650	-0.68
106800	0.4650	-0.68
106900	0.4650	-0.68
107000	0.4650	-0.68
107100	0.4675	-0.68
107200	0.4675	-0.68
107300	0.4675	-0.68
107400	0.4675	-0.68
107500	0.4675	-0.68
107600	0.4700	-0.68
107700	0.4700	-0.68
107800	0.4700	-0.68
107900	0.4725	-0.68
108000	0.4725	-0.68
108100	0.4725	-0.69
108200	0.4725	-0.69
108300	0.4750	-0.69
108400	0.4750	-0.70
108500	0.4750	-0.70
108600	0.4750	-0.70
108700	0.4750	-0.70
108800	0.4775	-0.70
108900	0.4775	-0.69
109000	0.4775	-0.69
109100	0.4775	-0.69
109200	0.4775	-0.69
109300	0.4775	-0.69
109400	0.4775	-0.69
109500	0.4800	-0.69
109600	0.4800	-0.69
109700	0.4800	-0.69
109800	0.4800	-0.70
109900	0.4825	-0.70
110000	0.4825	-0.70
110100	0.4825	-0.71
110200	0.4850	-0.71
110300	0.4850	-0.71
110400	0.4850	-0.72
110500	0.4875	-0.72
110600	0.4875	-0.73
110700	0.4875	-0.73
110800	0.4900	-0.73
110900	0.4900	-0.74
111000	0.4900	-0.74
111100	0.4900	-0.75
111200	0.4900	-0.75
111300	0.4925	-0.75
111400	0.4925	-0.75
111500	0.4925	-0.75
111600	0.4925	-0.76
111700	0.4925	-0.76
111800	0.4925	-0.76
111900	0.4925	-0.77
112000	0.4925	-0.77
112100	0.4925	-0.77
112200	0.4925	-0.78
112300	0.4925	-0.78
112400	0.4950	-0.78
112500	0.4950	-0.79
112600	0.4950	-0.79
112700	0.4950	-0.79
112800	0.4950	-0.80
112900	0.4950	-0.80
113000	0.4950	-0.80
113100	0.4950	-0.81
113200	0.4950	-0.81
113300	0.4950	-0.81
113400	0.4950	-0.82
113500	0.4975	-0.82
113600	0.4975	-0.82
113700	0.4975	-0.83
113800	0.4975	-0.83
113900	0.5000	-0.83
114000	0.5000	-0.84
114100	0.5000	-0.84
114200	0.5000	-0.84
114300	0.5025	-0.85
114400	0.5025	-0.85
114500	0.5025	-0.85
114600	0.5025	-0.85
114700	0.5050	-0.86
114800	0.5050	-0.86
114900	0.5075	-0.86
115000	0.5075	-0.87
115100	0.5100	-0.87
115200	0.5100	-0.87
115300	0.5100	-0.88
115400	0.5125	-0.88
115500	0.5125	-0.89
115600	0.5125	-0.89
115700	0.5125	-0.89
115800	0.5125	-0.90
115900	0.5125	-0.90
116000	0.5150	-0.90
116100	0.5150	-0.90
116200	0.5150	-0.91
116300	0.5150	-0.91
116400	0.5175	-0.91
116500	0.5175	-0.91
116600	0.5175	-0.91
116700	0.5175	-0.92
116800	0.5175	-0.92
116900	0.5200	-0.92
117000	0.5200	-0.92
117100	0.5200	-0.92
117200	0.5225	-0.93
117300	0.5225	-0.93
117400	0.5225	-0.93
117500	0.5250	-0.93
117600	0.5250	-0.93
117700	0.5250	-0.93
117800	0.5275	-0.93
117900	0.5275	-0.94
118000	0.5275	-0.94
118100	0.5300	-0.94
118200	0.5300	-0.94
118300	0.5325	-0.94
118400	0.5325	-0.94
118500	0.5325	-0.94
118600	0.5350	-0.94
118700	0.5350	-0.94
118800	0.5350	-0.94
118900	0.5375	-0.94
119000	0.5375	-0.94
119100	0.5400	-0.94
119200	0.5400	-0.94
119300	0.5400	-0.94
119400	0.5425	-0.94
119500	0.5425	-0.94
119600	0.5450	-0.94
119700	0.5450	-0.94
119800	0.5450	-0.94
119900	0.5475	-0.94
120000	0.5450	-0.94
120100	0.5450	-0.94
120200	0.5450	-0.94
120300	0.5450	-0.94
120400	0.5425	-0.94
120500	0.5425	-0.94
120600	0.5425	-0.94
120700	0.5425	-0.94
120800	0.5425	-0.94
120900	0.5425	-0.94
121000	0.5425	-0.94
121100	0.5425	-0.94
121200	0.5425	-0.94
121300	0.5425	-0.93
121400	0.5425	-0.93
121500	0.5425	-0.93
121600	0.5425	-0.93
121700	0.5425	-0.93
121800	0.5450	-0.93
121900	0.5450	-0.93
122000	0.5450	-0.93
122100	0.5450	-0.93
122200	0.5450	-0.93
122300	0.5450	-0.92
122400	0.5475	-0.92
122500	0.5475	-0.92
122600	0.5475	-0.92
122700	0.5475	-0.92
122800	0.5475	-0.92
122900	0.5475	-0.92
123000	0.5500	-0.91
123100	0.5500	-0.91
123200	0.5500	-0.91
123300	0.5500	-0.91
123400	0.5500	-0.90
123500	0.5525	-0.90
123600	0.5525	-0.90
123700	0.5525	-0.90
123800	0.5550	-0.89
123900	0.5550	-0.89
124000	0.5550	-0.88
124100	0.5575	-0.88
124200	0.5575	-0.88
124300	0.5575	-0.87
124400	0.5575	-0.87
124500	0.5575	-0.87
124600	0.5575	-0.86
124700	0.5600	-0.86
124800	0.5600	-0.85
124900	0.5600	-0.85
125000	0.5600	-0.84
125100	0.5600	-0.84
125200	0.5600	-0.84
125300	0.5600	-0.84
125400	0.5625	-0.84
125500	0.5625	-0.83
125600	0.5625	-0.83
125700	0.5625	-0.83
125800	0.5625	-0.83
125900	0.5625	-0.82
126000	0.5625	-0.82
126100	0.5625	-0.82
126200	0.5625	-0.82
126300	0.5625	-0.82
126400	0.5625	-0.82
126500	0.5625	-0.82
126600	0.5625	-0.82
126700	0.5600	-0.82
126800	0.5600	-0.82
126900	0.5600	-0.82
127000	0.5600	-0.82
127100	0.5600	-0.82
127200	0.5600	-0.82
127300	0.5600	-0.82
127400	0.5600	-0.82
127500	0.5600	-0.82
127600	0.5600	-0.82
127700	0.5575	-0.82
127800	0.5575	-0.82
127900	0.5575	-0.82
128000	0.5575	-0.82
128100	0.5575	-0.82
128200	0.5575	-0.82
128300	0.5550	-0.82
128400	0.5550	-0.82
128500	0.5550	-0.82
128600	0.5550	-0.82
128700	0.5550	-0.82
128800	0.5550	-0.82
128900	0.5550	-0.82
129000	0.5550	-0.82
129100	0.5550	-0.82
129200	0.5550	-0.82
129300	0.5550	-0.83
129400	0.5550	-0.83
129500	0.5550	-0.83
129600	0.5550	-0.83
129700	0.5550	-0.83
129800	0.5550	-0.83
129900	0.5550	-0.83
130000	0.5550	-0.83
130100	0.5550	-0.83
130200	0.5550	-0.83
130300	0.5550	-0.83
130400	0.5550	-0.83
130500	0.5550	-0.83
130600	0.5550	-0.83
130700	0.5575	-0.82
130800	0.5575	-0.82
130900	0.5575	-0.82
131000	0.5575	-0.82
131100	0.5575	-0.82
131200	0.5575	-0.82
131300	0.5600	-0.82
131400	0.5600	-0.82
131500	0.5600	-0.81
131600	0.5600	-0.81
131700	0.5600	-0.81
131800	0.5600	-0.81
131900	0.5600	-0.81
132000	0.5600	-0.81
132100	0.5600	-0.81
132200	0.5600	-0.81
132300	0.5625	-0.81
132400	0.5625	-0.81
132500	0.5625	-0.81
132600	0.5625	-0.81
132700	0.5625	-0.81
132800	0.5625	-0.81
132900	0.5625	-0.81
133000	0.5625	-0.80
133100	0.5625	-0.80
133200	0.5625	-0.80
133300	0.5625	-0.80
133400	0.5650	-0.80
133500	0.5650	-0.80
133600	0.5650	-0.80
133700	0.5650	-0.80
133800	0.5650	-0.80
133900	0.5650	-0.80
134000	0.5650	-0.80
134100	0.5650	-0.80
134200	0.5650	-0.81
134300	0.5625	-0.81
134400	0.5625	-0.81
134500	0.5625	-0.81
134600	0.5625	-0.81
134700	0.5625	-0.81
134800	0.5625	-0.81
134900	0.5600	-0.82
135000	0.5600	-0.82
135100	0.5600	-0.82
135200	0.5600	-0.82
135300	0.5600	-0.82
135400	0.5575	-0.83
135500	0.5575	-0.83
135600	0.5575	-0.83
135700	0.5575	-0.83
135800	0.5575	-0.83
135900	0.5575	-0.83
136000	0.5575	-0.83
136100	0.5575	-0.84
136200	0.5575	-0.84
136300	0.5550	-0.84
136400	0.5550	-0.84
136500	0.5550	-0.84
136600	0.5550	-0.84
136700	0.5550	-0.84
136800	0.5550	-0.84
136900	0.5550	-0.84
137000	0.5575	-0.84
137100	0.5575	-0.84
137200	0.5575	-0.84
137300	0.5575	-0.84
137400	0.5575	-0.84
137500	0.5575	-0.84
137600	0.5575	-0.84
137700	0.5575	-0.84
137800	0.5575	-0.83
137900	0.5575	-0.83
138000	0.5575	-0.83
138100	0.5575	-0.83
138200	0.5575	-0.83
138300	0.5600	-0.83
138400	0.5600	-0.83
138500	0.5600	-0.83
138600	0.5600	-0.82
138700	0.5625	-0.82
138800	0.5625	-0.82
138900	0.5625	-0.82
139000	0.5625	-0.82
139100	0.5625	-0.82
139200	0.5625	-0.82
139300	0.5625	-0.82
139400	0.5625	-0.82
139500	0.5625	-0.81
139600	0.5650	-0.81
139700	0.5650	-0.81
139800	0.5650	-0.81
139900	0.5650	-0.81
140000	0.5650	-0.81
140100	0.5650	-0.81
140200	0.5650	-0.81
140300	0.5650	-0.82
140400	0.5650	-0.82
140500	0.5650	-0.82
140600	0.5675	-0.82
140700	0.5675	-0.82
140800	0.5675	-0.82
140900	0.5675	-0.83
141000	0.5675	-0.83
141100	0.5675	-0.83
141200	0.5675	-0.83
141300	0.5675	-0.83
141400	0.5700	-0.83
141500	0.5700	-0.84
141600	0.5700	-0.84
141700	0.5700	-0.84
141800	0.5700	-0.84
141900	0.5700	-0.84
142000	0.5700	-0.85
142100	0.5700	-0.85
142200	0.5700	-0.85
142300	0.5700	-0.85
142400	0.5700	-0.85
142500	0.5700	-0.85
142600	0.5700	-0.85
142700	0.5700	-0.86
142800	0.5700	-0.86
142900	0.5700	-0.86
143000	0.5700	-0.86
143100	0.5700	-0.86
143200	0.5700	-0.87
143300	0.5700	-0.87
143400	0.5675	-0.87
143500	0.5675	-0.87
143600	0.5675	-0.87
143700	0.5675	-0.88
143800	0.5650	-0.88
143900	0.5650	-0.88
144000	0.5650	-0.88
144100	0.5650	-0.88
144200	0.5625	-0.89
144300	0.5625	-0.89
144400	0.5625	-0.89
144500	0.5600	-0.89
144600	0.5600	-0.89
144700	0.5600	-0.89
144800	0.5575	-0.90
144900	0.5575	-0.90
145000	0.5575	-0.90
145100	0.5575	-0.90
145200	0.5550	-0.90
145300	0.5550	-0.90
145400	0.5550	-0.90
145500	0.5525	-0.91
145600	0.5525	-0.91
145700	0.5525	-0.91
145800	0.5500	-0.91
145900	0.5500	-0.91
146000	0.5475	-0.91
146100	0.5475	-0.91
146200	0.5475	-0.92
146300	0.5450	-0.92
146400	0.5450	-0.92
146500	0.5425	-0.92
146600	0.5425	-0.92
146700	0.5425	-0.92
146800	0.5425	-0.92
146900	0.5400	-0.92
147000	0.5400	-0.92
147100	0.5400	-0.92
147200	0.5400	-0.93
147300	0.5375	-0.93
147400	0.5375	-0.93
147500	0.5375	-0.93
147600	0.5375	-0.93
147700	0.5375	-0.93
147800	0.5350	-0.93
147900	0.5350	-0.93
148000	0.5350	-0.93
148100	0.5350	-0.93
148200	0.5325	-0.93
148300	0.5325	-0.93
148400	0.5325	-0.93
148500	0.5325	-0.93
148600	0.5300	-0.93
148700	0.5300	-0.93
148800	0.5300	-0.93
148900	0.5300	-0.94
149000	0.5300	-0.94
149100	0.5275	-0.94
149200	0.5275	-0.94
149300	0.5275	-0.94
149400	0.5275	-0.94
149500	0.5250	-0.94
149600	0.5250	-0.94
149700	0.5250	-0.94
149800	0.5250	-0.94
149900	0.5250	-0.94
150000	0.5250	-0.94
150100	0.5250	-0.94
150200	0.5250	-0.94
150300	0.5250	-0.94
150400	0.5225	-0.94
150500	0.5225	-0.94
150600	0.5225	-0.94
150700	0.5225	-0.94
150800	0.5200	-0.94
150900	0.5200	-0.94
151000	0.5200	-0.94
151100	0.5175	-0.94
151200	0.5175	-0.94
151300	0.5175	-0.94
151400	0.5175	-0.94
151500	0.5175	-0.94
151600	0.5150	-0.94
151700	0.5150	-0.94
151800	0.5150	-0.94
151900	0.5150	-0.94
152000	0.5125	-0.94
152100	0.5125	-0.94
152200	0.5125	-0.94
152300	0.5100	-0.94
152400	0.5100	-0.93
152500	0.5100	-0.93
152600	0.5100	-0.93
152700	0.5100	-0.93
152800	0.5075	-0.93
152900	0.5075	-0.93
153000	0.5075	-0.93
153100	0.5075	-0.93
153200	0.5075	-0.93
153300	0.5075	-0.93
153400	0.5075	-0.93
153500	0.5075	-0.93
153600	0.5075	-0.93
153700	0.5075	-0.93
153800	0.5075	-0.93
153900	0.5075	-0.93
154000	0.5050	-0.93
154100	0.5050	-0.93
154200	0.5050	-0.93
154300	0.5050	-0.93
154400	0.5050	-0.93
154500	0.5050	-0.93
154600	0.5050	-0.93
154700	0.5050	-0.93
154800	0.5050	-0.93
154900	0.5050	-0.93
155000	0.5050	-0.93
155100	0.5050	-0.93
155200	0.5050	-0.93
155300	0.5050	-0.93
155400	0.5050	-0.93
155500	0.5050	-0.93
155600	0.5050	-0.94
155700	0.5050	-0.94
155800	0.5050	-0.94
155900	0.5025	-0.94
156000	0.5025	-0.94
156100	0.5025	-0.94
156200	0.5025	-0.94
156300	0.5025	-0.94
156400	0.5025	-0.94
156500	0.5000	-0.94
156600	0.5000	-0.94
156700	0.5000	-0.94
156800	0.5000	-0.94
156900	0.5000	-0.94
157000	0.4975	-0.94
157100	0.4975	-0.94
157200	0.4975	-0.94
157300	0.4975	-0.94
157400	0.4975	-0.94
157500	0.4950	-0.94
157600	0.4950	-0.94
157700	0.4950	-0.94
157800	0.4950	-0.94
157900	0.4950	-0.94
158000	0.4950	-0.94
158100	0.4950	-0.94
158200	0.4950	-0.94
158300	0.4950	-0.94
158400	0.4950	-0.94
158500	0.4950	-0.94
158600	0.4925	-0.94
158700	0.4925	-0.94
158800	0.4925	-0.94
158900	0.4925	-0.94
159000	0.4925	-0.94
159100	0.4925	-0.94
159200	0.4925	-0.94
159300	0.4925	-0.94
159400	0.4925	-0.94
159500	0.4925	-0.94
159600	0.4900	-0.94
159700	0.4900	-0.94
159800	0.4900	-0.94
159900	0.4900	-0.94
160000	0.4900	-0.94
160100	0.4900	-0.94
160200	0.4900	-0.94
160300	0.4900	-0.94
160400	0.4900	-0.94
160500	0.4900	-0.94
160600	0.4900	-0.94
160700	0.4900	-0.94
160800	0.4900	-0.94
160900	0.4900	-0.94
161000	0.4900	-0.94
161100	0.4900	-0.94
161200	0.4900	-0.94
161300	0.4900	-0.94
161400	0.4900	-0.94
161500	0.4900	-0.94
161600	0.4900	-0.94
161700	0.4900	-0.94
161800	0.4900	-0.94
161900	0.4900	-0.94
162000	0.4900	-0.94
162100	0.4900	-0.94
162200	0.4900	-0.94
162300	0.4900	-0.94
162400	0.4875	-0.93
162500	0.4875	-0.93
162600	0.4875	-0.93
162700	0.4875	-0.93
162800	0.4875	-0.93
162900	0.4875	-0.93
163000	0.4875	-0.93
163100	0.4875	-0.93
163200	0.4875	-0.93
163300	0.4850	-0.93
163400	0.4850	-0.93
163500	0.4850	-0.93
163600	0.4850	-0.93
163700	0.4850	-0.93
163800	0.4825	-0.92
163900	0.4825	-0.92
164000	0.4825	-0.92
164100	0.4825	-0.92
164200	0.4825	-0.92
164300	0.4825	-0.92
164400	0.4800	-0.92
164500	0.4800	-0.91
164600	0.4800	-0.91
164700	0.4800	-0.91
164800	0.4800	-0.91
164900	0.4800	-0.91
165000	0.4800	-0.91
165100	0.4800	-0.91
165200	0.4800	-0.91
165300	0.4800	-0.91
165400	0.4800	-0.91
165500	0.4800	-0.91
165600	0.4800	-0.91
165700	0.4800	-0.91
165800	0.4800	-0.91
165900	0.4800	-0.91
166000	0.4800	-0.91
166100	0.4800	-0.91
166200	0.4800	-0.90
166300	0.4800	-0.90
166400	0.4800	-0.90
166500	0.4825	-0.90
166600	0.4825	-0.90
166700	0.4825	-0.90
166800	0.4850	-0.90
166900	0.4850	-0.90
167000	0.4850	-0.90
167100	0.4875	-0.90
167200	0.4875	-0.90
167300	0.4875	-0.90
167400	0.4875	-0.90
167500	0.4900	-0.90
167600	0.4900	-0.90
167700	0.4900	-0.90
167800	0.4925	-0.90
167900	0.4925	-0.90
168000	0.4950	-0.91
168100	0.4950	-0.91
168200	0.4975	-0.91
168300	0.4975	-0.91
168400	0.5000	-0.91
168500	0.5000	-0.91
168600	0.5025	-0.91
168700	0.5025	-0.91
168800	0.5050	-0.91
168900	0.5075	-0.91
169000	0.5075	-0.91
169100	0.5100	-0.92
169200	0.5125	-0.92
169300	0.5125	-0.92
169400	0.5150	-0.92
169500	0.5175	-0.92
169600	0.5175	-0.92
169700	0.5200	-0.92
169800	0.5225	-0.93
169900	0.5250	-0.93
170000	0.5250	-0.93
170100	0.5275	-0.93
170200	0.5300	-0.93
170300	0.5300	-0.93
170400	0.5325	-0.93
170500	0.5350	-0.93
170600	0.5400	-0.94
170700	0.5425	-0.94
170800	0.5450	-0.94
170900	0.5500	-0.94
171000	0.5525	-0.94
171100	0.5550	-0.94
171200	0.5600	-0.94
171300	0.5625	-0.94
171400	0.5675	-0.94
171500	0.5700	-0.94
171600	0.5750	-0.94
171700	0.5775	-0.94
171800	0.5800	-0.94
171900	0.5825	-0.93
172000	0.5875	-0.93
172100	0.5900	-0.93
172200	0.5925	-0.93
172300	0.5975	-0.93
172400	0.5975	-0.93
172500	0.5975	-0.93
172600	0.5975	-0.93
172700	0.6000	-0.93
172800	0.6000	-0.93
172900	0.6025	-0.93
173000	0.6050	-0.93
173100	0.6050	-0.93
173200	0.6075	-0.93
173300	0.6100	-0.93
173400	0.6125	-0.93
173500	0.6150	-0.93
173600	0.6175	-0.93
173700	0.6200	-0.93
173800	0.6225	-0.93
173900	0.6225	-0.93
174000	0.6250	-0.93
174100	0.6275	-0.93
174200	0.6325	-0.93
174300	0.6350	-0.93
174400	0.6375	-0.93
174500	0.6425	-0.93
174600	0.6450	-0.93
174700	0.6475	-0.93
174800	0.6500	-0.93
174900	0.6475	-0.93
175000	0.6450	-0.93
175100	0.6400	-0.93
175200	0.6375	-0.93
175300	0.6350	-0.93
175400	0.6325	-0.93
175500	0.6300	-0.93
175600	0.6275	-0.93
175700	0.6250	-0.93
175800	0.6225	-0.93
175900	0.6200	-0.92
176000	0.6175	-0.92
176100	0.6150	-0.92
176200	0.6125	-0.92
176300	0.6100	-0.92
176400	0.6075	-0.92
176500	0.6050	-0.92
176600	0.6050	-0.92
176700	0.6025	-0.92
176800	0.6000	-0.91
176900	0.6000	-0.91
177000	0.5975	-0.91
177100	0.5950	-0.91
177200	0.5950	-0.91
177300	0.5925	-0.91
177400	0.5900	-0.91
177500	0.5900	-0.91
177600	0.5875	-0.91
177700	0.5875	-0.91
177800	0.5850	-0.90
177900	0.5850	-0.90
178000	0.5825	-0.90
178100	0.5825	-0.90
178200	0.5800	-0.90
178300	0.5800	-0.90
178400	0.5775	-0.90
178500	0.5775	-0.89
178600	0.5775	-0.89
178700	0.5775	-0.89
178800	0.5750	-0.89
178900	0.5750	-0.89
179000	0.5750	-0.89
179100	0.5750	-0.89
179200	0.5725	-0.89
179300	0.5725	-0.89
179400	0.5725	-0.89
179500	0.5725	-0.89
179600	0.5725	-0.89
179700	0.5700	-0.89
179800	0.5700	-0.89
179900	0.5700	-0.89
180000	0.5700	-0.89
180100	0.5675	-0.89
180200	0.5675	-0.89
180300	0.5675	-0.89
180400	0.5675	-0.89
180500	0.5675	-0.89
180600	0.5675	-0.89
180700	0.5675	-0.89
180800	0.5675	-0.89
180900	0.5675	-0.89
181000	0.5675	-0.89
181100	0.5675	-0.89
181200	0.5675	-0.89
181300	0.5675	-0.89
181400	0.5675	-0.89
181500	0.5675	-0.89
181600	0.5675	-0.89
181700	0.5675	-0.89
181800	0.5700	-0.89
181900	0.5700	-0.89
182000	0.5700	-0.89
182100	0.5700	-0.89
182200	0.5700	-0.89
182300	0.5725	-0.89
182400	0.5725	-0.89
182500	0.5725	-0.88
182600	0.5725	-0.88
182700	0.5750	-0.88
182800	0.5750	-0.88
182900	0.5750	-0.88
183000	0.5750	-0.88
183100	0.5775	-0.88
183200	0.5775	-0.88
183300	0.5775	-0.88
183400	0.5775	-0.88
183500	0.5775	-0.88
183600	0.5800	-0.88
183700	0.5800	-0.88
183800	0.5800	-0.88
183900	0.5800	-0.88
184000	0.5800	-0.87
184100	0.5800	-0.87
184200	0.5800	-0.87
184300	0.5800	-0.87
184400	0.5800	-0.87
184500	0.5800	-0.87
184600	0.5825	-0.87
184700	0.5825	-0.87
184800	0.5825	-0.87
184900	0.5825	-0.87
185000	0.5825	-0.87
185100	0.5825	-0.87
185200	0.5825	-0.87
185300	0.5825	-0.87
185400	0.5825	-0.88
185500	0.5825	-0.88
185600	0.5825	-0.88
185700	0.5825	-0.88
185800	0.5825	-0.88
185900	0.5825	-0.88
186000	0.5825	-0.88
186100	0.5825	-0.89
186200	0.5825	-0.89
186300	0.5825	-0.89
186400	0.5825	-0.89
186500	0.5825	-0.89
186600	0.5825	-0.89
186700	0.5825	-0.89
186800	0.5825	-0.89
186900	0.5825	-0.89
187000	0.5825	-0.89
187100	0.5800	-0.89
187200	0.5800	-0.89
187300	0.5800	-0.89
187400	0.5800	-0.89
187500	0.5800	-0.89
187600	0.5775	-0.89
187700	0.5775	-0.89
187800	0.5775	-0.89
187900	0.5775	-0.89
188000	0.5775	-0.89
188100	0.5775	-0.89
188200	0.5750	-0.89
188300	0.5750	-0.89
188400	0.5750	-0.89
188500	0.5750	-0.90
188600	0.5750	-0.90
188700	0.5725	-0.90
188800	0.5725	-0.90
188900	0.5725	-0.90
189000	0.5725	-0.90
189100	0.5725	-0.90
189200	0.5725	-0.90
189300	0.5700	-0.91
189400	0.5700	-0.91
189500	0.5700	-0.91
189600	0.5700	-0.91
189700	0.5675	-0.91
189800	0.5675	-0.91
189900	0.5675	-0.92
190000	0.5675	-0.92
190100	0.5650	-0.92
190200	0.5650	-0.92
190300	0.5650	-0.92
190400	0.5650	-0.92
190500	0.5650	-0.92
190600	0.5625	-0.93
190700	0.5625	-0.93
190800	0.5625	-0.93
190900	0.5625	-0.93
191000	0.5625	-0.93
191100	0.5600	-0.93
191200	0.5600	-0.93
191300	0.5600	-0.93
191400	0.5600	-0.93
191500	0.5575	-0.93
191600	0.5575	-0.93
191700	0.5575	-0.94
191800	0.5550	-0.94
191900	0.5550	-0.94
192000	0.5550	-0.94
192100	0.5525	-0.94
192200	0.5525	-0.94
192300	0.5525	-0.94
192400	0.5500	-0.94
192500	0.5500	-0.94
192600	0.5500	-0.94
192700	0.5500	-0.94
192800	0.5500	-0.94
192900	0.5500	-0.94
193000	0.5500	-0.94
193100	0.5475	-0.94
193200	0.5475	-0.94
193300	0.5475	-0.94
193400	0.5475	-0.94
193500	0.5475	-0.93
193600	0.5475	-0.93
193700	0.5450	-0.93
193800	0.5450	-0.93
193900	0.5425	-0.93
194000	0.5425	-0.93
194100	0.5400	-0.93
194200	0.5400	-0.93
194300	0.5375	-0.93
194400	0.5375	-0.93
194500	0.5375	-0.93
194600	0.5375	-0.93
194700	0.5350	-0.93
194800	0.5350	-0.93
194900	0.5350	-0.93
195000	0.5350	-0.93
195100	0.5325	-0.93
195200	0.5325	-0.93
195300	0.5325	-0.93
195400	0.5325	-0.93
195500	0.5300	-0.93
195600	0.5300	-0.93
195700	0.5300	-0.93
195800	0.5300	-0.93
195900	0.5275	-0.93
196000	0.5275	-0.93
196100	0.5275	-0.93
196200	0.5275	-0.93
196300	0.5275	-0.93
196400	0.5275	-0.93
196500	0.5275	-0.93
196600	0.5275	-0.93
196700	0.5275	-0.93
196800	0.5275	-0.93
196900	0.5275	-0.93
197000	0.5275	-0.93
197100	0.5275	-0.93
197200	0.5250	-0.93
197300	0.5250	-0.93
197400	0.5250	-0.93
197500	0.5250	-0.93
197600	0.5250	-0.93
197700	0.5250	-0.93
197800	0.5250	-0.93
197900	0.5250	-0.93
198000	0.5250	-0.93
198100	0.5250	-0.93
198200	0.5250	-0.93
198300	0.5225	-0.93
198400	0.5225	-0.93
198500	0.5225	-0.93
198600	0.5225	-0.93
198700	0.5225	-0.93
198800	0.5200	-0.93
198900	0.5200	-0.93
199000	0.5200	-0.93
199100	0.5200	-0.93
199200	0.5175	-0.93
199300	0.5175	-0.93
199400	0.5175	-0.93
199500	0.5175	-0.93
199600	0.5175	-0.93
199700	0.5175	-0.93
199800	0.5175	-0.93
[truncated: 6,096 more rows]
