# Supplementary material for: The genetic basis of aneuploidy tolerance in wild yeast
Source: eLife. 2020 Jan 7;9:e52063. doi: 10.7554/eLife.52063 (PMC6970514; doi:10.7554/eLife.52063)
Supplement: Figure 1—source data 1. [file elife-52063-fig1-data1.zip › DvF/DvF_n46_ch5]

Bin start (bp)	MLE allele freq.	LOD score
0	0.3150	-0.74
100	0.3150	-0.74
200	0.3150	-0.74
300	0.3150	-0.74
400	0.3150	-0.74
500	0.3150	-0.74
600	0.3150	-0.74
700	0.3150	-0.74
800	0.3150	-0.74
900	0.3150	-0.74
1000	0.3150	-0.74
1100	0.3150	-0.74
1200	0.3150	-0.74
1300	0.3150	-0.74
1400	0.3150	-0.74
1500	0.3175	-0.74
1600	0.3175	-0.74
1700	0.3175	-0.74
1800	0.3175	-0.74
1900	0.3175	-0.74
2000	0.3175	-0.74
2100	0.3175	-0.74
2200	0.3175	-0.74
2300	0.3175	-0.74
2400	0.3175	-0.74
2500	0.3175	-0.74
2600	0.3175	-0.74
2700	0.3175	-0.74
2800	0.3175	-0.74
2900	0.3175	-0.74
3000	0.3175	-0.74
3100	0.3175	-0.74
3200	0.3175	-0.74
3300	0.3175	-0.74
3400	0.3175	-0.74
3500	0.3175	-0.74
3600	0.3175	-0.74
3700	0.3175	-0.74
3800	0.3200	-0.74
3900	0.3200	-0.74
4000	0.3200	-0.74
4100	0.3200	-0.74
4200	0.3200	-0.74
4300	0.3200	-0.74
4400	0.3200	-0.74
4500	0.3200	-0.74
4600	0.3200	-0.74
4700	0.3200	-0.74
4800	0.3200	-0.74
4900	0.3200	-0.74
5000	0.3200	-0.74
5100	0.3200	-0.74
5200	0.3200	-0.74
5300	0.3200	-0.74
5400	0.3200	-0.74
5500	0.3200	-0.74
5600	0.3200	-0.74
5700	0.3200	-0.74
5800	0.3200	-0.74
5900	0.3200	-0.74
6000	0.3225	-0.74
6100	0.3225	-0.74
6200	0.3225	-0.74
6300	0.3225	-0.74
6400	0.3225	-0.74
6500	0.3200	-0.75
6600	0.3225	-0.75
6700	0.3250	-0.75
6800	0.3250	-0.75
6900	0.3250	-0.75
7000	0.3225	-0.75
7100	0.3275	-0.75
7200	0.3325	-0.75
7300	0.3350	-0.75
7400	0.3400	-0.75
7500	0.3425	-0.74
7600	0.3475	-0.74
7700	0.3500	-0.74
7800	0.3525	-0.74
7900	0.3575	-0.73
8000	0.3600	-0.73
8100	0.3625	-0.73
8200	0.3650	-0.73
8300	0.3675	-0.73
8400	0.3700	-0.73
8500	0.3725	-0.73
8600	0.3750	-0.73
8700	0.3775	-0.73
8800	0.3775	-0.73
8900	0.3800	-0.72
9000	0.3825	-0.72
9100	0.3850	-0.72
9200	0.3875	-0.72
9300	0.3900	-0.72
9400	0.3925	-0.72
9500	0.3950	-0.72
9600	0.3975	-0.72
9700	0.4000	-0.72
9800	0.4025	-0.72
9900	0.4050	-0.72
10000	0.4050	-0.72
10100	0.4075	-0.71
10200	0.4100	-0.71
10300	0.4125	-0.71
10400	0.4125	-0.70
10500	0.4150	-0.71
10600	0.4175	-0.71
10700	0.4200	-0.71
10800	0.4225	-0.71
10900	0.4225	-0.71
11000	0.4250	-0.71
11100	0.4275	-0.70
11200	0.4300	-0.70
11300	0.4300	-0.70
11400	0.4325	-0.70
11500	0.4350	-0.70
11600	0.4375	-0.70
11700	0.4375	-0.70
11800	0.4400	-0.69
11900	0.4425	-0.69
12000	0.4450	-0.69
12100	0.4450	-0.68
12200	0.4475	-0.68
12300	0.4500	-0.67
12400	0.4525	-0.67
12500	0.4525	-0.67
12600	0.4550	-0.66
12700	0.4575	-0.66
12800	0.4600	-0.65
12900	0.4600	-0.65
13000	0.4625	-0.64
13100	0.4650	-0.63
13200	0.4675	-0.62
13300	0.4675	-0.61
13400	0.4700	-0.61
13500	0.4725	-0.60
13600	0.4750	-0.59
13700	0.4775	-0.58
13800	0.4800	-0.56
13900	0.4825	-0.55
14000	0.4825	-0.54
14100	0.4850	-0.53
14200	0.4875	-0.52
14300	0.4900	-0.50
14400	0.4925	-0.49
14500	0.4950	-0.47
14600	0.4975	-0.45
14700	0.4950	-0.48
14800	0.4950	-0.51
14900	0.4925	-0.53
15000	0.4925	-0.56
15100	0.4900	-0.58
15200	0.4900	-0.59
15300	0.4900	-0.61
15400	0.4875	-0.63
15500	0.4875	-0.64
15600	0.4850	-0.65
15700	0.4850	-0.66
15800	0.4825	-0.67
15900	0.4825	-0.67
16000	0.4825	-0.68
16100	0.4825	-0.69
16200	0.4800	-0.70
16300	0.4800	-0.71
16400	0.4800	-0.71
16500	0.4825	-0.72
16600	0.4825	-0.73
16700	0.4825	-0.74
16800	0.4825	-0.74
16900	0.4825	-0.75
17000	0.4825	-0.76
17100	0.4825	-0.76
17200	0.4850	-0.77
17300	0.4850	-0.78
17400	0.4850	-0.78
17500	0.4875	-0.79
17600	0.4875	-0.79
17700	0.4875	-0.80
17800	0.4900	-0.80
17900	0.4900	-0.81
18000	0.4925	-0.81
18100	0.4925	-0.82
18200	0.4950	-0.82
18300	0.4950	-0.82
18400	0.4950	-0.83
18500	0.4975	-0.83
18600	0.5000	-0.83
18700	0.5025	-0.84
18800	0.5025	-0.84
18900	0.5050	-0.84
19000	0.5075	-0.85
19100	0.5100	-0.85
19200	0.5125	-0.85
19300	0.5175	-0.85
19400	0.5200	-0.85
19500	0.5200	-0.86
19600	0.5225	-0.86
19700	0.5225	-0.86
19800	0.5225	-0.87
19900	0.5250	-0.87
20000	0.5250	-0.87
20100	0.5275	-0.87
20200	0.5275	-0.88
20300	0.5275	-0.88
20400	0.5300	-0.88
20500	0.5300	-0.88
20600	0.5325	-0.89
20700	0.5325	-0.89
20800	0.5325	-0.89
20900	0.5350	-0.89
21000	0.5350	-0.90
21100	0.5375	-0.90
21200	0.5375	-0.90
21300	0.5375	-0.90
21400	0.5375	-0.90
21500	0.5375	-0.91
21600	0.5375	-0.91
21700	0.5375	-0.91
21800	0.5350	-0.91
21900	0.5325	-0.91
22000	0.5300	-0.91
22100	0.5250	-0.91
22200	0.5225	-0.91
22300	0.5175	-0.91
22400	0.5150	-0.91
22500	0.5100	-0.91
22600	0.5100	-0.91
22700	0.5075	-0.90
22800	0.5050	-0.90
22900	0.5050	-0.90
23000	0.5025	-0.90
23100	0.5025	-0.90
23200	0.5000	-0.90
23300	0.5000	-0.90
23400	0.4975	-0.90
23500	0.4975	-0.90
23600	0.4950	-0.90
23700	0.4950	-0.90
23800	0.4950	-0.90
23900	0.4925	-0.90
24000	0.4925	-0.90
24100	0.4925	-0.90
24200	0.4900	-0.90
24300	0.4900	-0.90
24400	0.4925	-0.90
24500	0.4925	-0.90
24600	0.4925	-0.90
24700	0.4950	-0.90
24800	0.4950	-0.90
24900	0.4975	-0.90
25000	0.4950	-0.90
25100	0.4950	-0.91
25200	0.4950	-0.91
25300	0.4925	-0.91
25400	0.4925	-0.91
25500	0.4925	-0.91
25600	0.4925	-0.91
25700	0.4925	-0.92
25800	0.4925	-0.92
25900	0.4925	-0.92
26000	0.4925	-0.92
26100	0.4925	-0.92
26200	0.4925	-0.92
26300	0.4925	-0.92
26400	0.4925	-0.92
26500	0.4925	-0.92
26600	0.4925	-0.92
26700	0.4925	-0.93
26800	0.4950	-0.93
26900	0.4950	-0.93
27000	0.4950	-0.93
27100	0.4975	-0.93
27200	0.4975	-0.93
27300	0.4975	-0.93
27400	0.5000	-0.93
27500	0.5000	-0.93
27600	0.5000	-0.94
27700	0.5025	-0.94
27800	0.5025	-0.94
27900	0.5050	-0.94
28000	0.5050	-0.94
28100	0.5050	-0.94
28200	0.5075	-0.94
28300	0.5075	-0.94
28400	0.5100	-0.94
28500	0.5100	-0.94
28600	0.5100	-0.94
28700	0.5100	-0.94
28800	0.5125	-0.94
28900	0.5125	-0.94
29000	0.5125	-0.94
29100	0.5150	-0.94
29200	0.5150	-0.94
29300	0.5150	-0.94
29400	0.5150	-0.94
29500	0.5175	-0.94
29600	0.5175	-0.94
29700	0.5175	-0.94
29800	0.5175	-0.94
29900	0.5175	-0.94
30000	0.5200	-0.94
30100	0.5200	-0.94
30200	0.5200	-0.94
30300	0.5225	-0.94
30400	0.5225	-0.94
30500	0.5225	-0.94
30600	0.5250	-0.94
30700	0.5250	-0.94
30800	0.5275	-0.93
30900	0.5275	-0.93
31000	0.5300	-0.93
31100	0.5300	-0.93
31200	0.5325	-0.93
31300	0.5350	-0.93
31400	0.5350	-0.93
31500	0.5350	-0.93
31600	0.5375	-0.93
31700	0.5375	-0.92
31800	0.5375	-0.92
31900	0.5400	-0.92
32000	0.5400	-0.92
32100	0.5400	-0.91
32200	0.5425	-0.91
32300	0.5425	-0.91
32400	0.5450	-0.90
32500	0.5450	-0.90
32600	0.5450	-0.90
32700	0.5475	-0.89
32800	0.5475	-0.89
32900	0.5500	-0.88
33000	0.5500	-0.88
33100	0.5500	-0.87
33200	0.5525	-0.87
33300	0.5525	-0.87
33400	0.5525	-0.87
33500	0.5525	-0.86
33600	0.5525	-0.86
33700	0.5525	-0.86
33800	0.5550	-0.86
33900	0.5550	-0.85
34000	0.5550	-0.85
34100	0.5550	-0.85
34200	0.5575	-0.85
34300	0.5575	-0.84
34400	0.5575	-0.84
34500	0.5575	-0.84
34600	0.5575	-0.84
34700	0.5600	-0.83
34800	0.5600	-0.83
34900	0.5600	-0.83
35000	0.5600	-0.83
35100	0.5600	-0.83
35200	0.5600	-0.82
35300	0.5600	-0.82
35400	0.5600	-0.82
35500	0.5600	-0.82
35600	0.5600	-0.82
35700	0.5600	-0.81
35800	0.5600	-0.81
35900	0.5600	-0.81
36000	0.5600	-0.81
36100	0.5600	-0.81
36200	0.5600	-0.80
36300	0.5600	-0.80
36400	0.5600	-0.80
36500	0.5600	-0.80
36600	0.5600	-0.79
36700	0.5600	-0.79
36800	0.5600	-0.79
36900	0.5625	-0.78
37000	0.5625	-0.78
37100	0.5625	-0.78
37200	0.5625	-0.77
37300	0.5625	-0.77
37400	0.5650	-0.76
37500	0.5650	-0.76
37600	0.5650	-0.75
37700	0.5650	-0.75
37800	0.5675	-0.74
37900	0.5675	-0.74
38000	0.5700	-0.73
38100	0.5700	-0.73
38200	0.5725	-0.72
38300	0.5725	-0.71
38400	0.5750	-0.70
38500	0.5775	-0.70
38600	0.5800	-0.69
38700	0.5800	-0.68
38800	0.5825	-0.67
38900	0.5850	-0.66
39000	0.5850	-0.66
39100	0.5875	-0.65
39200	0.5900	-0.64
39300	0.5925	-0.63
39400	0.5925	-0.62
39500	0.5950	-0.62
39600	0.5975	-0.61
39700	0.5975	-0.60
39800	0.6000	-0.60
39900	0.6025	-0.59
40000	0.6025	-0.58
40100	0.6050	-0.58
40200	0.6075	-0.57
40300	0.6075	-0.56
40400	0.6100	-0.56
40500	0.6125	-0.55
40600	0.6150	-0.54
40700	0.6175	-0.53
40800	0.6175	-0.53
40900	0.6200	-0.52
41000	0.6225	-0.51
41100	0.6225	-0.51
41200	0.6225	-0.50
41300	0.6250	-0.50
41400	0.6250	-0.49
41500	0.6275	-0.49
41600	0.6300	-0.48
41700	0.6300	-0.48
41800	0.6325	-0.47
41900	0.6325	-0.47
42000	0.6325	-0.47
42100	0.6350	-0.46
42200	0.6350	-0.46
42300	0.6375	-0.45
42400	0.6375	-0.45
42500	0.6400	-0.45
42600	0.6400	-0.44
42700	0.6400	-0.44
42800	0.6425	-0.44
42900	0.6425	-0.43
43000	0.6450	-0.43
43100	0.6450	-0.42
43200	0.6450	-0.42
43300	0.6475	-0.42
43400	0.6475	-0.41
43500	0.6500	-0.41
43600	0.6500	-0.41
43700	0.6500	-0.42
43800	0.6500	-0.42
43900	0.6525	-0.42
44000	0.6525	-0.43
44100	0.6525	-0.43
44200	0.6525	-0.43
44300	0.6550	-0.44
44400	0.6550	-0.44
44500	0.6550	-0.44
44600	0.6550	-0.44
44700	0.6575	-0.45
44800	0.6575	-0.45
44900	0.6575	-0.45
45000	0.6575	-0.46
45100	0.6575	-0.46
45200	0.6575	-0.46
45300	0.6575	-0.47
45400	0.6575	-0.47
45500	0.6550	-0.48
45600	0.6550	-0.48
45700	0.6550	-0.49
45800	0.6550	-0.49
45900	0.6550	-0.49
46000	0.6550	-0.50
46100	0.6550	-0.50
46200	0.6550	-0.51
46300	0.6525	-0.51
46400	0.6525	-0.52
46500	0.6525	-0.52
46600	0.6525	-0.52
46700	0.6525	-0.52
46800	0.6525	-0.52
46900	0.6525	-0.53
47000	0.6525	-0.53
47100	0.6500	-0.53
47200	0.6500	-0.53
47300	0.6500	-0.53
47400	0.6500	-0.53
47500	0.6500	-0.53
47600	0.6500	-0.54
47700	0.6475	-0.54
47800	0.6475	-0.54
47900	0.6475	-0.54
48000	0.6475	-0.55
48100	0.6475	-0.55
48200	0.6475	-0.55
48300	0.6475	-0.55
48400	0.6450	-0.56
48500	0.6450	-0.56
48600	0.6450	-0.56
48700	0.6450	-0.56
48800	0.6450	-0.56
48900	0.6450	-0.56
49000	0.6450	-0.56
49100	0.6450	-0.56
49200	0.6450	-0.56
49300	0.6450	-0.56
49400	0.6450	-0.56
49500	0.6450	-0.55
49600	0.6450	-0.55
49700	0.6450	-0.55
49800	0.6450	-0.55
49900	0.6450	-0.55
50000	0.6450	-0.55
50100	0.6450	-0.55
50200	0.6450	-0.55
50300	0.6450	-0.55
50400	0.6450	-0.55
50500	0.6450	-0.55
50600	0.6450	-0.55
50700	0.6450	-0.55
50800	0.6450	-0.55
50900	0.6450	-0.55
51000	0.6450	-0.55
51100	0.6450	-0.55
51200	0.6450	-0.55
51300	0.6450	-0.55
51400	0.6450	-0.55
51500	0.6450	-0.55
51600	0.6450	-0.55
51700	0.6450	-0.55
51800	0.6450	-0.56
51900	0.6450	-0.56
52000	0.6450	-0.56
52100	0.6450	-0.56
52200	0.6450	-0.57
52300	0.6450	-0.57
52400	0.6475	-0.57
52500	0.6475	-0.57
52600	0.6475	-0.57
52700	0.6475	-0.57
52800	0.6475	-0.57
52900	0.6475	-0.57
53000	0.6475	-0.57
53100	0.6475	-0.57
53200	0.6475	-0.57
53300	0.6500	-0.56
53400	0.6500	-0.56
53500	0.6500	-0.56
53600	0.6500	-0.56
53700	0.6500	-0.55
53800	0.6525	-0.55
53900	0.6525	-0.54
54000	0.6525	-0.54
54100	0.6525	-0.53
54200	0.6525	-0.53
54300	0.6550	-0.52
54400	0.6550	-0.52
54500	0.6550	-0.51
54600	0.6550	-0.51
54700	0.6575	-0.51
54800	0.6575	-0.50
54900	0.6575	-0.50
55000	0.6575	-0.49
55100	0.6575	-0.49
55200	0.6600	-0.48
55300	0.6600	-0.48
55400	0.6600	-0.47
55500	0.6600	-0.47
55600	0.6600	-0.46
55700	0.6625	-0.46
55800	0.6625	-0.45
55900	0.6625	-0.44
56000	0.6625	-0.44
56100	0.6625	-0.43
56200	0.6650	-0.43
56300	0.6650	-0.42
56400	0.6650	-0.42
56500	0.6675	-0.42
56600	0.6675	-0.41
56700	0.6675	-0.41
56800	0.6675	-0.40
56900	0.6700	-0.40
57000	0.6700	-0.39
57100	0.6700	-0.39
57200	0.6725	-0.39
57300	0.6725	-0.38
57400	0.6725	-0.38
57500	0.6725	-0.37
57600	0.6750	-0.37
57700	0.6750	-0.36
57800	0.6775	-0.35
57900	0.6775	-0.34
58000	0.6800	-0.33
58100	0.6800	-0.33
58200	0.6825	-0.32
58300	0.6850	-0.31
58400	0.6850	-0.30
58500	0.6875	-0.29
58600	0.6875	-0.28
58700	0.6900	-0.27
58800	0.6925	-0.26
58900	0.6925	-0.25
59000	0.6950	-0.24
59100	0.6950	-0.23
59200	0.6975	-0.22
59300	0.6975	-0.22
59400	0.6975	-0.21
59500	0.7000	-0.20
59600	0.7000	-0.20
59700	0.7025	-0.19
59800	0.7025	-0.18
59900	0.7025	-0.18
60000	0.7050	-0.17
60100	0.7075	-0.16
60200	0.7100	-0.15
60300	0.7100	-0.14
60400	0.7125	-0.13
60500	0.7150	-0.12
60600	0.7175	-0.11
60700	0.7200	-0.10
60800	0.7225	-0.09
60900	0.7225	-0.08
61000	0.7250	-0.08
61100	0.7275	-0.08
61200	0.7300	-0.07
61300	0.7325	-0.07
61400	0.7375	-0.06
61500	0.7400	-0.05
61600	0.7425	-0.05
61700	0.7475	-0.04
61800	0.7525	-0.04
61900	0.7550	-0.03
62000	0.7600	-0.03
62100	0.7650	-0.03
62200	0.7625	-0.04
62300	0.7625	-0.06
62400	0.7625	-0.07
62500	0.7575	-0.08
62600	0.7550	-0.09
62700	0.7500	-0.09
62800	0.7475	-0.10
62900	0.7450	-0.10
63000	0.7400	-0.11
63100	0.7375	-0.11
63200	0.7350	-0.12
63300	0.7300	-0.12
63400	0.7275	-0.12
63500	0.7250	-0.12
63600	0.7225	-0.11
63700	0.7200	-0.11
63800	0.7175	-0.11
63900	0.7150	-0.11
64000	0.7125	-0.10
64100	0.7100	-0.09
64200	0.7100	-0.09
64300	0.7075	-0.08
64400	0.7050	-0.08
64500	0.7025	-0.07
64600	0.7000	-0.07
64700	0.6975	-0.07
64800	0.6975	-0.06
64900	0.6950	-0.06
65000	0.6925	-0.05
65100	0.6900	-0.05
65200	0.6900	-0.04
65300	0.6875	-0.03
65400	0.6850	-0.03
65500	0.6850	-0.02
65600	0.6825	-0.01
65700	0.6825	-0.00
65800	0.6800	0.01
65900	0.6800	0.02
66000	0.6775	0.03
66100	0.6775	0.04
66200	0.6750	0.05
66300	0.6750	0.06
66400	0.6725	0.06
66500	0.6725	0.07
66600	0.6700	0.08
66700	0.6700	0.09
66800	0.6675	0.09
66900	0.6675	0.10
67000	0.6650	0.11
67100	0.6625	0.12
67200	0.6625	0.14
67300	0.6625	0.16
67400	0.6625	0.18
67500	0.6625	0.20
67600	0.6625	0.22
67700	0.6625	0.25
67800	0.6625	0.27
67900	0.6625	0.29
68000	0.6625	0.32
68100	0.6625	0.34
68200	0.6625	0.37
68300	0.6625	0.40
68400	0.6650	0.43
68500	0.6650	0.45
68600	0.6650	0.49
68700	0.6650	0.52
68800	0.6675	0.55
68900	0.6675	0.58
69000	0.6675	0.61
69100	0.6700	0.65
69200	0.6700	0.68
69300	0.6725	0.71
69400	0.6725	0.75
69500	0.6750	0.79
69600	0.6775	0.82
69700	0.6775	0.86
69800	0.6800	0.90
69900	0.6825	0.94
70000	0.6825	0.97
70100	0.6850	1.01
70200	0.6875	1.05
70300	0.6900	1.08
70400	0.6900	1.12
70500	0.6925	1.16
70600	0.6950	1.20
70700	0.6950	1.23
70800	0.6975	1.27
70900	0.7000	1.31
71000	0.7025	1.35
71100	0.7050	1.39
71200	0.7075	1.44
71300	0.7100	1.48
71400	0.7125	1.53
71500	0.7150	1.58
71600	0.7175	1.63
71700	0.7200	1.68
71800	0.7225	1.73
71900	0.7275	1.78
72000	0.7300	1.83
72100	0.7325	1.87
72200	0.7350	1.92
72300	0.7375	1.97
72400	0.7375	1.97
72500	0.7375	1.96
72600	0.7350	1.96
72700	0.7350	1.95
72800	0.7350	1.95
72900	0.7350	1.95
73000	0.7350	1.96
73100	0.7325	1.96
73200	0.7325	1.96
73300	0.7325	1.96
73400	0.7325	1.97
73500	0.7325	1.97
73600	0.7325	1.97
73700	0.7325	1.98
73800	0.7325	1.98
73900	0.7325	1.98
74000	0.7325	1.99
74100	0.7325	1.99
74200	0.7325	1.99
74300	0.7325	2.00
74400	0.7325	2.00
74500	0.7325	2.00
74600	0.7325	2.00
74700	0.7300	2.01
74800	0.7300	2.01
74900	0.7300	2.01
75000	0.7300	2.01
75100	0.7300	2.01
75200	0.7300	2.02
75300	0.7300	2.02
75400	0.7300	2.02
75500	0.7300	2.02
75600	0.7300	2.02
75700	0.7300	2.03
75800	0.7300	2.03
75900	0.7300	2.03
76000	0.7300	2.03
76100	0.7300	2.02
76200	0.7300	2.02
76300	0.7300	2.02
76400	0.7300	2.02
76500	0.7300	2.02
76600	0.7300	2.02
76700	0.7300	2.02
76800	0.7300	2.02
76900	0.7300	2.01
77000	0.7300	2.01
77100	0.7300	2.01
77200	0.7325	2.01
77300	0.7325	2.01
77400	0.7325	2.01
77500	0.7325	2.01
77600	0.7325	2.01
77700	0.7325	2.01
77800	0.7350	2.01
77900	0.7350	2.02
78000	0.7350	2.02
78100	0.7350	2.02
78200	0.7350	2.03
78300	0.7375	2.03
78400	0.7375	2.04
78500	0.7375	2.04
78600	0.7375	2.05
78700	0.7400	2.05
78800	0.7400	2.05
78900	0.7400	2.06
79000	0.7400	2.06
79100	0.7425	2.07
79200	0.7425	2.07
79300	0.7425	2.08
79400	0.7425	2.09
79500	0.7450	2.10
79600	0.7450	2.12
79700	0.7450	2.13
79800	0.7475	2.15
79900	0.7475	2.16
80000	0.7500	2.18
80100	0.7500	2.20
80200	0.7525	2.23
80300	0.7550	2.25
80400	0.7550	2.28
80500	0.7575	2.31
80600	0.7600	2.34
80700	0.7625	2.37
80800	0.7650	2.41
80900	0.7675	2.45
81000	0.7700	2.49
81100	0.7725	2.53
81200	0.7750	2.58
81300	0.7725	2.57
81400	0.7725	2.57
81500	0.7725	2.57
81600	0.7700	2.57
81700	0.7700	2.56
81800	0.7675	2.56
81900	0.7675	2.55
82000	0.7675	2.54
82100	0.7675	2.53
82200	0.7650	2.52
82300	0.7650	2.53
82400	0.7650	2.53
82500	0.7650	2.53
82600	0.7650	2.53
82700	0.7650	2.53
82800	0.7650	2.53
82900	0.7650	2.53
83000	0.7650	2.54
83100	0.7675	2.55
83200	0.7675	2.57
83300	0.7700	2.58
83400	0.7725	2.60
83500	0.7725	2.62
83600	0.7750	2.64
83700	0.7750	2.65
83800	0.7775	2.67
83900	0.7800	2.69
84000	0.7800	2.71
84100	0.7825	2.72
84200	0.7825	2.74
84300	0.7850	2.76
84400	0.7875	2.77
84500	0.7875	2.79
84600	0.7900	2.82
84700	0.7925	2.84
84800	0.7950	2.88
84900	0.8000	2.91
85000	0.8000	2.90
85100	0.8000	2.90
85200	0.7975	2.89
85300	0.8000	2.89
85400	0.8000	2.89
85500	0.8000	2.89
85600	0.8000	2.90
85700	0.8025	2.92
85800	0.8050	2.94
85900	0.8075	2.95
86000	0.8075	2.97
86100	0.8100	2.99
86200	0.8125	3.01
86300	0.8150	3.03
86400	0.8150	3.04
86500	0.8175	3.06
86600	0.8175	3.08
86700	0.8150	3.02
86800	0.8100	2.95
86900	0.8050	2.88
87000	0.8000	2.82
87100	0.7950	2.76
87200	0.7925	2.70
87300	0.7875	2.64
87400	0.7825	2.58
87500	0.7775	2.53
87600	0.7750	2.48
87700	0.7725	2.43
87800	0.7675	2.39
87900	0.7650	2.35
88000	0.7625	2.31
88100	0.7600	2.26
88200	0.7575	2.23
88300	0.7550	2.20
88400	0.7525	2.16
88500	0.7500	2.13
88600	0.7475	2.09
88700	0.7450	2.06
88800	0.7425	2.03
88900	0.7400	1.99
89000	0.7375	1.96
89100	0.7350	1.93
89200	0.7350	1.89
89300	0.7325	1.86
89400	0.7300	1.83
89500	0.7275	1.81
89600	0.7250	1.78
89700	0.7250	1.75
89800	0.7225	1.72
89900	0.7200	1.70
90000	0.7200	1.68
90100	0.7175	1.67
90200	0.7175	1.65
90300	0.7175	1.63
90400	0.7150	1.61
90500	0.7150	1.60
90600	0.7125	1.58
90700	0.7125	1.56
90800	0.7100	1.54
90900	0.7100	1.52
91000	0.7100	1.51
91100	0.7075	1.49
91200	0.7075	1.47
91300	0.7075	1.45
91400	0.7075	1.44
91500	0.7050	1.43
91600	0.7050	1.42
91700	0.7050	1.41
91800	0.7050	1.41
91900	0.7050	1.40
92000	0.7050	1.40
92100	0.7050	1.39
92200	0.7050	1.39
92300	0.7050	1.38
92400	0.7050	1.38
92500	0.7050	1.37
92600	0.7050	1.36
92700	0.7050	1.36
92800	0.7050	1.35
92900	0.7025	1.35
93000	0.7025	1.34
93100	0.7025	1.34
93200	0.7025	1.33
93300	0.7025	1.33
93400	0.7025	1.33
93500	0.7025	1.32
93600	0.7025	1.32
93700	0.7025	1.33
93800	0.7000	1.33
93900	0.7000	1.32
94000	0.7000	1.32
94100	0.7000	1.31
94200	0.7000	1.31
94300	0.7000	1.30
94400	0.7000	1.30
94500	0.6975	1.29
94600	0.6975	1.29
94700	0.6975	1.28
94800	0.6975	1.28
94900	0.6975	1.27
95000	0.6975	1.27
95100	0.6950	1.27
95200	0.6950	1.26
95300	0.6950	1.26
95400	0.6950	1.25
95500	0.6950	1.24
95600	0.6950	1.24
95700	0.6950	1.23
95800	0.6950	1.23
95900	0.6925	1.22
96000	0.6925	1.21
96100	0.6925	1.21
96200	0.6925	1.20
96300	0.6925	1.20
96400	0.6925	1.20
96500	0.6925	1.20
96600	0.6925	1.20
96700	0.6925	1.20
96800	0.6925	1.20
96900	0.6925	1.19
97000	0.6925	1.19
97100	0.6925	1.19
97200	0.6925	1.19
97300	0.6925	1.19
97400	0.6925	1.18
97500	0.6925	1.18
97600	0.6925	1.18
97700	0.6925	1.18
97800	0.6950	1.18
97900	0.6950	1.18
98000	0.6950	1.18
98100	0.6950	1.18
98200	0.6950	1.17
98300	0.6950	1.17
98400	0.6975	1.17
98500	0.6975	1.17
98600	0.6975	1.17
98700	0.7000	1.18
98800	0.7000	1.18
98900	0.7000	1.19
99000	0.7025	1.20
99100	0.7025	1.21
99200	0.7025	1.22
99300	0.7025	1.24
99400	0.7050	1.25
99500	0.7050	1.27
99600	0.7075	1.29
99700	0.7075	1.31
99800	0.7100	1.33
99900	0.7100	1.35
100000	0.7125	1.37
100100	0.7125	1.39
100200	0.7150	1.41
100300	0.7175	1.43
100400	0.7150	1.43
100500	0.7150	1.42
100600	0.7125	1.41
100700	0.7125	1.40
100800	0.7100	1.40
100900	0.7075	1.39
101000	0.7075	1.38
101100	0.7050	1.37
101200	0.7050	1.37
101300	0.7025	1.36
101400	0.7025	1.36
101500	0.7025	1.36
101600	0.7000	1.35
101700	0.7000	1.35
101800	0.7000	1.35
101900	0.7000	1.34
102000	0.6975	1.33
102100	0.6975	1.32
102200	0.6975	1.32
102300	0.6975	1.31
102400	0.6975	1.30
102500	0.6975	1.29
102600	0.6975	1.28
102700	0.6950	1.28
102800	0.6950	1.27
102900	0.6950	1.26
103000	0.6950	1.26
103100	0.6950	1.25
103200	0.6950	1.25
103300	0.6950	1.25
103400	0.6950	1.25
103500	0.6950	1.25
103600	0.6950	1.25
103700	0.6975	1.25
103800	0.6975	1.25
103900	0.6975	1.25
104000	0.6975	1.25
104100	0.6975	1.25
104200	0.6975	1.24
104300	0.6975	1.24
104400	0.6975	1.24
104500	0.6950	1.24
104600	0.6950	1.23
104700	0.6950	1.23
104800	0.6950	1.22
104900	0.6950	1.22
105000	0.6925	1.21
105100	0.6925	1.21
105200	0.6925	1.20
105300	0.6925	1.19
105400	0.6925	1.19
105500	0.6925	1.19
105600	0.6925	1.20
105700	0.6925	1.20
105800	0.6925	1.20
105900	0.6925	1.21
106000	0.6950	1.21
106100	0.6950	1.22
106200	0.6950	1.22
106300	0.6950	1.22
106400	0.6975	1.22
106500	0.6975	1.23
106600	0.6975	1.23
106700	0.6975	1.23
106800	0.6975	1.23
106900	0.6975	1.23
107000	0.6950	1.23
107100	0.6950	1.23
107200	0.6950	1.23
107300	0.6950	1.22
107400	0.6950	1.23
107500	0.6925	1.23
107600	0.6925	1.23
107700	0.6925	1.23
107800	0.6925	1.22
107900	0.6900	1.22
108000	0.6900	1.22
108100	0.6900	1.22
108200	0.6900	1.23
108300	0.6900	1.23
108400	0.6875	1.22
108500	0.6875	1.22
108600	0.6875	1.21
108700	0.6875	1.21
108800	0.6850	1.20
108900	0.6850	1.20
109000	0.6850	1.19
109100	0.6850	1.19
109200	0.6850	1.18
109300	0.6850	1.18
109400	0.6825	1.18
109500	0.6825	1.18
109600	0.6825	1.18
109700	0.6825	1.17
109800	0.6825	1.18
109900	0.6825	1.18
110000	0.6800	1.18
110100	0.6800	1.18
110200	0.6800	1.18
110300	0.6800	1.17
110400	0.6800	1.17
110500	0.6800	1.17
110600	0.6800	1.17
110700	0.6775	1.17
110800	0.6775	1.16
110900	0.6775	1.16
111000	0.6775	1.16
111100	0.6775	1.15
111200	0.6750	1.15
111300	0.6750	1.15
111400	0.6750	1.14
111500	0.6750	1.13
111600	0.6725	1.12
111700	0.6725	1.11
111800	0.6725	1.11
111900	0.6725	1.11
112000	0.6725	1.10
112100	0.6725	1.10
112200	0.6725	1.10
112300	0.6725	1.09
112400	0.6725	1.09
112500	0.6725	1.08
112600	0.6725	1.08
112700	0.6725	1.08
112800	0.6725	1.07
112900	0.6725	1.07
113000	0.6725	1.06
113100	0.6700	1.06
113200	0.6700	1.05
113300	0.6700	1.04
113400	0.6700	1.04
113500	0.6700	1.03
113600	0.6700	1.02
113700	0.6700	1.02
113800	0.6700	1.01
113900	0.6700	1.00
114000	0.6700	1.00
114100	0.6700	1.00
114200	0.6700	1.00
114300	0.6700	0.99
114400	0.6700	0.99
114500	0.6700	0.99
114600	0.6700	0.98
114700	0.6700	0.98
114800	0.6700	0.98
114900	0.6700	0.97
115000	0.6700	0.97
115100	0.6725	0.97
115200	0.6725	0.97
115300	0.6725	0.97
115400	0.6725	0.96
115500	0.6725	0.96
115600	0.6750	0.97
115700	0.6750	0.97
115800	0.6750	0.97
115900	0.6750	0.97
116000	0.6775	0.97
116100	0.6775	0.97
116200	0.6775	0.97
116300	0.6775	0.98
116400	0.6775	0.98
116500	0.6800	0.98
116600	0.6800	0.99
116700	0.6800	0.99
116800	0.6825	1.00
116900	0.6825	1.00
117000	0.6825	1.01
117100	0.6850	1.02
117200	0.6850	1.02
117300	0.6850	1.03
117400	0.6875	1.04
117500	0.6875	1.04
117600	0.6900	1.05
117700	0.6900	1.06
117800	0.6900	1.06
117900	0.6900	1.06
118000	0.6900	1.06
118100	0.6925	1.06
118200	0.6925	1.06
118300	0.6925	1.06
118400	0.6925	1.05
118500	0.6925	1.05
118600	0.6925	1.05
118700	0.6925	1.05
118800	0.6925	1.05
118900	0.6925	1.05
119000	0.6925	1.05
119100	0.6925	1.05
119200	0.6925	1.05
119300	0.6925	1.05
119400	0.6925	1.06
119500	0.6925	1.06
119600	0.6925	1.06
119700	0.6925	1.06
119800	0.6950	1.06
119900	0.6950	1.06
120000	0.6950	1.06
120100	0.6950	1.06
120200	0.6950	1.05
120300	0.6975	1.05
120400	0.6975	1.05
120500	0.6975	1.05
120600	0.6975	1.05
120700	0.6975	1.05
120800	0.6975	1.05
120900	0.6975	1.05
121000	0.6975	1.05
121100	0.6975	1.05
121200	0.6975	1.05
121300	0.6975	1.05
121400	0.6975	1.05
121500	0.6975	1.04
121600	0.6975	1.03
121700	0.6950	1.02
121800	0.6950	1.00
121900	0.6925	0.99
122000	0.6925	0.98
122100	0.6925	0.97
122200	0.6900	0.96
122300	0.6900	0.95
122400	0.6900	0.95
122500	0.6900	0.94
122600	0.6875	0.94
122700	0.6875	0.94
122800	0.6875	0.94
122900	0.6875	0.94
123000	0.6850	0.93
123100	0.6850	0.93
123200	0.6850	0.93
123300	0.6825	0.93
123400	0.6800	0.92
123500	0.6800	0.91
123600	0.6775	0.91
123700	0.6775	0.90
123800	0.6750	0.90
123900	0.6750	0.89
124000	0.6750	0.89
124100	0.6725	0.88
124200	0.6700	0.88
124300	0.6700	0.88
124400	0.6700	0.88
124500	0.6675	0.87
124600	0.6675	0.87
124700	0.6675	0.87
124800	0.6650	0.87
124900	0.6650	0.87
125000	0.6650	0.88
125100	0.6650	0.88
125200	0.6650	0.89
125300	0.6650	0.89
125400	0.6650	0.89
125500	0.6650	0.89
125600	0.6650	0.89
125700	0.6650	0.89
125800	0.6650	0.89
125900	0.6625	0.89
126000	0.6625	0.89
126100	0.6625	0.89
126200	0.6625	0.89
126300	0.6625	0.89
126400	0.6625	0.89
126500	0.6625	0.89
126600	0.6625	0.89
126700	0.6625	0.89
126800	0.6600	0.89
126900	0.6600	0.89
127000	0.6600	0.89
127100	0.6600	0.89
127200	0.6575	0.89
127300	0.6575	0.89
127400	0.6575	0.89
127500	0.6575	0.89
127600	0.6575	0.89
127700	0.6575	0.89
127800	0.6575	0.89
127900	0.6550	0.88
128000	0.6550	0.88
128100	0.6550	0.88
128200	0.6550	0.87
128300	0.6550	0.87
128400	0.6550	0.87
128500	0.6550	0.87
128600	0.6550	0.86
128700	0.6550	0.86
128800	0.6550	0.86
128900	0.6550	0.86
129000	0.6550	0.85
129100	0.6550	0.85
129200	0.6575	0.85
129300	0.6575	0.86
129400	0.6575	0.87
129500	0.6600	0.88
129600	0.6600	0.88
129700	0.6625	0.89
129800	0.6625	0.90
129900	0.6650	0.91
130000	0.6650	0.92
130100	0.6675	0.93
130200	0.6700	0.95
130300	0.6700	0.97
130400	0.6725	0.99
130500	0.6750	1.01
130600	0.6750	1.03
130700	0.6775	1.05
130800	0.6800	1.07
130900	0.6825	1.10
131000	0.6825	1.12
131100	0.6850	1.15
131200	0.6875	1.18
131300	0.6900	1.21
131400	0.6925	1.24
131500	0.6950	1.27
131600	0.7000	1.30
131700	0.7025	1.33
131800	0.7050	1.36
131900	0.7075	1.39
132000	0.7100	1.43
132100	0.7125	1.46
132200	0.7150	1.49
132300	0.7200	1.52
132400	0.7225	1.55
132500	0.7250	1.58
132600	0.7275	1.60
132700	0.7300	1.63
132800	0.7350	1.67
132900	0.7400	1.70
133000	0.7375	1.67
133100	0.7350	1.63
133200	0.7325	1.60
133300	0.7300	1.56
133400	0.7275	1.52
133500	0.7250	1.49
133600	0.7250	1.47
133700	0.7225	1.46
133800	0.7200	1.44
133900	0.7200	1.42
134000	0.7200	1.41
134100	0.7175	1.39
134200	0.7175	1.38
134300	0.7150	1.36
134400	0.7150	1.35
134500	0.7150	1.33
134600	0.7125	1.32
134700	0.7125	1.31
134800	0.7125	1.30
134900	0.7125	1.29
135000	0.7100	1.28
135100	0.7100	1.27
135200	0.7100	1.26
135300	0.7075	1.25
135400	0.7075	1.25
135500	0.7075	1.24
135600	0.7050	1.23
135700	0.7050	1.22
135800	0.7025	1.22
135900	0.7025	1.21
136000	0.7000	1.20
136100	0.7000	1.20
136200	0.7000	1.20
136300	0.7000	1.20
136400	0.6975	1.20
136500	0.6975	1.19
136600	0.6975	1.19
136700	0.6950	1.19
136800	0.6950	1.19
136900	0.6950	1.18
137000	0.6950	1.18
137100	0.6925	1.18
137200	0.6925	1.18
137300	0.6925	1.18
137400	0.6925	1.18
137500	0.6925	1.18
137600	0.6925	1.19
137700	0.6925	1.19
137800	0.6925	1.19
137900	0.6925	1.20
138000	0.6925	1.20
138100	0.6925	1.20
138200	0.6925	1.21
138300	0.6925	1.21
138400	0.6925	1.21
138500	0.6925	1.22
138600	0.6900	1.22
138700	0.6900	1.22
138800	0.6900	1.21
138900	0.6875	1.21
139000	0.6875	1.21
139100	0.6875	1.21
139200	0.6850	1.20
139300	0.6850	1.21
139400	0.6850	1.22
139500	0.6850	1.23
139600	0.6850	1.24
139700	0.6850	1.25
139800	0.6850	1.26
139900	0.6850	1.27
140000	0.6850	1.28
140100	0.6850	1.29
140200	0.6850	1.31
140300	0.6850	1.32
140400	0.6850	1.33
140500	0.6850	1.34
140600	0.6850	1.35
140700	0.6875	1.36
140800	0.6875	1.37
140900	0.6850	1.38
141000	0.6850	1.39
141100	0.6850	1.40
141200	0.6850	1.40
141300	0.6850	1.40
141400	0.6850	1.39
141500	0.6850	1.40
141600	0.6850	1.40
141700	0.6850	1.40
141800	0.6825	1.40
141900	0.6825	1.40
142000	0.6825	1.40
142100	0.6825	1.40
142200	0.6825	1.40
142300	0.6825	1.40
142400	0.6825	1.41
142500	0.6825	1.41
142600	0.6850	1.42
142700	0.6850	1.43
142800	0.6850	1.44
142900	0.6850	1.45
143000	0.6850	1.45
143100	0.6850	1.46
143200	0.6850	1.46
143300	0.6850	1.46
143400	0.6850	1.47
143500	0.6850	1.48
143600	0.6850	1.49
143700	0.6850	1.50
143800	0.6850	1.51
143900	0.6850	1.52
144000	0.6850	1.52
144100	0.6850	1.53
144200	0.6850	1.54
144300	0.6850	1.56
144400	0.6850	1.57
144500	0.6850	1.58
144600	0.6850	1.60
144700	0.6850	1.61
144800	0.6850	1.63
144900	0.6850	1.64
145000	0.6850	1.66
145100	0.6850	1.67
145200	0.6875	1.69
145300	0.6875	1.71
145400	0.6875	1.72
145500	0.6875	1.74
145600	0.6900	1.76
145700	0.6900	1.78
145800	0.6900	1.79
145900	0.6900	1.80
146000	0.6900	1.81
146100	0.6900	1.82
146200	0.6900	1.83
146300	0.6925	1.84
146400	0.6925	1.85
146500	0.6925	1.86
146600	0.6925	1.87
146700	0.6925	1.87
146800	0.6950	1.88
146900	0.6950	1.89
147000	0.6950	1.89
147100	0.6950	1.90
147200	0.6950	1.91
147300	0.6950	1.91
147400	0.6975	1.92
147500	0.6975	1.92
147600	0.6975	1.93
147700	0.6975	1.93
147800	0.6975	1.93
147900	0.6975	1.93
148000	0.6975	1.93
148100	0.6975	1.93
148200	0.7000	1.94
148300	0.7000	1.94
148400	0.7000	1.94
148500	0.7000	1.94
148600	0.7000	1.93
148700	0.7000	1.93
148800	0.7000	1.93
148900	0.7000	1.93
149000	0.7000	1.92
149100	0.7000	1.92
149200	0.7000	1.92
149300	0.7000	1.92
149400	0.7000	1.91
149500	0.7000	1.91
149600	0.7000	1.91
149700	0.7000	1.90
149800	0.7000	1.90
149900	0.7000	1.90
150000	0.7000	1.89
150100	0.7000	1.89
150200	0.7000	1.89
150300	0.7000	1.88
150400	0.7000	1.88
150500	0.7000	1.88
150600	0.7000	1.88
150700	0.6975	1.88
150800	0.6975	1.88
150900	0.6975	1.88
151000	0.6975	1.88
151100	0.6975	1.87
151200	0.6975	1.87
151300	0.6975	1.87
151400	0.6975	1.87
151500	0.6975	1.87
151600	0.6975	1.87
151700	0.6975	1.86
151800	0.6975	1.86
151900	0.6975	1.86
152000	0.6975	1.85
152100	0.6975	1.84
152200	0.6950	1.82
152300	0.6950	1.81
152400	0.6950	1.80
152500	0.6950	1.79
152600	0.6950	1.78
152700	0.6950	1.77
152800	0.6950	1.77
152900	0.6950	1.77
153000	0.6950	1.77
153100	0.6925	1.76
153200	0.6950	1.76
153300	0.6950	1.76
153400	0.6950	1.77
153500	0.6950	1.77
153600	0.6950	1.77
153700	0.6950	1.77
153800	0.6950	1.77
153900	0.6950	1.78
154000	0.6950	1.78
154100	0.6950	1.79
154200	0.6950	1.80
154300	0.6950	1.80
154400	0.6950	1.80
154500	0.6950	1.80
154600	0.6950	1.80
154700	0.6950	1.79
154800	0.6950	1.79
154900	0.6950	1.79
155000	0.6950	1.78
155100	0.6950	1.78
155200	0.6950	1.77
155300	0.6950	1.76
155400	0.6925	1.75
155500	0.6925	1.74
155600	0.6925	1.73
155700	0.6925	1.72
155800	0.6925	1.71
155900	0.6900	1.70
156000	0.6900	1.70
156100	0.6900	1.69
156200	0.6900	1.68
156300	0.6875	1.68
156400	0.6875	1.66
156500	0.6875	1.65
156600	0.6850	1.64
156700	0.6850	1.63
156800	0.6850	1.63
156900	0.6825	1.62
157000	0.6825	1.61
157100	0.6825	1.61
157200	0.6800	1.60
157300	0.6800	1.60
157400	0.6800	1.60
157500	0.6800	1.60
157600	0.6800	1.60
157700	0.6800	1.60
157800	0.6800	1.60
157900	0.6775	1.60
158000	0.6775	1.59
158100	0.6775	1.59
158200	0.6775	1.59
158300	0.6775	1.58
158400	0.6775	1.59
158500	0.6775	1.59
158600	0.6750	1.58
158700	0.6750	1.58
158800	0.6750	1.58
158900	0.6750	1.57
159000	0.6750	1.57
159100	0.6750	1.56
159200	0.6750	1.56
159300	0.6750	1.55
159400	0.6750	1.55
159500	0.6750	1.55
159600	0.6750	1.55
159700	0.6750	1.56
159800	0.6750	1.56
159900	0.6750	1.57
160000	0.6750	1.58
160100	0.6750	1.58
160200	0.6750	1.59
160300	0.6775	1.59
160400	0.6775	1.59
160500	0.6775	1.59
160600	0.6775	1.59
160700	0.6775	1.59
160800	0.6800	1.59
160900	0.6800	1.59
161000	0.6800	1.59
161100	0.6800	1.59
161200	0.6825	1.60
161300	0.6825	1.60
161400	0.6825	1.61
161500	0.6850	1.60
161600	0.6850	1.60
161700	0.6850	1.60
161800	0.6875	1.60
161900	0.6875	1.60
162000	0.6900	1.60
162100	0.6900	1.60
162200	0.6900	1.59
162300	0.6900	1.59
162400	0.6925	1.59
162500	0.6925	1.59
162600	0.6925	1.58
162700	0.6925	1.58
162800	0.6925	1.57
162900	0.6925	1.57
163000	0.6925	1.56
163100	0.6925	1.56
163200	0.6950	1.55
163300	0.6950	1.55
163400	0.6950	1.54
163500	0.6950	1.53
163600	0.6950	1.53
163700	0.6950	1.52
163800	0.6950	1.52
163900	0.6950	1.51
164000	0.6950	1.50
164100	0.6950	1.50
164200	0.6950	1.49
164300	0.6950	1.48
164400	0.6950	1.47
164500	0.6950	1.47
164600	0.6950	1.46
164700	0.6950	1.45
164800	0.6950	1.45
164900	0.6950	1.44
165000	0.6950	1.43
165100	0.6950	1.42
165200	0.6950	1.41
165300	0.6950	1.40
165400	0.6950	1.39
165500	0.6950	1.39
165600	0.6950	1.38
165700	0.6950	1.37
165800	0.6950	1.37
165900	0.6950	1.36
166000	0.6950	1.36
166100	0.6950	1.36
166200	0.6950	1.36
166300	0.6950	1.36
166400	0.6925	1.36
166500	0.6925	1.36
166600	0.6925	1.36
166700	0.6925	1.36
166800	0.6925	1.37
166900	0.6925	1.37
167000	0.6925	1.37
167100	0.6925	1.36
167200	0.6925	1.35
167300	0.6925	1.34
167400	0.6925	1.33
167500	0.6925	1.32
167600	0.6925	1.32
167700	0.6925	1.31
167800	0.6925	1.30
167900	0.6925	1.30
168000	0.6925	1.29
168100	0.6925	1.28
168200	0.6925	1.28
168300	0.6925	1.27
168400	0.6925	1.27
168500	0.6925	1.26
168600	0.6925	1.25
168700	0.6925	1.25
168800	0.6925	1.24
168900	0.6925	1.24
169000	0.6925	1.24
169100	0.6950	1.24
169200	0.6950	1.25
169300	0.6950	1.25
169400	0.6950	1.26
169500	0.6975	1.27
169600	0.6975	1.28
169700	0.6975	1.29
169800	0.6975	1.29
169900	0.7000	1.29
170000	0.7000	1.30
170100	0.7000	1.30
170200	0.7000	1.30
170300	0.7025	1.30
170400	0.7025	1.31
170500	0.7025	1.31
170600	0.7025	1.31
170700	0.7025	1.31
170800	0.7050	1.32
170900	0.7050	1.32
171000	0.7050	1.32
171100	0.7050	1.32
171200	0.7050	1.32
171300	0.7050	1.32
171400	0.7075	1.33
171500	0.7075	1.33
171600	0.7075	1.33
171700	0.7075	1.33
171800	0.7075	1.33
171900	0.7075	1.33
172000	0.7100	1.34
172100	0.7100	1.34
172200	0.7100	1.34
172300	0.7100	1.34
172400	0.7100	1.34
172500	0.7100	1.34
172600	0.7100	1.34
172700	0.7100	1.34
172800	0.7100	1.34
172900	0.7100	1.34
173000	0.7100	1.34
173100	0.7125	1.34
173200	0.7125	1.34
173300	0.7125	1.33
173400	0.7125	1.33
173500	0.7125	1.33
173600	0.7150	1.33
173700	0.7150	1.33
173800	0.7175	1.33
173900	0.7175	1.33
174000	0.7200	1.34
174100	0.7225	1.34
174200	0.7225	1.35
174300	0.7250	1.35
174400	0.7250	1.35
174500	0.7275	1.36
174600	0.7300	1.36
174700	0.7300	1.37
174800	0.7325	1.37
174900	0.7350	1.38
175000	0.7350	1.39
175100	0.7375	1.39
175200	0.7400	1.40
175300	0.7425	1.41
175400	0.7450	1.42
175500	0.7475	1.43
175600	0.7475	1.44
175700	0.7475	1.42
175800	0.7450	1.40
175900	0.7425	1.39
176000	0.7400	1.37
176100	0.7375	1.35
176200	0.7375	1.34
176300	0.7350	1.32
176400	0.7325	1.31
176500	0.7300	1.29
176600	0.7275	1.28
176700	0.7250	1.26
176800	0.7250	1.25
176900	0.7225	1.24
177000	0.7225	1.24
177100	0.7200	1.23
177200	0.7200	1.23
177300	0.7175	1.22
177400	0.7175	1.22
177500	0.7150	1.20
177600	0.7125	1.18
177700	0.7125	1.17
177800	0.7100	1.15
177900	0.7075	1.14
178000	0.7075	1.13
178100	0.7050	1.11
178200	0.7050	1.10
178300	0.7025	1.09
178400	0.7000	1.07
178500	0.7000	1.06
178600	0.6975	1.05
178700	0.6975	1.04
178800	0.6975	1.03
178900	0.6950	1.01
179000	0.6950	0.99
179100	0.6925	0.97
179200	0.6925	0.95
179300	0.6900	0.93
179400	0.6900	0.91
179500	0.6875	0.90
179600	0.6875	0.89
179700	0.6875	0.88
179800	0.6875	0.88
179900	0.6875	0.87
180000	0.6875	0.87
180100	0.6875	0.86
180200	0.6875	0.85
180300	0.6875	0.84
180400	0.6850	0.84
180500	0.6850	0.82
180600	0.6850	0.81
180700	0.6825	0.80
180800	0.6825	0.79
180900	0.6825	0.77
181000	0.6800	0.76
181100	0.6800	0.75
181200	0.6800	0.74
181300	0.6800	0.74
181400	0.6775	0.73
181500	0.6775	0.72
181600	0.6775	0.72
181700	0.6775	0.71
181800	0.6775	0.71
181900	0.6775	0.70
182000	0.6775	0.70
182100	0.6775	0.70
182200	0.6775	0.69
182300	0.6775	0.69
182400	0.6775	0.69
182500	0.6775	0.70
182600	0.6775	0.70
182700	0.6775	0.70
182800	0.6775	0.70
182900	0.6775	0.70
183000	0.6775	0.70
183100	0.6775	0.70
183200	0.6775	0.70
183300	0.6775	0.70
183400	0.6775	0.70
183500	0.6775	0.70
183600	0.6775	0.69
183700	0.6800	0.69
183800	0.6800	0.69
183900	0.6800	0.69
184000	0.6800	0.69
184100	0.6800	0.69
184200	0.6800	0.70
184300	0.6800	0.70
184400	0.6800	0.70
184500	0.6800	0.71
184600	0.6800	0.71
184700	0.6800	0.71
184800	0.6800	0.71
184900	0.6800	0.72
185000	0.6800	0.72
185100	0.6800	0.73
185200	0.6800	0.73
185300	0.6825	0.74
185400	0.6825	0.74
185500	0.6825	0.75
185600	0.6825	0.75
185700	0.6825	0.76
185800	0.6825	0.76
185900	0.6825	0.76
186000	0.6850	0.77
186100	0.6850	0.77
186200	0.6850	0.78
186300	0.6850	0.78
186400	0.6850	0.79
186500	0.6850	0.79
186600	0.6875	0.79
186700	0.6875	0.79
186800	0.6875	0.79
186900	0.6875	0.79
187000	0.6875	0.78
187100	0.6875	0.78
187200	0.6875	0.78
187300	0.6875	0.77
187400	0.6850	0.76
187500	0.6850	0.75
187600	0.6850	0.75
187700	0.6850	0.73
187800	0.6825	0.72
187900	0.6825	0.70
188000	0.6825	0.69
188100	0.6800	0.68
188200	0.6800	0.67
188300	0.6800	0.65
188400	0.6775	0.64
188500	0.6775	0.63
188600	0.6775	0.62
188700	0.6775	0.61
188800	0.6775	0.60
188900	0.6775	0.60
189000	0.6775	0.59
189100	0.6775	0.58
189200	0.6750	0.57
189300	0.6750	0.56
189400	0.6750	0.56
189500	0.6750	0.55
189600	0.6750	0.54
189700	0.6750	0.54
189800	0.6750	0.53
189900	0.6750	0.53
190000	0.6750	0.53
190100	0.6725	0.52
190200	0.6725	0.51
190300	0.6725	0.50
190400	0.6725	0.49
190500	0.6725	0.48
190600	0.6725	0.47
190700	0.6700	0.46
190800	0.6700	0.45
190900	0.6700	0.44
191000	0.6700	0.44
191100	0.6700	0.43
191200	0.6700	0.42
191300	0.6700	0.41
191400	0.6700	0.40
191500	0.6700	0.39
191600	0.6700	0.39
191700	0.6700	0.38
191800	0.6675	0.37
191900	0.6675	0.36
192000	0.6675	0.35
192100	0.6675	0.35
192200	0.6675	0.34
192300	0.6675	0.34
192400	0.6675	0.34
192500	0.6675	0.33
192600	0.6675	0.33
192700	0.6675	0.33
192800	0.6675	0.32
192900	0.6675	0.32
193000	0.6675	0.31
193100	0.6675	0.31
193200	0.6675	0.31
193300	0.6675	0.30
193400	0.6675	0.30
193500	0.6675	0.30
193600	0.6675	0.29
193700	0.6675	0.29
193800	0.6675	0.28
193900	0.6675	0.28
194000	0.6675	0.28
194100	0.6675	0.28
194200	0.6675	0.28
194300	0.6675	0.28
194400	0.6675	0.28
194500	0.6650	0.28
194600	0.6650	0.29
194700	0.6650	0.29
194800	0.6650	0.29
194900	0.6650	0.29
195000	0.6650	0.29
195100	0.6650	0.30
195200	0.6650	0.30
195300	0.6650	0.30
195400	0.6675	0.30
195500	0.6675	0.31
195600	0.6675	0.31
195700	0.6675	0.32
195800	0.6675	0.32
195900	0.6700	0.33
196000	0.6700	0.33
196100	0.6700	0.33
196200	0.6700	0.34
196300	0.6700	0.34
196400	0.6700	0.34
196500	0.6725	0.35
196600	0.6725	0.36
196700	0.6725	0.37
196800	0.6750	0.38
196900	0.6750	0.38
197000	0.6750	0.39
197100	0.6750	0.39
197200	0.6775	0.40
197300	0.6775	0.40
197400	0.6775	0.40
197500	0.6775	0.40
197600	0.6775	0.40
197700	0.6775	0.40
197800	0.6775	0.40
197900	0.6775	0.40
198000	0.6775	0.40
198100	0.6775	0.40
198200	0.6775	0.39
198300	0.6775	0.39
198400	0.6775	0.39
198500	0.6775	0.39
198600	0.6775	0.39
198700	0.6775	0.39
198800	0.6775	0.39
198900	0.6775	0.40
199000	0.6775	0.40
199100	0.6775	0.40
199200	0.6775	0.40
199300	0.6775	0.41
199400	0.6775	0.41
199500	0.6775	0.42
199600	0.6775	0.43
199700	0.6775	0.43
199800	0.6775	0.44
[truncated: 3,703 more rows]
