# Supplementary material for: The genetic basis of aneuploidy tolerance in wild yeast
Source: eLife. 2020 Jan 7;9:e52063. doi: 10.7554/eLife.52063 (PMC6970514; doi:10.7554/eLife.52063)
Supplement: Figure 1—source data 1. [file elife-52063-fig1-data1.zip › DvF/DvF_n46_ch10]

Bin start (bp)	MLE allele freq.	LOD score
0	0.4225	-0.94
100	0.4225	-0.94
200	0.4225	-0.94
300	0.4225	-0.94
400	0.4225	-0.94
500	0.4225	-0.94
600	0.4225	-0.94
700	0.4225	-0.94
800	0.4225	-0.94
900	0.4225	-0.94
1000	0.4225	-0.94
1100	0.4225	-0.94
1200	0.4225	-0.94
1300	0.4225	-0.94
1400	0.4225	-0.94
1500	0.4225	-0.94
1600	0.4225	-0.94
1700	0.4225	-0.94
1800	0.4225	-0.94
1900	0.4225	-0.94
2000	0.4225	-0.94
2100	0.4225	-0.94
2200	0.4225	-0.94
2300	0.4225	-0.94
2400	0.4225	-0.94
2500	0.4225	-0.94
2600	0.4225	-0.94
2700	0.4225	-0.94
2800	0.4225	-0.94
2900	0.4225	-0.94
3000	0.4225	-0.94
3100	0.4225	-0.94
3200	0.4225	-0.94
3300	0.4225	-0.94
3400	0.4225	-0.94
3500	0.4225	-0.94
3600	0.4225	-0.94
3700	0.4225	-0.94
3800	0.4225	-0.94
3900	0.4250	-0.94
4000	0.4250	-0.94
4100	0.4250	-0.94
4200	0.4250	-0.94
4300	0.4250	-0.94
4400	0.4250	-0.94
4500	0.4250	-0.94
4600	0.4250	-0.94
4700	0.4250	-0.94
4800	0.4250	-0.94
4900	0.4250	-0.94
5000	0.4250	-0.94
5100	0.4250	-0.94
5200	0.4250	-0.94
5300	0.4250	-0.94
5400	0.4250	-0.94
5500	0.4250	-0.94
5600	0.4250	-0.94
5700	0.4250	-0.94
5800	0.4250	-0.94
5900	0.4250	-0.94
6000	0.4250	-0.94
6100	0.4250	-0.94
6200	0.4250	-0.94
6300	0.4250	-0.94
6400	0.4250	-0.94
6500	0.4250	-0.94
6600	0.4250	-0.94
6700	0.4250	-0.94
6800	0.4250	-0.94
6900	0.4250	-0.94
7000	0.4250	-0.94
7100	0.4250	-0.94
7200	0.4250	-0.94
7300	0.4250	-0.94
7400	0.4250	-0.94
7500	0.4250	-0.94
7600	0.4250	-0.94
7700	0.4250	-0.94
7800	0.4250	-0.94
7900	0.4250	-0.94
8000	0.4250	-0.94
8100	0.4250	-0.94
8200	0.4250	-0.94
8300	0.4250	-0.94
8400	0.4250	-0.94
8500	0.4250	-0.94
8600	0.4250	-0.94
8700	0.4250	-0.94
8800	0.4250	-0.94
8900	0.4250	-0.94
9000	0.4250	-0.94
9100	0.4250	-0.94
9200	0.4250	-0.94
9300	0.4250	-0.94
9400	0.4275	-0.94
9500	0.4275	-0.94
9600	0.4275	-0.94
9700	0.4275	-0.94
9800	0.4275	-0.94
9900	0.4275	-0.94
10000	0.4275	-0.94
10100	0.4275	-0.94
10200	0.4275	-0.94
10300	0.4275	-0.94
10400	0.4275	-0.94
10500	0.4275	-0.94
10600	0.4275	-0.94
10700	0.4275	-0.94
10800	0.4275	-0.94
10900	0.4275	-0.94
11000	0.4275	-0.94
11100	0.4275	-0.94
11200	0.4275	-0.94
11300	0.4275	-0.94
11400	0.4275	-0.94
11500	0.4275	-0.94
11600	0.4275	-0.94
11700	0.4275	-0.94
11800	0.4275	-0.94
11900	0.4275	-0.94
12000	0.4275	-0.94
12100	0.4275	-0.94
12200	0.4275	-0.94
12300	0.4275	-0.94
12400	0.4275	-0.94
12500	0.4275	-0.94
12600	0.4275	-0.94
12700	0.4275	-0.94
12800	0.4275	-0.94
12900	0.4275	-0.94
13000	0.4275	-0.94
13100	0.4275	-0.94
13200	0.4275	-0.94
13300	0.4275	-0.94
13400	0.4275	-0.94
13500	0.4275	-0.94
13600	0.4275	-0.94
13700	0.4275	-0.94
13800	0.4275	-0.94
13900	0.4275	-0.94
14000	0.4275	-0.94
14100	0.4275	-0.94
14200	0.4275	-0.94
14300	0.4275	-0.94
14400	0.4275	-0.94
14500	0.4275	-0.94
14600	0.4275	-0.94
14700	0.4275	-0.94
14800	0.4275	-0.94
14900	0.4275	-0.94
15000	0.4275	-0.94
15100	0.4300	-0.94
15200	0.4300	-0.94
15300	0.4300	-0.94
15400	0.4300	-0.94
15500	0.4300	-0.94
15600	0.4300	-0.94
15700	0.4300	-0.94
15800	0.4300	-0.94
15900	0.4300	-0.94
16000	0.4300	-0.94
16100	0.4300	-0.94
16200	0.4300	-0.94
16300	0.4300	-0.94
16400	0.4300	-0.94
16500	0.4300	-0.94
16600	0.4300	-0.94
16700	0.4300	-0.94
16800	0.4300	-0.94
16900	0.4300	-0.94
17000	0.4300	-0.94
17100	0.4300	-0.94
17200	0.4300	-0.94
17300	0.4300	-0.94
17400	0.4300	-0.94
17500	0.4300	-0.94
17600	0.4300	-0.94
17700	0.4300	-0.94
17800	0.4300	-0.94
17900	0.4300	-0.94
18000	0.4300	-0.94
18100	0.4300	-0.94
18200	0.4300	-0.94
18300	0.4300	-0.94
18400	0.4300	-0.94
18500	0.4300	-0.94
18600	0.4300	-0.94
18700	0.4300	-0.94
18800	0.4300	-0.94
18900	0.4300	-0.94
19000	0.4300	-0.94
19100	0.4300	-0.94
19200	0.4300	-0.94
19300	0.4300	-0.94
19400	0.4300	-0.94
19500	0.4300	-0.94
19600	0.4300	-0.94
19700	0.4325	-0.94
19800	0.4325	-0.94
19900	0.4325	-0.94
20000	0.4325	-0.94
20100	0.4350	-0.94
20200	0.4350	-0.94
20300	0.4350	-0.94
20400	0.4375	-0.94
20500	0.4375	-0.94
20600	0.4375	-0.94
20700	0.4400	-0.94
20800	0.4400	-0.94
20900	0.4400	-0.94
21000	0.4400	-0.94
21100	0.4425	-0.94
21200	0.4425	-0.94
21300	0.4425	-0.94
21400	0.4450	-0.94
21500	0.4450	-0.94
21600	0.4450	-0.94
21700	0.4450	-0.94
21800	0.4475	-0.94
21900	0.4475	-0.94
22000	0.4475	-0.94
22100	0.4500	-0.94
22200	0.4500	-0.94
22300	0.4500	-0.94
22400	0.4525	-0.94
22500	0.4525	-0.94
22600	0.4550	-0.94
22700	0.4550	-0.94
22800	0.4575	-0.94
22900	0.4600	-0.94
23000	0.4625	-0.94
23100	0.4650	-0.94
23200	0.4675	-0.94
23300	0.4700	-0.94
23400	0.4725	-0.94
23500	0.4775	-0.94
23600	0.4800	-0.94
23700	0.4825	-0.94
23800	0.4850	-0.94
23900	0.4900	-0.94
24000	0.4925	-0.94
24100	0.4975	-0.94
24200	0.5000	-0.94
24300	0.5050	-0.94
24400	0.5100	-0.94
24500	0.5100	-0.94
24600	0.5100	-0.94
24700	0.5100	-0.94
24800	0.5100	-0.94
24900	0.5100	-0.94
25000	0.5100	-0.94
25100	0.5100	-0.93
25200	0.5100	-0.93
25300	0.5100	-0.93
25400	0.5100	-0.93
25500	0.5125	-0.93
25600	0.5125	-0.93
25700	0.5125	-0.93
25800	0.5100	-0.93
25900	0.5100	-0.93
26000	0.5100	-0.93
26100	0.5100	-0.93
26200	0.5100	-0.93
26300	0.5125	-0.93
26400	0.5150	-0.93
26500	0.5150	-0.93
26600	0.5200	-0.93
26700	0.5225	-0.93
26800	0.5250	-0.93
26900	0.5300	-0.93
27000	0.5325	-0.93
27100	0.5375	-0.93
27200	0.5400	-0.93
27300	0.5425	-0.93
27400	0.5425	-0.93
27500	0.5425	-0.93
27600	0.5425	-0.93
27700	0.5400	-0.93
27800	0.5350	-0.93
27900	0.5325	-0.93
28000	0.5275	-0.93
28100	0.5225	-0.93
28200	0.5175	-0.93
28300	0.5150	-0.93
28400	0.5075	-0.93
28500	0.5050	-0.93
28600	0.5000	-0.92
28700	0.4950	-0.92
28800	0.4900	-0.92
28900	0.4850	-0.92
29000	0.4800	-0.92
29100	0.4750	-0.92
29200	0.4725	-0.92
29300	0.4675	-0.92
29400	0.4650	-0.92
29500	0.4625	-0.92
29600	0.4600	-0.92
29700	0.4575	-0.92
29800	0.4575	-0.92
29900	0.4550	-0.92
30000	0.4525	-0.92
30100	0.4500	-0.92
30200	0.4500	-0.92
30300	0.4475	-0.92
30400	0.4475	-0.92
30500	0.4450	-0.92
30600	0.4450	-0.92
30700	0.4425	-0.93
30800	0.4425	-0.93
30900	0.4400	-0.93
31000	0.4375	-0.93
31100	0.4375	-0.93
31200	0.4350	-0.93
31300	0.4325	-0.93
31400	0.4325	-0.93
31500	0.4300	-0.92
31600	0.4275	-0.92
31700	0.4275	-0.92
31800	0.4250	-0.92
31900	0.4250	-0.92
32000	0.4225	-0.92
32100	0.4200	-0.92
32200	0.4200	-0.92
32300	0.4175	-0.92
32400	0.4175	-0.92
32500	0.4150	-0.92
32600	0.4150	-0.92
32700	0.4125	-0.92
32800	0.4125	-0.92
32900	0.4100	-0.92
33000	0.4100	-0.92
33100	0.4075	-0.92
33200	0.4075	-0.92
33300	0.4050	-0.92
33400	0.4050	-0.91
33500	0.4025	-0.91
33600	0.4025	-0.91
33700	0.4000	-0.91
33800	0.4000	-0.91
33900	0.3975	-0.91
34000	0.3975	-0.91
34100	0.3950	-0.91
34200	0.3950	-0.91
34300	0.3925	-0.91
34400	0.3925	-0.91
34500	0.3900	-0.91
34600	0.3900	-0.90
34700	0.3900	-0.90
34800	0.3875	-0.90
34900	0.3875	-0.90
35000	0.3875	-0.90
35100	0.3875	-0.90
35200	0.3875	-0.90
35300	0.3850	-0.90
35400	0.3850	-0.90
35500	0.3850	-0.90
35600	0.3850	-0.90
35700	0.3850	-0.90
35800	0.3850	-0.90
35900	0.3850	-0.90
36000	0.3850	-0.90
36100	0.3850	-0.91
36200	0.3850	-0.91
36300	0.3825	-0.91
36400	0.3825	-0.91
36500	0.3825	-0.90
36600	0.3825	-0.91
36700	0.3825	-0.91
36800	0.3825	-0.91
36900	0.3825	-0.90
37000	0.3800	-0.90
37100	0.3800	-0.90
37200	0.3800	-0.90
37300	0.3800	-0.90
37400	0.3800	-0.90
37500	0.3775	-0.89
37600	0.3775	-0.89
37700	0.3775	-0.89
37800	0.3775	-0.89
37900	0.3750	-0.88
38000	0.3750	-0.88
38100	0.3750	-0.88
38200	0.3725	-0.88
38300	0.3725	-0.87
38400	0.3700	-0.87
38500	0.3700	-0.87
38600	0.3700	-0.87
38700	0.3700	-0.87
38800	0.3700	-0.87
38900	0.3700	-0.87
39000	0.3675	-0.87
39100	0.3675	-0.87
39200	0.3675	-0.86
39300	0.3675	-0.86
39400	0.3675	-0.86
39500	0.3675	-0.86
39600	0.3675	-0.86
39700	0.3675	-0.86
39800	0.3675	-0.86
39900	0.3675	-0.86
40000	0.3650	-0.86
40100	0.3650	-0.86
40200	0.3650	-0.86
40300	0.3650	-0.86
40400	0.3650	-0.86
40500	0.3650	-0.86
40600	0.3650	-0.86
40700	0.3650	-0.86
40800	0.3650	-0.86
40900	0.3650	-0.86
41000	0.3650	-0.86
41100	0.3650	-0.86
41200	0.3650	-0.86
41300	0.3650	-0.86
41400	0.3650	-0.86
41500	0.3650	-0.86
41600	0.3650	-0.86
41700	0.3625	-0.86
41800	0.3625	-0.86
41900	0.3625	-0.86
42000	0.3625	-0.86
42100	0.3625	-0.86
42200	0.3625	-0.86
42300	0.3625	-0.85
42400	0.3625	-0.85
42500	0.3625	-0.85
42600	0.3625	-0.85
42700	0.3625	-0.85
42800	0.3625	-0.85
42900	0.3625	-0.85
43000	0.3625	-0.85
43100	0.3625	-0.85
43200	0.3625	-0.85
43300	0.3625	-0.85
43400	0.3625	-0.85
43500	0.3625	-0.85
43600	0.3625	-0.85
43700	0.3625	-0.84
43800	0.3625	-0.84
43900	0.3625	-0.84
44000	0.3625	-0.84
44100	0.3625	-0.84
44200	0.3625	-0.84
44300	0.3625	-0.84
44400	0.3625	-0.84
44500	0.3625	-0.84
44600	0.3625	-0.84
44700	0.3625	-0.84
44800	0.3625	-0.84
44900	0.3625	-0.84
45000	0.3625	-0.84
45100	0.3625	-0.84
45200	0.3625	-0.84
45300	0.3625	-0.84
45400	0.3625	-0.84
45500	0.3625	-0.83
45600	0.3625	-0.83
45700	0.3625	-0.83
45800	0.3650	-0.83
45900	0.3650	-0.83
46000	0.3650	-0.83
46100	0.3650	-0.83
46200	0.3650	-0.83
46300	0.3650	-0.83
46400	0.3650	-0.83
46500	0.3650	-0.83
46600	0.3650	-0.82
46700	0.3650	-0.82
46800	0.3625	-0.82
46900	0.3625	-0.82
47000	0.3625	-0.82
47100	0.3625	-0.82
47200	0.3625	-0.82
47300	0.3625	-0.82
47400	0.3625	-0.82
47500	0.3625	-0.81
47600	0.3625	-0.81
47700	0.3600	-0.81
47800	0.3600	-0.81
47900	0.3600	-0.81
48000	0.3600	-0.81
48100	0.3600	-0.81
48200	0.3600	-0.81
48300	0.3600	-0.81
48400	0.3600	-0.81
48500	0.3600	-0.81
48600	0.3600	-0.81
48700	0.3600	-0.81
48800	0.3600	-0.81
48900	0.3600	-0.81
49000	0.3600	-0.81
49100	0.3625	-0.81
49200	0.3625	-0.82
49300	0.3625	-0.82
49400	0.3625	-0.82
49500	0.3625	-0.82
49600	0.3650	-0.82
49700	0.3650	-0.82
49800	0.3650	-0.83
49900	0.3650	-0.83
50000	0.3650	-0.83
50100	0.3675	-0.83
50200	0.3675	-0.83
50300	0.3675	-0.83
50400	0.3675	-0.83
50500	0.3675	-0.83
50600	0.3700	-0.84
50700	0.3700	-0.84
50800	0.3700	-0.84
50900	0.3700	-0.84
51000	0.3700	-0.84
51100	0.3700	-0.84
51200	0.3700	-0.84
51300	0.3700	-0.84
51400	0.3700	-0.84
51500	0.3700	-0.84
51600	0.3700	-0.84
51700	0.3700	-0.84
51800	0.3700	-0.84
51900	0.3700	-0.84
52000	0.3700	-0.83
52100	0.3700	-0.83
52200	0.3700	-0.83
52300	0.3675	-0.83
52400	0.3675	-0.83
52500	0.3675	-0.83
52600	0.3675	-0.83
52700	0.3675	-0.83
52800	0.3675	-0.83
52900	0.3675	-0.83
53000	0.3675	-0.83
53100	0.3675	-0.83
53200	0.3675	-0.83
53300	0.3675	-0.83
53400	0.3675	-0.83
53500	0.3675	-0.83
53600	0.3650	-0.83
53700	0.3650	-0.82
53800	0.3650	-0.82
53900	0.3650	-0.82
54000	0.3650	-0.82
54100	0.3650	-0.82
54200	0.3650	-0.82
54300	0.3650	-0.81
54400	0.3625	-0.81
54500	0.3625	-0.81
54600	0.3625	-0.81
54700	0.3625	-0.80
54800	0.3625	-0.80
54900	0.3625	-0.80
55000	0.3625	-0.80
55100	0.3625	-0.80
55200	0.3625	-0.80
55300	0.3625	-0.80
55400	0.3625	-0.80
55500	0.3625	-0.80
55600	0.3625	-0.80
55700	0.3625	-0.80
55800	0.3625	-0.80
55900	0.3625	-0.80
56000	0.3625	-0.80
56100	0.3625	-0.80
56200	0.3625	-0.80
56300	0.3625	-0.80
56400	0.3625	-0.80
56500	0.3625	-0.79
56600	0.3625	-0.79
56700	0.3625	-0.79
56800	0.3625	-0.79
56900	0.3625	-0.79
57000	0.3600	-0.79
57100	0.3600	-0.79
57200	0.3600	-0.79
57300	0.3625	-0.79
57400	0.3625	-0.79
57500	0.3625	-0.79
57600	0.3625	-0.79
57700	0.3625	-0.79
57800	0.3625	-0.79
57900	0.3625	-0.80
58000	0.3625	-0.80
58100	0.3625	-0.80
58200	0.3625	-0.80
58300	0.3625	-0.80
58400	0.3625	-0.80
58500	0.3625	-0.80
58600	0.3625	-0.80
58700	0.3625	-0.80
58800	0.3625	-0.80
58900	0.3625	-0.79
59000	0.3625	-0.79
59100	0.3625	-0.79
59200	0.3625	-0.79
59300	0.3625	-0.79
59400	0.3625	-0.78
59500	0.3625	-0.78
59600	0.3600	-0.78
59700	0.3600	-0.78
59800	0.3600	-0.77
59900	0.3600	-0.77
60000	0.3600	-0.77
60100	0.3600	-0.76
60200	0.3600	-0.76
60300	0.3600	-0.76
60400	0.3625	-0.76
60500	0.3625	-0.76
60600	0.3625	-0.76
60700	0.3625	-0.76
60800	0.3625	-0.76
60900	0.3625	-0.76
61000	0.3625	-0.76
61100	0.3625	-0.76
61200	0.3625	-0.75
61300	0.3625	-0.75
61400	0.3625	-0.75
61500	0.3650	-0.75
61600	0.3650	-0.76
61700	0.3650	-0.76
61800	0.3650	-0.76
61900	0.3650	-0.76
62000	0.3650	-0.76
62100	0.3650	-0.76
62200	0.3625	-0.76
62300	0.3625	-0.76
62400	0.3625	-0.76
62500	0.3600	-0.76
62600	0.3600	-0.76
62700	0.3600	-0.76
62800	0.3600	-0.76
62900	0.3575	-0.76
63000	0.3575	-0.76
63100	0.3575	-0.76
63200	0.3575	-0.76
63300	0.3575	-0.76
63400	0.3550	-0.76
63500	0.3550	-0.76
63600	0.3550	-0.76
63700	0.3550	-0.76
63800	0.3550	-0.76
63900	0.3550	-0.77
64000	0.3525	-0.77
64100	0.3525	-0.77
64200	0.3525	-0.77
64300	0.3525	-0.77
64400	0.3525	-0.77
64500	0.3525	-0.77
64600	0.3525	-0.77
64700	0.3525	-0.77
64800	0.3500	-0.77
64900	0.3500	-0.77
65000	0.3500	-0.78
65100	0.3500	-0.78
65200	0.3500	-0.78
65300	0.3500	-0.78
65400	0.3500	-0.78
65500	0.3500	-0.78
65600	0.3500	-0.78
65700	0.3500	-0.78
65800	0.3500	-0.78
65900	0.3500	-0.78
66000	0.3500	-0.78
66100	0.3500	-0.79
66200	0.3500	-0.79
66300	0.3500	-0.79
66400	0.3500	-0.80
66500	0.3500	-0.80
66600	0.3500	-0.80
66700	0.3500	-0.80
66800	0.3500	-0.80
66900	0.3525	-0.81
67000	0.3525	-0.81
67100	0.3525	-0.81
67200	0.3525	-0.82
67300	0.3525	-0.82
67400	0.3550	-0.83
67500	0.3550	-0.83
67600	0.3550	-0.83
67700	0.3575	-0.84
67800	0.3575	-0.84
67900	0.3575	-0.84
68000	0.3575	-0.85
68100	0.3600	-0.85
68200	0.3600	-0.85
68300	0.3600	-0.86
68400	0.3600	-0.86
68500	0.3625	-0.86
68600	0.3625	-0.86
68700	0.3625	-0.87
68800	0.3625	-0.87
68900	0.3625	-0.87
69000	0.3625	-0.87
69100	0.3650	-0.87
69200	0.3650	-0.87
69300	0.3650	-0.88
69400	0.3650	-0.88
69500	0.3650	-0.88
69600	0.3675	-0.88
69700	0.3675	-0.89
69800	0.3675	-0.89
69900	0.3700	-0.89
70000	0.3700	-0.89
70100	0.3725	-0.90
70200	0.3725	-0.90
70300	0.3725	-0.90
70400	0.3750	-0.91
70500	0.3750	-0.91
70600	0.3775	-0.91
70700	0.3775	-0.91
70800	0.3775	-0.91
70900	0.3800	-0.91
71000	0.3800	-0.92
71100	0.3825	-0.92
71200	0.3825	-0.92
71300	0.3825	-0.92
71400	0.3825	-0.92
71500	0.3850	-0.92
71600	0.3850	-0.92
71700	0.3850	-0.92
71800	0.3850	-0.93
71900	0.3875	-0.93
72000	0.3875	-0.93
72100	0.3875	-0.93
72200	0.3900	-0.93
72300	0.3900	-0.93
72400	0.3900	-0.93
72500	0.3900	-0.93
72600	0.3925	-0.93
72700	0.3925	-0.93
72800	0.3925	-0.93
72900	0.3925	-0.93
73000	0.3950	-0.93
73100	0.3950	-0.93
73200	0.3950	-0.93
73300	0.3950	-0.93
73400	0.3950	-0.94
73500	0.3950	-0.94
73600	0.3975	-0.94
73700	0.3975	-0.94
73800	0.3975	-0.94
73900	0.3975	-0.94
74000	0.3975	-0.94
74100	0.3975	-0.94
74200	0.3975	-0.94
74300	0.4000	-0.94
74400	0.4000	-0.94
74500	0.4000	-0.94
74600	0.4000	-0.94
74700	0.4000	-0.94
74800	0.4000	-0.94
74900	0.4000	-0.94
75000	0.4000	-0.94
75100	0.4000	-0.94
75200	0.4000	-0.94
75300	0.4000	-0.94
75400	0.3975	-0.94
75500	0.3975	-0.94
75600	0.3975	-0.94
75700	0.3975	-0.94
75800	0.3975	-0.94
75900	0.3975	-0.94
76000	0.3975	-0.94
76100	0.3975	-0.94
76200	0.3975	-0.94
76300	0.3975	-0.94
76400	0.3975	-0.94
76500	0.3975	-0.94
76600	0.3975	-0.94
76700	0.3975	-0.94
76800	0.3975	-0.94
76900	0.3950	-0.94
77000	0.3950	-0.94
77100	0.3950	-0.94
77200	0.3975	-0.94
77300	0.3975	-0.94
77400	0.3975	-0.94
77500	0.3975	-0.94
77600	0.3975	-0.94
77700	0.3975	-0.94
77800	0.3975	-0.94
77900	0.3975	-0.94
78000	0.3975	-0.94
78100	0.3975	-0.94
78200	0.3975	-0.94
78300	0.4000	-0.94
78400	0.4000	-0.94
78500	0.4000	-0.94
78600	0.4000	-0.94
78700	0.4000	-0.94
78800	0.4000	-0.94
78900	0.4000	-0.94
79000	0.4000	-0.94
79100	0.4000	-0.94
79200	0.4000	-0.94
79300	0.4025	-0.94
79400	0.4025	-0.94
79500	0.4025	-0.94
79600	0.4025	-0.94
79700	0.4025	-0.94
79800	0.4025	-0.94
79900	0.4025	-0.94
80000	0.4050	-0.94
80100	0.4050	-0.94
80200	0.4050	-0.94
80300	0.4050	-0.94
80400	0.4050	-0.93
80500	0.4050	-0.93
80600	0.4075	-0.93
80700	0.4075	-0.93
80800	0.4075	-0.93
80900	0.4075	-0.93
81000	0.4100	-0.93
81100	0.4100	-0.93
81200	0.4100	-0.93
81300	0.4100	-0.93
81400	0.4125	-0.93
81500	0.4125	-0.93
81600	0.4125	-0.92
81700	0.4150	-0.92
81800	0.4150	-0.92
81900	0.4175	-0.92
82000	0.4175	-0.92
82100	0.4175	-0.92
82200	0.4175	-0.92
82300	0.4175	-0.92
82400	0.4200	-0.92
82500	0.4200	-0.92
82600	0.4200	-0.91
82700	0.4200	-0.91
82800	0.4200	-0.91
82900	0.4200	-0.91
83000	0.4200	-0.91
83100	0.4175	-0.91
83200	0.4175	-0.91
83300	0.4175	-0.92
83400	0.4175	-0.92
83500	0.4175	-0.92
83600	0.4175	-0.92
83700	0.4150	-0.92
83800	0.4150	-0.92
83900	0.4150	-0.92
84000	0.4150	-0.92
84100	0.4150	-0.92
84200	0.4150	-0.92
84300	0.4150	-0.92
84400	0.4150	-0.92
84500	0.4150	-0.92
84600	0.4150	-0.92
84700	0.4150	-0.92
84800	0.4150	-0.92
84900	0.4150	-0.93
85000	0.4150	-0.93
85100	0.4150	-0.93
85200	0.4150	-0.93
85300	0.4150	-0.93
85400	0.4150	-0.93
85500	0.4150	-0.93
85600	0.4150	-0.93
85700	0.4150	-0.93
85800	0.4125	-0.93
85900	0.4125	-0.93
86000	0.4125	-0.93
86100	0.4125	-0.93
86200	0.4125	-0.93
86300	0.4125	-0.93
86400	0.4125	-0.93
86500	0.4100	-0.93
86600	0.4100	-0.93
86700	0.4100	-0.93
86800	0.4100	-0.93
86900	0.4100	-0.94
87000	0.4100	-0.94
87100	0.4100	-0.94
87200	0.4100	-0.94
87300	0.4100	-0.94
87400	0.4100	-0.94
87500	0.4100	-0.94
87600	0.4100	-0.94
87700	0.4100	-0.94
87800	0.4100	-0.94
87900	0.4100	-0.94
88000	0.4100	-0.94
88100	0.4100	-0.94
88200	0.4100	-0.94
88300	0.4100	-0.94
88400	0.4100	-0.94
88500	0.4100	-0.94
88600	0.4100	-0.94
88700	0.4100	-0.94
88800	0.4100	-0.94
88900	0.4100	-0.94
89000	0.4100	-0.94
89100	0.4100	-0.94
89200	0.4100	-0.94
89300	0.4125	-0.94
89400	0.4125	-0.94
89500	0.4125	-0.94
89600	0.4125	-0.94
89700	0.4125	-0.94
89800	0.4125	-0.94
89900	0.4125	-0.94
90000	0.4125	-0.94
90100	0.4125	-0.94
90200	0.4125	-0.94
90300	0.4150	-0.94
90400	0.4150	-0.94
90500	0.4125	-0.94
90600	0.4125	-0.94
90700	0.4125	-0.94
90800	0.4125	-0.94
90900	0.4125	-0.94
91000	0.4125	-0.94
91100	0.4125	-0.94
91200	0.4125	-0.94
91300	0.4125	-0.94
91400	0.4125	-0.94
91500	0.4125	-0.94
91600	0.4125	-0.94
91700	0.4125	-0.94
91800	0.4125	-0.94
91900	0.4125	-0.94
92000	0.4125	-0.94
92100	0.4125	-0.94
92200	0.4125	-0.94
92300	0.4125	-0.94
92400	0.4125	-0.94
92500	0.4125	-0.94
92600	0.4125	-0.94
92700	0.4125	-0.94
92800	0.4100	-0.94
92900	0.4100	-0.94
93000	0.4100	-0.94
93100	0.4100	-0.94
93200	0.4100	-0.94
93300	0.4100	-0.94
93400	0.4100	-0.94
93500	0.4100	-0.94
93600	0.4100	-0.94
93700	0.4100	-0.94
93800	0.4100	-0.94
93900	0.4100	-0.94
94000	0.4100	-0.94
94100	0.4100	-0.94
94200	0.4100	-0.94
94300	0.4100	-0.94
94400	0.4075	-0.94
94500	0.4075	-0.94
94600	0.4075	-0.94
94700	0.4075	-0.94
94800	0.4075	-0.94
94900	0.4075	-0.94
95000	0.4075	-0.94
95100	0.4100	-0.94
95200	0.4100	-0.94
95300	0.4100	-0.94
95400	0.4100	-0.94
95500	0.4100	-0.94
95600	0.4100	-0.94
95700	0.4100	-0.94
95800	0.4100	-0.94
95900	0.4100	-0.94
96000	0.4100	-0.94
96100	0.4100	-0.94
96200	0.4100	-0.94
96300	0.4100	-0.94
96400	0.4100	-0.94
96500	0.4100	-0.94
96600	0.4100	-0.94
96700	0.4125	-0.94
96800	0.4125	-0.94
96900	0.4125	-0.94
97000	0.4125	-0.94
97100	0.4125	-0.94
97200	0.4125	-0.94
97300	0.4125	-0.94
97400	0.4125	-0.94
97500	0.4125	-0.94
97600	0.4125	-0.94
97700	0.4125	-0.94
97800	0.4125	-0.94
97900	0.4125	-0.94
98000	0.4125	-0.94
98100	0.4125	-0.94
98200	0.4125	-0.94
98300	0.4125	-0.94
98400	0.4100	-0.94
98500	0.4100	-0.94
98600	0.4100	-0.94
98700	0.4100	-0.94
98800	0.4100	-0.94
98900	0.4100	-0.94
99000	0.4100	-0.94
99100	0.4100	-0.94
99200	0.4100	-0.94
99300	0.4100	-0.94
99400	0.4100	-0.94
99500	0.4100	-0.94
99600	0.4100	-0.94
99700	0.4075	-0.94
99800	0.4075	-0.94
99900	0.4075	-0.94
100000	0.4075	-0.94
100100	0.4050	-0.94
100200	0.4050	-0.94
100300	0.4050	-0.94
100400	0.4050	-0.94
100500	0.4025	-0.94
100600	0.4025	-0.94
100700	0.4025	-0.94
100800	0.4025	-0.94
100900	0.4000	-0.94
101000	0.4000	-0.94
101100	0.4000	-0.94
101200	0.4000	-0.94
101300	0.3975	-0.94
101400	0.3975	-0.94
101500	0.3975	-0.94
101600	0.3975	-0.94
101700	0.3950	-0.94
101800	0.3950	-0.94
101900	0.3950	-0.94
102000	0.3925	-0.94
102100	0.3925	-0.94
102200	0.3925	-0.94
102300	0.3925	-0.94
102400	0.3900	-0.94
102500	0.3900	-0.94
102600	0.3900	-0.94
102700	0.3900	-0.93
102800	0.3900	-0.93
102900	0.3875	-0.93
103000	0.3875	-0.93
103100	0.3875	-0.93
103200	0.3875	-0.93
103300	0.3875	-0.93
103400	0.3875	-0.93
103500	0.3875	-0.94
103600	0.3875	-0.94
103700	0.3875	-0.94
103800	0.3875	-0.94
103900	0.3850	-0.94
104000	0.3850	-0.94
104100	0.3850	-0.94
104200	0.3850	-0.94
104300	0.3850	-0.94
104400	0.3850	-0.94
104500	0.3850	-0.94
104600	0.3850	-0.94
104700	0.3850	-0.94
104800	0.3875	-0.94
104900	0.3875	-0.94
105000	0.3875	-0.94
105100	0.3875	-0.94
105200	0.3875	-0.94
105300	0.3875	-0.94
105400	0.3875	-0.94
105500	0.3875	-0.94
105600	0.3875	-0.94
105700	0.3900	-0.94
105800	0.3900	-0.94
105900	0.3900	-0.94
106000	0.3900	-0.94
106100	0.3900	-0.94
106200	0.3900	-0.94
106300	0.3900	-0.94
106400	0.3900	-0.94
106500	0.3900	-0.93
106600	0.3900	-0.93
106700	0.3900	-0.93
106800	0.3900	-0.93
106900	0.3900	-0.93
107000	0.3900	-0.93
107100	0.3925	-0.93
107200	0.3925	-0.93
107300	0.3925	-0.93
107400	0.3925	-0.93
107500	0.3925	-0.93
107600	0.3925	-0.93
107700	0.3925	-0.93
107800	0.3925	-0.93
107900	0.3925	-0.93
108000	0.3925	-0.93
108100	0.3925	-0.93
108200	0.3925	-0.93
108300	0.3925	-0.93
108400	0.3925	-0.93
108500	0.3925	-0.93
108600	0.3925	-0.93
108700	0.3925	-0.93
108800	0.3925	-0.93
108900	0.3925	-0.93
109000	0.3925	-0.93
109100	0.3950	-0.93
109200	0.3950	-0.93
109300	0.3950	-0.93
109400	0.3950	-0.93
109500	0.3950	-0.93
109600	0.3975	-0.93
109700	0.3975	-0.93
109800	0.3975	-0.93
109900	0.3975	-0.93
110000	0.3975	-0.93
110100	0.4000	-0.93
110200	0.4000	-0.93
110300	0.4000	-0.93
110400	0.4000	-0.93
110500	0.4000	-0.93
110600	0.4025	-0.93
110700	0.4025	-0.93
110800	0.4025	-0.93
110900	0.4025	-0.93
111000	0.4025	-0.93
111100	0.4025	-0.93
111200	0.4025	-0.93
111300	0.4025	-0.93
111400	0.4025	-0.93
111500	0.4025	-0.93
111600	0.4025	-0.93
111700	0.4025	-0.93
111800	0.4025	-0.93
111900	0.4025	-0.93
112000	0.4025	-0.93
112100	0.4050	-0.93
112200	0.4050	-0.93
112300	0.4050	-0.93
112400	0.4050	-0.93
112500	0.4050	-0.93
112600	0.4050	-0.93
112700	0.4050	-0.93
112800	0.4050	-0.94
112900	0.4050	-0.94
113000	0.4050	-0.94
113100	0.4050	-0.94
113200	0.4050	-0.94
113300	0.4050	-0.94
113400	0.4050	-0.94
113500	0.4050	-0.94
113600	0.4050	-0.94
113700	0.4050	-0.94
113800	0.4050	-0.94
113900	0.4050	-0.94
114000	0.4050	-0.94
114100	0.4050	-0.94
114200	0.4050	-0.94
114300	0.4050	-0.94
114400	0.4075	-0.94
114500	0.4075	-0.94
114600	0.4075	-0.94
114700	0.4075	-0.94
114800	0.4075	-0.94
114900	0.4075	-0.94
115000	0.4050	-0.94
115100	0.4050	-0.94
115200	0.4050	-0.94
115300	0.4050	-0.94
115400	0.4050	-0.94
115500	0.4050	-0.94
115600	0.4050	-0.94
115700	0.4050	-0.94
115800	0.4050	-0.94
115900	0.4050	-0.94
116000	0.4050	-0.94
116100	0.4050	-0.94
116200	0.4050	-0.94
116300	0.4050	-0.94
116400	0.4050	-0.94
116500	0.4050	-0.94
116600	0.4050	-0.94
116700	0.4050	-0.94
116800	0.4050	-0.94
116900	0.4050	-0.94
117000	0.4075	-0.93
117100	0.4075	-0.93
117200	0.4075	-0.93
117300	0.4100	-0.93
117400	0.4100	-0.94
117500	0.4125	-0.94
117600	0.4150	-0.94
117700	0.4150	-0.94
117800	0.4175	-0.94
117900	0.4200	-0.94
118000	0.4200	-0.94
118100	0.4225	-0.94
118200	0.4250	-0.94
118300	0.4250	-0.94
118400	0.4275	-0.94
118500	0.4300	-0.94
118600	0.4300	-0.94
118700	0.4325	-0.94
118800	0.4350	-0.94
118900	0.4375	-0.94
119000	0.4400	-0.94
119100	0.4400	-0.94
119200	0.4375	-0.94
119300	0.4375	-0.94
119400	0.4350	-0.94
119500	0.4350	-0.94
119600	0.4350	-0.94
119700	0.4325	-0.94
119800	0.4325	-0.94
119900	0.4325	-0.94
120000	0.4325	-0.94
120100	0.4300	-0.94
120200	0.4300	-0.94
120300	0.4300	-0.94
120400	0.4300	-0.94
120500	0.4275	-0.94
120600	0.4275	-0.94
120700	0.4275	-0.94
120800	0.4275	-0.94
120900	0.4275	-0.94
121000	0.4250	-0.94
121100	0.4250	-0.94
121200	0.4250	-0.94
121300	0.4250	-0.94
121400	0.4250	-0.94
121500	0.4250	-0.94
121600	0.4250	-0.94
121700	0.4250	-0.94
121800	0.4250	-0.94
121900	0.4250	-0.94
122000	0.4250	-0.94
122100	0.4250	-0.94
122200	0.4250	-0.94
122300	0.4250	-0.94
122400	0.4250	-0.94
122500	0.4250	-0.94
122600	0.4250	-0.94
122700	0.4250	-0.94
122800	0.4250	-0.94
122900	0.4250	-0.94
123000	0.4250	-0.93
123100	0.4250	-0.93
123200	0.4250	-0.93
123300	0.4225	-0.93
123400	0.4250	-0.93
123500	0.4250	-0.93
123600	0.4250	-0.93
123700	0.4250	-0.93
123800	0.4250	-0.93
123900	0.4275	-0.93
124000	0.4275	-0.93
124100	0.4275	-0.93
124200	0.4275	-0.93
124300	0.4275	-0.93
124400	0.4300	-0.93
124500	0.4300	-0.93
124600	0.4300	-0.93
124700	0.4275	-0.93
124800	0.4275	-0.93
124900	0.4275	-0.93
125000	0.4275	-0.93
125100	0.4275	-0.93
125200	0.4275	-0.93
125300	0.4275	-0.93
125400	0.4275	-0.92
125500	0.4275	-0.92
125600	0.4275	-0.92
125700	0.4300	-0.92
125800	0.4300	-0.92
125900	0.4300	-0.92
126000	0.4300	-0.92
126100	0.4300	-0.92
126200	0.4300	-0.92
126300	0.4300	-0.92
126400	0.4300	-0.92
126500	0.4300	-0.91
126600	0.4300	-0.91
126700	0.4300	-0.91
126800	0.4325	-0.91
126900	0.4325	-0.91
127000	0.4325	-0.91
127100	0.4350	-0.91
127200	0.4350	-0.91
127300	0.4350	-0.90
127400	0.4350	-0.90
127500	0.4375	-0.90
127600	0.4375	-0.90
127700	0.4375	-0.90
127800	0.4400	-0.90
127900	0.4400	-0.89
128000	0.4400	-0.89
128100	0.4400	-0.89
128200	0.4400	-0.89
128300	0.4425	-0.89
128400	0.4425	-0.89
128500	0.4425	-0.89
128600	0.4425	-0.88
128700	0.4450	-0.88
128800	0.4450	-0.88
128900	0.4450	-0.88
129000	0.4450	-0.88
129100	0.4475	-0.88
129200	0.4475	-0.87
129300	0.4475	-0.87
129400	0.4500	-0.87
129500	0.4500	-0.87
129600	0.4500	-0.86
129700	0.4525	-0.86
129800	0.4525	-0.86
129900	0.4525	-0.86
130000	0.4525	-0.86
130100	0.4550	-0.86
130200	0.4550	-0.85
130300	0.4550	-0.85
130400	0.4550	-0.85
130500	0.4550	-0.85
130600	0.4550	-0.85
130700	0.4550	-0.84
130800	0.4550	-0.84
130900	0.4550	-0.84
131000	0.4550	-0.84
131100	0.4550	-0.83
131200	0.4550	-0.83
131300	0.4575	-0.83
131400	0.4575	-0.82
131500	0.4575	-0.82
131600	0.4575	-0.81
131700	0.4600	-0.81
131800	0.4600	-0.80
131900	0.4600	-0.80
132000	0.4625	-0.80
132100	0.4625	-0.79
132200	0.4625	-0.79
132300	0.4650	-0.79
132400	0.4650	-0.79
132500	0.4675	-0.78
132600	0.4675	-0.78
132700	0.4700	-0.78
132800	0.4700	-0.78
132900	0.4725	-0.77
133000	0.4725	-0.77
133100	0.4750	-0.77
133200	0.4750	-0.76
133300	0.4775	-0.76
133400	0.4800	-0.76
133500	0.4800	-0.76
133600	0.4825	-0.75
133700	0.4825	-0.75
133800	0.4850	-0.75
133900	0.4875	-0.75
134000	0.4875	-0.75
134100	0.4875	-0.75
134200	0.4875	-0.75
134300	0.4875	-0.75
134400	0.4875	-0.75
134500	0.4875	-0.76
134600	0.4875	-0.76
134700	0.4875	-0.76
134800	0.4875	-0.76
134900	0.4875	-0.76
135000	0.4900	-0.77
135100	0.4900	-0.77
135200	0.4900	-0.77
135300	0.4900	-0.77
135400	0.4900	-0.77
135500	0.4900	-0.77
135600	0.4900	-0.77
135700	0.4900	-0.78
135800	0.4900	-0.78
135900	0.4925	-0.78
136000	0.4925	-0.78
136100	0.4925	-0.78
136200	0.4925	-0.78
136300	0.4925	-0.78
136400	0.4925	-0.78
136500	0.4950	-0.78
136600	0.4950	-0.78
136700	0.4950	-0.78
136800	0.4950	-0.78
136900	0.4975	-0.78
137000	0.4975	-0.78
137100	0.4975	-0.78
137200	0.4975	-0.78
137300	0.4975	-0.78
137400	0.4975	-0.78
137500	0.5000	-0.78
137600	0.5000	-0.78
137700	0.5000	-0.78
137800	0.5000	-0.78
137900	0.5025	-0.78
138000	0.5025	-0.78
138100	0.5025	-0.78
138200	0.5050	-0.78
138300	0.5050	-0.78
138400	0.5050	-0.79
138500	0.5050	-0.79
138600	0.5050	-0.79
138700	0.5050	-0.79
138800	0.5050	-0.80
138900	0.5050	-0.80
139000	0.5050	-0.80
139100	0.5075	-0.80
139200	0.5075	-0.80
139300	0.5075	-0.81
139400	0.5075	-0.81
139500	0.5075	-0.81
139600	0.5075	-0.81
139700	0.5100	-0.81
139800	0.5100	-0.81
139900	0.5100	-0.81
140000	0.5100	-0.81
140100	0.5125	-0.80
140200	0.5125	-0.80
140300	0.5125	-0.80
140400	0.5150	-0.80
140500	0.5150	-0.80
140600	0.5150	-0.80
140700	0.5150	-0.80
140800	0.5175	-0.80
140900	0.5175	-0.79
141000	0.5175	-0.79
141100	0.5200	-0.79
141200	0.5200	-0.79
141300	0.5200	-0.79
141400	0.5200	-0.79
141500	0.5200	-0.79
141600	0.5225	-0.79
141700	0.5225	-0.79
141800	0.5225	-0.79
141900	0.5225	-0.79
142000	0.5225	-0.78
142100	0.5225	-0.78
142200	0.5225	-0.78
142300	0.5225	-0.78
142400	0.5225	-0.78
142500	0.5225	-0.78
142600	0.5225	-0.78
142700	0.5225	-0.78
142800	0.5225	-0.78
142900	0.5225	-0.78
143000	0.5225	-0.78
143100	0.5225	-0.78
143200	0.5225	-0.78
143300	0.5200	-0.78
143400	0.5200	-0.78
143500	0.5200	-0.78
143600	0.5200	-0.78
143700	0.5200	-0.78
143800	0.5200	-0.78
143900	0.5200	-0.78
144000	0.5200	-0.78
144100	0.5200	-0.77
144200	0.5200	-0.77
144300	0.5175	-0.77
144400	0.5200	-0.77
144500	0.5200	-0.76
144600	0.5200	-0.76
144700	0.5200	-0.75
144800	0.5200	-0.75
144900	0.5200	-0.74
145000	0.5200	-0.74
145100	0.5200	-0.73
145200	0.5225	-0.73
145300	0.5225	-0.72
145400	0.5225	-0.72
145500	0.5225	-0.71
145600	0.5225	-0.70
145700	0.5225	-0.70
145800	0.5225	-0.69
145900	0.5225	-0.69
146000	0.5225	-0.69
146100	0.5225	-0.69
146200	0.5250	-0.69
146300	0.5250	-0.68
146400	0.5250	-0.68
146500	0.5250	-0.68
146600	0.5250	-0.68
146700	0.5225	-0.69
146800	0.5225	-0.69
146900	0.5225	-0.69
147000	0.5225	-0.69
147100	0.5200	-0.69
147200	0.5200	-0.70
147300	0.5200	-0.70
147400	0.5175	-0.70
147500	0.5175	-0.71
147600	0.5150	-0.72
147700	0.5150	-0.72
147800	0.5150	-0.73
147900	0.5150	-0.73
148000	0.5150	-0.74
148100	0.5150	-0.75
148200	0.5150	-0.75
148300	0.5150	-0.76
148400	0.5150	-0.77
148500	0.5150	-0.77
148600	0.5125	-0.78
148700	0.5125	-0.78
148800	0.5125	-0.79
148900	0.5125	-0.80
149000	0.5125	-0.80
149100	0.5125	-0.81
149200	0.5125	-0.81
149300	0.5125	-0.81
149400	0.5125	-0.81
149500	0.5125	-0.82
149600	0.5125	-0.81
149700	0.5125	-0.81
149800	0.5125	-0.81
149900	0.5125	-0.81
150000	0.5125	-0.81
150100	0.5150	-0.81
150200	0.5150	-0.81
150300	0.5150	-0.81
150400	0.5150	-0.81
150500	0.5150	-0.81
150600	0.5150	-0.81
150700	0.5150	-0.81
150800	0.5150	-0.81
150900	0.5150	-0.81
151000	0.5150	-0.81
151100	0.5175	-0.81
151200	0.5175	-0.81
151300	0.5175	-0.81
151400	0.5175	-0.81
151500	0.5175	-0.81
151600	0.5175	-0.81
151700	0.5175	-0.82
151800	0.5200	-0.82
151900	0.5200	-0.82
152000	0.5200	-0.82
152100	0.5200	-0.82
152200	0.5200	-0.82
152300	0.5200	-0.82
152400	0.5225	-0.82
152500	0.5225	-0.81
152600	0.5225	-0.81
152700	0.5225	-0.81
152800	0.5225	-0.81
152900	0.5225	-0.81
153000	0.5250	-0.81
153100	0.5250	-0.81
153200	0.5250	-0.81
153300	0.5250	-0.81
153400	0.5275	-0.80
153500	0.5275	-0.80
153600	0.5275	-0.80
153700	0.5300	-0.80
153800	0.5300	-0.80
153900	0.5300	-0.80
154000	0.5325	-0.80
154100	0.5325	-0.79
154200	0.5350	-0.79
154300	0.5350	-0.79
154400	0.5350	-0.79
154500	0.5375	-0.79
154600	0.5375	-0.79
154700	0.5375	-0.78
154800	0.5400	-0.78
154900	0.5400	-0.78
155000	0.5425	-0.78
155100	0.5425	-0.78
155200	0.5450	-0.77
155300	0.5450	-0.77
155400	0.5475	-0.77
155500	0.5475	-0.77
155600	0.5500	-0.77
155700	0.5500	-0.76
155800	0.5525	-0.76
155900	0.5550	-0.76
156000	0.5550	-0.76
156100	0.5575	-0.75
156200	0.5600	-0.75
156300	0.5600	-0.75
156400	0.5625	-0.74
156500	0.5650	-0.74
156600	0.5675	-0.74
156700	0.5700	-0.74
156800	0.5700	-0.73
156900	0.5725	-0.73
157000	0.5750	-0.73
157100	0.5775	-0.73
157200	0.5800	-0.72
157300	0.5825	-0.72
157400	0.5825	-0.72
157500	0.5850	-0.72
157600	0.5875	-0.72
157700	0.5875	-0.72
157800	0.5900	-0.72
157900	0.5925	-0.72
158000	0.5925	-0.72
158100	0.5950	-0.72
158200	0.5975	-0.72
158300	0.5975	-0.72
158400	0.6000	-0.71
158500	0.6025	-0.71
158600	0.6050	-0.71
158700	0.6075	-0.71
158800	0.6100	-0.71
158900	0.6125	-0.70
159000	0.6150	-0.70
159100	0.6175	-0.70
159200	0.6200	-0.70
159300	0.6225	-0.69
159400	0.6250	-0.68
159500	0.6200	-0.69
159600	0.6175	-0.70
159700	0.6125	-0.71
159800	0.6100	-0.71
159900	0.6075	-0.72
160000	0.6050	-0.73
160100	0.6025	-0.73
160200	0.5975	-0.74
160300	0.5950	-0.74
160400	0.5925	-0.75
160500	0.5900	-0.75
160600	0.5875	-0.75
160700	0.5825	-0.76
160800	0.5800	-0.76
160900	0.5775	-0.77
161000	0.5750	-0.77
161100	0.5725	-0.78
161200	0.5700	-0.78
161300	0.5675	-0.79
161400	0.5650	-0.79
161500	0.5600	-0.79
161600	0.5575	-0.80
161700	0.5550	-0.80
161800	0.5525	-0.81
161900	0.5500	-0.81
162000	0.5475	-0.82
162100	0.5450	-0.82
162200	0.5425	-0.83
162300	0.5400	-0.83
162400	0.5400	-0.84
162500	0.5375	-0.84
162600	0.5350	-0.84
162700	0.5350	-0.84
162800	0.5325	-0.85
162900	0.5300	-0.85
163000	0.5300	-0.85
163100	0.5275	-0.85
163200	0.5275	-0.85
163300	0.5250	-0.86
163400	0.5250	-0.86
163500	0.5225	-0.86
163600	0.5225	-0.86
163700	0.5225	-0.86
163800	0.5200	-0.86
163900	0.5200	-0.86
164000	0.5175	-0.87
164100	0.5175	-0.87
164200	0.5175	-0.87
164300	0.5150	-0.87
164400	0.5150	-0.87
164500	0.5150	-0.87
164600	0.5150	-0.87
164700	0.5125	-0.87
164800	0.5125	-0.87
164900	0.5125	-0.86
165000	0.5125	-0.86
165100	0.5125	-0.86
165200	0.5125	-0.86
165300	0.5100	-0.86
165400	0.5100	-0.85
165500	0.5100	-0.85
165600	0.5100	-0.85
165700	0.5100	-0.85
165800	0.5100	-0.85
165900	0.5100	-0.85
166000	0.5100	-0.85
166100	0.5075	-0.85
166200	0.5075	-0.85
166300	0.5075	-0.84
166400	0.5075	-0.85
166500	0.5075	-0.85
166600	0.5075	-0.84
166700	0.5075	-0.84
166800	0.5075	-0.84
166900	0.5075	-0.84
167000	0.5075	-0.84
167100	0.5075	-0.84
167200	0.5075	-0.84
167300	0.5075	-0.84
167400	0.5075	-0.84
167500	0.5075	-0.84
167600	0.5075	-0.84
167700	0.5075	-0.84
167800	0.5075	-0.84
167900	0.5075	-0.84
168000	0.5075	-0.84
168100	0.5075	-0.84
168200	0.5075	-0.84
168300	0.5075	-0.84
168400	0.5075	-0.84
168500	0.5075	-0.85
168600	0.5075	-0.85
168700	0.5075	-0.85
168800	0.5075	-0.85
168900	0.5075	-0.85
169000	0.5075	-0.85
169100	0.5075	-0.85
169200	0.5075	-0.85
169300	0.5075	-0.85
169400	0.5075	-0.85
169500	0.5075	-0.86
169600	0.5075	-0.86
169700	0.5075	-0.86
169800	0.5075	-0.86
169900	0.5075	-0.86
170000	0.5075	-0.86
170100	0.5075	-0.86
170200	0.5075	-0.86
170300	0.5075	-0.87
170400	0.5075	-0.87
170500	0.5075	-0.87
170600	0.5075	-0.87
170700	0.5075	-0.87
170800	0.5075	-0.87
170900	0.5075	-0.87
171000	0.5075	-0.87
171100	0.5075	-0.88
171200	0.5075	-0.88
171300	0.5075	-0.88
171400	0.5075	-0.88
171500	0.5075	-0.88
171600	0.5075	-0.88
171700	0.5075	-0.89
171800	0.5100	-0.89
171900	0.5100	-0.89
172000	0.5100	-0.89
172100	0.5100	-0.89
172200	0.5125	-0.89
172300	0.5125	-0.90
172400	0.5125	-0.90
172500	0.5125	-0.90
172600	0.5125	-0.90
172700	0.5125	-0.90
172800	0.5125	-0.90
172900	0.5125	-0.91
173000	0.5125	-0.91
173100	0.5125	-0.91
173200	0.5125	-0.91
173300	0.5125	-0.91
173400	0.5125	-0.91
173500	0.5125	-0.91
173600	0.5100	-0.91
173700	0.5100	-0.91
173800	0.5075	-0.91
173900	0.5075	-0.92
174000	0.5050	-0.92
174100	0.5050	-0.92
174200	0.5025	-0.92
174300	0.5025	-0.92
174400	0.5025	-0.92
174500	0.5000	-0.92
174600	0.5000	-0.92
174700	0.5000	-0.92
174800	0.4975	-0.92
174900	0.4975	-0.92
175000	0.4950	-0.92
175100	0.4950	-0.92
175200	0.4950	-0.92
175300	0.4925	-0.92
175400	0.4925	-0.92
175500	0.4900	-0.92
175600	0.4900	-0.92
175700	0.4900	-0.92
175800	0.4875	-0.92
175900	0.4875	-0.92
176000	0.4875	-0.92
176100	0.4850	-0.92
176200	0.4850	-0.92
176300	0.4825	-0.92
176400	0.4825	-0.92
176500	0.4825	-0.92
176600	0.4800	-0.92
176700	0.4800	-0.92
176800	0.4800	-0.92
176900	0.4800	-0.92
177000	0.4775	-0.92
177100	0.4775	-0.92
177200	0.4775	-0.92
177300	0.4775	-0.92
177400	0.4750	-0.92
177500	0.4750	-0.92
177600	0.4750	-0.92
177700	0.4750	-0.92
177800	0.4725	-0.92
177900	0.4725	-0.92
178000	0.4725	-0.92
178100	0.4725	-0.93
178200	0.4725	-0.93
178300	0.4700	-0.93
178400	0.4700	-0.93
178500	0.4700	-0.93
178600	0.4700	-0.93
178700	0.4700	-0.93
178800	0.4700	-0.93
178900	0.4700	-0.93
179000	0.4675	-0.93
179100	0.4675	-0.93
179200	0.4675	-0.93
179300	0.4675	-0.93
179400	0.4675	-0.93
179500	0.4650	-0.93
179600	0.4650	-0.93
179700	0.4650	-0.93
179800	0.4650	-0.93
179900	0.4650	-0.93
180000	0.4650	-0.93
180100	0.4650	-0.93
180200	0.4650	-0.93
180300	0.4650	-0.93
180400	0.4650	-0.93
180500	0.4650	-0.93
180600	0.4650	-0.93
180700	0.4650	-0.93
180800	0.4650	-0.94
180900	0.4650	-0.94
181000	0.4650	-0.94
181100	0.4650	-0.94
181200	0.4650	-0.94
181300	0.4650	-0.94
181400	0.4650	-0.94
181500	0.4650	-0.94
181600	0.4650	-0.94
181700	0.4650	-0.94
181800	0.4650	-0.94
181900	0.4650	-0.94
182000	0.4650	-0.94
182100	0.4650	-0.94
182200	0.4650	-0.94
182300	0.4650	-0.94
182400	0.4650	-0.94
182500	0.4650	-0.94
182600	0.4675	-0.94
182700	0.4675	-0.94
182800	0.4675	-0.94
182900	0.4700	-0.94
183000	0.4700	-0.94
183100	0.4700	-0.94
183200	0.4700	-0.94
183300	0.4725	-0.94
183400	0.4725	-0.94
183500	0.4725	-0.94
183600	0.4725	-0.94
183700	0.4725	-0.94
183800	0.4725	-0.94
183900	0.4725	-0.94
184000	0.4725	-0.94
184100	0.4750	-0.94
184200	0.4750	-0.94
184300	0.4750	-0.94
184400	0.4750	-0.94
184500	0.4750	-0.94
184600	0.4750	-0.94
184700	0.4750	-0.94
184800	0.4750	-0.94
184900	0.4750	-0.94
185000	0.4750	-0.94
185100	0.4750	-0.94
185200	0.4750	-0.94
185300	0.4750	-0.94
185400	0.4750	-0.94
185500	0.4750	-0.94
185600	0.4750	-0.94
185700	0.4750	-0.94
185800	0.4750	-0.94
185900	0.4750	-0.94
186000	0.4750	-0.94
186100	0.4750	-0.94
186200	0.4750	-0.94
186300	0.4750	-0.94
186400	0.4750	-0.94
186500	0.4750	-0.94
186600	0.4750	-0.94
186700	0.4750	-0.94
186800	0.4750	-0.94
186900	0.4725	-0.94
187000	0.4725	-0.94
187100	0.4725	-0.94
187200	0.4725	-0.94
187300	0.4725	-0.94
187400	0.4725	-0.94
187500	0.4725	-0.94
187600	0.4725	-0.94
187700	0.4700	-0.94
187800	0.4700	-0.94
187900	0.4700	-0.94
188000	0.4700	-0.94
188100	0.4700	-0.94
188200	0.4700	-0.94
188300	0.4700	-0.94
188400	0.4700	-0.94
188500	0.4700	-0.94
188600	0.4700	-0.94
188700	0.4700	-0.94
188800	0.4700	-0.94
188900	0.4700	-0.94
189000	0.4700	-0.94
189100	0.4700	-0.94
189200	0.4675	-0.94
189300	0.4675	-0.94
189400	0.4675	-0.94
189500	0.4675	-0.94
189600	0.4650	-0.94
189700	0.4650	-0.94
189800	0.4650	-0.94
189900	0.4650	-0.94
190000	0.4650	-0.94
190100	0.4650	-0.93
190200	0.4625	-0.93
190300	0.4625	-0.93
190400	0.4625	-0.93
190500	0.4625	-0.93
190600	0.4625	-0.93
190700	0.4625	-0.93
190800	0.4625	-0.93
190900	0.4625	-0.93
191000	0.4600	-0.93
191100	0.4600	-0.93
191200	0.4600	-0.93
191300	0.4600	-0.93
191400	0.4600	-0.93
191500	0.4575	-0.93
191600	0.4575	-0.93
191700	0.4575	-0.93
191800	0.4550	-0.93
191900	0.4550	-0.92
192000	0.4550	-0.92
192100	0.4525	-0.92
192200	0.4525	-0.92
192300	0.4525	-0.92
192400	0.4500	-0.92
192500	0.4500	-0.92
192600	0.4500	-0.92
192700	0.4475	-0.92
192800	0.4475	-0.92
192900	0.4475	-0.91
193000	0.4475	-0.91
193100	0.4450	-0.91
193200	0.4450	-0.91
193300	0.4450	-0.91
193400	0.4450	-0.91
193500	0.4450	-0.91
193600	0.4450	-0.91
193700	0.4425	-0.91
193800	0.4425	-0.91
193900	0.4425	-0.91
194000	0.4425	-0.91
194100	0.4425	-0.91
194200	0.4425	-0.91
194300	0.4425	-0.91
194400	0.4425	-0.91
194500	0.4425	-0.91
194600	0.4425	-0.91
194700	0.4425	-0.91
194800	0.4425	-0.91
194900	0.4425	-0.91
195000	0.4425	-0.91
195100	0.4425	-0.91
195200	0.4450	-0.91
195300	0.4450	-0.91
195400	0.4450	-0.91
195500	0.4450	-0.90
195600	0.4450	-0.90
195700	0.4450	-0.90
195800	0.4450	-0.90
195900	0.4450	-0.90
196000	0.4450	-0.90
196100	0.4450	-0.90
196200	0.4450	-0.90
196300	0.4450	-0.90
196400	0.4450	-0.90
196500	0.4450	-0.90
196600	0.4475	-0.90
196700	0.4475	-0.90
196800	0.4475	-0.90
196900	0.4475	-0.90
197000	0.4500	-0.90
197100	0.4500	-0.90
197200	0.4500	-0.90
197300	0.4500	-0.90
197400	0.4500	-0.90
197500	0.4500	-0.90
197600	0.4500	-0.90
197700	0.4500	-0.90
197800	0.4500	-0.90
197900	0.4500	-0.90
198000	0.4500	-0.90
198100	0.4475	-0.90
198200	0.4475	-0.90
198300	0.4475	-0.90
198400	0.4475	-0.90
198500	0.4475	-0.90
198600	0.4475	-0.90
198700	0.4475	-0.90
198800	0.4475	-0.90
198900	0.4475	-0.90
199000	0.4475	-0.90
199100	0.4475	-0.90
199200	0.4475	-0.90
199300	0.4475	-0.90
199400	0.4475	-0.90
199500	0.4475	-0.90
199600	0.4475	-0.90
199700	0.4450	-0.90
199800	0.4450	-0.90
[truncated: 5,458 more rows]
