# Supplementary material for: The genetic basis of aneuploidy tolerance in wild yeast
Source: eLife. 2020 Jan 7;9:e52063. doi: 10.7554/eLife.52063 (PMC6970514; doi:10.7554/eLife.52063)
Supplement: Figure 1—source data 1. [file elife-52063-fig1-data1.zip › DvF/DvF_n46_mito]

Bin start (bp)	MLE allele freq.	LOD score
0	0.0050	-0.94
100	0.0050	-0.93
200	0.0050	-0.93
300	0.0050	-0.93
400	0.0050	-0.93
500	0.0050	-0.93
600	0.0050	-0.93
700	0.0050	-0.93
800	0.0050	-0.92
900	0.0050	-0.92
1000	0.0050	-0.92
1100	0.0050	-0.91
1200	0.0050	-0.90
1300	0.0025	-0.94
1400	0.0025	-0.94
1500	0.0025	-0.94
1600	0.0025	-0.94
1700	0.0025	-0.94
1800	0.0050	-0.94
1900	0.0050	-0.92
2000	0.0050	-0.91
2100	0.0050	-0.89
2200	0.0050	-0.87
2300	0.0050	-0.86
2400	0.0075	-0.84
2500	0.0075	-0.83
2600	0.0075	-0.83
2700	0.0100	-0.82
2800	0.0100	-0.81
2900	0.0075	-0.81
3000	0.0075	-0.80
3100	0.0100	-0.79
3200	0.0100	-0.78
3300	0.0100	-0.77
3400	0.0100	-0.76
3500	0.0100	-0.74
3600	0.0100	-0.72
3700	0.0100	-0.73
3800	0.0075	-0.76
3900	0.0075	-0.80
4000	0.0050	-0.85
4100	0.0050	-0.88
4200	0.0050	-0.91
4300	0.0050	-0.93
4400	0.0025	-0.94
4500	0.0025	-0.94
4600	0.0025	-0.94
4700	0.0025	-0.94
4800	0.0025	-0.94
4900	0.0025	-0.94
5000	0.0025	-0.94
5100	0.0025	-0.94
5200	0.0025	-0.94
5300	0.0025	-0.94
5400	0.0025	-0.94
5500	0.0025	-0.94
5600	0.0025	-0.94
5700	0.0025	-0.94
5800	0.0025	-0.94
5900	0.0025	-0.94
6000	0.0025	-0.94
6100	0.0025	-0.94
6200	0.0025	-0.94
6300	0.0025	-0.94
6400	0.0025	-0.94
6500	0.0025	-0.94
6600	0.0025	-0.94
6700	0.0025	-0.94
6800	0.0025	-0.94
6900	0.0025	-0.94
7000	0.0025	-0.94
7100	0.0025	-0.94
7200	0.0025	-0.94
7300	0.0025	-0.94
7400	0.0025	-0.94
7500	0.0025	-0.93
7600	0.0025	-0.93
7700	0.0025	-0.93
7800	0.0025	-0.92
7900	0.0025	-0.92
8000	0.0025	-0.91
8100	0.0025	-0.91
8200	0.0025	-0.90
8300	0.0025	-0.90
8400	0.0025	-0.89
8500	0.0025	-0.88
8600	0.0025	-0.87
8700	0.0025	-0.86
8800	0.0025	-0.85
8900	0.0025	-0.83
9000	0.0025	-0.81
9100	0.0025	-0.80
9200	0.0025	-0.79
9300	0.0025	-0.78
9400	0.0025	-0.76
9500	0.0025	-0.74
9600	0.0025	-0.71
9700	0.0025	-0.69
9800	0.0025	-0.67
9900	0.0025	-0.65
10000	0.0025	-0.62
10100	0.0025	-0.59
10200	0.0025	-0.56
10300	0.0025	-0.53
10400	0.0025	-0.49
10500	0.0025	-0.51
10600	0.0025	-0.52
10700	0.0025	-0.52
10800	0.0025	-0.52
10900	0.0025	-0.44
11000	0.0025	-0.36
11100	0.0025	-0.28
11200	0.0025	-0.20
11300	0.0025	-0.12
11400	0.0025	-0.02
11500	0.0025	-0.16
11600	0.0050	-0.31
11700	0.0100	-0.41
11800	0.0150	-0.48
11900	0.0175	-0.53
12000	0.0225	-0.57
12100	0.0275	-0.60
12200	0.0325	-0.62
12300	0.0375	-0.64
12400	0.0425	-0.66
12500	0.0475	-0.67
12600	0.0525	-0.69
12700	0.0575	-0.70
12800	0.0625	-0.71
12900	0.0650	-0.71
13000	0.0675	-0.72
13100	0.0675	-0.72
13200	0.0700	-0.72
13300	0.0700	-0.72
13400	0.0725	-0.73
13500	0.0725	-0.73
13600	0.0750	-0.73
13700	0.0750	-0.74
13800	0.0750	-0.74
13900	0.0725	-0.74
14000	0.0725	-0.74
14100	0.0700	-0.74
14200	0.0700	-0.74
14300	0.0675	-0.74
14400	0.0675	-0.75
14500	0.0650	-0.75
14600	0.0650	-0.75
14700	0.0650	-0.75
14800	0.0625	-0.75
14900	0.0625	-0.75
15000	0.0600	-0.76
15100	0.0600	-0.76
15200	0.0575	-0.76
15300	0.0575	-0.76
15400	0.0575	-0.76
15500	0.0550	-0.76
15600	0.0550	-0.76
15700	0.0525	-0.77
15800	0.0525	-0.77
15900	0.0525	-0.77
16000	0.0500	-0.77
16100	0.0500	-0.77
16200	0.0475	-0.77
16300	0.0475	-0.78
16400	0.0475	-0.78
16500	0.0450	-0.78
16600	0.0450	-0.78
16700	0.0425	-0.78
16800	0.0425	-0.78
16900	0.0425	-0.79
17000	0.0400	-0.79
17100	0.0400	-0.79
17200	0.0400	-0.79
17300	0.0375	-0.79
17400	0.0375	-0.79
17500	0.0350	-0.80
17600	0.0350	-0.80
17700	0.0350	-0.80
17800	0.0325	-0.80
17900	0.0325	-0.80
18000	0.0325	-0.80
18100	0.0300	-0.81
18200	0.0300	-0.81
18300	0.0300	-0.81
18400	0.0300	-0.81
18500	0.0275	-0.81
18600	0.0275	-0.81
18700	0.0275	-0.82
18800	0.0250	-0.82
18900	0.0250	-0.82
19000	0.0250	-0.82
19100	0.0225	-0.82
19200	0.0225	-0.83
19300	0.0225	-0.83
19400	0.0225	-0.83
19500	0.0200	-0.83
19600	0.0200	-0.83
19700	0.0200	-0.84
19800	0.0200	-0.84
19900	0.0175	-0.84
20000	0.0175	-0.84
20100	0.0175	-0.84
20200	0.0175	-0.85
20300	0.0175	-0.85
20400	0.0150	-0.85
20500	0.0150	-0.85
20600	0.0150	-0.86
20700	0.0150	-0.86
20800	0.0150	-0.86
20900	0.0125	-0.86
21000	0.0125	-0.87
21100	0.0125	-0.87
21200	0.0125	-0.87
21300	0.0125	-0.87
21400	0.0100	-0.88
21500	0.0100	-0.88
21600	0.0100	-0.88
21700	0.0100	-0.88
21800	0.0100	-0.88
21900	0.0100	-0.89
22000	0.0100	-0.89
22100	0.0075	-0.89
22200	0.0075	-0.90
22300	0.0075	-0.90
22400	0.0075	-0.90
22500	0.0075	-0.90
22600	0.0075	-0.91
22700	0.0075	-0.91
22800	0.0075	-0.91
22900	0.0050	-0.91
23000	0.0050	-0.92
23100	0.0050	-0.92
23200	0.0050	-0.92
23300	0.0050	-0.92
23400	0.0050	-0.92
23500	0.0050	-0.93
23600	0.0050	-0.94
23700	0.0050	-0.94
23800	0.0050	-0.94
23900	0.0025	-0.94
24000	0.0025	-0.94
24100	0.0025	-0.94
24200	0.0025	-0.94
24300	0.0025	-0.94
24400	0.0075	-0.75
24500	0.0125	-0.62
24600	0.0175	-0.52
24700	0.0225	-0.43
24800	0.0275	-0.35
24900	0.0325	-0.27
25000	0.0400	-0.19
25100	0.0450	-0.11
25200	0.0500	-0.03
25300	0.0575	0.06
25400	0.0625	0.15
25500	0.0700	0.24
25600	0.0750	0.28
25700	0.0800	0.30
25800	0.0875	0.31
25900	0.0925	0.32
26000	0.1000	0.30
26100	0.1075	0.47
26200	0.1150	0.62
26300	0.1225	0.77
26400	0.1300	0.90
26500	0.1375	1.02
26600	0.1450	1.09
26700	0.1525	1.16
26800	0.1600	1.23
26900	0.1675	1.31
27000	0.1750	1.40
27100	0.1825	1.49
27200	0.1900	1.59
27300	0.1975	1.69
27400	0.2050	1.81
27500	0.2125	1.85
27600	0.2200	1.91
27700	0.2250	1.99
27800	0.2325	2.07
27900	0.2400	2.17
28000	0.2450	2.29
28100	0.2525	2.35
28200	0.2575	2.41
28300	0.2650	2.48
28400	0.2700	2.55
28500	0.2775	2.63
28600	0.2850	2.72
28700	0.2900	2.80
28800	0.2975	2.90
28900	0.3025	3.00
29000	0.3100	3.10
29100	0.3175	3.22
29200	0.3225	2.93
29300	0.3300	2.65
29400	0.3375	2.45
29500	0.3425	2.28
29600	0.3500	2.13
29700	0.3550	2.00
29800	0.3625	1.87
29900	0.3700	1.76
30000	0.3750	1.72
30100	0.3825	1.68
30200	0.3900	0.82
30300	0.3950	0.18
30400	0.4025	-0.28
30500	0.4125	-0.56
30600	0.4225	-0.73
30700	0.4350	-0.84
30800	0.4500	-0.90
30900	0.4625	-0.94
31000	0.4725	-0.94
31100	0.4825	-0.91
31200	0.4800	-0.91
31300	0.4775	-0.90
31400	0.4725	-0.89
31500	0.4700	-0.88
31600	0.4650	-0.87
31700	0.4625	-0.86
31800	0.4575	-0.85
31900	0.4550	-0.84
32000	0.4500	-0.83
32100	0.4475	-0.82
32200	0.4425	-0.80
32300	0.4400	-0.79
32400	0.4350	-0.77
32500	0.4325	-0.76
32600	0.4275	-0.74
32700	0.4250	-0.72
32800	0.4225	-0.71
32900	0.4175	-0.69
33000	0.4150	-0.67
33100	0.4100	-0.65
33200	0.4075	-0.63
33300	0.3925	-0.63
33400	0.3775	-0.63
33500	0.3600	-0.63
33600	0.3450	-0.65
33700	0.3300	-0.67
33800	0.3100	-0.69
33900	0.2900	-0.71
34000	0.2700	-0.72
34100	0.2600	-0.72
34200	0.2500	-0.71
34300	0.2425	-0.70
34400	0.2325	-0.70
34500	0.2225	-0.69
34600	0.2100	-0.68
34700	0.2050	-0.67
34800	0.2000	-0.66
34900	0.1975	-0.65
35000	0.1875	-0.64
35100	0.1975	-0.60
35200	0.2100	-0.55
35300	0.2275	-0.56
35400	0.2475	-0.56
35500	0.2675	-0.57
35600	0.2850	-0.57
35700	0.3050	-0.58
35800	0.3225	-0.59
35900	0.3125	-0.61
36000	0.3050	-0.63
36100	0.2975	-0.65
36200	0.2875	-0.66
36300	0.2800	-0.67
36400	0.2650	-0.69
36500	0.2525	-0.70
36600	0.2325	-0.73
36700	0.2150	-0.75
36800	0.1950	-0.77
36900	0.1775	-0.79
37000	0.1575	-0.81
37100	0.1400	-0.82
37200	0.1200	-0.84
37300	0.1025	-0.85
37400	0.0825	-0.87
37500	0.0650	-0.88
37600	0.0475	-0.89
37700	0.0300	-0.91
37800	0.0125	-0.92
37900	0.0025	-0.94
38000	0.0025	-0.94
38100	0.0025	-0.94
38200	0.0025	-0.94
38300	0.0025	-0.94
38400	0.0025	-0.94
38500	0.0025	-0.94
38600	0.0025	-0.94
38700	0.0025	-0.94
38800	0.0025	-0.94
38900	0.0025	-0.94
39000	0.0025	-0.94
39100	0.0025	-0.94
39200	0.0025	-0.94
39300	0.0025	-0.94
39400	0.0025	-0.94
39500	0.0025	-0.94
39600	0.0025	-0.94
39700	0.0025	-0.94
39800	0.0025	-0.94
39900	0.0025	-0.94
40000	0.0025	-0.94
40100	0.0025	-0.94
40200	0.0025	-0.94
40300	0.0025	-0.94
40400	0.0025	-0.94
40500	0.0025	-0.94
40600	0.0025	-0.94
40700	0.0025	-0.94
40800	0.0025	-0.94
40900	0.0025	-0.94
41000	0.0025	-0.94
41100	0.0025	-0.94
41200	0.0025	-0.94
41300	0.0025	-0.94
41400	0.0025	-0.94
41500	0.0025	-0.94
41600	0.0025	-0.94
41700	0.0025	-0.94
41800	0.0025	-0.94
41900	0.0025	-0.94
42000	0.0025	-0.94
42100	0.0025	-0.94
42200	0.0025	-0.94
42300	0.0050	-0.94
42400	0.0050	-0.93
42500	0.0050	-0.93
42600	0.0050	-0.92
42700	0.0050	-0.93
42800	0.0050	-0.94
42900	0.0050	-0.94
43000	0.0050	-0.94
43100	0.0050	-0.94
43200	0.0075	-0.94
43300	0.0075	-0.94
43400	0.0075	-0.94
43500	0.0075	-0.94
43600	0.0075	-0.94
43700	0.0100	-0.94
43800	0.0100	-0.93
43900	0.0100	-0.93
44000	0.0075	-0.93
44100	0.0050	-0.94
44200	0.0025	-0.94
44300	0.0025	-0.94
44400	0.0025	-0.94
44500	0.0025	-0.94
44600	0.0025	-0.94
44700	0.0025	-0.94
44800	0.0025	-0.94
44900	0.0025	-0.94
45000	0.0025	-0.94
45100	0.0025	-0.94
45200	0.0025	-0.90
45300	0.0025	-0.94
45400	0.0025	-0.94
45500	0.0025	-0.94
45600	0.0025	-0.94
45700	0.0075	-0.77
45800	0.0175	-0.54
45900	0.0275	-0.34
46000	0.0375	-0.16
46100	0.0500	-0.03
46200	0.0600	0.10
46300	0.0725	0.23
46400	0.0825	0.37
46500	0.0950	0.52
46600	0.1075	0.68
46700	0.1175	0.39
46800	0.1300	0.17
46900	0.1400	0.04
47000	0.1525	-0.05
47100	0.1650	-0.12
47200	0.1750	-0.17
47300	0.1875	-0.22
47400	0.2000	-0.25
47500	0.2125	-0.28
47600	0.2225	-0.30
47700	0.2350	-0.33
47800	0.2475	-0.34
47900	0.2600	-0.36
48000	0.2700	-0.37
48100	0.2825	-0.38
48200	0.2900	-0.35
48300	0.2975	-0.32
48400	0.3075	-0.28
48500	0.3150	-0.25
48600	0.3225	-0.21
48700	0.3325	-0.17
48800	0.3400	-0.13
48900	0.3475	-0.10
49000	0.3575	-0.06
49100	0.3650	-0.02
49200	0.3725	0.02
49300	0.3800	0.06
49400	0.3875	0.10
49500	0.3950	0.14
49600	0.4025	0.18
49700	0.4100	0.22
49800	0.4150	0.31
49900	0.4200	0.40
50000	0.4275	0.49
50100	0.4325	0.59
50200	0.4375	0.69
50300	0.4450	0.79
50400	0.4500	0.90
50500	0.4550	1.01
50600	0.4625	1.12
50700	0.4675	1.23
50800	0.4725	1.35
50900	0.4800	1.47
51000	0.4850	1.60
51100	0.4900	1.72
51200	0.4950	2.18
51300	0.4950	2.78
51400	0.4975	3.57
51500	0.4950	4.63
51600	0.4950	4.23
51700	0.4925	3.87
51800	0.4925	3.53
51900	0.4925	3.21
52000	0.4900	2.91
52100	0.4900	2.62
52200	0.4875	2.46
52300	0.4850	2.30
52400	0.4800	2.15
52500	0.4775	2.00
52600	0.4750	1.85
52700	0.4725	1.71
52800	0.4700	1.57
52900	0.4675	1.43
53000	0.4650	1.30
53100	0.4625	1.17
53200	0.4500	1.14
53300	0.4350	1.13
53400	0.4200	1.13
53500	0.4050	1.13
53600	0.3900	1.13
53700	0.3750	1.14
53800	0.3600	1.15
53900	0.3450	1.17
54000	0.3300	1.19
54100	0.3150	1.23
54200	0.3000	1.27
54300	0.2875	1.33
54400	0.2725	1.41
54500	0.2575	1.52
54600	0.2425	1.70
54700	0.2275	2.01
54800	0.2125	0.81
54900	0.1975	0.08
55000	0.1825	-0.43
55100	0.1700	-0.76
55200	0.1450	-0.90
55300	0.1200	-0.94
55400	0.0950	-0.85
55500	0.0725	-0.63
55600	0.0475	-0.24
55700	0.0225	0.33
55800	0.0025	1.29
55900	0.0025	1.43
56000	0.0025	1.56
56100	0.0025	1.69
56200	0.0025	1.81
56300	0.0025	1.93
56400	0.0025	2.06
56500	0.0025	2.19
56600	0.0025	2.32
56700	0.0025	2.45
56800	0.0025	2.58
56900	0.0025	2.72
57000	0.0025	2.84
57100	0.0025	2.95
57200	0.0200	2.34
57300	0.0400	1.95
57400	0.0600	1.63
57500	0.0800	1.35
57600	0.1000	1.11
57700	0.1200	0.90
57800	0.1400	0.72
57900	0.1600	0.55
58000	0.1825	0.40
58100	0.2025	0.26
58200	0.2225	0.14
58300	0.2450	0.03
58400	0.2650	-0.07
58500	0.2850	-0.17
58600	0.3050	-0.25
58700	0.3275	-0.33
58800	0.3475	-0.40
58900	0.3675	-0.47
59000	0.3900	-0.53
59100	0.4100	-0.58
59200	0.4300	-0.63
59300	0.4525	-0.68
59400	0.4725	-0.72
59500	0.4950	-0.76
59600	0.5150	-0.79
59700	0.5350	-0.82
59800	0.5575	-0.85
59900	0.5775	-0.87
60000	0.5975	-0.89
60100	0.6175	-0.91
60200	0.6400	-0.92
60300	0.6600	-0.93
60400	0.6800	-0.94
60500	0.7300	-0.94
60600	0.7825	-0.94
60700	0.8350	-0.94
60800	0.8375	-0.94
60900	0.8400	-0.94
61000	0.8425	-0.94
61100	0.8450	-0.94
61200	0.8450	-0.94
61300	0.8475	-0.94
61400	0.8500	-0.94
61500	0.8525	-0.94
61600	0.8550	-0.94
61700	0.8575	-0.94
61800	0.8600	-0.94
61900	0.8650	-0.94
62000	0.8825	-0.94
62100	0.9000	-0.94
62200	0.9175	-0.93
62300	0.9350	-0.93
62400	0.9525	-0.93
62500	0.9575	-0.94
62600	0.9625	-0.94
62700	0.9625	-0.93
62800	0.9625	-0.91
62900	0.9450	-0.93
63000	0.9350	-0.94
63100	0.9225	-0.94
63200	0.9100	-0.94
63300	0.9050	-0.93
63400	0.8975	-0.92
63500	0.8975	-0.90
63600	0.8950	-0.88
63700	0.8875	-0.91
63800	0.8850	-0.92
63900	0.8925	-0.92
64000	0.8975	-0.93
64100	0.9050	-0.93
64200	0.9100	-0.93
64300	0.9175	-0.93
64400	0.9225	-0.94
64500	0.9300	-0.94
64600	0.9225	-0.94
64700	0.9125	-0.94
64800	0.9050	-0.94
64900	0.8975	-0.94
65000	0.8950	-0.94
65100	0.8900	-0.94
65200	0.8875	-0.94
65300	0.8875	-0.94
65400	0.8850	-0.94
65500	0.8925	-0.94
65600	0.8975	-0.93
65700	0.9000	-0.92
65800	0.8900	-0.91
65900	0.8600	-0.89
66000	0.8325	-0.86
66100	0.8100	-0.83
66200	0.7875	-0.79
66300	0.7650	-0.75
66400	0.7850	-0.77
66500	0.8050	-0.80
66600	0.8175	-0.81
66700	0.8275	-0.83
66800	0.8400	-0.85
66900	0.8500	-0.87
67000	0.8625	-0.89
67100	0.8600	-0.88
67200	0.8675	-0.86
67300	0.8725	-0.83
67400	0.8625	-0.83
67500	0.8525	-0.81
67600	0.8425	-0.79
67700	0.8400	-0.74
67800	0.8400	-0.68
67900	0.8250	-0.64
68000	0.8125	-0.58
68100	0.7825	-0.71
68200	0.7525	-0.77
68300	0.7250	-0.82
68400	0.6950	-0.86
68500	0.6725	-0.88
68600	0.6475	-0.89
68700	0.6250	-0.91
68800	0.6025	-0.92
68900	0.5750	-0.93
69000	0.5550	-0.93
69100	0.5400	-0.94
69200	0.5375	-0.94
69300	0.5325	-0.94
69400	0.5275	-0.94
69500	0.5250	-0.94
69600	0.5250	-0.94
69700	0.5375	-0.94
69800	0.5475	-0.94
69900	0.5550	-0.93
70000	0.5625	-0.93
70100	0.5800	-0.92
70200	0.5975	-0.91
70300	0.6125	-0.90
70400	0.6300	-0.88
70500	0.6475	-0.86
70600	0.6675	-0.82
70700	0.6675	-0.81
70800	0.6700	-0.80
70900	0.6725	-0.79
71000	0.6675	-0.77
71100	0.6650	-0.76
71200	0.6625	-0.73
71300	0.6500	-0.71
71400	0.6150	-0.71
71500	0.5800	-0.70
71600	0.5450	-0.69
71700	0.5100	-0.69
71800	0.4725	-0.69
71900	0.4375	-0.68
72000	0.3950	-0.67
72100	0.3650	-0.66
72200	0.3450	-0.66
72300	0.3275	-0.65
72400	0.3050	-0.64
72500	0.2850	-0.63
72600	0.2700	-0.62
72700	0.2550	-0.60
72800	0.2400	-0.58
72900	0.2250	-0.56
73000	0.2100	-0.54
73100	0.1900	-0.54
73200	0.1700	-0.55
73300	0.1500	-0.55
73400	0.1475	-0.69
73500	0.1450	-0.81
73600	0.1425	-0.89
73700	0.1400	-0.93
73800	0.1350	-0.94
73900	0.1300	-0.89
74000	0.1250	-0.76
74100	0.1225	-0.53
74200	0.1175	-0.10
74300	0.1125	0.76
74400	0.1100	0.71
74500	0.1050	0.64
74600	0.1000	0.58
74700	0.0950	0.52
74800	0.0925	0.48
74900	0.0875	0.44
75000	0.0825	0.41
75100	0.0825	0.40
75200	0.0825	0.37
75300	0.0800	0.33
75400	0.0775	0.29
75500	0.0750	0.26
75600	0.0725	0.24
75700	0.0700	0.21
75800	0.0675	0.20
75900	0.0625	0.16
76000	0.0600	0.10
76100	0.0575	0.04
76200	0.0525	-0.03
76300	0.0550	-0.03
76400	0.0625	0.04
76500	0.0700	0.10
76600	0.0800	0.16
76700	0.0825	0.31
76800	0.0875	0.46
76900	0.0925	0.02
77000	0.0975	-0.24
77100	0.1025	-0.42
77200	0.1075	-0.55
77300	0.1100	-0.65
77400	0.1150	-0.73
77500	0.1200	-0.79
77600	0.1200	-0.84
77700	0.1150	-0.84
77800	0.1050	-0.82
77900	0.0950	-0.78
78000	0.0850	-0.74
78100	0.0750	-0.68
78200	0.0700	-0.54
78300	0.0625	-0.31
78400	0.0575	0.11
78500	0.0550	-0.00
78600	0.0525	-0.11
78700	0.0500	-0.22
78800	0.0450	-0.33
78900	0.0425	-0.44
79000	0.0400	-0.52
79100	0.0350	-0.60
79200	0.0350	-0.66
79300	0.0325	-0.71
79400	0.0300	-0.76
79500	0.0300	-0.80
79600	0.0275	-0.84
79700	0.0275	-0.87
79800	0.0250	-0.90
79900	0.0250	-0.91
80000	0.0225	-0.93
80100	0.0225	-0.94
80200	0.0200	-0.94
80300	0.0200	-0.94
80400	0.0150	-0.93
80500	0.0125	-0.92
80600	0.0100	-0.90
80700	0.0075	-0.87
80800	0.0050	-0.82
80900	0.0025	-0.76
81000	0.0025	-0.66
81100	0.0025	-0.57
81200	0.0025	-0.61
81300	0.0025	-0.63
81400	0.0025	-0.65
81500	0.0025	-0.67
81600	0.0025	-0.68
81700	0.0025	-0.72
81800	0.0025	-0.76
81900	0.0025	-0.87
82000	0.0025	-0.94
82100	0.0025	-0.94
82200	0.0025	-0.94
82300	0.0025	-0.94
82400	0.0025	-0.94
82500	0.0025	-0.94
82600	0.0025	-0.94
82700	0.0050	-0.92
82800	0.0050	-0.89
82900	0.0075	-0.85
83000	0.0075	-0.80
83100	0.0075	-0.76
83200	0.0100	-0.75
83300	0.0100	-0.74
83400	0.0125	-0.73
83500	0.0150	-0.74
83600	0.0150	-0.75
83700	0.0175	-0.77
83800	0.0175	-0.75
83900	0.0150	-0.74
84000	0.0150	-0.73
84100	0.0150	-0.72
84200	0.0150	-0.72
84300	0.0150	-0.71
84400	0.0150	-0.70
84500	0.0150	-0.69
84600	0.0150	-0.69
