# Supplementary material for: The genetic basis of aneuploidy tolerance in wild yeast
Source: eLife. 2020 Jan 7;9:e52063. doi: 10.7554/eLife.52063 (PMC6970514; doi:10.7554/eLife.52063)
Supplement: Figure 1—source data 1. [file elife-52063-fig1-data1.zip › DvF/DvF_n46_ch11]

Bin start (bp)	MLE allele freq.	LOD score
0	0.5050	-0.88
100	0.5050	-0.88
200	0.5050	-0.88
300	0.5050	-0.88
400	0.5075	-0.88
500	0.5075	-0.88
600	0.5075	-0.87
700	0.5100	-0.87
800	0.5100	-0.87
900	0.5125	-0.87
1000	0.5125	-0.87
1100	0.5125	-0.87
1200	0.5150	-0.87
1300	0.5150	-0.86
1400	0.5150	-0.86
1500	0.5175	-0.86
1600	0.5175	-0.86
1700	0.5225	-0.85
1800	0.5250	-0.85
1900	0.5250	-0.84
2000	0.5275	-0.84
2100	0.5300	-0.83
2200	0.5300	-0.82
2300	0.5325	-0.81
2400	0.5350	-0.81
2500	0.5375	-0.80
2600	0.5375	-0.79
2700	0.5400	-0.78
2800	0.5425	-0.78
2900	0.5450	-0.77
3000	0.5450	-0.76
3100	0.5475	-0.75
3200	0.5500	-0.75
3300	0.5500	-0.74
3400	0.5500	-0.73
3500	0.5500	-0.73
3600	0.5525	-0.72
3700	0.5525	-0.72
3800	0.5525	-0.71
3900	0.5525	-0.70
4000	0.5525	-0.70
4100	0.5550	-0.69
4200	0.5550	-0.69
4300	0.5550	-0.68
4400	0.5550	-0.68
4500	0.5575	-0.67
4600	0.5575	-0.67
4700	0.5575	-0.66
4800	0.5575	-0.66
4900	0.5600	-0.65
5000	0.5600	-0.65
5100	0.5600	-0.64
5200	0.5625	-0.64
5300	0.5625	-0.63
5400	0.5625	-0.63
5500	0.5625	-0.63
5600	0.5650	-0.62
5700	0.5650	-0.62
5800	0.5650	-0.62
5900	0.5650	-0.61
6000	0.5650	-0.61
6100	0.5675	-0.61
6200	0.5675	-0.61
6300	0.5675	-0.61
6400	0.5675	-0.61
6500	0.5675	-0.61
6600	0.5675	-0.61
6700	0.5700	-0.61
6800	0.5700	-0.61
6900	0.5700	-0.61
7000	0.5700	-0.61
7100	0.5700	-0.61
7200	0.5725	-0.60
7300	0.5725	-0.60
7400	0.5750	-0.60
7500	0.5750	-0.59
7600	0.5750	-0.59
7700	0.5750	-0.59
7800	0.5750	-0.59
7900	0.5725	-0.60
8000	0.5700	-0.60
8100	0.5700	-0.61
8200	0.5700	-0.61
8300	0.5700	-0.61
8400	0.5675	-0.61
8500	0.5675	-0.62
8600	0.5675	-0.62
8700	0.5675	-0.62
8800	0.5650	-0.63
8900	0.5650	-0.63
9000	0.5650	-0.63
9100	0.5625	-0.64
9200	0.5625	-0.64
9300	0.5625	-0.64
9400	0.5625	-0.65
9500	0.5600	-0.65
9600	0.5600	-0.65
9700	0.5600	-0.66
9800	0.5600	-0.66
9900	0.5575	-0.66
10000	0.5575	-0.66
10100	0.5575	-0.67
10200	0.5575	-0.67
10300	0.5575	-0.67
10400	0.5575	-0.67
10500	0.5575	-0.68
10600	0.5575	-0.68
10700	0.5575	-0.68
10800	0.5575	-0.68
10900	0.5575	-0.68
11000	0.5575	-0.68
11100	0.5575	-0.68
11200	0.5575	-0.68
11300	0.5575	-0.68
11400	0.5575	-0.68
11500	0.5575	-0.68
11600	0.5575	-0.68
11700	0.5575	-0.68
11800	0.5575	-0.68
11900	0.5575	-0.68
12000	0.5575	-0.68
12100	0.5575	-0.68
12200	0.5575	-0.68
12300	0.5575	-0.68
12400	0.5575	-0.68
12500	0.5575	-0.68
12600	0.5575	-0.68
12700	0.5575	-0.68
12800	0.5575	-0.67
12900	0.5575	-0.67
13000	0.5575	-0.67
13100	0.5575	-0.67
13200	0.5575	-0.67
13300	0.5575	-0.67
13400	0.5575	-0.67
13500	0.5575	-0.67
13600	0.5575	-0.67
13700	0.5575	-0.67
13800	0.5575	-0.67
13900	0.5575	-0.67
14000	0.5575	-0.67
14100	0.5575	-0.67
14200	0.5575	-0.67
14300	0.5600	-0.68
14400	0.5600	-0.68
14500	0.5600	-0.68
14600	0.5600	-0.68
14700	0.5600	-0.68
14800	0.5600	-0.68
14900	0.5600	-0.69
15000	0.5600	-0.69
15100	0.5600	-0.69
15200	0.5600	-0.69
15300	0.5600	-0.69
15400	0.5600	-0.70
15500	0.5600	-0.70
15600	0.5600	-0.70
15700	0.5600	-0.70
15800	0.5600	-0.70
15900	0.5600	-0.70
16000	0.5600	-0.71
16100	0.5600	-0.71
16200	0.5600	-0.71
16300	0.5600	-0.71
16400	0.5600	-0.72
16500	0.5600	-0.72
16600	0.5625	-0.72
16700	0.5625	-0.72
16800	0.5625	-0.73
16900	0.5625	-0.73
17000	0.5625	-0.74
17100	0.5625	-0.74
17200	0.5650	-0.75
17300	0.5650	-0.75
17400	0.5650	-0.76
17500	0.5650	-0.77
17600	0.5650	-0.78
17700	0.5650	-0.78
17800	0.5675	-0.79
17900	0.5675	-0.80
18000	0.5675	-0.81
18100	0.5675	-0.81
18200	0.5675	-0.82
18300	0.5675	-0.83
18400	0.5700	-0.83
18500	0.5700	-0.84
18600	0.5700	-0.84
18700	0.5725	-0.85
18800	0.5725	-0.85
18900	0.5750	-0.85
19000	0.5775	-0.85
19100	0.5800	-0.86
19200	0.5800	-0.86
19300	0.5825	-0.86
19400	0.5850	-0.87
19500	0.5875	-0.87
19600	0.5875	-0.87
19700	0.5900	-0.87
19800	0.5925	-0.87
19900	0.5950	-0.87
20000	0.5975	-0.87
20100	0.6000	-0.87
20200	0.6000	-0.88
20300	0.5975	-0.88
20400	0.5950	-0.88
20500	0.5925	-0.88
20600	0.5900	-0.88
20700	0.5875	-0.89
20800	0.5850	-0.89
20900	0.5825	-0.89
21000	0.5800	-0.89
21100	0.5775	-0.89
21200	0.5750	-0.90
21300	0.5725	-0.90
21400	0.5725	-0.90
21500	0.5700	-0.90
21600	0.5700	-0.91
21700	0.5675	-0.91
21800	0.5675	-0.91
21900	0.5650	-0.91
22000	0.5650	-0.92
22100	0.5625	-0.92
22200	0.5625	-0.92
22300	0.5600	-0.92
22400	0.5600	-0.92
22500	0.5575	-0.93
22600	0.5575	-0.93
22700	0.5575	-0.93
22800	0.5550	-0.93
22900	0.5550	-0.93
23000	0.5525	-0.93
23100	0.5525	-0.93
23200	0.5525	-0.93
23300	0.5525	-0.93
23400	0.5525	-0.93
23500	0.5525	-0.93
23600	0.5525	-0.93
23700	0.5525	-0.93
23800	0.5525	-0.93
23900	0.5500	-0.94
24000	0.5500	-0.94
24100	0.5500	-0.94
24200	0.5500	-0.94
24300	0.5500	-0.94
24400	0.5475	-0.94
24500	0.5450	-0.94
24600	0.5425	-0.94
24700	0.5400	-0.94
24800	0.5375	-0.94
24900	0.5350	-0.94
25000	0.5325	-0.94
25100	0.5300	-0.94
25200	0.5275	-0.94
25300	0.5250	-0.94
25400	0.5225	-0.94
25500	0.5200	-0.94
25600	0.5200	-0.94
25700	0.5175	-0.94
25800	0.5150	-0.94
25900	0.5125	-0.94
26000	0.5100	-0.94
26100	0.5075	-0.93
26200	0.5075	-0.93
26300	0.5050	-0.93
26400	0.5025	-0.93
26500	0.5000	-0.93
26600	0.5000	-0.92
26700	0.4975	-0.92
26800	0.4950	-0.92
26900	0.4950	-0.92
27000	0.4925	-0.92
27100	0.4925	-0.91
27200	0.4900	-0.91
27300	0.4900	-0.91
27400	0.4875	-0.91
27500	0.4875	-0.91
27600	0.4850	-0.90
27700	0.4850	-0.90
27800	0.4825	-0.90
27900	0.4825	-0.90
28000	0.4825	-0.89
28100	0.4800	-0.89
28200	0.4800	-0.89
28300	0.4775	-0.89
28400	0.4775	-0.89
28500	0.4775	-0.89
28600	0.4750	-0.89
28700	0.4750	-0.89
28800	0.4750	-0.89
28900	0.4750	-0.89
29000	0.4750	-0.89
29100	0.4725	-0.89
29200	0.4725	-0.89
29300	0.4725	-0.89
29400	0.4725	-0.89
29500	0.4725	-0.89
29600	0.4725	-0.89
29700	0.4725	-0.89
29800	0.4725	-0.89
29900	0.4725	-0.89
30000	0.4725	-0.89
30100	0.4725	-0.89
30200	0.4725	-0.90
30300	0.4725	-0.90
30400	0.4700	-0.90
30500	0.4700	-0.90
30600	0.4700	-0.90
30700	0.4700	-0.90
30800	0.4700	-0.90
30900	0.4700	-0.90
31000	0.4700	-0.91
31100	0.4700	-0.91
31200	0.4700	-0.91
31300	0.4700	-0.91
31400	0.4700	-0.91
31500	0.4700	-0.91
31600	0.4700	-0.91
31700	0.4700	-0.91
31800	0.4700	-0.92
31900	0.4700	-0.92
32000	0.4675	-0.92
32100	0.4675	-0.92
32200	0.4675	-0.92
32300	0.4675	-0.92
32400	0.4675	-0.92
32500	0.4675	-0.92
32600	0.4675	-0.92
32700	0.4675	-0.92
32800	0.4675	-0.92
32900	0.4700	-0.92
33000	0.4700	-0.92
33100	0.4700	-0.92
33200	0.4700	-0.93
33300	0.4700	-0.93
33400	0.4700	-0.93
33500	0.4725	-0.93
33600	0.4725	-0.93
33700	0.4725	-0.93
33800	0.4725	-0.93
33900	0.4725	-0.93
34000	0.4750	-0.93
34100	0.4750	-0.93
34200	0.4750	-0.93
34300	0.4775	-0.94
34400	0.4775	-0.94
34500	0.4775	-0.94
34600	0.4775	-0.94
34700	0.4800	-0.94
34800	0.4800	-0.94
34900	0.4800	-0.94
35000	0.4825	-0.94
35100	0.4825	-0.94
35200	0.4825	-0.94
35300	0.4850	-0.94
35400	0.4850	-0.94
35500	0.4850	-0.94
35600	0.4875	-0.94
35700	0.4875	-0.94
35800	0.4875	-0.94
35900	0.4900	-0.94
36000	0.4900	-0.94
36100	0.4900	-0.94
36200	0.4900	-0.94
36300	0.4925	-0.94
36400	0.4925	-0.94
36500	0.4925	-0.94
36600	0.4925	-0.94
36700	0.4925	-0.94
36800	0.4950	-0.94
36900	0.4950	-0.94
37000	0.4950	-0.94
37100	0.4950	-0.94
37200	0.4950	-0.94
37300	0.4950	-0.94
37400	0.4975	-0.93
37500	0.4975	-0.93
37600	0.4975	-0.93
37700	0.5000	-0.93
37800	0.5000	-0.93
37900	0.5000	-0.93
38000	0.5000	-0.93
38100	0.5025	-0.93
38200	0.5025	-0.93
38300	0.5025	-0.93
38400	0.5050	-0.93
38500	0.5050	-0.93
38600	0.5075	-0.93
38700	0.5075	-0.93
38800	0.5075	-0.93
38900	0.5100	-0.93
39000	0.5100	-0.93
39100	0.5125	-0.93
39200	0.5125	-0.93
39300	0.5150	-0.93
39400	0.5150	-0.93
39500	0.5175	-0.93
39600	0.5175	-0.93
39700	0.5200	-0.93
39800	0.5200	-0.93
39900	0.5200	-0.93
40000	0.5200	-0.93
40100	0.5200	-0.93
40200	0.5225	-0.93
40300	0.5225	-0.93
40400	0.5225	-0.93
40500	0.5225	-0.93
40600	0.5225	-0.93
40700	0.5250	-0.93
40800	0.5250	-0.93
40900	0.5250	-0.93
41000	0.5250	-0.93
41100	0.5250	-0.93
41200	0.5275	-0.93
41300	0.5275	-0.93
41400	0.5275	-0.93
41500	0.5275	-0.93
41600	0.5275	-0.93
41700	0.5275	-0.93
41800	0.5275	-0.93
41900	0.5300	-0.93
42000	0.5300	-0.93
42100	0.5300	-0.93
42200	0.5300	-0.93
42300	0.5300	-0.93
42400	0.5300	-0.93
42500	0.5300	-0.93
42600	0.5300	-0.93
42700	0.5300	-0.93
42800	0.5275	-0.93
42900	0.5275	-0.93
43000	0.5275	-0.93
43100	0.5275	-0.93
43200	0.5275	-0.93
43300	0.5275	-0.93
43400	0.5275	-0.93
43500	0.5275	-0.93
43600	0.5275	-0.93
43700	0.5275	-0.93
43800	0.5275	-0.93
43900	0.5275	-0.93
44000	0.5275	-0.93
44100	0.5275	-0.93
44200	0.5275	-0.93
44300	0.5275	-0.93
44400	0.5275	-0.93
44500	0.5275	-0.93
44600	0.5275	-0.93
44700	0.5250	-0.93
44800	0.5275	-0.93
44900	0.5275	-0.93
45000	0.5250	-0.93
45100	0.5250	-0.93
45200	0.5250	-0.93
45300	0.5250	-0.93
45400	0.5250	-0.93
45500	0.5250	-0.93
45600	0.5250	-0.93
45700	0.5250	-0.93
45800	0.5250	-0.93
45900	0.5250	-0.93
46000	0.5250	-0.93
46100	0.5250	-0.93
46200	0.5225	-0.93
46300	0.5225	-0.93
46400	0.5225	-0.93
46500	0.5225	-0.93
46600	0.5225	-0.93
46700	0.5225	-0.93
46800	0.5200	-0.94
46900	0.5200	-0.94
47000	0.5175	-0.94
47100	0.5150	-0.94
47200	0.5150	-0.94
47300	0.5125	-0.94
47400	0.5125	-0.94
47500	0.5100	-0.94
47600	0.5100	-0.94
47700	0.5100	-0.94
47800	0.5075	-0.94
47900	0.5075	-0.94
48000	0.5050	-0.94
48100	0.5050	-0.94
48200	0.5050	-0.94
48300	0.5025	-0.94
48400	0.5025	-0.93
48500	0.5025	-0.93
48600	0.5000	-0.93
48700	0.5000	-0.93
48800	0.5000	-0.93
48900	0.5000	-0.93
49000	0.4975	-0.92
49100	0.4975	-0.92
49200	0.4975	-0.92
49300	0.4975	-0.92
49400	0.4950	-0.91
49500	0.4950	-0.91
49600	0.4950	-0.91
49700	0.4925	-0.91
49800	0.4925	-0.90
49900	0.4925	-0.90
50000	0.4925	-0.90
50100	0.4925	-0.89
50200	0.4900	-0.89
50300	0.4900	-0.89
50400	0.4900	-0.89
50500	0.4900	-0.88
50600	0.4900	-0.88
50700	0.4900	-0.88
50800	0.4875	-0.88
50900	0.4875	-0.88
51000	0.4875	-0.88
51100	0.4875	-0.88
51200	0.4875	-0.87
51300	0.4875	-0.87
51400	0.4875	-0.87
51500	0.4875	-0.87
51600	0.4875	-0.87
51700	0.4875	-0.87
51800	0.4875	-0.87
51900	0.4875	-0.87
52000	0.4875	-0.86
52100	0.4875	-0.86
52200	0.4850	-0.86
52300	0.4850	-0.86
52400	0.4850	-0.86
52500	0.4850	-0.86
52600	0.4850	-0.86
52700	0.4850	-0.86
52800	0.4850	-0.86
52900	0.4850	-0.86
53000	0.4850	-0.86
53100	0.4850	-0.86
53200	0.4850	-0.86
53300	0.4850	-0.86
53400	0.4875	-0.86
53500	0.4875	-0.86
53600	0.4875	-0.86
53700	0.4875	-0.86
53800	0.4900	-0.86
53900	0.4900	-0.86
54000	0.4900	-0.86
54100	0.4900	-0.86
54200	0.4900	-0.86
54300	0.4900	-0.86
54400	0.4900	-0.86
54500	0.4900	-0.86
54600	0.4900	-0.86
54700	0.4925	-0.86
54800	0.4925	-0.86
54900	0.4925	-0.86
55000	0.4925	-0.86
55100	0.4925	-0.86
55200	0.4925	-0.86
55300	0.4925	-0.86
55400	0.4925	-0.86
55500	0.4925	-0.86
55600	0.4925	-0.86
55700	0.4950	-0.86
55800	0.4950	-0.86
55900	0.4950	-0.86
56000	0.4950	-0.86
56100	0.4950	-0.86
56200	0.4950	-0.87
56300	0.4975	-0.87
56400	0.4975	-0.87
56500	0.4975	-0.87
56600	0.4975	-0.87
56700	0.4975	-0.87
56800	0.4975	-0.86
56900	0.4975	-0.86
57000	0.4975	-0.86
57100	0.4975	-0.86
57200	0.4975	-0.86
57300	0.5000	-0.86
57400	0.5000	-0.86
57500	0.5000	-0.86
57600	0.5000	-0.86
57700	0.5000	-0.86
57800	0.5000	-0.86
57900	0.5000	-0.86
58000	0.5000	-0.86
58100	0.5000	-0.86
58200	0.5000	-0.86
58300	0.5000	-0.85
58400	0.5025	-0.85
58500	0.5025	-0.85
58600	0.5025	-0.85
58700	0.5025	-0.85
58800	0.5025	-0.85
58900	0.5050	-0.85
59000	0.5050	-0.85
59100	0.5050	-0.85
59200	0.5050	-0.85
59300	0.5050	-0.85
59400	0.5050	-0.85
59500	0.5050	-0.84
59600	0.5050	-0.84
59700	0.5075	-0.84
59800	0.5075	-0.84
59900	0.5075	-0.84
60000	0.5075	-0.84
60100	0.5075	-0.84
60200	0.5100	-0.84
60300	0.5100	-0.84
60400	0.5100	-0.84
60500	0.5100	-0.84
60600	0.5100	-0.84
60700	0.5100	-0.84
60800	0.5125	-0.84
60900	0.5125	-0.83
61000	0.5125	-0.83
61100	0.5125	-0.84
61200	0.5150	-0.84
61300	0.5150	-0.84
61400	0.5150	-0.84
61500	0.5150	-0.84
61600	0.5175	-0.84
61700	0.5175	-0.84
61800	0.5175	-0.84
61900	0.5175	-0.84
62000	0.5200	-0.84
62100	0.5200	-0.84
62200	0.5200	-0.84
62300	0.5225	-0.84
62400	0.5225	-0.84
62500	0.5225	-0.84
62600	0.5250	-0.84
62700	0.5250	-0.84
62800	0.5250	-0.84
62900	0.5275	-0.84
63000	0.5275	-0.83
63100	0.5300	-0.83
63200	0.5300	-0.83
63300	0.5300	-0.83
63400	0.5325	-0.83
63500	0.5325	-0.83
63600	0.5350	-0.83
63700	0.5375	-0.84
63800	0.5375	-0.84
63900	0.5400	-0.84
64000	0.5425	-0.84
64100	0.5425	-0.84
64200	0.5425	-0.85
64300	0.5400	-0.85
64400	0.5400	-0.85
64500	0.5400	-0.85
64600	0.5375	-0.86
64700	0.5375	-0.86
64800	0.5375	-0.86
64900	0.5350	-0.86
65000	0.5350	-0.87
65100	0.5350	-0.87
65200	0.5350	-0.87
65300	0.5350	-0.88
65400	0.5350	-0.88
65500	0.5350	-0.88
65600	0.5350	-0.89
65700	0.5325	-0.89
65800	0.5325	-0.89
65900	0.5325	-0.89
66000	0.5325	-0.90
66100	0.5325	-0.90
66200	0.5325	-0.90
66300	0.5325	-0.90
66400	0.5325	-0.90
66500	0.5325	-0.90
66600	0.5325	-0.90
66700	0.5350	-0.90
66800	0.5350	-0.90
66900	0.5350	-0.90
67000	0.5375	-0.90
67100	0.5375	-0.90
67200	0.5375	-0.90
67300	0.5400	-0.90
67400	0.5400	-0.90
67500	0.5425	-0.89
67600	0.5450	-0.89
67700	0.5450	-0.89
67800	0.5450	-0.89
67900	0.5475	-0.89
68000	0.5475	-0.90
68100	0.5475	-0.90
68200	0.5450	-0.90
68300	0.5450	-0.90
68400	0.5450	-0.90
68500	0.5425	-0.90
68600	0.5425	-0.90
68700	0.5400	-0.90
68800	0.5400	-0.90
68900	0.5375	-0.90
69000	0.5375	-0.90
69100	0.5375	-0.90
69200	0.5350	-0.90
69300	0.5350	-0.90
69400	0.5325	-0.90
69500	0.5325	-0.90
69600	0.5300	-0.90
69700	0.5300	-0.90
69800	0.5275	-0.90
69900	0.5275	-0.90
70000	0.5250	-0.90
70100	0.5250	-0.89
70200	0.5225	-0.89
70300	0.5225	-0.89
70400	0.5200	-0.89
70500	0.5200	-0.89
70600	0.5175	-0.89
70700	0.5175	-0.89
70800	0.5150	-0.89
70900	0.5150	-0.88
71000	0.5150	-0.88
71100	0.5125	-0.88
71200	0.5125	-0.88
71300	0.5125	-0.88
71400	0.5125	-0.88
71500	0.5125	-0.88
71600	0.5125	-0.88
71700	0.5125	-0.88
71800	0.5125	-0.88
71900	0.5125	-0.88
72000	0.5125	-0.88
72100	0.5125	-0.88
72200	0.5125	-0.88
72300	0.5125	-0.88
72400	0.5125	-0.88
72500	0.5125	-0.88
72600	0.5125	-0.89
72700	0.5125	-0.89
72800	0.5125	-0.89
72900	0.5125	-0.89
73000	0.5125	-0.89
73100	0.5125	-0.90
73200	0.5125	-0.90
73300	0.5125	-0.90
73400	0.5125	-0.90
73500	0.5125	-0.90
73600	0.5125	-0.90
73700	0.5125	-0.90
73800	0.5125	-0.90
73900	0.5125	-0.90
74000	0.5125	-0.90
74100	0.5125	-0.90
74200	0.5125	-0.90
74300	0.5125	-0.90
74400	0.5125	-0.90
74500	0.5125	-0.90
74600	0.5125	-0.90
74700	0.5125	-0.90
74800	0.5125	-0.90
74900	0.5125	-0.90
75000	0.5125	-0.90
75100	0.5125	-0.90
75200	0.5125	-0.90
75300	0.5150	-0.90
75400	0.5150	-0.90
75500	0.5150	-0.90
75600	0.5150	-0.90
75700	0.5150	-0.91
75800	0.5150	-0.91
75900	0.5150	-0.91
76000	0.5150	-0.91
76100	0.5150	-0.91
76200	0.5150	-0.91
76300	0.5150	-0.91
76400	0.5150	-0.91
76500	0.5150	-0.91
76600	0.5150	-0.91
76700	0.5150	-0.91
76800	0.5150	-0.91
76900	0.5150	-0.90
77000	0.5150	-0.90
77100	0.5150	-0.90
77200	0.5150	-0.90
77300	0.5150	-0.90
77400	0.5150	-0.90
77500	0.5150	-0.90
77600	0.5150	-0.90
77700	0.5150	-0.90
77800	0.5150	-0.90
77900	0.5150	-0.90
78000	0.5150	-0.90
78100	0.5150	-0.90
78200	0.5150	-0.90
78300	0.5150	-0.90
78400	0.5150	-0.90
78500	0.5175	-0.90
78600	0.5175	-0.90
78700	0.5175	-0.90
78800	0.5175	-0.90
78900	0.5150	-0.90
79000	0.5150	-0.90
79100	0.5150	-0.90
79200	0.5125	-0.90
79300	0.5125	-0.90
79400	0.5125	-0.90
79500	0.5125	-0.90
79600	0.5100	-0.90
79700	0.5100	-0.90
79800	0.5100	-0.90
79900	0.5075	-0.90
80000	0.5075	-0.90
80100	0.5050	-0.90
80200	0.5050	-0.90
80300	0.5050	-0.90
80400	0.5025	-0.90
80500	0.5025	-0.90
80600	0.5025	-0.90
80700	0.5000	-0.89
80800	0.5000	-0.89
80900	0.4975	-0.89
81000	0.4975	-0.89
81100	0.4950	-0.89
81200	0.4950	-0.89
81300	0.4925	-0.89
81400	0.4925	-0.88
81500	0.4900	-0.88
81600	0.4900	-0.88
81700	0.4900	-0.88
81800	0.4875	-0.88
81900	0.4875	-0.87
82000	0.4875	-0.87
82100	0.4850	-0.86
82200	0.4850	-0.86
82300	0.4850	-0.86
82400	0.4825	-0.86
82500	0.4825	-0.85
82600	0.4825	-0.85
82700	0.4800	-0.85
82800	0.4800	-0.85
82900	0.4800	-0.85
83000	0.4800	-0.84
83100	0.4775	-0.84
83200	0.4775	-0.84
83300	0.4775	-0.83
83400	0.4750	-0.83
83500	0.4750	-0.83
83600	0.4750	-0.82
83700	0.4725	-0.81
83800	0.4700	-0.81
83900	0.4700	-0.80
84000	0.4675	-0.80
84100	0.4650	-0.79
84200	0.4625	-0.79
84300	0.4625	-0.79
84400	0.4600	-0.79
84500	0.4575	-0.78
84600	0.4575	-0.78
84700	0.4550	-0.78
84800	0.4550	-0.78
84900	0.4550	-0.78
85000	0.4525	-0.78
85100	0.4525	-0.78
85200	0.4500	-0.78
85300	0.4500	-0.78
85400	0.4500	-0.78
85500	0.4475	-0.77
85600	0.4475	-0.77
85700	0.4475	-0.77
85800	0.4475	-0.77
85900	0.4475	-0.77
86000	0.4475	-0.77
86100	0.4475	-0.77
86200	0.4450	-0.77
86300	0.4450	-0.77
86400	0.4450	-0.77
86500	0.4450	-0.77
86600	0.4450	-0.76
86700	0.4450	-0.76
86800	0.4450	-0.76
86900	0.4450	-0.76
87000	0.4450	-0.76
87100	0.4450	-0.76
87200	0.4450	-0.76
87300	0.4450	-0.76
87400	0.4425	-0.76
87500	0.4425	-0.76
87600	0.4425	-0.75
87700	0.4425	-0.75
87800	0.4425	-0.75
87900	0.4450	-0.75
88000	0.4450	-0.75
88100	0.4450	-0.75
88200	0.4450	-0.75
88300	0.4450	-0.75
88400	0.4450	-0.75
88500	0.4475	-0.75
88600	0.4475	-0.75
88700	0.4475	-0.75
88800	0.4475	-0.75
88900	0.4500	-0.75
89000	0.4500	-0.75
89100	0.4500	-0.75
89200	0.4500	-0.75
89300	0.4525	-0.75
89400	0.4525	-0.75
89500	0.4525	-0.75
89600	0.4525	-0.75
89700	0.4525	-0.75
89800	0.4525	-0.75
89900	0.4525	-0.75
90000	0.4525	-0.75
90100	0.4525	-0.75
90200	0.4525	-0.74
90300	0.4525	-0.74
90400	0.4525	-0.74
90500	0.4525	-0.74
90600	0.4525	-0.74
90700	0.4525	-0.73
90800	0.4525	-0.73
90900	0.4525	-0.72
91000	0.4525	-0.71
91100	0.4525	-0.71
91200	0.4525	-0.70
91300	0.4525	-0.70
91400	0.4550	-0.69
91500	0.4550	-0.69
91600	0.4550	-0.68
91700	0.4550	-0.68
91800	0.4575	-0.67
91900	0.4575	-0.67
92000	0.4600	-0.66
92100	0.4600	-0.65
92200	0.4625	-0.65
92300	0.4625	-0.65
92400	0.4625	-0.65
92500	0.4625	-0.64
92600	0.4600	-0.64
92700	0.4600	-0.64
92800	0.4600	-0.64
92900	0.4600	-0.64
93000	0.4600	-0.64
93100	0.4600	-0.64
93200	0.4600	-0.64
93300	0.4625	-0.64
93400	0.4625	-0.63
93500	0.4625	-0.63
93600	0.4625	-0.63
93700	0.4625	-0.63
93800	0.4625	-0.62
93900	0.4650	-0.62
94000	0.4650	-0.62
94100	0.4650	-0.62
94200	0.4650	-0.61
94300	0.4675	-0.61
94400	0.4675	-0.61
94500	0.4675	-0.61
94600	0.4675	-0.62
94700	0.4675	-0.62
94800	0.4675	-0.63
94900	0.4675	-0.63
95000	0.4675	-0.64
95100	0.4675	-0.64
95200	0.4675	-0.65
95300	0.4675	-0.65
95400	0.4675	-0.66
95500	0.4675	-0.66
95600	0.4675	-0.67
95700	0.4675	-0.67
95800	0.4675	-0.67
95900	0.4675	-0.68
96000	0.4675	-0.68
96100	0.4675	-0.68
96200	0.4675	-0.69
96300	0.4675	-0.69
96400	0.4675	-0.69
96500	0.4675	-0.70
96600	0.4675	-0.70
96700	0.4675	-0.71
96800	0.4675	-0.71
96900	0.4700	-0.71
97000	0.4700	-0.72
97100	0.4700	-0.72
97200	0.4700	-0.72
97300	0.4700	-0.73
97400	0.4700	-0.73
97500	0.4700	-0.73
97600	0.4700	-0.74
97700	0.4725	-0.74
97800	0.4725	-0.74
97900	0.4725	-0.74
98000	0.4750	-0.74
98100	0.4750	-0.75
98200	0.4750	-0.75
98300	0.4775	-0.75
98400	0.4775	-0.76
98500	0.4775	-0.76
98600	0.4775	-0.76
98700	0.4775	-0.77
98800	0.4775	-0.77
98900	0.4775	-0.77
99000	0.4750	-0.77
99100	0.4750	-0.77
99200	0.4750	-0.77
99300	0.4750	-0.77
99400	0.4750	-0.77
99500	0.4750	-0.77
99600	0.4725	-0.77
99700	0.4725	-0.78
99800	0.4725	-0.78
99900	0.4725	-0.78
100000	0.4725	-0.78
100100	0.4725	-0.78
100200	0.4725	-0.78
100300	0.4725	-0.79
100400	0.4725	-0.79
100500	0.4725	-0.79
100600	0.4725	-0.79
100700	0.4725	-0.79
100800	0.4725	-0.79
100900	0.4725	-0.79
101000	0.4700	-0.80
101100	0.4700	-0.80
101200	0.4700	-0.80
101300	0.4700	-0.80
101400	0.4700	-0.80
101500	0.4700	-0.80
101600	0.4700	-0.80
101700	0.4700	-0.81
101800	0.4700	-0.81
101900	0.4700	-0.81
102000	0.4700	-0.81
102100	0.4700	-0.81
102200	0.4700	-0.82
102300	0.4700	-0.82
102400	0.4700	-0.82
102500	0.4700	-0.82
102600	0.4700	-0.82
102700	0.4700	-0.82
102800	0.4700	-0.82
102900	0.4700	-0.83
103000	0.4700	-0.83
103100	0.4700	-0.83
103200	0.4700	-0.83
103300	0.4725	-0.84
103400	0.4725	-0.84
103500	0.4725	-0.84
103600	0.4725	-0.84
103700	0.4725	-0.84
103800	0.4725	-0.85
103900	0.4725	-0.85
104000	0.4725	-0.85
104100	0.4725	-0.85
104200	0.4725	-0.85
104300	0.4725	-0.86
104400	0.4725	-0.86
104500	0.4725	-0.86
104600	0.4725	-0.86
104700	0.4725	-0.86
104800	0.4725	-0.86
104900	0.4725	-0.86
105000	0.4725	-0.86
105100	0.4725	-0.86
105200	0.4725	-0.86
105300	0.4725	-0.86
105400	0.4725	-0.86
105500	0.4725	-0.86
105600	0.4725	-0.86
105700	0.4725	-0.86
105800	0.4700	-0.86
105900	0.4700	-0.86
106000	0.4700	-0.86
106100	0.4700	-0.86
106200	0.4700	-0.86
106300	0.4700	-0.87
106400	0.4700	-0.87
106500	0.4700	-0.87
106600	0.4700	-0.87
106700	0.4675	-0.87
106800	0.4675	-0.87
106900	0.4675	-0.87
107000	0.4675	-0.87
107100	0.4675	-0.87
107200	0.4675	-0.87
107300	0.4650	-0.87
107400	0.4650	-0.86
107500	0.4650	-0.86
107600	0.4625	-0.86
107700	0.4625	-0.86
107800	0.4625	-0.86
107900	0.4600	-0.86
108000	0.4600	-0.85
108100	0.4575	-0.85
108200	0.4575	-0.85
108300	0.4575	-0.85
108400	0.4575	-0.85
108500	0.4575	-0.85
108600	0.4575	-0.85
108700	0.4575	-0.85
108800	0.4550	-0.85
108900	0.4550	-0.85
109000	0.4550	-0.85
109100	0.4550	-0.85
109200	0.4525	-0.86
109300	0.4525	-0.86
109400	0.4525	-0.86
109500	0.4525	-0.86
109600	0.4525	-0.86
109700	0.4500	-0.86
109800	0.4525	-0.86
109900	0.4525	-0.86
110000	0.4525	-0.86
110100	0.4525	-0.86
110200	0.4525	-0.86
110300	0.4525	-0.86
110400	0.4550	-0.86
110500	0.4550	-0.86
110600	0.4550	-0.86
110700	0.4550	-0.86
110800	0.4550	-0.86
110900	0.4550	-0.86
111000	0.4550	-0.85
111100	0.4550	-0.85
111200	0.4550	-0.85
111300	0.4550	-0.85
111400	0.4550	-0.85
111500	0.4550	-0.85
111600	0.4550	-0.85
111700	0.4550	-0.85
111800	0.4550	-0.85
111900	0.4550	-0.85
112000	0.4575	-0.85
112100	0.4575	-0.85
112200	0.4575	-0.85
112300	0.4575	-0.85
112400	0.4575	-0.85
112500	0.4575	-0.85
112600	0.4575	-0.85
112700	0.4575	-0.85
112800	0.4575	-0.85
112900	0.4575	-0.85
113000	0.4575	-0.85
113100	0.4575	-0.85
113200	0.4600	-0.85
113300	0.4600	-0.85
113400	0.4600	-0.85
113500	0.4600	-0.85
113600	0.4600	-0.85
113700	0.4600	-0.85
113800	0.4600	-0.85
113900	0.4600	-0.85
114000	0.4600	-0.85
114100	0.4625	-0.85
114200	0.4625	-0.85
114300	0.4625	-0.85
114400	0.4625	-0.85
114500	0.4625	-0.85
114600	0.4625	-0.85
114700	0.4625	-0.85
114800	0.4625	-0.85
114900	0.4625	-0.85
115000	0.4625	-0.85
115100	0.4625	-0.85
115200	0.4625	-0.85
115300	0.4625	-0.85
115400	0.4625	-0.85
115500	0.4625	-0.85
115600	0.4625	-0.85
115700	0.4625	-0.85
115800	0.4625	-0.85
115900	0.4600	-0.85
116000	0.4600	-0.86
116100	0.4600	-0.86
116200	0.4600	-0.86
116300	0.4600	-0.86
116400	0.4600	-0.86
116500	0.4600	-0.86
116600	0.4600	-0.86
116700	0.4600	-0.86
116800	0.4600	-0.87
116900	0.4600	-0.87
117000	0.4625	-0.87
117100	0.4625	-0.87
117200	0.4625	-0.87
117300	0.4625	-0.87
117400	0.4625	-0.87
117500	0.4625	-0.87
117600	0.4625	-0.87
117700	0.4625	-0.87
117800	0.4625	-0.88
117900	0.4650	-0.88
118000	0.4650	-0.88
118100	0.4650	-0.88
118200	0.4650	-0.88
118300	0.4650	-0.88
118400	0.4650	-0.88
118500	0.4650	-0.88
118600	0.4650	-0.88
118700	0.4625	-0.88
118800	0.4625	-0.88
118900	0.4625	-0.87
119000	0.4625	-0.87
119100	0.4625	-0.87
119200	0.4625	-0.87
119300	0.4625	-0.87
119400	0.4625	-0.87
119500	0.4625	-0.87
119600	0.4625	-0.87
119700	0.4625	-0.87
119800	0.4625	-0.87
119900	0.4600	-0.87
120000	0.4600	-0.87
120100	0.4600	-0.87
120200	0.4600	-0.87
120300	0.4600	-0.87
120400	0.4600	-0.86
120500	0.4600	-0.86
120600	0.4600	-0.86
120700	0.4600	-0.86
120800	0.4575	-0.86
120900	0.4575	-0.86
121000	0.4575	-0.86
121100	0.4575	-0.85
121200	0.4575	-0.85
121300	0.4575	-0.85
121400	0.4575	-0.85
121500	0.4575	-0.85
121600	0.4575	-0.85
121700	0.4575	-0.85
121800	0.4575	-0.85
121900	0.4575	-0.85
122000	0.4575	-0.85
122100	0.4575	-0.85
122200	0.4575	-0.85
122300	0.4575	-0.85
122400	0.4575	-0.85
122500	0.4575	-0.85
122600	0.4575	-0.85
122700	0.4575	-0.85
122800	0.4575	-0.84
122900	0.4575	-0.84
123000	0.4575	-0.84
123100	0.4575	-0.84
123200	0.4575	-0.84
123300	0.4575	-0.84
123400	0.4575	-0.84
123500	0.4575	-0.84
123600	0.4575	-0.84
123700	0.4575	-0.84
123800	0.4575	-0.84
123900	0.4575	-0.84
124000	0.4575	-0.84
124100	0.4575	-0.84
124200	0.4600	-0.84
124300	0.4600	-0.84
124400	0.4600	-0.84
124500	0.4600	-0.84
124600	0.4600	-0.84
124700	0.4600	-0.84
124800	0.4600	-0.84
124900	0.4600	-0.84
125000	0.4600	-0.84
125100	0.4600	-0.84
125200	0.4625	-0.84
125300	0.4600	-0.83
125400	0.4600	-0.83
125500	0.4600	-0.83
125600	0.4600	-0.83
125700	0.4600	-0.82
125800	0.4600	-0.82
125900	0.4575	-0.82
126000	0.4575	-0.81
126100	0.4575	-0.81
126200	0.4575	-0.81
126300	0.4575	-0.80
126400	0.4575	-0.80
126500	0.4550	-0.80
126600	0.4550	-0.79
126700	0.4550	-0.79
126800	0.4550	-0.78
126900	0.4550	-0.78
127000	0.4525	-0.78
127100	0.4525	-0.77
127200	0.4525	-0.77
127300	0.4525	-0.76
127400	0.4525	-0.76
127500	0.4525	-0.75
127600	0.4525	-0.75
127700	0.4525	-0.75
127800	0.4525	-0.74
127900	0.4525	-0.74
128000	0.4525	-0.73
128100	0.4500	-0.73
128200	0.4500	-0.73
128300	0.4500	-0.72
128400	0.4500	-0.72
128500	0.4500	-0.71
128600	0.4500	-0.71
128700	0.4500	-0.70
128800	0.4500	-0.70
128900	0.4475	-0.70
129000	0.4475	-0.69
129100	0.4475	-0.69
129200	0.4475	-0.68
129300	0.4475	-0.68
129400	0.4475	-0.67
129500	0.4475	-0.67
129600	0.4475	-0.66
129700	0.4450	-0.66
129800	0.4450	-0.65
129900	0.4450	-0.65
130000	0.4450	-0.65
130100	0.4450	-0.64
130200	0.4450	-0.64
130300	0.4450	-0.63
130400	0.4450	-0.63
130500	0.4450	-0.63
130600	0.4450	-0.63
130700	0.4475	-0.63
130800	0.4475	-0.64
130900	0.4475	-0.64
131000	0.4475	-0.64
131100	0.4475	-0.64
131200	0.4475	-0.64
131300	0.4475	-0.64
131400	0.4475	-0.64
131500	0.4475	-0.64
131600	0.4475	-0.64
131700	0.4475	-0.64
131800	0.4475	-0.64
131900	0.4475	-0.64
132000	0.4475	-0.64
132100	0.4475	-0.64
132200	0.4475	-0.64
132300	0.4475	-0.64
132400	0.4475	-0.64
132500	0.4475	-0.64
132600	0.4475	-0.64
132700	0.4475	-0.64
132800	0.4450	-0.64
132900	0.4450	-0.64
133000	0.4450	-0.64
133100	0.4450	-0.64
133200	0.4450	-0.64
133300	0.4450	-0.64
133400	0.4450	-0.64
133500	0.4450	-0.64
133600	0.4450	-0.63
133700	0.4425	-0.63
133800	0.4425	-0.63
133900	0.4425	-0.63
134000	0.4425	-0.62
134100	0.4425	-0.62
134200	0.4425	-0.62
134300	0.4425	-0.62
134400	0.4425	-0.62
134500	0.4425	-0.61
134600	0.4400	-0.61
134700	0.4400	-0.60
134800	0.4400	-0.60
134900	0.4400	-0.59
135000	0.4375	-0.59
135100	0.4375	-0.58
135200	0.4375	-0.58
135300	0.4350	-0.57
135400	0.4350	-0.56
135500	0.4350	-0.56
135600	0.4350	-0.55
135700	0.4325	-0.55
135800	0.4325	-0.54
135900	0.4325	-0.53
136000	0.4325	-0.53
136100	0.4325	-0.52
136200	0.4325	-0.52
136300	0.4325	-0.52
136400	0.4325	-0.52
136500	0.4325	-0.51
136600	0.4325	-0.51
136700	0.4325	-0.51
136800	0.4325	-0.51
136900	0.4325	-0.51
137000	0.4325	-0.51
137100	0.4325	-0.51
137200	0.4325	-0.51
137300	0.4325	-0.52
137400	0.4325	-0.52
137500	0.4300	-0.52
137600	0.4300	-0.52
137700	0.4300	-0.53
137800	0.4300	-0.53
137900	0.4300	-0.53
138000	0.4300	-0.53
138100	0.4300	-0.53
138200	0.4300	-0.53
138300	0.4300	-0.53
138400	0.4300	-0.53
138500	0.4275	-0.53
138600	0.4275	-0.53
138700	0.4275	-0.53
138800	0.4275	-0.53
138900	0.4275	-0.54
139000	0.4275	-0.54
139100	0.4275	-0.54
139200	0.4275	-0.54
139300	0.4275	-0.54
139400	0.4250	-0.54
139500	0.4250	-0.54
139600	0.4250	-0.54
139700	0.4250	-0.54
139800	0.4225	-0.53
139900	0.4225	-0.53
140000	0.4200	-0.52
140100	0.4175	-0.52
140200	0.4175	-0.51
140300	0.4150	-0.51
140400	0.4150	-0.50
140500	0.4125	-0.50
140600	0.4100	-0.49
140700	0.4100	-0.48
140800	0.4075	-0.47
140900	0.4050	-0.47
141000	0.4050	-0.46
141100	0.4025	-0.45
141200	0.4000	-0.44
141300	0.4000	-0.44
141400	0.3975	-0.43
141500	0.3975	-0.43
141600	0.3950	-0.42
141700	0.3950	-0.42
141800	0.3925	-0.41
141900	0.3925	-0.41
142000	0.3900	-0.40
142100	0.3900	-0.40
142200	0.3875	-0.40
142300	0.3875	-0.39
142400	0.3850	-0.39
142500	0.3825	-0.38
142600	0.3800	-0.38
142700	0.3775	-0.38
142800	0.3750	-0.37
142900	0.3725	-0.37
143000	0.3700	-0.37
143100	0.3675	-0.37
143200	0.3650	-0.37
143300	0.3650	-0.37
143400	0.3625	-0.37
143500	0.3600	-0.37
143600	0.3575	-0.37
143700	0.3550	-0.37
143800	0.3525	-0.37
143900	0.3500	-0.36
144000	0.3475	-0.36
144100	0.3450	-0.36
144200	0.3425	-0.36
144300	0.3400	-0.36
144400	0.3375	-0.36
144500	0.3350	-0.36
144600	0.3325	-0.36
144700	0.3300	-0.36
144800	0.3275	-0.36
144900	0.3300	-0.37
145000	0.3300	-0.38
145100	0.3325	-0.39
145200	0.3325	-0.39
145300	0.3325	-0.40
145400	0.3350	-0.40
145500	0.3350	-0.41
145600	0.3350	-0.41
145700	0.3350	-0.42
145800	0.3375	-0.43
145900	0.3400	-0.44
146000	0.3425	-0.45
146100	0.3425	-0.46
146200	0.3450	-0.48
146300	0.3450	-0.49
146400	0.3475	-0.50
146500	0.3475	-0.51
146600	0.3500	-0.52
146700	0.3525	-0.53
146800	0.3550	-0.55
146900	0.3575	-0.56
147000	0.3600	-0.55
147100	0.3600	-0.55
147200	0.3625	-0.54
147300	0.3650	-0.53
147400	0.3675	-0.53
147500	0.3700	-0.52
147600	0.3725	-0.52
147700	0.3750	-0.52
147800	0.3775	-0.51
147900	0.3800	-0.51
148000	0.3800	-0.50
148100	0.3825	-0.50
148200	0.3850	-0.50
148300	0.3850	-0.50
148400	0.3875	-0.49
148500	0.3900	-0.49
148600	0.3900	-0.49
148700	0.3925	-0.49
148800	0.3925	-0.49
148900	0.3950	-0.49
149000	0.3950	-0.49
149100	0.3975	-0.49
149200	0.3975	-0.49
149300	0.4000	-0.49
149400	0.4000	-0.49
149500	0.4025	-0.49
149600	0.4025	-0.49
149700	0.4025	-0.49
149800	0.4050	-0.48
149900	0.4050	-0.48
150000	0.4075	-0.48
150100	0.4075	-0.48
150200	0.4075	-0.48
150300	0.4100	-0.48
150400	0.4100	-0.48
150500	0.4125	-0.49
150600	0.4150	-0.50
150700	0.4150	-0.51
150800	0.4175	-0.52
150900	0.4200	-0.53
151000	0.4200	-0.54
151100	0.4225	-0.55
151200	0.4250	-0.56
151300	0.4250	-0.56
151400	0.4275	-0.57
151500	0.4275	-0.58
151600	0.4300	-0.59
151700	0.4325	-0.60
151800	0.4325	-0.61
151900	0.4350	-0.62
152000	0.4350	-0.62
152100	0.4375	-0.63
152200	0.4375	-0.63
152300	0.4375	-0.64
152400	0.4375	-0.64
152500	0.4400	-0.64
152600	0.4400	-0.65
152700	0.4400	-0.65
152800	0.4425	-0.66
152900	0.4425	-0.67
153000	0.4425	-0.67
153100	0.4450	-0.68
153200	0.4450	-0.68
153300	0.4475	-0.69
153400	0.4475	-0.69
153500	0.4475	-0.70
153600	0.4500	-0.70
153700	0.4500	-0.71
153800	0.4500	-0.71
153900	0.4525	-0.71
154000	0.4525	-0.72
154100	0.4525	-0.72
154200	0.4525	-0.72
154300	0.4550	-0.72
154400	0.4550	-0.73
154500	0.4550	-0.73
154600	0.4550	-0.73
154700	0.4550	-0.73
154800	0.4550	-0.73
154900	0.4575	-0.73
155000	0.4575	-0.73
155100	0.4575	-0.73
155200	0.4575	-0.73
155300	0.4575	-0.73
155400	0.4575	-0.74
155500	0.4575	-0.74
155600	0.4575	-0.74
155700	0.4575	-0.74
155800	0.4575	-0.74
155900	0.4575	-0.74
156000	0.4575	-0.74
156100	0.4575	-0.74
156200	0.4575	-0.74
156300	0.4575	-0.74
156400	0.4575	-0.74
156500	0.4575	-0.74
156600	0.4575	-0.74
156700	0.4575	-0.74
156800	0.4600	-0.74
156900	0.4600	-0.74
157000	0.4600	-0.74
157100	0.4600	-0.74
157200	0.4600	-0.75
157300	0.4600	-0.75
157400	0.4600	-0.75
157500	0.4600	-0.75
157600	0.4625	-0.75
157700	0.4625	-0.75
157800	0.4625	-0.75
157900	0.4625	-0.75
158000	0.4625	-0.75
158100	0.4625	-0.75
158200	0.4625	-0.75
158300	0.4625	-0.75
158400	0.4625	-0.75
158500	0.4625	-0.75
158600	0.4625	-0.75
158700	0.4625	-0.75
158800	0.4650	-0.75
158900	0.4650	-0.75
159000	0.4650	-0.75
159100	0.4650	-0.76
159200	0.4650	-0.76
159300	0.4650	-0.76
159400	0.4675	-0.76
159500	0.4675	-0.76
159600	0.4675	-0.76
159700	0.4675	-0.76
159800	0.4675	-0.76
159900	0.4675	-0.76
160000	0.4675	-0.77
160100	0.4675	-0.77
160200	0.4700	-0.77
160300	0.4700	-0.77
160400	0.4700	-0.78
160500	0.4700	-0.78
160600	0.4700	-0.78
160700	0.4700	-0.78
160800	0.4700	-0.78
160900	0.4700	-0.79
161000	0.4700	-0.79
161100	0.4700	-0.79
161200	0.4700	-0.79
161300	0.4700	-0.80
161400	0.4700	-0.80
161500	0.4700	-0.80
161600	0.4725	-0.80
161700	0.4725	-0.81
161800	0.4725	-0.81
161900	0.4725	-0.81
162000	0.4725	-0.81
162100	0.4725	-0.82
162200	0.4725	-0.82
162300	0.4750	-0.82
162400	0.4750	-0.82
162500	0.4750	-0.82
162600	0.4750	-0.82
162700	0.4750	-0.83
162800	0.4750	-0.83
162900	0.4750	-0.83
163000	0.4750	-0.83
163100	0.4750	-0.84
163200	0.4750	-0.84
163300	0.4750	-0.84
163400	0.4750	-0.85
163500	0.4750	-0.85
163600	0.4750	-0.85
163700	0.4750	-0.85
163800	0.4750	-0.85
163900	0.4750	-0.86
164000	0.4750	-0.86
164100	0.4750	-0.86
164200	0.4750	-0.86
164300	0.4750	-0.86
164400	0.4750	-0.87
164500	0.4750	-0.87
164600	0.4750	-0.87
164700	0.4750	-0.87
164800	0.4750	-0.87
164900	0.4750	-0.87
165000	0.4750	-0.88
165100	0.4725	-0.88
165200	0.4725	-0.88
165300	0.4725	-0.88
165400	0.4725	-0.88
165500	0.4750	-0.89
165600	0.4750	-0.89
165700	0.4750	-0.89
165800	0.4750	-0.90
165900	0.4750	-0.90
166000	0.4750	-0.90
166100	0.4750	-0.90
166200	0.4775	-0.91
166300	0.4775	-0.91
166400	0.4775	-0.91
166500	0.4775	-0.91
166600	0.4775	-0.91
166700	0.4800	-0.92
166800	0.4800	-0.92
166900	0.4800	-0.92
167000	0.4800	-0.92
167100	0.4800	-0.92
167200	0.4825	-0.92
167300	0.4825	-0.93
167400	0.4825	-0.93
167500	0.4825	-0.93
167600	0.4825	-0.93
167700	0.4825	-0.93
167800	0.4825	-0.93
167900	0.4825	-0.93
168000	0.4850	-0.93
168100	0.4850	-0.93
168200	0.4850	-0.93
168300	0.4850	-0.93
168400	0.4850	-0.93
168500	0.4850	-0.93
168600	0.4875	-0.93
168700	0.4875	-0.93
168800	0.4875	-0.93
168900	0.4875	-0.93
169000	0.4875	-0.93
169100	0.4875	-0.93
169200	0.4900	-0.93
169300	0.4900	-0.93
169400	0.4900	-0.93
169500	0.4900	-0.93
169600	0.4900	-0.93
169700	0.4900	-0.93
169800	0.4925	-0.94
169900	0.4925	-0.94
170000	0.4925	-0.94
170100	0.4925	-0.94
170200	0.4925	-0.94
170300	0.4925	-0.94
170400	0.4925	-0.94
170500	0.4950	-0.94
170600	0.4950	-0.94
170700	0.4950	-0.94
170800	0.4950	-0.94
170900	0.4950	-0.94
171000	0.4950	-0.94
171100	0.4950	-0.94
171200	0.4975	-0.94
171300	0.4975	-0.94
171400	0.4975	-0.94
171500	0.4975	-0.94
171600	0.4975	-0.94
171700	0.5000	-0.94
171800	0.5000	-0.94
171900	0.5000	-0.94
172000	0.5000	-0.94
172100	0.5000	-0.94
172200	0.5000	-0.94
172300	0.5000	-0.94
172400	0.5000	-0.94
172500	0.5000	-0.94
172600	0.4975	-0.94
172700	0.4975	-0.94
172800	0.4975	-0.94
172900	0.4975	-0.94
173000	0.4975	-0.94
173100	0.4975	-0.94
173200	0.4975	-0.94
173300	0.5000	-0.94
173400	0.5000	-0.94
173500	0.5000	-0.94
173600	0.5000	-0.94
173700	0.4975	-0.94
173800	0.4975	-0.94
173900	0.4975	-0.94
174000	0.4975	-0.94
174100	0.4975	-0.94
174200	0.4975	-0.94
174300	0.4975	-0.94
174400	0.4975	-0.94
174500	0.4975	-0.94
174600	0.4975	-0.94
174700	0.4975	-0.94
174800	0.4975	-0.94
174900	0.4975	-0.94
175000	0.4950	-0.94
175100	0.4950	-0.94
175200	0.4950	-0.94
175300	0.4950	-0.94
175400	0.4950	-0.94
175500	0.4950	-0.94
175600	0.4950	-0.94
175700	0.4950	-0.94
175800	0.4950	-0.94
175900	0.4950	-0.94
176000	0.4925	-0.94
176100	0.4925	-0.94
176200	0.4925	-0.94
176300	0.4925	-0.94
176400	0.4925	-0.94
176500	0.4925	-0.94
176600	0.4900	-0.94
176700	0.4900	-0.94
176800	0.4900	-0.94
176900	0.4900	-0.94
177000	0.4900	-0.94
177100	0.4900	-0.94
177200	0.4900	-0.94
177300	0.4900	-0.94
177400	0.4900	-0.94
177500	0.4900	-0.94
177600	0.4900	-0.94
177700	0.4900	-0.94
177800	0.4900	-0.94
177900	0.4875	-0.94
178000	0.4875	-0.94
178100	0.4875	-0.94
178200	0.4875	-0.93
178300	0.4875	-0.93
178400	0.4875	-0.93
178500	0.4850	-0.93
178600	0.4850	-0.93
178700	0.4850	-0.93
178800	0.4825	-0.93
178900	0.4825	-0.93
179000	0.4825	-0.93
179100	0.4800	-0.93
179200	0.4800	-0.93
179300	0.4800	-0.93
179400	0.4775	-0.93
179500	0.4775	-0.93
179600	0.4775	-0.93
179700	0.4775	-0.93
179800	0.4775	-0.93
179900	0.4750	-0.93
180000	0.4750	-0.93
180100	0.4750	-0.93
180200	0.4750	-0.93
180300	0.4750	-0.93
180400	0.4750	-0.93
180500	0.4750	-0.93
180600	0.4725	-0.93
180700	0.4725	-0.93
180800	0.4725	-0.93
180900	0.4725	-0.93
181000	0.4725	-0.93
181100	0.4700	-0.93
181200	0.4700	-0.93
181300	0.4700	-0.93
181400	0.4700	-0.93
181500	0.4700	-0.93
181600	0.4675	-0.93
181700	0.4675	-0.93
181800	0.4675	-0.93
181900	0.4675	-0.93
182000	0.4675	-0.93
182100	0.4675	-0.93
182200	0.4650	-0.93
182300	0.4650	-0.93
182400	0.4650	-0.93
182500	0.4650	-0.93
182600	0.4650	-0.93
182700	0.4625	-0.93
182800	0.4625	-0.93
182900	0.4625	-0.93
183000	0.4625	-0.93
183100	0.4625	-0.93
183200	0.4625	-0.93
183300	0.4625	-0.93
183400	0.4625	-0.93
183500	0.4625	-0.93
183600	0.4625	-0.93
183700	0.4600	-0.93
183800	0.4600	-0.93
183900	0.4600	-0.93
184000	0.4600	-0.93
184100	0.4600	-0.93
184200	0.4575	-0.93
184300	0.4575	-0.93
184400	0.4575	-0.93
184500	0.4575	-0.93
184600	0.4575	-0.93
184700	0.4575	-0.93
184800	0.4575	-0.92
184900	0.4575	-0.92
185000	0.4575	-0.92
185100	0.4600	-0.92
185200	0.4600	-0.92
185300	0.4600	-0.92
185400	0.4600	-0.92
185500	0.4600	-0.92
185600	0.4600	-0.91
185700	0.4600	-0.91
185800	0.4600	-0.91
185900	0.4600	-0.91
186000	0.4600	-0.90
186100	0.4600	-0.90
186200	0.4575	-0.90
186300	0.4575	-0.90
186400	0.4575	-0.90
186500	0.4575	-0.90
186600	0.4575	-0.89
186700	0.4575	-0.89
186800	0.4575	-0.89
186900	0.4575	-0.89
187000	0.4575	-0.89
187100	0.4575	-0.89
187200	0.4575	-0.89
187300	0.4575	-0.89
187400	0.4550	-0.89
187500	0.4550	-0.89
187600	0.4550	-0.89
187700	0.4550	-0.88
187800	0.4550	-0.88
187900	0.4550	-0.88
188000	0.4550	-0.88
188100	0.4550	-0.88
188200	0.4550	-0.88
188300	0.4550	-0.88
188400	0.4550	-0.88
188500	0.4550	-0.88
188600	0.4550	-0.88
188700	0.4550	-0.88
188800	0.4550	-0.88
188900	0.4550	-0.88
189000	0.4550	-0.88
189100	0.4550	-0.88
189200	0.4550	-0.88
189300	0.4550	-0.88
189400	0.4550	-0.88
189500	0.4550	-0.88
189600	0.4550	-0.88
189700	0.4525	-0.88
189800	0.4525	-0.88
189900	0.4525	-0.88
190000	0.4525	-0.88
190100	0.4525	-0.87
190200	0.4525	-0.87
190300	0.4525	-0.87
190400	0.4525	-0.87
190500	0.4525	-0.87
190600	0.4525	-0.87
190700	0.4500	-0.87
190800	0.4500	-0.87
190900	0.4500	-0.87
191000	0.4500	-0.87
191100	0.4500	-0.87
191200	0.4500	-0.87
191300	0.4500	-0.87
191400	0.4500	-0.87
191500	0.4500	-0.87
191600	0.4500	-0.87
191700	0.4500	-0.87
191800	0.4500	-0.87
191900	0.4500	-0.87
192000	0.4500	-0.87
192100	0.4525	-0.87
192200	0.4525	-0.86
192300	0.4525	-0.86
192400	0.4525	-0.86
192500	0.4525	-0.86
192600	0.4525	-0.86
192700	0.4525	-0.87
192800	0.4525	-0.87
192900	0.4525	-0.87
193000	0.4525	-0.86
193100	0.4500	-0.86
193200	0.4500	-0.86
193300	0.4500	-0.86
193400	0.4500	-0.87
193500	0.4525	-0.87
193600	0.4525	-0.87
193700	0.4525	-0.87
193800	0.4525	-0.87
193900	0.4525	-0.87
194000	0.4525	-0.86
194100	0.4525	-0.86
194200	0.4525	-0.86
194300	0.4525	-0.86
194400	0.4525	-0.86
194500	0.4525	-0.86
194600	0.4525	-0.86
194700	0.4525	-0.86
194800	0.4525	-0.86
194900	0.4525	-0.86
195000	0.4525	-0.86
195100	0.4525	-0.86
195200	0.4525	-0.86
195300	0.4525	-0.86
195400	0.4525	-0.86
195500	0.4525	-0.86
195600	0.4525	-0.86
195700	0.4525	-0.86
195800	0.4525	-0.86
195900	0.4525	-0.86
196000	0.4525	-0.85
196100	0.4550	-0.85
196200	0.4550	-0.85
196300	0.4550	-0.85
196400	0.4550	-0.85
196500	0.4550	-0.85
196600	0.4550	-0.85
196700	0.4550	-0.85
196800	0.4575	-0.85
196900	0.4575	-0.85
197000	0.4575	-0.85
197100	0.4600	-0.85
197200	0.4600	-0.85
197300	0.4600	-0.85
197400	0.4600	-0.85
197500	0.4625	-0.85
197600	0.4625	-0.85
197700	0.4650	-0.85
197800	0.4650	-0.85
197900	0.4675	-0.85
198000	0.4675	-0.85
198100	0.4675	-0.86
198200	0.4700	-0.86
198300	0.4700	-0.86
198400	0.4725	-0.86
198500	0.4725	-0.86
198600	0.4750	-0.86
198700	0.4750	-0.86
198800	0.4775	-0.86
198900	0.4800	-0.86
199000	0.4800	-0.86
199100	0.4825	-0.87
199200	0.4850	-0.87
199300	0.4875	-0.87
199400	0.4900	-0.87
199500	0.4900	-0.87
199600	0.4925	-0.88
199700	0.4950	-0.88
199800	0.4975	-0.88
[truncated: 4,666 more rows]
