# Supplementary material for: The genetic basis of aneuploidy tolerance in wild yeast
Source: eLife. 2020 Jan 7;9:e52063. doi: 10.7554/eLife.52063 (PMC6970514; doi:10.7554/eLife.52063)
Supplement: Figure 1—source data 1. [file elife-52063-fig1-data1.zip › DvF/DvF_n46_ch16]

Bin start (bp)	MLE allele freq.	LOD score
0	0.6875	-0.91
100	0.6875	-0.91
200	0.6875	-0.91
300	0.6875	-0.91
400	0.6875	-0.91
500	0.6875	-0.91
600	0.6850	-0.91
700	0.6850	-0.91
800	0.6850	-0.91
900	0.6850	-0.91
1000	0.6850	-0.91
1100	0.6850	-0.91
1200	0.6850	-0.91
1300	0.6850	-0.91
1400	0.6850	-0.91
1500	0.6850	-0.91
1600	0.6850	-0.91
1700	0.6850	-0.91
1800	0.6850	-0.91
1900	0.6850	-0.91
2000	0.6850	-0.91
2100	0.6850	-0.91
2200	0.6850	-0.91
2300	0.6850	-0.91
2400	0.6850	-0.91
2500	0.6850	-0.91
2600	0.6850	-0.91
2700	0.6850	-0.91
2800	0.6850	-0.91
2900	0.6825	-0.91
3000	0.6825	-0.91
3100	0.6825	-0.91
3200	0.6825	-0.91
3300	0.6825	-0.91
3400	0.6825	-0.91
3500	0.6825	-0.91
3600	0.6825	-0.91
3700	0.6825	-0.91
3800	0.6825	-0.91
3900	0.6825	-0.91
4000	0.6825	-0.91
4100	0.6825	-0.91
4200	0.6825	-0.91
4300	0.6825	-0.91
4400	0.6825	-0.91
4500	0.6825	-0.91
4600	0.6825	-0.91
4700	0.6825	-0.91
4800	0.6825	-0.91
4900	0.6825	-0.91
5000	0.6825	-0.91
5100	0.6800	-0.91
5200	0.6800	-0.91
5300	0.6800	-0.91
5400	0.6800	-0.91
5500	0.6800	-0.91
5600	0.6800	-0.91
5700	0.6800	-0.91
5800	0.6800	-0.91
5900	0.6800	-0.91
6000	0.6800	-0.91
6100	0.6800	-0.91
6200	0.6800	-0.91
6300	0.6800	-0.91
6400	0.6800	-0.91
6500	0.6800	-0.91
6600	0.6800	-0.91
6700	0.6800	-0.91
6800	0.6800	-0.91
6900	0.6800	-0.91
7000	0.6800	-0.91
7100	0.6800	-0.91
7200	0.6800	-0.91
7300	0.6800	-0.91
7400	0.6775	-0.91
7500	0.6775	-0.91
7600	0.6775	-0.91
7700	0.6775	-0.91
7800	0.6775	-0.91
7900	0.6775	-0.91
8000	0.6775	-0.91
8100	0.6775	-0.91
8200	0.6775	-0.91
8300	0.6775	-0.91
8400	0.6775	-0.91
8500	0.6775	-0.91
8600	0.6775	-0.91
8700	0.6775	-0.91
8800	0.6775	-0.91
8900	0.6775	-0.91
9000	0.6775	-0.91
9100	0.6775	-0.91
9200	0.6775	-0.91
9300	0.6775	-0.91
9400	0.6775	-0.91
9500	0.6775	-0.91
9600	0.6775	-0.91
9700	0.6775	-0.91
9800	0.6750	-0.91
9900	0.6750	-0.91
10000	0.6750	-0.91
10100	0.6750	-0.91
10200	0.6750	-0.91
10300	0.6750	-0.91
10400	0.6750	-0.91
10500	0.6750	-0.91
10600	0.6750	-0.91
10700	0.6750	-0.91
10800	0.6750	-0.91
10900	0.6750	-0.91
11000	0.6750	-0.91
11100	0.6750	-0.91
11200	0.6750	-0.91
11300	0.6750	-0.91
11400	0.6750	-0.91
11500	0.6750	-0.91
11600	0.6750	-0.91
11700	0.6750	-0.91
11800	0.6750	-0.91
11900	0.6750	-0.90
12000	0.6775	-0.90
12100	0.6775	-0.90
12200	0.6775	-0.90
12300	0.6775	-0.90
12400	0.6800	-0.90
12500	0.6800	-0.90
12600	0.6800	-0.90
12700	0.6800	-0.90
12800	0.6800	-0.90
12900	0.6825	-0.90
13000	0.6825	-0.90
13100	0.6825	-0.90
13200	0.6825	-0.89
13300	0.6850	-0.89
13400	0.6850	-0.89
13500	0.6850	-0.89
13600	0.6850	-0.89
13700	0.6850	-0.89
13800	0.6850	-0.89
13900	0.6875	-0.89
14000	0.6875	-0.89
14100	0.6875	-0.89
14200	0.6875	-0.89
14300	0.6875	-0.89
14400	0.6875	-0.89
14500	0.6900	-0.89
14600	0.6900	-0.89
14700	0.6900	-0.89
14800	0.6900	-0.89
14900	0.6900	-0.89
15000	0.6900	-0.89
15100	0.6900	-0.89
15200	0.6900	-0.89
15300	0.6900	-0.89
15400	0.6900	-0.89
15500	0.6900	-0.89
15600	0.6900	-0.89
15700	0.6900	-0.89
15800	0.6900	-0.89
15900	0.6900	-0.90
16000	0.6900	-0.90
16100	0.6900	-0.90
16200	0.6900	-0.90
16300	0.6900	-0.90
16400	0.6900	-0.90
16500	0.6900	-0.90
16600	0.6900	-0.90
16700	0.6900	-0.90
16800	0.6900	-0.90
16900	0.6925	-0.90
17000	0.6925	-0.90
17100	0.6950	-0.90
17200	0.6975	-0.90
17300	0.7000	-0.90
17400	0.7025	-0.89
17500	0.7075	-0.89
17600	0.7075	-0.90
17700	0.7050	-0.90
17800	0.7025	-0.90
17900	0.7000	-0.89
18000	0.6975	-0.89
18100	0.6975	-0.89
18200	0.6950	-0.89
18300	0.6925	-0.89
18400	0.6900	-0.88
18500	0.6900	-0.88
18600	0.6875	-0.88
18700	0.6850	-0.88
18800	0.6825	-0.88
18900	0.6825	-0.87
19000	0.6800	-0.87
19100	0.6775	-0.87
19200	0.6750	-0.87
19300	0.6725	-0.86
19400	0.6725	-0.86
19500	0.6700	-0.86
19600	0.6675	-0.86
19700	0.6675	-0.85
19800	0.6650	-0.85
19900	0.6650	-0.85
20000	0.6625	-0.85
20100	0.6625	-0.84
20200	0.6625	-0.85
20300	0.6625	-0.84
20400	0.6600	-0.84
20500	0.6600	-0.84
20600	0.6600	-0.84
20700	0.6575	-0.84
20800	0.6550	-0.84
20900	0.6525	-0.84
21000	0.6475	-0.83
21100	0.6425	-0.83
21200	0.6375	-0.84
21300	0.6300	-0.84
21400	0.6250	-0.84
21500	0.6200	-0.84
21600	0.6150	-0.84
21700	0.6100	-0.84
21800	0.6050	-0.84
21900	0.6000	-0.84
22000	0.5950	-0.84
22100	0.5925	-0.84
22200	0.5875	-0.84
22300	0.5825	-0.84
22400	0.5775	-0.84
22500	0.5750	-0.84
22600	0.5700	-0.83
22700	0.5675	-0.83
22800	0.5625	-0.84
22900	0.5600	-0.84
23000	0.5575	-0.84
23100	0.5525	-0.84
23200	0.5500	-0.84
23300	0.5450	-0.84
23400	0.5425	-0.84
23500	0.5400	-0.84
23600	0.5400	-0.84
23700	0.5375	-0.84
23800	0.5400	-0.84
23900	0.5425	-0.84
24000	0.5450	-0.85
24100	0.5500	-0.85
24200	0.5525	-0.85
24300	0.5525	-0.85
24400	0.5550	-0.86
24500	0.5525	-0.86
24600	0.5525	-0.86
24700	0.5525	-0.85
24800	0.5500	-0.86
24900	0.5475	-0.86
25000	0.5475	-0.86
25100	0.5450	-0.86
25200	0.5400	-0.86
25300	0.5400	-0.86
25400	0.5375	-0.85
25500	0.5350	-0.85
25600	0.5350	-0.85
25700	0.5350	-0.85
25800	0.5350	-0.84
25900	0.5350	-0.84
26000	0.5375	-0.84
26100	0.5375	-0.84
26200	0.5400	-0.84
26300	0.5400	-0.83
26400	0.5400	-0.83
26500	0.5400	-0.83
26600	0.5400	-0.83
26700	0.5425	-0.83
26800	0.5425	-0.83
26900	0.5425	-0.83
27000	0.5425	-0.83
27100	0.5425	-0.83
27200	0.5425	-0.83
27300	0.5425	-0.82
27400	0.5450	-0.82
27500	0.5450	-0.82
27600	0.5450	-0.82
27700	0.5450	-0.81
27800	0.5450	-0.81
27900	0.5475	-0.81
28000	0.5475	-0.81
28100	0.5475	-0.81
28200	0.5500	-0.81
28300	0.5500	-0.81
28400	0.5500	-0.81
28500	0.5525	-0.81
28600	0.5525	-0.81
28700	0.5525	-0.81
28800	0.5550	-0.81
28900	0.5550	-0.81
29000	0.5575	-0.81
29100	0.5575	-0.81
29200	0.5575	-0.81
29300	0.5550	-0.81
29400	0.5550	-0.81
29500	0.5550	-0.81
29600	0.5550	-0.82
29700	0.5550	-0.82
29800	0.5525	-0.81
29900	0.5525	-0.81
30000	0.5525	-0.81
30100	0.5500	-0.81
30200	0.5500	-0.81
30300	0.5500	-0.81
30400	0.5500	-0.81
30500	0.5500	-0.81
30600	0.5475	-0.81
30700	0.5475	-0.81
30800	0.5475	-0.81
30900	0.5475	-0.81
31000	0.5475	-0.82
31100	0.5475	-0.82
31200	0.5475	-0.82
31300	0.5475	-0.82
31400	0.5475	-0.82
31500	0.5475	-0.82
31600	0.5475	-0.82
31700	0.5475	-0.83
31800	0.5475	-0.83
31900	0.5475	-0.83
32000	0.5475	-0.83
32100	0.5475	-0.83
32200	0.5475	-0.83
32300	0.5475	-0.83
32400	0.5475	-0.83
32500	0.5475	-0.84
32600	0.5475	-0.84
32700	0.5475	-0.84
32800	0.5475	-0.84
32900	0.5475	-0.84
33000	0.5475	-0.84
33100	0.5475	-0.84
33200	0.5475	-0.84
33300	0.5475	-0.84
33400	0.5475	-0.85
33500	0.5475	-0.85
33600	0.5475	-0.85
33700	0.5475	-0.85
33800	0.5475	-0.85
33900	0.5475	-0.85
34000	0.5475	-0.85
34100	0.5475	-0.85
34200	0.5475	-0.85
34300	0.5475	-0.85
34400	0.5475	-0.85
34500	0.5475	-0.85
34600	0.5450	-0.85
34700	0.5450	-0.84
34800	0.5450	-0.84
34900	0.5450	-0.84
35000	0.5450	-0.84
35100	0.5450	-0.84
35200	0.5450	-0.84
35300	0.5450	-0.83
35400	0.5450	-0.83
35500	0.5450	-0.84
35600	0.5450	-0.83
35700	0.5450	-0.83
35800	0.5450	-0.83
35900	0.5450	-0.83
36000	0.5450	-0.83
36100	0.5450	-0.83
36200	0.5450	-0.83
36300	0.5450	-0.83
36400	0.5450	-0.83
36500	0.5475	-0.83
36600	0.5475	-0.83
36700	0.5475	-0.83
36800	0.5475	-0.83
36900	0.5475	-0.83
37000	0.5475	-0.82
37100	0.5500	-0.82
37200	0.5500	-0.82
37300	0.5500	-0.81
37400	0.5500	-0.81
37500	0.5500	-0.81
37600	0.5500	-0.81
37700	0.5500	-0.80
37800	0.5500	-0.80
37900	0.5500	-0.79
38000	0.5500	-0.79
38100	0.5525	-0.79
38200	0.5525	-0.79
38300	0.5525	-0.79
38400	0.5550	-0.79
38500	0.5550	-0.79
38600	0.5575	-0.79
38700	0.5600	-0.79
38800	0.5625	-0.79
38900	0.5625	-0.79
39000	0.5625	-0.80
39100	0.5600	-0.80
39200	0.5600	-0.80
39300	0.5600	-0.80
39400	0.5575	-0.80
39500	0.5575	-0.81
39600	0.5575	-0.81
39700	0.5575	-0.81
39800	0.5575	-0.81
39900	0.5575	-0.81
40000	0.5550	-0.82
40100	0.5550	-0.82
40200	0.5550	-0.82
40300	0.5550	-0.82
40400	0.5525	-0.82
40500	0.5525	-0.82
40600	0.5525	-0.82
40700	0.5525	-0.82
40800	0.5525	-0.82
40900	0.5500	-0.82
41000	0.5500	-0.83
41100	0.5500	-0.83
41200	0.5475	-0.83
41300	0.5475	-0.83
41400	0.5475	-0.83
41500	0.5475	-0.83
41600	0.5450	-0.83
41700	0.5450	-0.84
41800	0.5450	-0.84
41900	0.5450	-0.84
42000	0.5450	-0.84
42100	0.5450	-0.85
42200	0.5450	-0.85
42300	0.5450	-0.85
42400	0.5450	-0.86
42500	0.5450	-0.86
42600	0.5450	-0.86
42700	0.5450	-0.86
42800	0.5475	-0.87
42900	0.5475	-0.87
43000	0.5475	-0.87
43100	0.5475	-0.87
43200	0.5475	-0.88
43300	0.5475	-0.88
43400	0.5475	-0.88
43500	0.5500	-0.88
43600	0.5500	-0.89
43700	0.5500	-0.89
43800	0.5500	-0.89
43900	0.5500	-0.89
44000	0.5500	-0.89
44100	0.5500	-0.89
44200	0.5500	-0.90
44300	0.5500	-0.90
44400	0.5525	-0.90
44500	0.5525	-0.90
44600	0.5525	-0.90
44700	0.5525	-0.90
44800	0.5525	-0.90
44900	0.5525	-0.90
45000	0.5525	-0.90
45100	0.5525	-0.90
45200	0.5550	-0.90
45300	0.5550	-0.91
45400	0.5550	-0.91
45500	0.5575	-0.91
45600	0.5575	-0.91
45700	0.5600	-0.91
45800	0.5600	-0.91
45900	0.5600	-0.92
46000	0.5625	-0.92
46100	0.5625	-0.92
46200	0.5625	-0.92
46300	0.5650	-0.92
46400	0.5650	-0.92
46500	0.5650	-0.92
46600	0.5650	-0.92
46700	0.5650	-0.92
46800	0.5650	-0.92
46900	0.5650	-0.92
47000	0.5650	-0.92
47100	0.5650	-0.92
47200	0.5650	-0.92
47300	0.5650	-0.92
47400	0.5650	-0.93
47500	0.5650	-0.93
47600	0.5650	-0.93
47700	0.5675	-0.93
47800	0.5675	-0.93
47900	0.5675	-0.93
48000	0.5675	-0.93
48100	0.5675	-0.93
48200	0.5700	-0.93
48300	0.5700	-0.93
48400	0.5700	-0.93
48500	0.5700	-0.93
48600	0.5725	-0.93
48700	0.5725	-0.93
48800	0.5725	-0.93
48900	0.5725	-0.93
49000	0.5725	-0.93
49100	0.5725	-0.93
49200	0.5725	-0.93
49300	0.5725	-0.93
49400	0.5725	-0.93
49500	0.5700	-0.93
49600	0.5700	-0.92
49700	0.5700	-0.92
49800	0.5700	-0.92
49900	0.5700	-0.92
50000	0.5700	-0.92
50100	0.5700	-0.92
50200	0.5675	-0.92
50300	0.5675	-0.92
50400	0.5675	-0.91
50500	0.5675	-0.91
50600	0.5675	-0.91
50700	0.5675	-0.91
50800	0.5675	-0.91
50900	0.5675	-0.91
51000	0.5675	-0.91
51100	0.5675	-0.91
51200	0.5675	-0.90
51300	0.5675	-0.90
51400	0.5675	-0.90
51500	0.5675	-0.90
51600	0.5675	-0.90
51700	0.5675	-0.90
51800	0.5675	-0.90
51900	0.5675	-0.89
52000	0.5675	-0.89
52100	0.5675	-0.89
52200	0.5700	-0.89
52300	0.5700	-0.89
52400	0.5700	-0.88
52500	0.5700	-0.88
52600	0.5700	-0.88
52700	0.5725	-0.87
52800	0.5725	-0.87
52900	0.5725	-0.86
53000	0.5725	-0.86
53100	0.5750	-0.86
53200	0.5725	-0.86
53300	0.5700	-0.85
53400	0.5700	-0.85
53500	0.5675	-0.85
53600	0.5675	-0.85
53700	0.5675	-0.84
53800	0.5650	-0.84
53900	0.5650	-0.84
54000	0.5650	-0.83
54100	0.5625	-0.83
54200	0.5625	-0.82
54300	0.5625	-0.82
54400	0.5625	-0.81
54500	0.5625	-0.80
54600	0.5600	-0.80
54700	0.5600	-0.79
54800	0.5600	-0.78
54900	0.5600	-0.77
55000	0.5600	-0.77
55100	0.5600	-0.76
55200	0.5575	-0.75
55300	0.5575	-0.74
55400	0.5575	-0.73
55500	0.5575	-0.72
55600	0.5575	-0.72
55700	0.5575	-0.71
55800	0.5575	-0.70
55900	0.5575	-0.69
56000	0.5575	-0.68
56100	0.5575	-0.67
56200	0.5600	-0.66
56300	0.5600	-0.65
56400	0.5600	-0.64
56500	0.5600	-0.64
56600	0.5600	-0.63
56700	0.5600	-0.63
56800	0.5575	-0.63
56900	0.5575	-0.63
57000	0.5575	-0.63
57100	0.5575	-0.63
57200	0.5550	-0.63
57300	0.5550	-0.62
57400	0.5550	-0.62
57500	0.5550	-0.62
57600	0.5525	-0.62
57700	0.5525	-0.62
57800	0.5525	-0.62
57900	0.5525	-0.62
58000	0.5500	-0.62
58100	0.5500	-0.61
58200	0.5500	-0.61
58300	0.5500	-0.61
58400	0.5475	-0.61
58500	0.5475	-0.61
58600	0.5475	-0.61
58700	0.5475	-0.61
58800	0.5450	-0.61
58900	0.5450	-0.60
59000	0.5450	-0.60
59100	0.5450	-0.60
59200	0.5425	-0.60
59300	0.5425	-0.60
59400	0.5425	-0.60
59500	0.5425	-0.60
59600	0.5400	-0.60
59700	0.5400	-0.59
59800	0.5400	-0.59
59900	0.5400	-0.59
60000	0.5375	-0.59
60100	0.5375	-0.59
60200	0.5375	-0.59
60300	0.5375	-0.59
60400	0.5350	-0.59
60500	0.5350	-0.58
60600	0.5350	-0.58
60700	0.5325	-0.58
60800	0.5325	-0.58
60900	0.5325	-0.58
61000	0.5325	-0.58
61100	0.5300	-0.58
61200	0.5300	-0.58
61300	0.5300	-0.58
61400	0.5300	-0.57
61500	0.5275	-0.57
61600	0.5275	-0.57
61700	0.5275	-0.57
61800	0.5275	-0.57
61900	0.5250	-0.57
62000	0.5250	-0.57
62100	0.5250	-0.57
62200	0.5250	-0.57
62300	0.5225	-0.56
62400	0.5225	-0.56
62500	0.5225	-0.56
62600	0.5200	-0.56
62700	0.5200	-0.56
62800	0.5200	-0.56
62900	0.5200	-0.56
63000	0.5175	-0.56
63100	0.5175	-0.56
63200	0.5175	-0.56
63300	0.5175	-0.55
63400	0.5150	-0.55
63500	0.5150	-0.55
63600	0.5150	-0.55
63700	0.5150	-0.55
63800	0.5125	-0.55
63900	0.5125	-0.55
64000	0.5125	-0.55
64100	0.5100	-0.55
64200	0.5100	-0.55
64300	0.5100	-0.55
64400	0.5075	-0.55
64500	0.5050	-0.55
64600	0.5050	-0.55
64700	0.5025	-0.55
64800	0.5025	-0.55
64900	0.5000	-0.56
65000	0.5000	-0.56
65100	0.4975	-0.56
65200	0.4975	-0.56
65300	0.4950	-0.56
65400	0.4950	-0.56
65500	0.4950	-0.56
65600	0.4925	-0.56
65700	0.4925	-0.56
65800	0.4900	-0.56
65900	0.4900	-0.56
66000	0.4900	-0.56
66100	0.4875	-0.56
66200	0.4875	-0.56
66300	0.4875	-0.56
66400	0.4850	-0.56
66500	0.4850	-0.56
66600	0.4850	-0.56
66700	0.4850	-0.56
66800	0.4850	-0.56
66900	0.4825	-0.57
67000	0.4825	-0.57
67100	0.4825	-0.57
67200	0.4825	-0.57
67300	0.4825	-0.57
67400	0.4825	-0.58
67500	0.4825	-0.58
67600	0.4825	-0.58
67700	0.4825	-0.58
67800	0.4825	-0.58
67900	0.4825	-0.58
68000	0.4800	-0.59
68100	0.4800	-0.59
68200	0.4800	-0.59
68300	0.4800	-0.59
68400	0.4800	-0.59
68500	0.4800	-0.60
68600	0.4775	-0.60
68700	0.4775	-0.60
68800	0.4775	-0.60
68900	0.4775	-0.60
69000	0.4775	-0.60
69100	0.4750	-0.60
69200	0.4750	-0.60
69300	0.4750	-0.59
69400	0.4750	-0.60
69500	0.4750	-0.60
69600	0.4775	-0.60
69700	0.4775	-0.60
69800	0.4775	-0.60
69900	0.4775	-0.60
70000	0.4775	-0.60
70100	0.4775	-0.60
70200	0.4775	-0.60
70300	0.4800	-0.60
70400	0.4800	-0.60
70500	0.4800	-0.61
70600	0.4800	-0.60
70700	0.4800	-0.60
70800	0.4800	-0.60
70900	0.4825	-0.60
71000	0.4825	-0.60
71100	0.4825	-0.59
71200	0.4825	-0.59
71300	0.4825	-0.59
71400	0.4825	-0.59
71500	0.4825	-0.59
71600	0.4850	-0.58
71700	0.4850	-0.58
71800	0.4850	-0.58
71900	0.4850	-0.58
72000	0.4850	-0.57
72100	0.4850	-0.57
72200	0.4850	-0.57
72300	0.4850	-0.57
72400	0.4875	-0.57
72500	0.4875	-0.56
72600	0.4875	-0.56
72700	0.4875	-0.56
72800	0.4875	-0.56
72900	0.4875	-0.55
73000	0.4875	-0.55
73100	0.4875	-0.55
73200	0.4900	-0.54
73300	0.4900	-0.54
73400	0.4900	-0.54
73500	0.4900	-0.54
73600	0.4900	-0.54
73700	0.4925	-0.53
73800	0.4925	-0.53
73900	0.4925	-0.53
74000	0.4925	-0.53
74100	0.4950	-0.53
74200	0.4950	-0.53
74300	0.4950	-0.53
74400	0.4975	-0.53
74500	0.4975	-0.53
74600	0.4975	-0.53
74700	0.5000	-0.53
74800	0.5000	-0.54
74900	0.5025	-0.54
75000	0.5025	-0.55
75100	0.5050	-0.55
75200	0.5050	-0.56
75300	0.5075	-0.56
75400	0.5075	-0.56
75500	0.5075	-0.57
75600	0.5100	-0.57
75700	0.5100	-0.57
75800	0.5125	-0.57
75900	0.5125	-0.58
76000	0.5125	-0.58
76100	0.5150	-0.58
76200	0.5150	-0.58
76300	0.5175	-0.59
76400	0.5175	-0.59
76500	0.5175	-0.58
76600	0.5150	-0.58
76700	0.5150	-0.58
76800	0.5150	-0.58
76900	0.5150	-0.58
77000	0.5150	-0.58
77100	0.5125	-0.57
77200	0.5125	-0.56
77300	0.5125	-0.56
77400	0.5125	-0.55
77500	0.5125	-0.54
77600	0.5125	-0.54
77700	0.5125	-0.53
77800	0.5125	-0.52
77900	0.5125	-0.52
78000	0.5125	-0.51
78100	0.5125	-0.50
78200	0.5125	-0.50
78300	0.5125	-0.49
78400	0.5125	-0.48
78500	0.5125	-0.48
78600	0.5125	-0.47
78700	0.5125	-0.47
78800	0.5125	-0.46
78900	0.5125	-0.45
79000	0.5150	-0.45
79100	0.5150	-0.44
79200	0.5150	-0.43
79300	0.5150	-0.43
79400	0.5150	-0.42
79500	0.5150	-0.42
79600	0.5150	-0.41
79700	0.5125	-0.41
79800	0.5125	-0.40
79900	0.5125	-0.39
80000	0.5125	-0.38
80100	0.5125	-0.37
80200	0.5125	-0.36
80300	0.5125	-0.36
80400	0.5125	-0.35
80500	0.5125	-0.34
80600	0.5150	-0.34
80700	0.5150	-0.34
80800	0.5150	-0.33
80900	0.5175	-0.33
81000	0.5175	-0.33
81100	0.5175	-0.32
81200	0.5200	-0.32
81300	0.5200	-0.32
81400	0.5225	-0.32
81500	0.5225	-0.32
81600	0.5250	-0.32
81700	0.5250	-0.32
81800	0.5275	-0.31
81900	0.5300	-0.31
82000	0.5300	-0.32
82100	0.5300	-0.34
82200	0.5300	-0.35
82300	0.5300	-0.36
82400	0.5300	-0.37
82500	0.5300	-0.39
82600	0.5300	-0.40
82700	0.5300	-0.41
82800	0.5300	-0.43
82900	0.5300	-0.44
83000	0.5300	-0.45
83100	0.5300	-0.45
83200	0.5300	-0.46
83300	0.5325	-0.47
83400	0.5325	-0.48
83500	0.5325	-0.49
83600	0.5325	-0.49
83700	0.5325	-0.50
83800	0.5325	-0.51
83900	0.5325	-0.51
84000	0.5325	-0.52
84100	0.5325	-0.52
84200	0.5325	-0.53
84300	0.5325	-0.53
84400	0.5325	-0.54
84500	0.5325	-0.54
84600	0.5325	-0.55
84700	0.5325	-0.55
84800	0.5325	-0.56
84900	0.5325	-0.56
85000	0.5325	-0.57
85100	0.5325	-0.57
85200	0.5325	-0.58
85300	0.5325	-0.58
85400	0.5300	-0.58
85500	0.5300	-0.58
85600	0.5275	-0.59
85700	0.5275	-0.59
85800	0.5275	-0.59
85900	0.5250	-0.59
86000	0.5250	-0.60
86100	0.5225	-0.60
86200	0.5225	-0.60
86300	0.5200	-0.60
86400	0.5200	-0.60
86500	0.5200	-0.60
86600	0.5175	-0.60
86700	0.5175	-0.59
86800	0.5175	-0.59
86900	0.5150	-0.59
87000	0.5150	-0.59
87100	0.5150	-0.59
87200	0.5150	-0.59
87300	0.5150	-0.59
87400	0.5150	-0.58
87500	0.5150	-0.58
87600	0.5150	-0.58
87700	0.5150	-0.58
87800	0.5150	-0.58
87900	0.5150	-0.57
88000	0.5125	-0.57
88100	0.5125	-0.57
88200	0.5125	-0.56
88300	0.5125	-0.55
88400	0.5125	-0.55
88500	0.5125	-0.54
88600	0.5125	-0.54
88700	0.5100	-0.53
88800	0.5100	-0.53
88900	0.5100	-0.52
89000	0.5100	-0.52
89100	0.5100	-0.51
89200	0.5100	-0.51
89300	0.5100	-0.51
89400	0.5100	-0.51
89500	0.5100	-0.51
89600	0.5100	-0.51
89700	0.5100	-0.50
89800	0.5125	-0.50
89900	0.5125	-0.50
90000	0.5125	-0.50
90100	0.5125	-0.50
90200	0.5125	-0.49
90300	0.5125	-0.49
90400	0.5125	-0.49
90500	0.5125	-0.49
90600	0.5125	-0.49
90700	0.5125	-0.49
90800	0.5125	-0.48
90900	0.5125	-0.48
91000	0.5125	-0.48
91100	0.5125	-0.48
91200	0.5125	-0.48
91300	0.5125	-0.48
91400	0.5125	-0.47
91500	0.5150	-0.47
91600	0.5150	-0.47
91700	0.5150	-0.47
91800	0.5150	-0.47
91900	0.5150	-0.47
92000	0.5150	-0.47
92100	0.5175	-0.47
92200	0.5175	-0.47
92300	0.5175	-0.47
92400	0.5175	-0.47
92500	0.5200	-0.47
92600	0.5200	-0.47
92700	0.5200	-0.47
92800	0.5200	-0.47
92900	0.5225	-0.48
93000	0.5225	-0.48
93100	0.5225	-0.48
93200	0.5225	-0.48
93300	0.5250	-0.48
93400	0.5250	-0.48
93500	0.5250	-0.48
93600	0.5250	-0.48
93700	0.5275	-0.48
93800	0.5275	-0.48
93900	0.5275	-0.48
94000	0.5300	-0.49
94100	0.5300	-0.49
94200	0.5300	-0.49
94300	0.5300	-0.50
94400	0.5300	-0.50
94500	0.5325	-0.50
94600	0.5325	-0.51
94700	0.5325	-0.51
94800	0.5325	-0.52
94900	0.5350	-0.52
95000	0.5350	-0.53
95100	0.5350	-0.53
95200	0.5350	-0.53
95300	0.5375	-0.54
95400	0.5375	-0.54
95500	0.5375	-0.54
95600	0.5400	-0.54
95700	0.5400	-0.54
95800	0.5400	-0.54
95900	0.5400	-0.55
96000	0.5425	-0.55
96100	0.5425	-0.55
96200	0.5425	-0.55
96300	0.5425	-0.55
96400	0.5450	-0.56
96500	0.5450	-0.56
96600	0.5450	-0.56
96700	0.5450	-0.57
96800	0.5450	-0.57
96900	0.5450	-0.58
97000	0.5450	-0.58
97100	0.5450	-0.58
97200	0.5450	-0.59
97300	0.5450	-0.59
97400	0.5450	-0.59
97500	0.5450	-0.60
97600	0.5450	-0.60
97700	0.5450	-0.61
97800	0.5475	-0.61
97900	0.5450	-0.62
98000	0.5450	-0.62
98100	0.5450	-0.62
98200	0.5450	-0.63
98300	0.5425	-0.63
98400	0.5425	-0.63
98500	0.5425	-0.63
98600	0.5400	-0.63
98700	0.5400	-0.64
98800	0.5400	-0.64
98900	0.5400	-0.64
99000	0.5400	-0.64
99100	0.5400	-0.64
99200	0.5375	-0.63
99300	0.5375	-0.63
99400	0.5375	-0.63
99500	0.5375	-0.63
99600	0.5375	-0.63
99700	0.5350	-0.63
99800	0.5350	-0.62
99900	0.5350	-0.62
100000	0.5350	-0.61
100100	0.5350	-0.61
100200	0.5325	-0.61
100300	0.5325	-0.60
100400	0.5325	-0.60
100500	0.5325	-0.60
100600	0.5325	-0.60
100700	0.5325	-0.60
100800	0.5300	-0.60
100900	0.5300	-0.60
101000	0.5300	-0.59
101100	0.5300	-0.59
101200	0.5300	-0.59
101300	0.5300	-0.59
101400	0.5300	-0.59
101500	0.5275	-0.59
101600	0.5275	-0.59
101700	0.5275	-0.59
101800	0.5275	-0.59
101900	0.5275	-0.58
102000	0.5275	-0.58
102100	0.5250	-0.59
102200	0.5250	-0.59
102300	0.5250	-0.59
102400	0.5250	-0.59
102500	0.5250	-0.59
102600	0.5250	-0.59
102700	0.5250	-0.59
102800	0.5250	-0.59
102900	0.5250	-0.59
103000	0.5250	-0.59
103100	0.5250	-0.60
103200	0.5275	-0.60
103300	0.5275	-0.60
103400	0.5275	-0.60
103500	0.5275	-0.61
103600	0.5275	-0.61
103700	0.5275	-0.61
103800	0.5275	-0.61
103900	0.5275	-0.62
104000	0.5300	-0.62
104100	0.5300	-0.62
104200	0.5300	-0.62
104300	0.5300	-0.63
104400	0.5300	-0.63
104500	0.5300	-0.63
104600	0.5300	-0.63
104700	0.5300	-0.64
104800	0.5325	-0.64
104900	0.5325	-0.64
105000	0.5325	-0.65
105100	0.5325	-0.65
105200	0.5350	-0.66
105300	0.5350	-0.66
105400	0.5350	-0.67
105500	0.5375	-0.67
105600	0.5375	-0.68
105700	0.5400	-0.69
105800	0.5400	-0.70
105900	0.5400	-0.71
106000	0.5400	-0.71
106100	0.5425	-0.72
106200	0.5425	-0.73
106300	0.5425	-0.74
106400	0.5425	-0.74
106500	0.5425	-0.75
106600	0.5450	-0.76
106700	0.5450	-0.77
106800	0.5450	-0.78
106900	0.5450	-0.78
107000	0.5450	-0.79
107100	0.5475	-0.80
107200	0.5475	-0.80
107300	0.5475	-0.81
107400	0.5475	-0.81
107500	0.5475	-0.82
107600	0.5475	-0.82
107700	0.5450	-0.82
107800	0.5450	-0.83
107900	0.5450	-0.83
108000	0.5450	-0.83
108100	0.5450	-0.83
108200	0.5450	-0.83
108300	0.5450	-0.84
108400	0.5450	-0.84
108500	0.5425	-0.84
108600	0.5425	-0.84
108700	0.5425	-0.84
108800	0.5425	-0.85
108900	0.5425	-0.85
109000	0.5425	-0.85
109100	0.5425	-0.85
109200	0.5425	-0.85
109300	0.5425	-0.85
109400	0.5425	-0.86
109500	0.5425	-0.86
109600	0.5400	-0.86
109700	0.5400	-0.86
109800	0.5400	-0.86
109900	0.5400	-0.86
110000	0.5400	-0.86
110100	0.5400	-0.86
110200	0.5400	-0.86
110300	0.5400	-0.87
110400	0.5400	-0.87
110500	0.5400	-0.87
110600	0.5400	-0.87
110700	0.5400	-0.87
110800	0.5400	-0.87
110900	0.5400	-0.88
111000	0.5375	-0.88
111100	0.5375	-0.88
111200	0.5375	-0.88
111300	0.5375	-0.88
111400	0.5375	-0.88
111500	0.5375	-0.88
111600	0.5375	-0.88
111700	0.5375	-0.88
111800	0.5375	-0.88
111900	0.5375	-0.88
112000	0.5375	-0.88
112100	0.5375	-0.88
112200	0.5375	-0.88
112300	0.5375	-0.88
112400	0.5375	-0.88
112500	0.5375	-0.88
112600	0.5375	-0.88
112700	0.5375	-0.88
112800	0.5375	-0.88
112900	0.5375	-0.88
113000	0.5375	-0.88
113100	0.5375	-0.88
113200	0.5375	-0.88
113300	0.5375	-0.88
113400	0.5375	-0.88
113500	0.5375	-0.88
113600	0.5375	-0.88
113700	0.5350	-0.88
113800	0.5350	-0.88
113900	0.5350	-0.88
114000	0.5350	-0.88
114100	0.5350	-0.88
114200	0.5350	-0.88
114300	0.5350	-0.88
114400	0.5350	-0.88
114500	0.5350	-0.88
114600	0.5350	-0.87
114700	0.5350	-0.87
114800	0.5350	-0.87
114900	0.5350	-0.87
115000	0.5350	-0.87
115100	0.5350	-0.87
115200	0.5350	-0.87
115300	0.5325	-0.87
115400	0.5325	-0.87
115500	0.5325	-0.86
115600	0.5325	-0.86
115700	0.5325	-0.86
115800	0.5325	-0.86
115900	0.5325	-0.86
116000	0.5325	-0.86
116100	0.5325	-0.86
116200	0.5325	-0.86
116300	0.5325	-0.86
116400	0.5325	-0.86
116500	0.5325	-0.86
116600	0.5325	-0.85
116700	0.5325	-0.85
116800	0.5325	-0.85
116900	0.5325	-0.85
117000	0.5325	-0.85
117100	0.5325	-0.85
117200	0.5350	-0.85
117300	0.5325	-0.85
117400	0.5325	-0.85
117500	0.5300	-0.85
117600	0.5300	-0.85
117700	0.5275	-0.85
117800	0.5275	-0.85
117900	0.5250	-0.85
118000	0.5250	-0.85
118100	0.5250	-0.85
118200	0.5225	-0.85
118300	0.5225	-0.85
118400	0.5225	-0.86
118500	0.5225	-0.86
118600	0.5225	-0.86
118700	0.5225	-0.86
118800	0.5225	-0.86
118900	0.5225	-0.86
119000	0.5200	-0.87
119100	0.5200	-0.87
119200	0.5200	-0.87
119300	0.5200	-0.87
119400	0.5225	-0.87
119500	0.5225	-0.88
119600	0.5225	-0.88
119700	0.5225	-0.88
119800	0.5225	-0.88
119900	0.5225	-0.89
120000	0.5250	-0.89
120100	0.5250	-0.89
120200	0.5250	-0.90
120300	0.5250	-0.90
120400	0.5250	-0.90
120500	0.5275	-0.90
120600	0.5275	-0.91
120700	0.5275	-0.91
120800	0.5300	-0.91
120900	0.5300	-0.91
121000	0.5300	-0.91
121100	0.5300	-0.92
121200	0.5325	-0.92
121300	0.5325	-0.92
121400	0.5350	-0.92
121500	0.5350	-0.92
121600	0.5350	-0.92
121700	0.5350	-0.92
121800	0.5350	-0.93
121900	0.5375	-0.93
122000	0.5375	-0.93
122100	0.5375	-0.93
122200	0.5375	-0.93
122300	0.5375	-0.93
122400	0.5375	-0.93
122500	0.5375	-0.93
122600	0.5400	-0.93
122700	0.5400	-0.93
122800	0.5400	-0.93
122900	0.5400	-0.93
123000	0.5400	-0.93
123100	0.5400	-0.93
123200	0.5400	-0.93
123300	0.5400	-0.93
123400	0.5400	-0.93
123500	0.5400	-0.93
123600	0.5400	-0.93
123700	0.5400	-0.93
123800	0.5400	-0.93
123900	0.5425	-0.93
124000	0.5425	-0.93
124100	0.5425	-0.93
124200	0.5425	-0.93
124300	0.5425	-0.93
124400	0.5425	-0.93
124500	0.5425	-0.93
124600	0.5425	-0.92
124700	0.5450	-0.92
124800	0.5450	-0.92
124900	0.5450	-0.92
125000	0.5450	-0.92
125100	0.5450	-0.92
125200	0.5450	-0.92
125300	0.5450	-0.92
125400	0.5450	-0.92
125500	0.5475	-0.92
125600	0.5475	-0.92
125700	0.5475	-0.92
125800	0.5475	-0.92
125900	0.5475	-0.92
126000	0.5475	-0.92
126100	0.5500	-0.92
126200	0.5500	-0.92
126300	0.5500	-0.92
126400	0.5500	-0.92
126500	0.5500	-0.92
126600	0.5500	-0.92
126700	0.5500	-0.92
126800	0.5500	-0.91
126900	0.5500	-0.91
127000	0.5500	-0.91
127100	0.5500	-0.91
127200	0.5500	-0.91
127300	0.5500	-0.91
127400	0.5500	-0.91
127500	0.5500	-0.91
127600	0.5500	-0.91
127700	0.5500	-0.91
127800	0.5500	-0.91
127900	0.5500	-0.91
128000	0.5500	-0.91
128100	0.5525	-0.92
128200	0.5525	-0.92
128300	0.5525	-0.92
128400	0.5550	-0.92
128500	0.5550	-0.92
128600	0.5550	-0.92
128700	0.5550	-0.92
128800	0.5575	-0.92
128900	0.5575	-0.92
129000	0.5600	-0.92
129100	0.5600	-0.92
129200	0.5625	-0.92
129300	0.5625	-0.92
129400	0.5625	-0.92
129500	0.5650	-0.91
129600	0.5675	-0.91
129700	0.5675	-0.91
129800	0.5700	-0.91
129900	0.5700	-0.91
130000	0.5725	-0.91
130100	0.5725	-0.91
130200	0.5750	-0.91
130300	0.5775	-0.91
130400	0.5775	-0.91
130500	0.5800	-0.91
130600	0.5800	-0.90
130700	0.5825	-0.90
130800	0.5850	-0.90
130900	0.5850	-0.90
131000	0.5875	-0.90
131100	0.5900	-0.90
131200	0.5925	-0.90
131300	0.5950	-0.90
131400	0.5975	-0.90
131500	0.6000	-0.90
131600	0.6025	-0.90
131700	0.6075	-0.90
131800	0.6100	-0.90
131900	0.6150	-0.90
132000	0.6175	-0.90
132100	0.6225	-0.90
132200	0.6275	-0.90
132300	0.6225	-0.90
132400	0.6175	-0.89
132500	0.6125	-0.89
132600	0.6075	-0.89
132700	0.6050	-0.89
132800	0.6000	-0.89
132900	0.5950	-0.89
133000	0.5925	-0.89
133100	0.5875	-0.88
133200	0.5850	-0.88
133300	0.5825	-0.88
133400	0.5800	-0.88
133500	0.5750	-0.88
133600	0.5725	-0.88
133700	0.5700	-0.88
133800	0.5675	-0.88
133900	0.5650	-0.88
134000	0.5625	-0.88
134100	0.5625	-0.88
134200	0.5600	-0.88
134300	0.5575	-0.88
134400	0.5550	-0.88
134500	0.5550	-0.88
134600	0.5525	-0.88
134700	0.5500	-0.87
134800	0.5500	-0.87
134900	0.5475	-0.87
135000	0.5475	-0.87
135100	0.5450	-0.87
135200	0.5425	-0.87
135300	0.5425	-0.87
135400	0.5400	-0.87
135500	0.5375	-0.87
135600	0.5375	-0.87
135700	0.5350	-0.87
135800	0.5350	-0.86
135900	0.5325	-0.86
136000	0.5300	-0.86
136100	0.5300	-0.86
136200	0.5275	-0.86
136300	0.5275	-0.86
136400	0.5250	-0.86
136500	0.5250	-0.86
136600	0.5225	-0.85
136700	0.5225	-0.85
136800	0.5200	-0.85
136900	0.5200	-0.85
137000	0.5175	-0.85
137100	0.5175	-0.85
137200	0.5150	-0.85
137300	0.5150	-0.85
137400	0.5125	-0.84
137500	0.5125	-0.84
137600	0.5100	-0.84
137700	0.5100	-0.84
137800	0.5075	-0.83
137900	0.5075	-0.83
138000	0.5050	-0.83
138100	0.5050	-0.83
138200	0.5050	-0.82
138300	0.5025	-0.82
138400	0.5025	-0.82
138500	0.5000	-0.82
138600	0.5000	-0.81
138700	0.4975	-0.81
138800	0.4975	-0.81
138900	0.4975	-0.80
139000	0.4950	-0.80
139100	0.4950	-0.80
139200	0.4925	-0.80
139300	0.4925	-0.79
139400	0.4900	-0.79
139500	0.4900	-0.79
139600	0.4900	-0.79
139700	0.4875	-0.78
139800	0.4850	-0.78
139900	0.4850	-0.78
140000	0.4850	-0.78
140100	0.4825	-0.78
140200	0.4825	-0.78
140300	0.4825	-0.78
140400	0.4825	-0.79
140500	0.4825	-0.79
140600	0.4825	-0.79
140700	0.4825	-0.79
140800	0.4800	-0.79
140900	0.4800	-0.79
141000	0.4800	-0.79
141100	0.4800	-0.79
141200	0.4800	-0.79
141300	0.4800	-0.79
141400	0.4800	-0.79
141500	0.4800	-0.80
141600	0.4800	-0.80
141700	0.4800	-0.80
141800	0.4800	-0.80
141900	0.4800	-0.80
142000	0.4800	-0.80
142100	0.4800	-0.81
142200	0.4800	-0.81
142300	0.4800	-0.81
142400	0.4800	-0.81
142500	0.4800	-0.81
142600	0.4800	-0.81
142700	0.4800	-0.81
142800	0.4800	-0.81
142900	0.4800	-0.81
143000	0.4800	-0.81
143100	0.4800	-0.81
143200	0.4800	-0.81
143300	0.4800	-0.81
143400	0.4800	-0.81
143500	0.4800	-0.81
143600	0.4825	-0.81
143700	0.4825	-0.82
143800	0.4825	-0.82
143900	0.4825	-0.82
144000	0.4825	-0.82
144100	0.4825	-0.82
144200	0.4825	-0.82
144300	0.4825	-0.82
144400	0.4825	-0.82
144500	0.4825	-0.82
144600	0.4825	-0.82
144700	0.4825	-0.82
144800	0.4825	-0.82
144900	0.4825	-0.82
145000	0.4825	-0.82
145100	0.4850	-0.82
145200	0.4850	-0.81
145300	0.4850	-0.81
145400	0.4825	-0.81
145500	0.4850	-0.81
145600	0.4825	-0.81
145700	0.4825	-0.81
145800	0.4825	-0.81
145900	0.4825	-0.81
146000	0.4825	-0.81
146100	0.4825	-0.81
146200	0.4825	-0.81
146300	0.4825	-0.81
146400	0.4825	-0.81
146500	0.4825	-0.81
146600	0.4825	-0.81
146700	0.4825	-0.81
146800	0.4825	-0.81
146900	0.4825	-0.81
147000	0.4825	-0.81
147100	0.4825	-0.82
147200	0.4825	-0.82
147300	0.4825	-0.82
147400	0.4825	-0.82
147500	0.4850	-0.82
147600	0.4850	-0.82
147700	0.4850	-0.82
147800	0.4850	-0.82
147900	0.4850	-0.82
148000	0.4850	-0.82
148100	0.4850	-0.82
148200	0.4850	-0.82
148300	0.4850	-0.82
148400	0.4850	-0.82
148500	0.4850	-0.82
148600	0.4850	-0.82
148700	0.4850	-0.82
148800	0.4850	-0.82
148900	0.4850	-0.82
149000	0.4850	-0.82
149100	0.4850	-0.82
149200	0.4825	-0.82
149300	0.4825	-0.82
149400	0.4825	-0.82
149500	0.4825	-0.82
149600	0.4825	-0.82
149700	0.4825	-0.82
149800	0.4825	-0.82
149900	0.4825	-0.82
150000	0.4825	-0.82
150100	0.4825	-0.82
150200	0.4825	-0.81
150300	0.4825	-0.81
150400	0.4825	-0.81
150500	0.4800	-0.81
150600	0.4800	-0.81
150700	0.4800	-0.81
150800	0.4800	-0.81
150900	0.4775	-0.81
151000	0.4775	-0.81
151100	0.4775	-0.81
151200	0.4775	-0.81
151300	0.4775	-0.81
151400	0.4775	-0.82
151500	0.4775	-0.82
151600	0.4750	-0.82
151700	0.4750	-0.82
151800	0.4750	-0.82
151900	0.4750	-0.82
152000	0.4750	-0.82
152100	0.4750	-0.82
152200	0.4750	-0.82
152300	0.4750	-0.81
152400	0.4750	-0.81
152500	0.4750	-0.81
152600	0.4725	-0.81
152700	0.4725	-0.81
152800	0.4725	-0.81
152900	0.4725	-0.81
153000	0.4725	-0.81
153100	0.4725	-0.81
153200	0.4725	-0.81
153300	0.4725	-0.81
153400	0.4725	-0.81
153500	0.4725	-0.81
153600	0.4700	-0.81
153700	0.4700	-0.81
153800	0.4700	-0.81
153900	0.4700	-0.81
154000	0.4700	-0.81
154100	0.4700	-0.81
154200	0.4700	-0.81
154300	0.4700	-0.81
154400	0.4700	-0.81
154500	0.4700	-0.81
154600	0.4700	-0.81
154700	0.4700	-0.81
154800	0.4700	-0.81
154900	0.4700	-0.81
155000	0.4700	-0.81
155100	0.4700	-0.81
155200	0.4700	-0.81
155300	0.4700	-0.81
155400	0.4700	-0.81
155500	0.4700	-0.80
155600	0.4700	-0.80
155700	0.4700	-0.80
155800	0.4700	-0.80
155900	0.4700	-0.80
156000	0.4700	-0.80
156100	0.4700	-0.80
156200	0.4700	-0.80
156300	0.4700	-0.79
156400	0.4700	-0.79
156500	0.4675	-0.79
156600	0.4675	-0.79
156700	0.4675	-0.79
156800	0.4675	-0.79
156900	0.4650	-0.79
157000	0.4650	-0.79
157100	0.4650	-0.79
157200	0.4650	-0.79
157300	0.4650	-0.79
157400	0.4650	-0.79
157500	0.4625	-0.79
157600	0.4625	-0.78
157700	0.4625	-0.78
157800	0.4625	-0.78
157900	0.4625	-0.78
158000	0.4625	-0.78
158100	0.4625	-0.78
158200	0.4625	-0.77
158300	0.4625	-0.77
158400	0.4625	-0.78
158500	0.4625	-0.78
158600	0.4650	-0.78
158700	0.4650	-0.78
158800	0.4650	-0.78
158900	0.4650	-0.78
159000	0.4650	-0.78
159100	0.4675	-0.78
159200	0.4675	-0.78
159300	0.4675	-0.78
159400	0.4675	-0.78
159500	0.4675	-0.79
159600	0.4700	-0.79
159700	0.4700	-0.79
159800	0.4700	-0.79
159900	0.4700	-0.79
160000	0.4700	-0.79
160100	0.4700	-0.79
160200	0.4700	-0.79
160300	0.4725	-0.79
160400	0.4725	-0.80
160500	0.4725	-0.80
160600	0.4725	-0.80
160700	0.4725	-0.80
160800	0.4725	-0.80
160900	0.4725	-0.80
161000	0.4725	-0.80
161100	0.4725	-0.80
161200	0.4725	-0.80
161300	0.4725	-0.80
161400	0.4725	-0.80
161500	0.4725	-0.80
161600	0.4725	-0.80
161700	0.4725	-0.80
161800	0.4725	-0.80
161900	0.4725	-0.80
162000	0.4725	-0.80
162100	0.4700	-0.79
162200	0.4700	-0.79
162300	0.4700	-0.79
162400	0.4700	-0.79
162500	0.4675	-0.79
162600	0.4675	-0.79
162700	0.4675	-0.78
162800	0.4675	-0.78
162900	0.4675	-0.78
163000	0.4650	-0.78
163100	0.4650	-0.78
163200	0.4650	-0.77
163300	0.4650	-0.77
163400	0.4650	-0.77
163500	0.4650	-0.77
163600	0.4650	-0.76
163700	0.4625	-0.76
163800	0.4625	-0.76
163900	0.4625	-0.76
164000	0.4625	-0.76
164100	0.4625	-0.76
164200	0.4650	-0.76
164300	0.4650	-0.76
164400	0.4650	-0.76
164500	0.4650	-0.76
164600	0.4650	-0.76
164700	0.4675	-0.76
164800	0.4675	-0.76
164900	0.4675	-0.76
165000	0.4700	-0.76
165100	0.4700	-0.76
165200	0.4700	-0.76
165300	0.4700	-0.76
165400	0.4725	-0.77
165500	0.4725	-0.77
165600	0.4725	-0.77
165700	0.4750	-0.77
165800	0.4750	-0.77
165900	0.4750	-0.77
166000	0.4775	-0.78
166100	0.4775	-0.78
166200	0.4775	-0.78
166300	0.4800	-0.78
166400	0.4800	-0.79
166500	0.4800	-0.79
166600	0.4825	-0.79
166700	0.4825	-0.80
166800	0.4825	-0.80
166900	0.4850	-0.80
167000	0.4850	-0.81
167100	0.4850	-0.81
167200	0.4875	-0.81
167300	0.4875	-0.81
167400	0.4900	-0.82
167500	0.4900	-0.82
167600	0.4900	-0.82
167700	0.4925	-0.82
167800	0.4925	-0.83
167900	0.4925	-0.83
168000	0.4950	-0.83
168100	0.4950	-0.84
168200	0.4950	-0.84
168300	0.4950	-0.84
168400	0.4950	-0.85
168500	0.4975	-0.85
168600	0.4975	-0.86
168700	0.4975	-0.86
168800	0.4975	-0.86
168900	0.4975	-0.86
169000	0.5000	-0.87
169100	0.5000	-0.87
169200	0.5000	-0.87
169300	0.5025	-0.88
169400	0.5025	-0.88
169500	0.5025	-0.88
169600	0.5050	-0.89
169700	0.5050	-0.89
169800	0.5050	-0.90
169900	0.5075	-0.90
170000	0.5075	-0.90
170100	0.5075	-0.91
170200	0.5075	-0.91
170300	0.5100	-0.91
170400	0.5100	-0.91
170500	0.5100	-0.92
170600	0.5100	-0.92
170700	0.5125	-0.92
170800	0.5125	-0.92
170900	0.5125	-0.92
171000	0.5125	-0.93
171100	0.5125	-0.93
171200	0.5125	-0.93
171300	0.5125	-0.93
171400	0.5125	-0.93
171500	0.5125	-0.93
171600	0.5100	-0.93
171700	0.5100	-0.93
171800	0.5100	-0.93
171900	0.5100	-0.93
172000	0.5100	-0.93
172100	0.5100	-0.92
172200	0.5075	-0.92
172300	0.5075	-0.92
172400	0.5075	-0.92
172500	0.5050	-0.92
172600	0.5050	-0.92
172700	0.5050	-0.92
172800	0.5025	-0.92
172900	0.5025	-0.92
173000	0.5025	-0.91
173100	0.5000	-0.91
173200	0.5000	-0.91
173300	0.5000	-0.91
173400	0.4975	-0.91
173500	0.4975	-0.91
173600	0.4975	-0.90
173700	0.4950	-0.90
173800	0.4950	-0.90
173900	0.4950	-0.90
174000	0.4925	-0.89
174100	0.4925	-0.89
174200	0.4925	-0.89
174300	0.4925	-0.89
174400	0.4900	-0.88
174500	0.4900	-0.88
174600	0.4900	-0.88
174700	0.4875	-0.87
174800	0.4875	-0.87
174900	0.4875	-0.87
175000	0.4850	-0.87
175100	0.4850	-0.86
175200	0.4850	-0.86
175300	0.4850	-0.86
175400	0.4825	-0.86
175500	0.4825	-0.86
175600	0.4825	-0.85
175700	0.4825	-0.85
175800	0.4800	-0.85
175900	0.4800	-0.85
176000	0.4800	-0.84
176100	0.4800	-0.84
176200	0.4775	-0.84
176300	0.4775	-0.84
176400	0.4775	-0.83
176500	0.4775	-0.83
176600	0.4750	-0.83
176700	0.4750	-0.83
176800	0.4750	-0.82
176900	0.4750	-0.82
177000	0.4725	-0.82
177100	0.4725	-0.82
177200	0.4725	-0.82
177300	0.4725	-0.81
177400	0.4725	-0.81
177500	0.4700	-0.81
177600	0.4700	-0.81
177700	0.4700	-0.81
177800	0.4700	-0.81
177900	0.4700	-0.81
178000	0.4700	-0.80
178100	0.4700	-0.80
178200	0.4700	-0.80
178300	0.4700	-0.80
178400	0.4700	-0.80
178500	0.4675	-0.80
178600	0.4700	-0.79
178700	0.4700	-0.79
178800	0.4700	-0.79
178900	0.4700	-0.79
179000	0.4700	-0.79
179100	0.4700	-0.79
179200	0.4725	-0.79
179300	0.4725	-0.79
179400	0.4725	-0.79
179500	0.4725	-0.79
179600	0.4725	-0.79
179700	0.4750	-0.79
179800	0.4750	-0.79
179900	0.4750	-0.79
180000	0.4750	-0.79
180100	0.4775	-0.79
180200	0.4775	-0.79
180300	0.4775	-0.79
180400	0.4800	-0.80
180500	0.4800	-0.80
180600	0.4800	-0.80
180700	0.4825	-0.80
180800	0.4825	-0.80
180900	0.4825	-0.80
181000	0.4825	-0.80
181100	0.4850	-0.80
181200	0.4850	-0.80
181300	0.4850	-0.80
181400	0.4850	-0.80
181500	0.4875	-0.80
181600	0.4875	-0.80
181700	0.4875	-0.80
181800	0.4900	-0.80
181900	0.4900	-0.80
182000	0.4900	-0.80
182100	0.4925	-0.80
182200	0.4925	-0.80
182300	0.4950	-0.80
182400	0.4950	-0.80
182500	0.4975	-0.80
182600	0.4975	-0.80
182700	0.4975	-0.80
182800	0.5000	-0.80
182900	0.5000	-0.80
183000	0.5025	-0.80
183100	0.5050	-0.80
183200	0.5050	-0.80
183300	0.5075	-0.80
183400	0.5100	-0.80
183500	0.5125	-0.80
183600	0.5150	-0.80
183700	0.5175	-0.81
183800	0.5200	-0.81
183900	0.5225	-0.81
184000	0.5225	-0.81
184100	0.5250	-0.82
184200	0.5275	-0.82
184300	0.5300	-0.82
184400	0.5325	-0.82
184500	0.5350	-0.83
184600	0.5375	-0.83
184700	0.5400	-0.83
184800	0.5425	-0.83
184900	0.5450	-0.84
185000	0.5475	-0.84
185100	0.5500	-0.84
185200	0.5525	-0.84
185300	0.5550	-0.84
185400	0.5550	-0.84
185500	0.5550	-0.84
185600	0.5550	-0.84
185700	0.5550	-0.84
185800	0.5575	-0.84
185900	0.5575	-0.84
186000	0.5575	-0.84
186100	0.5575	-0.84
186200	0.5600	-0.83
186300	0.5600	-0.83
186400	0.5625	-0.83
186500	0.5625	-0.83
186600	0.5650	-0.83
186700	0.5650	-0.83
186800	0.5650	-0.83
186900	0.5675	-0.83
187000	0.5675	-0.83
187100	0.5700	-0.83
187200	0.5700	-0.83
187300	0.5725	-0.83
187400	0.5700	-0.82
187500	0.5650	-0.82
187600	0.5600	-0.82
187700	0.5575	-0.81
187800	0.5525	-0.81
187900	0.5500	-0.81
188000	0.5475	-0.80
188100	0.5450	-0.80
188200	0.5425	-0.80
188300	0.5400	-0.80
188400	0.5375	-0.80
188500	0.5350	-0.80
188600	0.5350	-0.80
188700	0.5325	-0.80
188800	0.5300	-0.80
188900	0.5300	-0.80
189000	0.5275	-0.80
189100	0.5250	-0.80
189200	0.5250	-0.80
189300	0.5225	-0.80
189400	0.5225	-0.80
189500	0.5200	-0.80
189600	0.5175	-0.80
189700	0.5175	-0.80
189800	0.5150	-0.80
189900	0.5125	-0.80
190000	0.5125	-0.80
190100	0.5100	-0.80
190200	0.5100	-0.80
190300	0.5075	-0.80
190400	0.5075	-0.80
190500	0.5050	-0.80
190600	0.5050	-0.80
190700	0.5050	-0.80
190800	0.5050	-0.80
190900	0.5025	-0.80
191000	0.5025	-0.80
191100	0.5025	-0.80
191200	0.5025	-0.80
191300	0.5025	-0.80
191400	0.5025	-0.80
191500	0.5025	-0.80
191600	0.5025	-0.80
191700	0.5000	-0.80
191800	0.5000	-0.80
191900	0.5000	-0.80
192000	0.5000	-0.80
192100	0.5000	-0.80
192200	0.5000	-0.80
192300	0.4975	-0.80
192400	0.4975	-0.79
192500	0.4975	-0.79
192600	0.4975	-0.79
192700	0.4950	-0.78
192800	0.4950	-0.78
192900	0.4950	-0.78
193000	0.4950	-0.78
193100	0.4950	-0.77
193200	0.4925	-0.77
193300	0.4925	-0.76
193400	0.4925	-0.76
193500	0.4925	-0.76
193600	0.4925	-0.76
193700	0.4925	-0.75
193800	0.4925	-0.75
193900	0.4925	-0.75
194000	0.4925	-0.75
194100	0.4900	-0.75
194200	0.4900	-0.74
194300	0.4900	-0.74
194400	0.4875	-0.74
194500	0.4875	-0.74
194600	0.4850	-0.73
194700	0.4850	-0.73
194800	0.4825	-0.73
194900	0.4825	-0.73
195000	0.4825	-0.73
195100	0.4800	-0.72
195200	0.4800	-0.72
195300	0.4800	-0.72
195400	0.4775	-0.72
195500	0.4775	-0.72
195600	0.4775	-0.72
195700	0.4775	-0.72
195800	0.4750	-0.72
195900	0.4750	-0.72
196000	0.4750	-0.72
196100	0.4750	-0.72
196200	0.4725	-0.72
196300	0.4725	-0.71
196400	0.4725	-0.71
196500	0.4725	-0.71
196600	0.4725	-0.71
196700	0.4700	-0.71
196800	0.4700	-0.71
196900	0.4700	-0.70
197000	0.4700	-0.70
197100	0.4700	-0.69
197200	0.4675	-0.69
197300	0.4675	-0.69
197400	0.4675	-0.69
197500	0.4675	-0.68
197600	0.4675	-0.68
197700	0.4675	-0.68
197800	0.4675	-0.68
197900	0.4675	-0.69
198000	0.4675	-0.69
198100	0.4675	-0.69
198200	0.4675	-0.69
198300	0.4675	-0.69
198400	0.4675	-0.69
198500	0.4675	-0.70
198600	0.4675	-0.70
198700	0.4675	-0.70
198800	0.4675	-0.70
198900	0.4675	-0.71
199000	0.4675	-0.71
199100	0.4675	-0.71
199200	0.4675	-0.71
199300	0.4700	-0.71
199400	0.4700	-0.72
199500	0.4700	-0.72
199600	0.4700	-0.72
199700	0.4700	-0.72
199800	0.4700	-0.73
[truncated: 7,428 more rows]
