# Supplementary material for: The genetic basis of aneuploidy tolerance in wild yeast
Source: eLife. 2020 Jan 7;9:e52063. doi: 10.7554/eLife.52063 (PMC6970514; doi:10.7554/eLife.52063)
Supplement: Figure 1—source data 1. [file elife-52063-fig1-data1.zip › DvF/DvF_n46_ch7]

Bin start (bp)	MLE allele freq.	LOD score
0	0.0625	-0.23
100	0.0625	-0.23
200	0.0625	-0.23
300	0.0625	-0.23
400	0.0625	-0.23
500	0.0625	-0.23
600	0.0625	-0.23
700	0.0625	-0.23
800	0.0650	-0.23
900	0.0650	-0.23
1000	0.0650	-0.23
1100	0.0650	-0.23
1200	0.0650	-0.23
1300	0.0650	-0.23
1400	0.0650	-0.23
1500	0.0675	-0.25
1600	0.0700	-0.28
1700	0.0725	-0.30
1800	0.0725	-0.32
1900	0.0750	-0.34
2000	0.0775	-0.37
2100	0.0800	-0.39
2200	0.0825	-0.41
2300	0.0850	-0.43
2400	0.0850	-0.45
2500	0.0875	-0.47
2600	0.0900	-0.48
2700	0.0925	-0.50
2800	0.0950	-0.52
2900	0.0975	-0.54
3000	0.1000	-0.56
3100	0.1000	-0.57
3200	0.1025	-0.59
3300	0.1050	-0.60
3400	0.1075	-0.62
3500	0.1100	-0.64
3600	0.1125	-0.65
3700	0.1150	-0.66
3800	0.1175	-0.68
3900	0.1200	-0.69
4000	0.1200	-0.71
4100	0.1225	-0.72
4200	0.1250	-0.73
4300	0.1275	-0.74
4400	0.1300	-0.75
4500	0.1325	-0.77
4600	0.1350	-0.78
4700	0.1375	-0.79
4800	0.1400	-0.80
4900	0.1425	-0.81
5000	0.1450	-0.82
5100	0.1475	-0.83
5200	0.1500	-0.83
5300	0.1525	-0.84
5400	0.1550	-0.85
5500	0.1550	-0.86
5600	0.1575	-0.87
5700	0.1600	-0.87
5800	0.1625	-0.88
5900	0.1650	-0.89
6000	0.1675	-0.89
6100	0.1700	-0.90
6200	0.1725	-0.90
6300	0.1750	-0.91
6400	0.1775	-0.91
6500	0.1800	-0.92
6600	0.1825	-0.92
6700	0.1850	-0.92
6800	0.1900	-0.92
6900	0.1950	-0.92
7000	0.2000	-0.92
7100	0.2050	-0.92
7200	0.2100	-0.92
7300	0.2125	-0.92
7400	0.2150	-0.92
7500	0.2175	-0.91
7600	0.2225	-0.91
7700	0.2250	-0.91
7800	0.2275	-0.90
7900	0.2300	-0.90
8000	0.2325	-0.89
8100	0.2350	-0.89
8200	0.2375	-0.88
8300	0.2400	-0.88
8400	0.2425	-0.87
8500	0.2475	-0.87
8600	0.2500	-0.86
8700	0.2525	-0.86
8800	0.2550	-0.85
8900	0.2575	-0.84
9000	0.2600	-0.84
9100	0.2700	-0.85
9200	0.2800	-0.87
9300	0.2900	-0.88
9400	0.3000	-0.89
9500	0.3100	-0.90
9600	0.3200	-0.91
9700	0.3275	-0.92
9800	0.3375	-0.92
9900	0.3450	-0.93
10000	0.3550	-0.93
10100	0.3625	-0.93
10200	0.3700	-0.94
10300	0.3775	-0.94
10400	0.3850	-0.94
10500	0.3900	-0.94
10600	0.3975	-0.94
10700	0.4025	-0.94
10800	0.4100	-0.94
10900	0.4150	-0.94
11000	0.4200	-0.94
11100	0.4275	-0.94
11200	0.4325	-0.93
11300	0.4375	-0.93
11400	0.4425	-0.93
11500	0.4475	-0.93
11600	0.4500	-0.93
11700	0.4550	-0.92
11800	0.4575	-0.92
11900	0.4625	-0.92
12000	0.4675	-0.92
12100	0.4700	-0.91
12200	0.4750	-0.91
12300	0.4775	-0.91
12400	0.4825	-0.90
12500	0.4850	-0.90
12600	0.4875	-0.90
12700	0.4900	-0.89
12800	0.4925	-0.89
12900	0.4950	-0.89
13000	0.5000	-0.88
13100	0.5025	-0.88
13200	0.5050	-0.88
13300	0.5075	-0.87
13400	0.5100	-0.87
13500	0.5125	-0.87
13600	0.5150	-0.86
13700	0.5175	-0.86
13800	0.5200	-0.85
13900	0.5225	-0.85
14000	0.5250	-0.85
14100	0.5275	-0.84
14200	0.5300	-0.84
14300	0.5325	-0.83
14400	0.5325	-0.83
14500	0.5350	-0.83
14600	0.5375	-0.82
14700	0.5400	-0.82
14800	0.5425	-0.82
14900	0.5425	-0.81
15000	0.5450	-0.81
15100	0.5475	-0.80
15200	0.5500	-0.80
15300	0.5500	-0.79
15400	0.5525	-0.79
15500	0.5550	-0.79
15600	0.5575	-0.78
15700	0.5600	-0.78
15800	0.5600	-0.78
15900	0.5625	-0.77
16000	0.5650	-0.77
16100	0.5675	-0.76
16200	0.5700	-0.76
16300	0.5725	-0.75
16400	0.5750	-0.75
16500	0.5750	-0.75
16600	0.5775	-0.74
16700	0.5800	-0.74
16800	0.5825	-0.74
16900	0.5850	-0.74
17000	0.5850	-0.74
17100	0.5875	-0.74
17200	0.5900	-0.73
17300	0.5925	-0.73
17400	0.5950	-0.73
17500	0.5975	-0.72
17600	0.6025	-0.72
17700	0.6050	-0.71
17800	0.6075	-0.70
17900	0.6125	-0.70
18000	0.6150	-0.69
18100	0.6200	-0.68
18200	0.6225	-0.67
18300	0.6275	-0.65
18400	0.6300	-0.64
18500	0.6300	-0.64
18600	0.6300	-0.64
18700	0.6325	-0.64
18800	0.6325	-0.63
18900	0.6350	-0.63
19000	0.6350	-0.63
19100	0.6375	-0.62
19200	0.6400	-0.62
19300	0.6425	-0.62
19400	0.6450	-0.61
19500	0.6475	-0.61
19600	0.6500	-0.60
19700	0.6525	-0.60
19800	0.6550	-0.59
19900	0.6575	-0.59
20000	0.6600	-0.58
20100	0.6600	-0.58
20200	0.6625	-0.58
20300	0.6625	-0.58
20400	0.6650	-0.58
20500	0.6675	-0.58
20600	0.6700	-0.58
20700	0.6725	-0.58
20800	0.6750	-0.58
20900	0.6775	-0.58
21000	0.6800	-0.59
21100	0.6800	-0.59
21200	0.6825	-0.60
21300	0.6850	-0.60
21400	0.6875	-0.61
21500	0.6875	-0.61
21600	0.6875	-0.62
21700	0.6875	-0.62
21800	0.6825	-0.63
21900	0.6800	-0.63
22000	0.6750	-0.64
22100	0.6725	-0.65
22200	0.6700	-0.65
22300	0.6675	-0.66
22400	0.6625	-0.66
22500	0.6600	-0.66
22600	0.6575	-0.67
22700	0.6550	-0.67
22800	0.6500	-0.68
22900	0.6475	-0.68
23000	0.6450	-0.69
23100	0.6425	-0.69
23200	0.6400	-0.69
23300	0.6400	-0.70
23400	0.6375	-0.70
23500	0.6350	-0.71
23600	0.6325	-0.71
23700	0.6300	-0.72
23800	0.6300	-0.72
23900	0.6275	-0.72
24000	0.6250	-0.73
24100	0.6250	-0.73
24200	0.6225	-0.74
24300	0.6200	-0.74
24400	0.6175	-0.74
24500	0.6175	-0.74
24600	0.6150	-0.75
24700	0.6150	-0.75
24800	0.6125	-0.75
24900	0.6100	-0.75
25000	0.6100	-0.75
25100	0.6075	-0.76
25200	0.6050	-0.76
25300	0.6050	-0.76
25400	0.6025	-0.76
25500	0.6025	-0.76
25600	0.6000	-0.76
25700	0.6000	-0.76
25800	0.6000	-0.76
25900	0.5975	-0.76
26000	0.5975	-0.76
26100	0.5975	-0.77
26200	0.5950	-0.77
26300	0.5950	-0.77
26400	0.5950	-0.77
26500	0.5925	-0.77
26600	0.5925	-0.77
26700	0.5925	-0.77
26800	0.5900	-0.77
26900	0.5900	-0.77
27000	0.5875	-0.77
27100	0.5875	-0.78
27200	0.5875	-0.78
27300	0.5850	-0.78
27400	0.5850	-0.78
27500	0.5850	-0.78
27600	0.5825	-0.78
27700	0.5825	-0.78
27800	0.5825	-0.78
27900	0.5800	-0.78
28000	0.5800	-0.79
28100	0.5800	-0.79
28200	0.5775	-0.79
28300	0.5775	-0.79
28400	0.5775	-0.79
28500	0.5750	-0.79
28600	0.5750	-0.79
28700	0.5750	-0.79
28800	0.5725	-0.80
28900	0.5725	-0.80
29000	0.5700	-0.80
29100	0.5700	-0.80
29200	0.5675	-0.81
29300	0.5675	-0.81
29400	0.5650	-0.81
29500	0.5650	-0.81
29600	0.5625	-0.82
29700	0.5625	-0.82
29800	0.5600	-0.82
29900	0.5600	-0.82
30000	0.5600	-0.82
30100	0.5575	-0.83
30200	0.5575	-0.83
30300	0.5550	-0.83
30400	0.5550	-0.83
30500	0.5550	-0.83
30600	0.5525	-0.83
30700	0.5525	-0.83
30800	0.5525	-0.83
30900	0.5525	-0.83
31000	0.5500	-0.83
31100	0.5500	-0.84
31200	0.5500	-0.84
31300	0.5500	-0.84
31400	0.5475	-0.84
31500	0.5475	-0.84
31600	0.5475	-0.84
31700	0.5450	-0.84
31800	0.5450	-0.84
31900	0.5450	-0.84
32000	0.5425	-0.84
32100	0.5425	-0.84
32200	0.5425	-0.84
32300	0.5425	-0.84
32400	0.5400	-0.84
32500	0.5400	-0.84
32600	0.5400	-0.84
32700	0.5375	-0.84
32800	0.5375	-0.84
32900	0.5375	-0.84
33000	0.5375	-0.84
33100	0.5350	-0.84
33200	0.5350	-0.84
33300	0.5350	-0.84
33400	0.5325	-0.84
33500	0.5325	-0.84
33600	0.5325	-0.84
33700	0.5325	-0.84
33800	0.5325	-0.84
33900	0.5300	-0.84
34000	0.5300	-0.84
34100	0.5300	-0.84
34200	0.5300	-0.84
34300	0.5300	-0.84
34400	0.5300	-0.84
34500	0.5300	-0.83
34600	0.5300	-0.83
34700	0.5300	-0.83
34800	0.5300	-0.83
34900	0.5300	-0.83
35000	0.5300	-0.83
35100	0.5300	-0.83
35200	0.5300	-0.83
35300	0.5300	-0.82
35400	0.5300	-0.82
35500	0.5300	-0.82
35600	0.5300	-0.82
35700	0.5300	-0.82
35800	0.5300	-0.82
35900	0.5300	-0.83
36000	0.5300	-0.83
36100	0.5300	-0.83
36200	0.5275	-0.83
36300	0.5275	-0.83
36400	0.5275	-0.83
36500	0.5275	-0.83
36600	0.5275	-0.83
36700	0.5275	-0.84
36800	0.5275	-0.84
36900	0.5275	-0.84
37000	0.5275	-0.84
37100	0.5275	-0.84
37200	0.5275	-0.84
37300	0.5275	-0.84
37400	0.5300	-0.84
37500	0.5300	-0.85
37600	0.5300	-0.85
37700	0.5300	-0.85
37800	0.5300	-0.85
37900	0.5300	-0.85
38000	0.5300	-0.85
38100	0.5300	-0.85
38200	0.5300	-0.86
38300	0.5300	-0.86
38400	0.5300	-0.86
38500	0.5300	-0.86
38600	0.5300	-0.86
38700	0.5300	-0.87
38800	0.5325	-0.87
38900	0.5325	-0.87
39000	0.5325	-0.87
39100	0.5325	-0.87
39200	0.5325	-0.87
39300	0.5325	-0.87
39400	0.5350	-0.87
39500	0.5350	-0.87
39600	0.5350	-0.87
39700	0.5350	-0.87
39800	0.5350	-0.87
39900	0.5350	-0.87
40000	0.5350	-0.87
40100	0.5350	-0.87
40200	0.5350	-0.88
40300	0.5350	-0.88
40400	0.5350	-0.88
40500	0.5350	-0.88
40600	0.5350	-0.87
40700	0.5350	-0.87
40800	0.5350	-0.87
40900	0.5350	-0.87
41000	0.5375	-0.87
41100	0.5375	-0.87
41200	0.5375	-0.87
41300	0.5375	-0.87
41400	0.5375	-0.86
41500	0.5375	-0.86
41600	0.5375	-0.86
41700	0.5400	-0.86
41800	0.5400	-0.85
41900	0.5400	-0.85
42000	0.5400	-0.85
42100	0.5400	-0.85
42200	0.5400	-0.84
42300	0.5400	-0.84
42400	0.5400	-0.84
42500	0.5400	-0.84
42600	0.5425	-0.83
42700	0.5425	-0.83
42800	0.5425	-0.83
42900	0.5425	-0.83
43000	0.5425	-0.83
43100	0.5425	-0.82
43200	0.5400	-0.82
43300	0.5400	-0.82
43400	0.5400	-0.82
43500	0.5400	-0.82
43600	0.5400	-0.82
43700	0.5400	-0.82
43800	0.5400	-0.82
43900	0.5400	-0.82
44000	0.5400	-0.82
44100	0.5375	-0.82
44200	0.5375	-0.82
44300	0.5375	-0.82
44400	0.5375	-0.82
44500	0.5350	-0.82
44600	0.5350	-0.82
44700	0.5350	-0.82
44800	0.5350	-0.82
44900	0.5325	-0.83
45000	0.5325	-0.83
45100	0.5325	-0.83
45200	0.5300	-0.83
45300	0.5300	-0.83
45400	0.5300	-0.83
45500	0.5300	-0.83
45600	0.5300	-0.83
45700	0.5300	-0.83
45800	0.5300	-0.83
45900	0.5300	-0.83
46000	0.5300	-0.83
46100	0.5300	-0.83
46200	0.5300	-0.82
46300	0.5300	-0.82
46400	0.5300	-0.82
46500	0.5300	-0.82
46600	0.5300	-0.82
46700	0.5300	-0.81
46800	0.5300	-0.81
46900	0.5300	-0.80
47000	0.5300	-0.80
47100	0.5300	-0.80
47200	0.5300	-0.79
47300	0.5300	-0.79
47400	0.5300	-0.78
47500	0.5300	-0.78
47600	0.5325	-0.77
47700	0.5325	-0.77
47800	0.5325	-0.77
47900	0.5325	-0.77
48000	0.5325	-0.77
48100	0.5325	-0.76
48200	0.5325	-0.76
48300	0.5325	-0.76
48400	0.5300	-0.76
48500	0.5300	-0.76
48600	0.5300	-0.76
48700	0.5300	-0.76
48800	0.5300	-0.76
48900	0.5275	-0.76
49000	0.5275	-0.76
49100	0.5275	-0.76
49200	0.5275	-0.77
49300	0.5250	-0.77
49400	0.5250	-0.77
49500	0.5225	-0.78
49600	0.5225	-0.78
49700	0.5225	-0.78
49800	0.5200	-0.79
49900	0.5200	-0.79
50000	0.5200	-0.79
50100	0.5175	-0.80
50200	0.5175	-0.80
50300	0.5175	-0.81
50400	0.5150	-0.81
50500	0.5150	-0.81
50600	0.5150	-0.81
50700	0.5125	-0.82
50800	0.5125	-0.82
50900	0.5125	-0.82
51000	0.5125	-0.82
51100	0.5100	-0.82
51200	0.5100	-0.82
51300	0.5100	-0.83
51400	0.5100	-0.83
51500	0.5100	-0.83
51600	0.5075	-0.83
51700	0.5075	-0.83
51800	0.5075	-0.84
51900	0.5050	-0.84
52000	0.5050	-0.84
52100	0.5050	-0.84
52200	0.5050	-0.85
52300	0.5025	-0.85
52400	0.5025	-0.85
52500	0.5025	-0.85
52600	0.5000	-0.86
52700	0.5000	-0.86
52800	0.5000	-0.86
52900	0.4975	-0.86
53000	0.4975	-0.86
53100	0.4975	-0.87
53200	0.4950	-0.87
53300	0.4950	-0.87
53400	0.4950	-0.87
53500	0.4925	-0.88
53600	0.4925	-0.88
53700	0.4925	-0.88
53800	0.4925	-0.88
53900	0.4925	-0.88
54000	0.4900	-0.89
54100	0.4900	-0.89
54200	0.4900	-0.89
54300	0.4900	-0.89
54400	0.4900	-0.89
54500	0.4900	-0.89
54600	0.4900	-0.90
54700	0.4900	-0.90
54800	0.4875	-0.90
54900	0.4875	-0.90
55000	0.4875	-0.90
55100	0.4875	-0.90
55200	0.4875	-0.90
55300	0.4900	-0.90
55400	0.4900	-0.90
55500	0.4900	-0.90
55600	0.4925	-0.90
55700	0.4925	-0.90
55800	0.4925	-0.90
55900	0.4950	-0.90
56000	0.4950	-0.89
56100	0.4950	-0.89
56200	0.4975	-0.89
56300	0.4975	-0.89
56400	0.4975	-0.89
56500	0.4975	-0.88
56600	0.5000	-0.88
56700	0.5000	-0.88
56800	0.5000	-0.88
56900	0.5000	-0.88
57000	0.5000	-0.88
57100	0.5000	-0.88
57200	0.5000	-0.88
57300	0.5000	-0.88
57400	0.5000	-0.88
57500	0.5025	-0.87
57600	0.5025	-0.87
57700	0.5025	-0.87
57800	0.5025	-0.87
57900	0.5025	-0.87
58000	0.5025	-0.87
58100	0.5025	-0.87
58200	0.5025	-0.87
58300	0.5025	-0.87
58400	0.5025	-0.87
58500	0.5050	-0.87
58600	0.5050	-0.87
58700	0.5050	-0.87
58800	0.5050	-0.87
58900	0.5050	-0.87
59000	0.5050	-0.87
59100	0.5050	-0.87
59200	0.5050	-0.87
59300	0.5050	-0.87
59400	0.5050	-0.87
59500	0.5050	-0.87
59600	0.5025	-0.87
59700	0.5025	-0.87
59800	0.5025	-0.87
59900	0.5025	-0.87
60000	0.5025	-0.87
60100	0.5025	-0.87
60200	0.5025	-0.87
60300	0.5025	-0.87
60400	0.5000	-0.87
60500	0.5000	-0.87
60600	0.5000	-0.87
60700	0.5000	-0.87
60800	0.5000	-0.87
60900	0.5000	-0.87
61000	0.5000	-0.87
61100	0.5000	-0.88
61200	0.5000	-0.88
61300	0.5000	-0.87
61400	0.5000	-0.87
61500	0.5000	-0.87
61600	0.5000	-0.87
61700	0.5000	-0.87
61800	0.5000	-0.87
61900	0.5000	-0.87
62000	0.5000	-0.87
62100	0.5000	-0.86
62200	0.5000	-0.86
62300	0.5000	-0.86
62400	0.5000	-0.86
62500	0.5000	-0.86
62600	0.5000	-0.86
62700	0.5000	-0.86
62800	0.5000	-0.86
62900	0.5000	-0.86
63000	0.5000	-0.86
63100	0.5000	-0.86
63200	0.5000	-0.86
63300	0.5000	-0.86
63400	0.5000	-0.86
63500	0.5000	-0.86
63600	0.5000	-0.86
63700	0.5000	-0.86
63800	0.5000	-0.86
63900	0.5000	-0.86
64000	0.5000	-0.86
64100	0.4975	-0.86
64200	0.4975	-0.86
64300	0.4975	-0.87
64400	0.4975	-0.86
64500	0.5000	-0.86
64600	0.5000	-0.86
64700	0.5000	-0.86
64800	0.5000	-0.86
64900	0.5000	-0.86
65000	0.5000	-0.86
65100	0.5000	-0.86
65200	0.5025	-0.86
65300	0.5025	-0.86
65400	0.5025	-0.86
65500	0.5025	-0.86
65600	0.5025	-0.86
65700	0.5025	-0.85
65800	0.5025	-0.85
65900	0.5025	-0.85
66000	0.5025	-0.85
66100	0.5025	-0.85
66200	0.5025	-0.85
66300	0.5050	-0.85
66400	0.5050	-0.85
66500	0.5050	-0.85
66600	0.5050	-0.85
66700	0.5050	-0.85
66800	0.5050	-0.85
66900	0.5050	-0.85
67000	0.5050	-0.85
67100	0.5050	-0.85
67200	0.5050	-0.85
67300	0.5050	-0.85
67400	0.5025	-0.85
67500	0.5025	-0.85
67600	0.5025	-0.85
67700	0.5025	-0.85
67800	0.5025	-0.86
67900	0.5025	-0.86
68000	0.5025	-0.86
68100	0.5025	-0.86
68200	0.5025	-0.86
68300	0.5025	-0.86
68400	0.5025	-0.86
68500	0.5025	-0.86
68600	0.5025	-0.86
68700	0.5025	-0.86
68800	0.5025	-0.86
68900	0.5025	-0.86
69000	0.5025	-0.86
69100	0.5025	-0.86
69200	0.5025	-0.86
69300	0.5025	-0.86
69400	0.5000	-0.86
69500	0.5000	-0.87
69600	0.5000	-0.87
69700	0.4975	-0.87
69800	0.4975	-0.87
69900	0.4975	-0.87
70000	0.4950	-0.87
70100	0.4950	-0.87
70200	0.4950	-0.87
70300	0.4950	-0.87
70400	0.4950	-0.87
70500	0.4950	-0.87
70600	0.4950	-0.87
70700	0.4950	-0.87
70800	0.4950	-0.87
70900	0.4950	-0.87
71000	0.4950	-0.87
71100	0.4950	-0.87
71200	0.4950	-0.87
71300	0.4950	-0.87
71400	0.4950	-0.87
71500	0.4950	-0.87
71600	0.4950	-0.87
71700	0.4950	-0.87
71800	0.4950	-0.87
71900	0.4950	-0.87
72000	0.4950	-0.87
72100	0.4950	-0.87
72200	0.4950	-0.87
72300	0.4950	-0.87
72400	0.4950	-0.87
72500	0.4950	-0.87
72600	0.4950	-0.87
72700	0.4950	-0.87
72800	0.4950	-0.87
72900	0.4950	-0.87
73000	0.4950	-0.87
73100	0.4950	-0.87
73200	0.4950	-0.87
73300	0.4950	-0.87
73400	0.4950	-0.87
73500	0.4950	-0.87
73600	0.4950	-0.87
73700	0.4950	-0.87
73800	0.4950	-0.87
73900	0.4950	-0.87
74000	0.4950	-0.87
74100	0.4950	-0.87
74200	0.4950	-0.87
74300	0.4950	-0.87
74400	0.4925	-0.87
74500	0.4925	-0.87
74600	0.4925	-0.86
74700	0.4925	-0.86
74800	0.4925	-0.86
74900	0.4925	-0.86
75000	0.4925	-0.86
75100	0.4925	-0.86
75200	0.4925	-0.85
75300	0.4900	-0.85
75400	0.4900	-0.85
75500	0.4900	-0.85
75600	0.4900	-0.85
75700	0.4900	-0.85
75800	0.4900	-0.85
75900	0.4900	-0.84
76000	0.4900	-0.84
76100	0.4900	-0.84
76200	0.4875	-0.84
76300	0.4875	-0.83
76400	0.4875	-0.83
76500	0.4875	-0.83
76600	0.4875	-0.83
76700	0.4850	-0.82
76800	0.4850	-0.82
76900	0.4850	-0.82
77000	0.4850	-0.81
77100	0.4850	-0.81
77200	0.4850	-0.81
77300	0.4850	-0.80
77400	0.4850	-0.80
77500	0.4850	-0.80
77600	0.4850	-0.79
77700	0.4850	-0.79
77800	0.4850	-0.78
77900	0.4850	-0.78
78000	0.4825	-0.78
78100	0.4825	-0.78
78200	0.4825	-0.78
78300	0.4825	-0.77
78400	0.4825	-0.77
78500	0.4800	-0.77
78600	0.4800	-0.76
78700	0.4800	-0.76
78800	0.4800	-0.76
78900	0.4800	-0.76
79000	0.4775	-0.75
79100	0.4775	-0.75
79200	0.4775	-0.75
79300	0.4750	-0.75
79400	0.4750	-0.75
79500	0.4725	-0.75
79600	0.4725	-0.75
79700	0.4700	-0.75
79800	0.4700	-0.75
79900	0.4675	-0.75
80000	0.4675	-0.76
80100	0.4675	-0.76
80200	0.4675	-0.76
80300	0.4675	-0.76
80400	0.4650	-0.76
80500	0.4650	-0.76
80600	0.4650	-0.76
80700	0.4650	-0.76
80800	0.4650	-0.76
80900	0.4650	-0.76
81000	0.4650	-0.76
81100	0.4650	-0.76
81200	0.4625	-0.76
81300	0.4625	-0.76
81400	0.4625	-0.76
81500	0.4625	-0.76
81600	0.4625	-0.76
81700	0.4625	-0.76
81800	0.4600	-0.76
81900	0.4600	-0.76
82000	0.4600	-0.77
82100	0.4600	-0.76
82200	0.4600	-0.77
82300	0.4600	-0.77
82400	0.4600	-0.77
82500	0.4600	-0.77
82600	0.4600	-0.77
82700	0.4600	-0.77
82800	0.4600	-0.77
82900	0.4600	-0.77
83000	0.4600	-0.77
83100	0.4600	-0.76
83200	0.4600	-0.76
83300	0.4600	-0.76
83400	0.4600	-0.76
83500	0.4625	-0.76
83600	0.4625	-0.76
83700	0.4625	-0.76
83800	0.4625	-0.76
83900	0.4625	-0.76
84000	0.4625	-0.76
84100	0.4625	-0.76
84200	0.4625	-0.76
84300	0.4625	-0.76
84400	0.4625	-0.76
84500	0.4625	-0.77
84600	0.4625	-0.77
84700	0.4650	-0.77
84800	0.4650	-0.77
84900	0.4650	-0.77
85000	0.4650	-0.77
85100	0.4650	-0.78
85200	0.4650	-0.78
85300	0.4650	-0.78
85400	0.4650	-0.78
85500	0.4650	-0.78
85600	0.4650	-0.78
85700	0.4650	-0.78
85800	0.4650	-0.78
85900	0.4650	-0.79
86000	0.4650	-0.79
86100	0.4650	-0.79
86200	0.4650	-0.79
86300	0.4650	-0.79
86400	0.4675	-0.79
86500	0.4675	-0.79
86600	0.4675	-0.79
86700	0.4675	-0.79
86800	0.4675	-0.79
86900	0.4675	-0.79
87000	0.4675	-0.79
87100	0.4675	-0.79
87200	0.4675	-0.79
87300	0.4675	-0.79
87400	0.4675	-0.79
87500	0.4675	-0.79
87600	0.4675	-0.79
87700	0.4675	-0.79
87800	0.4675	-0.79
87900	0.4675	-0.79
88000	0.4675	-0.80
88100	0.4675	-0.80
88200	0.4675	-0.80
88300	0.4675	-0.80
88400	0.4675	-0.80
88500	0.4675	-0.80
88600	0.4675	-0.80
88700	0.4675	-0.80
88800	0.4675	-0.80
88900	0.4675	-0.80
89000	0.4675	-0.80
89100	0.4675	-0.80
89200	0.4675	-0.80
89300	0.4675	-0.80
89400	0.4675	-0.80
89500	0.4675	-0.80
89600	0.4675	-0.81
89700	0.4675	-0.81
89800	0.4675	-0.81
89900	0.4675	-0.81
90000	0.4675	-0.81
90100	0.4675	-0.81
90200	0.4675	-0.81
90300	0.4675	-0.81
90400	0.4675	-0.81
90500	0.4675	-0.80
90600	0.4675	-0.80
90700	0.4675	-0.80
90800	0.4675	-0.81
90900	0.4675	-0.81
91000	0.4675	-0.81
91100	0.4675	-0.81
91200	0.4650	-0.81
91300	0.4650	-0.81
91400	0.4650	-0.81
91500	0.4650	-0.81
91600	0.4650	-0.81
91700	0.4650	-0.81
91800	0.4650	-0.81
91900	0.4650	-0.81
92000	0.4650	-0.81
92100	0.4650	-0.81
92200	0.4625	-0.81
92300	0.4625	-0.81
92400	0.4625	-0.81
92500	0.4625	-0.81
92600	0.4625	-0.81
92700	0.4625	-0.81
92800	0.4625	-0.81
92900	0.4625	-0.81
93000	0.4625	-0.81
93100	0.4600	-0.81
93200	0.4600	-0.81
93300	0.4600	-0.81
93400	0.4600	-0.81
93500	0.4600	-0.80
93600	0.4600	-0.80
93700	0.4600	-0.80
93800	0.4600	-0.80
93900	0.4600	-0.80
94000	0.4600	-0.80
94100	0.4600	-0.79
94200	0.4625	-0.79
94300	0.4625	-0.79
94400	0.4625	-0.79
94500	0.4625	-0.79
94600	0.4625	-0.78
94700	0.4625	-0.78
94800	0.4625	-0.78
94900	0.4625	-0.78
95000	0.4625	-0.78
95100	0.4625	-0.78
95200	0.4625	-0.78
95300	0.4625	-0.78
95400	0.4650	-0.77
95500	0.4650	-0.77
95600	0.4650	-0.77
95700	0.4650	-0.77
95800	0.4650	-0.77
95900	0.4650	-0.76
96000	0.4650	-0.76
96100	0.4675	-0.76
96200	0.4675	-0.76
96300	0.4675	-0.76
96400	0.4700	-0.76
96500	0.4700	-0.75
96600	0.4700	-0.75
96700	0.4725	-0.75
96800	0.4725	-0.75
96900	0.4725	-0.75
97000	0.4750	-0.74
97100	0.4750	-0.74
97200	0.4775	-0.74
97300	0.4775	-0.74
97400	0.4800	-0.73
97500	0.4800	-0.73
97600	0.4825	-0.73
97700	0.4825	-0.72
97800	0.4850	-0.72
97900	0.4875	-0.72
98000	0.4875	-0.72
98100	0.4900	-0.71
98200	0.4900	-0.71
98300	0.4925	-0.71
98400	0.4950	-0.70
98500	0.4975	-0.69
98600	0.5000	-0.69
98700	0.4975	-0.69
98800	0.4975	-0.69
98900	0.4975	-0.69
99000	0.4950	-0.69
99100	0.4950	-0.69
99200	0.4925	-0.69
99300	0.4925	-0.69
99400	0.4925	-0.69
99500	0.4900	-0.69
99600	0.4900	-0.69
99700	0.4900	-0.69
99800	0.4875	-0.69
99900	0.4875	-0.69
100000	0.4875	-0.69
100100	0.4850	-0.69
100200	0.4850	-0.70
100300	0.4850	-0.70
100400	0.4825	-0.70
100500	0.4825	-0.70
100600	0.4825	-0.70
100700	0.4800	-0.70
100800	0.4800	-0.70
100900	0.4800	-0.70
101000	0.4800	-0.70
101100	0.4800	-0.70
101200	0.4800	-0.71
101300	0.4800	-0.71
101400	0.4775	-0.71
101500	0.4775	-0.71
101600	0.4775	-0.71
101700	0.4775	-0.71
101800	0.4775	-0.71
101900	0.4775	-0.71
102000	0.4775	-0.71
102100	0.4775	-0.71
102200	0.4750	-0.72
102300	0.4750	-0.72
102400	0.4750	-0.72
102500	0.4750	-0.73
102600	0.4750	-0.73
102700	0.4725	-0.73
102800	0.4725	-0.73
102900	0.4725	-0.73
103000	0.4725	-0.73
103100	0.4725	-0.73
103200	0.4725	-0.74
103300	0.4725	-0.74
103400	0.4725	-0.73
103500	0.4725	-0.73
103600	0.4725	-0.73
103700	0.4725	-0.73
103800	0.4725	-0.73
103900	0.4725	-0.73
104000	0.4725	-0.73
104100	0.4725	-0.73
104200	0.4725	-0.73
104300	0.4725	-0.74
104400	0.4725	-0.74
104500	0.4725	-0.74
104600	0.4725	-0.74
104700	0.4725	-0.74
104800	0.4725	-0.74
104900	0.4725	-0.74
105000	0.4725	-0.74
105100	0.4725	-0.74
105200	0.4725	-0.74
105300	0.4725	-0.74
105400	0.4725	-0.74
105500	0.4725	-0.74
105600	0.4750	-0.75
105700	0.4750	-0.75
105800	0.4750	-0.75
105900	0.4750	-0.76
106000	0.4750	-0.76
106100	0.4750	-0.76
106200	0.4750	-0.77
106300	0.4750	-0.77
106400	0.4750	-0.77
106500	0.4775	-0.78
106600	0.4775	-0.78
106700	0.4775	-0.78
106800	0.4775	-0.78
106900	0.4775	-0.79
107000	0.4800	-0.79
107100	0.4800	-0.79
107200	0.4800	-0.79
107300	0.4825	-0.79
107400	0.4825	-0.79
107500	0.4850	-0.79
107600	0.4850	-0.79
107700	0.4875	-0.79
107800	0.4875	-0.79
107900	0.4875	-0.79
108000	0.4875	-0.79
108100	0.4875	-0.79
108200	0.4875	-0.80
108300	0.4875	-0.80
108400	0.4875	-0.80
108500	0.4875	-0.80
108600	0.4875	-0.81
108700	0.4875	-0.81
108800	0.4900	-0.81
108900	0.4900	-0.81
109000	0.4900	-0.81
109100	0.4925	-0.81
109200	0.4925	-0.82
109300	0.4925	-0.82
109400	0.4925	-0.82
109500	0.4950	-0.82
109600	0.4950	-0.82
109700	0.4950	-0.82
109800	0.4975	-0.82
109900	0.4975	-0.83
110000	0.4975	-0.83
110100	0.5000	-0.83
110200	0.5000	-0.83
110300	0.5000	-0.84
110400	0.5025	-0.84
110500	0.5025	-0.84
110600	0.5050	-0.84
110700	0.5050	-0.84
110800	0.5075	-0.85
110900	0.5075	-0.85
111000	0.5075	-0.85
111100	0.5100	-0.85
111200	0.5100	-0.86
111300	0.5125	-0.86
111400	0.5150	-0.86
111500	0.5150	-0.86
111600	0.5175	-0.87
111700	0.5200	-0.87
111800	0.5225	-0.87
111900	0.5250	-0.87
112000	0.5275	-0.88
112100	0.5300	-0.88
112200	0.5325	-0.88
112300	0.5350	-0.89
112400	0.5375	-0.89
112500	0.5400	-0.89
112600	0.5425	-0.89
112700	0.5450	-0.90
112800	0.5475	-0.90
112900	0.5525	-0.90
113000	0.5500	-0.90
113100	0.5500	-0.91
113200	0.5475	-0.91
113300	0.5475	-0.91
113400	0.5450	-0.91
113500	0.5450	-0.91
113600	0.5425	-0.92
113700	0.5425	-0.92
113800	0.5400	-0.92
113900	0.5400	-0.92
114000	0.5400	-0.92
114100	0.5375	-0.93
114200	0.5375	-0.93
114300	0.5375	-0.93
114400	0.5350	-0.93
114500	0.5350	-0.93
114600	0.5350	-0.93
114700	0.5325	-0.94
114800	0.5325	-0.94
114900	0.5325	-0.94
115000	0.5325	-0.94
115100	0.5325	-0.94
115200	0.5325	-0.94
115300	0.5325	-0.94
115400	0.5300	-0.94
115500	0.5300	-0.94
115600	0.5275	-0.94
115700	0.5275	-0.94
115800	0.5250	-0.94
115900	0.5225	-0.94
116000	0.5225	-0.94
116100	0.5200	-0.94
116200	0.5175	-0.94
116300	0.5175	-0.94
116400	0.5150	-0.94
116500	0.5125	-0.94
116600	0.5125	-0.94
116700	0.5100	-0.94
116800	0.5075	-0.94
116900	0.5075	-0.94
117000	0.5050	-0.94
117100	0.5025	-0.94
117200	0.5025	-0.94
117300	0.5000	-0.94
117400	0.4975	-0.94
117500	0.4975	-0.94
117600	0.4950	-0.93
117700	0.4925	-0.93
117800	0.4925	-0.93
117900	0.4900	-0.93
118000	0.4875	-0.93
118100	0.4850	-0.93
118200	0.4850	-0.93
118300	0.4825	-0.93
118400	0.4800	-0.93
118500	0.4800	-0.93
118600	0.4775	-0.93
118700	0.4750	-0.93
118800	0.4750	-0.93
118900	0.4725	-0.93
119000	0.4725	-0.93
119100	0.4700	-0.93
119200	0.4700	-0.93
119300	0.4700	-0.93
119400	0.4675	-0.93
119500	0.4675	-0.93
119600	0.4650	-0.93
119700	0.4650	-0.93
119800	0.4650	-0.93
119900	0.4625	-0.93
120000	0.4625	-0.93
120100	0.4600	-0.93
120200	0.4600	-0.93
120300	0.4600	-0.93
120400	0.4575	-0.93
120500	0.4575	-0.93
120600	0.4575	-0.93
120700	0.4550	-0.93
120800	0.4550	-0.93
120900	0.4550	-0.93
121000	0.4525	-0.93
121100	0.4525	-0.93
121200	0.4525	-0.93
121300	0.4500	-0.93
121400	0.4500	-0.93
121500	0.4475	-0.93
121600	0.4475	-0.93
121700	0.4475	-0.93
121800	0.4450	-0.93
121900	0.4425	-0.93
122000	0.4425	-0.93
122100	0.4425	-0.93
122200	0.4400	-0.93
122300	0.4400	-0.94
122400	0.4400	-0.94
122500	0.4375	-0.94
122600	0.4375	-0.94
122700	0.4375	-0.94
122800	0.4350	-0.94
122900	0.4350	-0.94
123000	0.4350	-0.94
123100	0.4325	-0.94
123200	0.4325	-0.94
123300	0.4325	-0.94
123400	0.4300	-0.94
123500	0.4300	-0.94
123600	0.4300	-0.94
123700	0.4300	-0.94
123800	0.4275	-0.94
123900	0.4275	-0.94
124000	0.4275	-0.94
124100	0.4275	-0.94
124200	0.4275	-0.94
124300	0.4275	-0.94
124400	0.4250	-0.94
124500	0.4250	-0.94
124600	0.4250	-0.94
124700	0.4250	-0.94
124800	0.4250	-0.94
124900	0.4250	-0.94
125000	0.4250	-0.94
125100	0.4250	-0.94
125200	0.4250	-0.94
125300	0.4250	-0.94
125400	0.4250	-0.94
125500	0.4250	-0.94
125600	0.4225	-0.94
125700	0.4225	-0.94
125800	0.4225	-0.94
125900	0.4225	-0.94
126000	0.4225	-0.94
126100	0.4225	-0.94
126200	0.4225	-0.94
126300	0.4225	-0.94
126400	0.4225	-0.94
126500	0.4225	-0.94
126600	0.4225	-0.94
126700	0.4225	-0.94
126800	0.4200	-0.94
126900	0.4200	-0.94
127000	0.4200	-0.94
127100	0.4200	-0.94
127200	0.4200	-0.94
127300	0.4200	-0.94
127400	0.4200	-0.94
127500	0.4200	-0.94
127600	0.4200	-0.94
127700	0.4200	-0.94
127800	0.4200	-0.94
127900	0.4200	-0.94
128000	0.4200	-0.94
128100	0.4175	-0.94
128200	0.4175	-0.94
128300	0.4175	-0.94
128400	0.4175	-0.94
128500	0.4175	-0.94
128600	0.4175	-0.94
128700	0.4175	-0.94
128800	0.4175	-0.94
128900	0.4175	-0.94
129000	0.4175	-0.94
129100	0.4150	-0.94
129200	0.4150	-0.94
129300	0.4150	-0.94
129400	0.4150	-0.94
129500	0.4150	-0.94
129600	0.4150	-0.94
129700	0.4150	-0.94
129800	0.4150	-0.94
129900	0.4125	-0.94
130000	0.4125	-0.94
130100	0.4125	-0.94
130200	0.4125	-0.94
130300	0.4125	-0.94
130400	0.4125	-0.94
130500	0.4100	-0.94
130600	0.4100	-0.94
130700	0.4100	-0.94
130800	0.4100	-0.94
130900	0.4100	-0.94
131000	0.4075	-0.94
131100	0.4075	-0.94
131200	0.4075	-0.94
131300	0.4075	-0.94
131400	0.4075	-0.94
131500	0.4050	-0.94
131600	0.4050	-0.94
131700	0.4050	-0.93
131800	0.4050	-0.93
131900	0.4050	-0.93
132000	0.4050	-0.93
132100	0.4050	-0.93
132200	0.4050	-0.93
132300	0.4050	-0.93
132400	0.4025	-0.93
132500	0.4025	-0.93
132600	0.4025	-0.93
132700	0.4025	-0.93
132800	0.4025	-0.93
132900	0.4025	-0.93
133000	0.4025	-0.93
133100	0.4025	-0.93
133200	0.4025	-0.93
133300	0.4025	-0.93
133400	0.4000	-0.93
133500	0.4000	-0.93
133600	0.4000	-0.93
133700	0.4000	-0.92
133800	0.4000	-0.92
133900	0.4000	-0.92
134000	0.4000	-0.92
134100	0.4000	-0.92
134200	0.4000	-0.92
134300	0.3975	-0.92
134400	0.3975	-0.92
134500	0.3975	-0.92
134600	0.3975	-0.92
134700	0.3975	-0.92
134800	0.3975	-0.92
134900	0.3975	-0.92
135000	0.3975	-0.91
135100	0.3950	-0.91
135200	0.3950	-0.91
135300	0.3950	-0.91
135400	0.3950	-0.91
135500	0.3950	-0.91
135600	0.3950	-0.91
135700	0.3950	-0.91
135800	0.3950	-0.91
135900	0.3950	-0.91
136000	0.3925	-0.90
136100	0.3925	-0.90
136200	0.3925	-0.90
136300	0.3925	-0.90
136400	0.3925	-0.90
136500	0.3925	-0.90
136600	0.3925	-0.90
136700	0.3925	-0.90
136800	0.3925	-0.90
136900	0.3925	-0.90
137000	0.3925	-0.90
137100	0.3925	-0.89
137200	0.3900	-0.89
137300	0.3900	-0.89
137400	0.3900	-0.89
137500	0.3900	-0.89
137600	0.3900	-0.89
137700	0.3900	-0.89
137800	0.3900	-0.89
137900	0.3900	-0.89
138000	0.3900	-0.89
138100	0.3900	-0.89
138200	0.3900	-0.89
138300	0.3900	-0.89
138400	0.3900	-0.88
138500	0.3900	-0.88
138600	0.3900	-0.88
138700	0.3900	-0.88
138800	0.3900	-0.88
138900	0.3875	-0.88
139000	0.3875	-0.88
139100	0.3875	-0.88
139200	0.3875	-0.88
139300	0.3875	-0.88
139400	0.3875	-0.88
139500	0.3875	-0.87
139600	0.3875	-0.87
139700	0.3875	-0.87
139800	0.3875	-0.87
139900	0.3850	-0.87
140000	0.3850	-0.87
140100	0.3850	-0.87
140200	0.3850	-0.87
140300	0.3850	-0.87
140400	0.3850	-0.87
140500	0.3850	-0.87
140600	0.3850	-0.87
140700	0.3850	-0.87
140800	0.3850	-0.87
140900	0.3850	-0.86
141000	0.3850	-0.86
141100	0.3850	-0.87
141200	0.3850	-0.87
141300	0.3850	-0.87
141400	0.3850	-0.86
141500	0.3850	-0.86
141600	0.3825	-0.86
141700	0.3825	-0.86
141800	0.3825	-0.86
141900	0.3825	-0.86
142000	0.3825	-0.86
142100	0.3825	-0.86
142200	0.3825	-0.86
142300	0.3825	-0.86
142400	0.3825	-0.85
142500	0.3825	-0.85
142600	0.3800	-0.85
142700	0.3800	-0.85
142800	0.3800	-0.85
142900	0.3800	-0.84
143000	0.3800	-0.84
143100	0.3800	-0.84
143200	0.3800	-0.84
143300	0.3800	-0.83
143400	0.3775	-0.83
143500	0.3775	-0.83
143600	0.3775	-0.82
143700	0.3775	-0.82
143800	0.3775	-0.82
143900	0.3775	-0.81
144000	0.3775	-0.81
144100	0.3775	-0.81
144200	0.3775	-0.81
144300	0.3775	-0.80
144400	0.3750	-0.80
144500	0.3750	-0.79
144600	0.3750	-0.78
144700	0.3750	-0.78
144800	0.3725	-0.77
144900	0.3725	-0.77
145000	0.3725	-0.76
145100	0.3725	-0.75
145200	0.3725	-0.75
145300	0.3725	-0.75
145400	0.3725	-0.74
145500	0.3725	-0.73
145600	0.3725	-0.73
145700	0.3725	-0.72
145800	0.3725	-0.72
145900	0.3725	-0.71
146000	0.3725	-0.71
146100	0.3725	-0.70
146200	0.3725	-0.70
146300	0.3725	-0.69
146400	0.3725	-0.69
146500	0.3725	-0.68
146600	0.3725	-0.67
146700	0.3725	-0.67
146800	0.3725	-0.66
146900	0.3725	-0.66
147000	0.3700	-0.65
147100	0.3700	-0.64
147200	0.3700	-0.64
147300	0.3700	-0.63
147400	0.3700	-0.62
147500	0.3700	-0.61
147600	0.3700	-0.61
147700	0.3700	-0.60
147800	0.3700	-0.59
147900	0.3700	-0.58
148000	0.3700	-0.58
148100	0.3700	-0.57
148200	0.3725	-0.56
148300	0.3725	-0.56
148400	0.3725	-0.56
148500	0.3725	-0.55
148600	0.3725	-0.55
148700	0.3750	-0.54
148800	0.3750	-0.54
148900	0.3750	-0.54
149000	0.3775	-0.53
149100	0.3775	-0.53
149200	0.3800	-0.53
149300	0.3825	-0.53
149400	0.3825	-0.52
149500	0.3850	-0.52
149600	0.3875	-0.52
149700	0.3900	-0.52
149800	0.3900	-0.52
149900	0.3925	-0.52
150000	0.3950	-0.52
150100	0.3975	-0.52
150200	0.4000	-0.52
150300	0.3975	-0.52
150400	0.3975	-0.53
150500	0.3975	-0.54
150600	0.3950	-0.54
150700	0.3950	-0.55
150800	0.3925	-0.56
150900	0.3900	-0.56
151000	0.3900	-0.57
151100	0.3900	-0.58
151200	0.3875	-0.59
151300	0.3875	-0.59
151400	0.3850	-0.60
151500	0.3850	-0.61
151600	0.3825	-0.62
151700	0.3825	-0.62
151800	0.3825	-0.63
151900	0.3800	-0.64
152000	0.3800	-0.64
152100	0.3800	-0.65
152200	0.3800	-0.65
152300	0.3800	-0.65
152400	0.3800	-0.66
152500	0.3800	-0.66
152600	0.3800	-0.67
152700	0.3800	-0.67
152800	0.3800	-0.68
152900	0.3800	-0.68
153000	0.3800	-0.68
153100	0.3800	-0.68
153200	0.3800	-0.68
153300	0.3800	-0.68
153400	0.3800	-0.69
153500	0.3800	-0.69
153600	0.3800	-0.68
153700	0.3775	-0.68
153800	0.3775	-0.67
153900	0.3775	-0.67
154000	0.3775	-0.67
154100	0.3775	-0.66
154200	0.3775	-0.66
154300	0.3750	-0.65
154400	0.3750	-0.65
154500	0.3750	-0.64
154600	0.3750	-0.64
154700	0.3750	-0.64
154800	0.3750	-0.64
154900	0.3725	-0.63
155000	0.3725	-0.63
155100	0.3725	-0.63
155200	0.3725	-0.62
155300	0.3725	-0.62
155400	0.3725	-0.61
155500	0.3725	-0.61
155600	0.3725	-0.60
155700	0.3725	-0.60
155800	0.3725	-0.60
155900	0.3725	-0.59
156000	0.3725	-0.58
156100	0.3700	-0.58
156200	0.3700	-0.58
156300	0.3700	-0.58
156400	0.3700	-0.58
156500	0.3675	-0.58
156600	0.3675	-0.58
156700	0.3675	-0.58
156800	0.3675	-0.58
156900	0.3675	-0.58
157000	0.3675	-0.58
157100	0.3675	-0.58
157200	0.3675	-0.58
157300	0.3675	-0.58
157400	0.3675	-0.58
157500	0.3675	-0.58
157600	0.3675	-0.58
157700	0.3650	-0.58
157800	0.3650	-0.58
157900	0.3650	-0.58
158000	0.3650	-0.58
158100	0.3650	-0.58
158200	0.3650	-0.58
158300	0.3650	-0.58
158400	0.3650	-0.59
158500	0.3650	-0.59
158600	0.3650	-0.59
158700	0.3650	-0.60
158800	0.3650	-0.60
158900	0.3675	-0.61
159000	0.3650	-0.61
159100	0.3650	-0.61
159200	0.3650	-0.62
159300	0.3650	-0.62
159400	0.3650	-0.62
159500	0.3625	-0.62
159600	0.3625	-0.63
159700	0.3625	-0.63
159800	0.3625	-0.63
159900	0.3625	-0.63
160000	0.3600	-0.63
160100	0.3600	-0.63
160200	0.3600	-0.63
160300	0.3600	-0.63
160400	0.3600	-0.63
160500	0.3600	-0.63
160600	0.3575	-0.63
160700	0.3575	-0.63
160800	0.3575	-0.63
160900	0.3575	-0.63
161000	0.3575	-0.64
161100	0.3575	-0.64
161200	0.3575	-0.64
161300	0.3575	-0.64
161400	0.3575	-0.64
161500	0.3575	-0.65
161600	0.3575	-0.65
161700	0.3575	-0.66
161800	0.3575	-0.66
161900	0.3600	-0.67
162000	0.3600	-0.67
162100	0.3600	-0.67
162200	0.3600	-0.68
162300	0.3600	-0.68
162400	0.3625	-0.68
162500	0.3625	-0.68
162600	0.3625	-0.68
162700	0.3625	-0.69
162800	0.3650	-0.69
162900	0.3650	-0.69
163000	0.3650	-0.69
163100	0.3650	-0.69
163200	0.3650	-0.69
163300	0.3650	-0.69
163400	0.3650	-0.70
163500	0.3625	-0.70
163600	0.3625	-0.70
163700	0.3625	-0.71
163800	0.3625	-0.71
163900	0.3625	-0.71
164000	0.3625	-0.72
164100	0.3625	-0.72
164200	0.3625	-0.72
164300	0.3625	-0.72
164400	0.3625	-0.73
164500	0.3625	-0.73
164600	0.3625	-0.73
164700	0.3625	-0.74
164800	0.3625	-0.74
164900	0.3625	-0.75
165000	0.3625	-0.75
165100	0.3625	-0.76
165200	0.3625	-0.76
165300	0.3625	-0.77
165400	0.3625	-0.77
165500	0.3650	-0.78
165600	0.3650	-0.78
165700	0.3650	-0.79
165800	0.3675	-0.79
165900	0.3675	-0.80
166000	0.3700	-0.80
166100	0.3700	-0.81
166200	0.3700	-0.81
166300	0.3700	-0.82
166400	0.3700	-0.82
166500	0.3700	-0.82
166600	0.3700	-0.83
166700	0.3700	-0.83
166800	0.3700	-0.84
166900	0.3700	-0.84
167000	0.3700	-0.84
167100	0.3700	-0.85
167200	0.3700	-0.85
167300	0.3700	-0.85
167400	0.3700	-0.85
167500	0.3700	-0.85
167600	0.3700	-0.86
167700	0.3675	-0.86
167800	0.3675	-0.86
167900	0.3675	-0.86
168000	0.3675	-0.86
168100	0.3675	-0.86
168200	0.3675	-0.86
168300	0.3675	-0.86
168400	0.3675	-0.87
168500	0.3675	-0.87
168600	0.3675	-0.87
168700	0.3675	-0.87
168800	0.3675	-0.87
168900	0.3675	-0.87
169000	0.3700	-0.87
169100	0.3700	-0.87
169200	0.3700	-0.87
169300	0.3700	-0.88
169400	0.3700	-0.88
169500	0.3700	-0.88
169600	0.3700	-0.88
169700	0.3700	-0.88
169800	0.3700	-0.88
169900	0.3700	-0.88
170000	0.3700	-0.88
170100	0.3675	-0.88
170200	0.3675	-0.88
170300	0.3675	-0.88
170400	0.3675	-0.88
170500	0.3675	-0.88
170600	0.3675	-0.88
170700	0.3675	-0.88
170800	0.3675	-0.88
170900	0.3675	-0.88
171000	0.3700	-0.88
171100	0.3700	-0.88
171200	0.3700	-0.88
171300	0.3700	-0.88
171400	0.3700	-0.88
171500	0.3700	-0.87
171600	0.3700	-0.87
171700	0.3700	-0.87
171800	0.3700	-0.87
171900	0.3700	-0.87
172000	0.3700	-0.87
172100	0.3700	-0.87
172200	0.3725	-0.87
172300	0.3725	-0.87
172400	0.3725	-0.87
172500	0.3725	-0.87
172600	0.3725	-0.87
172700	0.3725	-0.86
172800	0.3725	-0.86
172900	0.3725	-0.86
173000	0.3725	-0.86
173100	0.3725	-0.86
173200	0.3725	-0.86
173300	0.3725	-0.86
173400	0.3725	-0.86
173500	0.3725	-0.86
173600	0.3725	-0.85
173700	0.3700	-0.85
173800	0.3700	-0.85
173900	0.3700	-0.85
174000	0.3700	-0.84
174100	0.3700	-0.84
174200	0.3700	-0.84
174300	0.3700	-0.84
174400	0.3675	-0.83
174500	0.3675	-0.83
174600	0.3675	-0.83
174700	0.3675	-0.83
174800	0.3675	-0.83
174900	0.3675	-0.83
175000	0.3675	-0.83
175100	0.3675	-0.83
175200	0.3675	-0.82
175300	0.3650	-0.82
175400	0.3650	-0.82
175500	0.3650	-0.82
175600	0.3650	-0.82
175700	0.3650	-0.82
175800	0.3650	-0.82
175900	0.3650	-0.82
176000	0.3650	-0.82
176100	0.3650	-0.82
176200	0.3650	-0.82
176300	0.3650	-0.82
176400	0.3650	-0.82
176500	0.3650	-0.82
176600	0.3650	-0.82
176700	0.3675	-0.82
176800	0.3675	-0.82
176900	0.3675	-0.82
177000	0.3675	-0.82
177100	0.3675	-0.82
177200	0.3675	-0.82
177300	0.3675	-0.82
177400	0.3675	-0.82
177500	0.3675	-0.82
177600	0.3675	-0.82
177700	0.3650	-0.82
177800	0.3650	-0.82
177900	0.3650	-0.82
178000	0.3650	-0.82
178100	0.3650	-0.82
178200	0.3650	-0.82
178300	0.3650	-0.82
178400	0.3650	-0.82
178500	0.3650	-0.83
178600	0.3650	-0.83
178700	0.3650	-0.83
178800	0.3650	-0.83
178900	0.3625	-0.83
179000	0.3625	-0.82
179100	0.3625	-0.82
179200	0.3625	-0.83
179300	0.3625	-0.83
179400	0.3650	-0.83
179500	0.3650	-0.83
179600	0.3650	-0.83
179700	0.3650	-0.83
179800	0.3650	-0.83
179900	0.3650	-0.83
180000	0.3650	-0.83
180100	0.3650	-0.83
180200	0.3650	-0.83
180300	0.3675	-0.83
180400	0.3675	-0.83
180500	0.3675	-0.83
180600	0.3675	-0.84
180700	0.3700	-0.84
180800	0.3700	-0.84
180900	0.3700	-0.84
181000	0.3700	-0.84
181100	0.3700	-0.84
181200	0.3700	-0.84
181300	0.3700	-0.84
181400	0.3700	-0.84
181500	0.3700	-0.84
181600	0.3700	-0.84
181700	0.3700	-0.84
181800	0.3700	-0.84
181900	0.3700	-0.84
182000	0.3700	-0.84
182100	0.3700	-0.84
182200	0.3700	-0.84
182300	0.3700	-0.84
182400	0.3700	-0.84
182500	0.3700	-0.84
182600	0.3700	-0.84
182700	0.3700	-0.84
182800	0.3700	-0.84
182900	0.3700	-0.84
183000	0.3700	-0.84
183100	0.3675	-0.84
183200	0.3675	-0.84
183300	0.3675	-0.85
183400	0.3675	-0.85
183500	0.3675	-0.85
183600	0.3675	-0.85
183700	0.3675	-0.85
183800	0.3675	-0.85
183900	0.3700	-0.85
184000	0.3700	-0.85
184100	0.3700	-0.85
184200	0.3700	-0.85
184300	0.3700	-0.85
184400	0.3700	-0.85
184500	0.3725	-0.85
184600	0.3725	-0.85
184700	0.3725	-0.85
184800	0.3750	-0.85
184900	0.3750	-0.86
185000	0.3750	-0.86
185100	0.3750	-0.86
185200	0.3775	-0.86
185300	0.3775	-0.86
185400	0.3775	-0.86
185500	0.3775	-0.86
185600	0.3800	-0.86
185700	0.3800	-0.86
185800	0.3800	-0.86
185900	0.3800	-0.86
186000	0.3800	-0.86
186100	0.3800	-0.86
186200	0.3800	-0.86
186300	0.3800	-0.86
186400	0.3800	-0.86
186500	0.3800	-0.86
186600	0.3800	-0.86
186700	0.3800	-0.86
186800	0.3775	-0.86
186900	0.3775	-0.86
187000	0.3775	-0.86
187100	0.3775	-0.86
187200	0.3775	-0.86
187300	0.3750	-0.86
187400	0.3750	-0.86
187500	0.3750	-0.86
187600	0.3725	-0.86
187700	0.3725	-0.85
187800	0.3725	-0.85
187900	0.3725	-0.85
188000	0.3700	-0.85
188100	0.3700	-0.85
188200	0.3700	-0.85
188300	0.3700	-0.85
188400	0.3700	-0.85
188500	0.3700	-0.84
188600	0.3700	-0.84
188700	0.3700	-0.84
188800	0.3700	-0.84
188900	0.3700	-0.84
189000	0.3700	-0.84
189100	0.3700	-0.85
189200	0.3725	-0.85
189300	0.3725	-0.85
189400	0.3725	-0.85
189500	0.3725	-0.85
189600	0.3725	-0.85
189700	0.3725	-0.85
189800	0.3725	-0.85
189900	0.3750	-0.85
190000	0.3750	-0.85
190100	0.3750	-0.85
190200	0.3750	-0.84
190300	0.3750	-0.84
190400	0.3750	-0.84
190500	0.3750	-0.84
190600	0.3750	-0.84
190700	0.3750	-0.84
190800	0.3750	-0.84
190900	0.3750	-0.84
191000	0.3750	-0.83
191100	0.3750	-0.83
191200	0.3750	-0.83
191300	0.3750	-0.83
191400	0.3750	-0.83
191500	0.3750	-0.83
191600	0.3750	-0.82
191700	0.3750	-0.82
191800	0.3750	-0.82
191900	0.3750	-0.82
192000	0.3750	-0.82
192100	0.3725	-0.81
192200	0.3725	-0.81
192300	0.3725	-0.81
192400	0.3725	-0.81
192500	0.3700	-0.81
192600	0.3700	-0.80
192700	0.3675	-0.80
192800	0.3675	-0.80
192900	0.3675	-0.80
193000	0.3650	-0.79
193100	0.3650	-0.79
193200	0.3650	-0.79
193300	0.3650	-0.79
193400	0.3650	-0.79
193500	0.3650	-0.79
193600	0.3625	-0.79
193700	0.3625	-0.78
193800	0.3625	-0.78
193900	0.3625	-0.78
194000	0.3600	-0.78
194100	0.3600	-0.78
194200	0.3600	-0.77
194300	0.3600	-0.77
194400	0.3600	-0.77
194500	0.3575	-0.77
194600	0.3575	-0.76
194700	0.3575	-0.76
194800	0.3575	-0.76
194900	0.3575	-0.76
195000	0.3550	-0.75
195100	0.3550	-0.75
195200	0.3550	-0.74
195300	0.3550	-0.74
195400	0.3525	-0.73
195500	0.3525	-0.73
195600	0.3525	-0.72
195700	0.3525	-0.72
195800	0.3525	-0.71
195900	0.3525	-0.71
196000	0.3500	-0.70
196100	0.3500	-0.70
196200	0.3500	-0.69
196300	0.3500	-0.69
196400	0.3500	-0.68
196500	0.3500	-0.67
196600	0.3475	-0.67
196700	0.3475	-0.66
196800	0.3475	-0.66
196900	0.3475	-0.65
197000	0.3475	-0.65
197100	0.3475	-0.65
197200	0.3475	-0.64
197300	0.3475	-0.64
197400	0.3475	-0.64
197500	0.3475	-0.64
197600	0.3475	-0.64
197700	0.3475	-0.64
197800	0.3475	-0.65
197900	0.3475	-0.65
198000	0.3475	-0.65
198100	0.3500	-0.64
198200	0.3500	-0.64
198300	0.3500	-0.64
198400	0.3500	-0.64
198500	0.3500	-0.64
198600	0.3525	-0.64
198700	0.3525	-0.64
198800	0.3525	-0.64
198900	0.3525	-0.64
199000	0.3550	-0.64
199100	0.3550	-0.65
199200	0.3575	-0.65
199300	0.3575	-0.65
199400	0.3575	-0.65
199500	0.3600	-0.65
199600	0.3600	-0.66
199700	0.3600	-0.66
199800	0.3625	-0.66
[truncated: 8,843 more rows]
