# Supplementary material for: The genetic basis of aneuploidy tolerance in wild yeast
Source: eLife. 2020 Jan 7;9:e52063. doi: 10.7554/eLife.52063 (PMC6970514; doi:10.7554/eLife.52063)
Supplement: Figure 1—source data 1. [file elife-52063-fig1-data1.zip › DvF/DvF_n46_ch9]

Bin start (bp)	MLE allele freq.	LOD score
0	0.4475	1.51
100	0.4475	1.51
200	0.4475	1.51
300	0.4475	1.51
400	0.4475	1.51
500	0.4475	1.51
600	0.4475	1.51
700	0.4475	1.51
800	0.4475	1.51
900	0.4475	1.51
1000	0.4475	1.51
1100	0.4475	1.51
1200	0.4475	1.51
1300	0.4475	1.51
1400	0.4475	1.51
1500	0.4475	1.51
1600	0.4475	1.51
1700	0.4475	1.51
1800	0.4475	1.51
1900	0.4475	1.51
2000	0.4475	1.51
2100	0.4475	1.51
2200	0.4475	1.51
2300	0.4475	1.51
2400	0.4475	1.51
2500	0.4475	1.51
2600	0.4475	1.51
2700	0.4475	1.51
2800	0.4500	1.51
2900	0.4500	1.51
3000	0.4500	1.51
3100	0.4500	1.51
3200	0.4500	1.51
3300	0.4500	1.51
3400	0.4500	1.51
3500	0.4500	1.51
3600	0.4500	1.51
3700	0.4500	1.51
3800	0.4500	1.51
3900	0.4500	1.51
4000	0.4500	1.51
4100	0.4500	1.51
4200	0.4500	1.51
4300	0.4500	1.51
4400	0.4500	1.51
4500	0.4500	1.51
4600	0.4500	1.51
4700	0.4500	1.51
4800	0.4500	1.51
4900	0.4500	1.51
5000	0.4500	1.51
5100	0.4500	1.51
5200	0.4500	1.51
5300	0.4500	1.51
5400	0.4500	1.51
5500	0.4500	1.51
5600	0.4500	1.51
5700	0.4500	1.51
5800	0.4500	1.51
5900	0.4500	1.51
6000	0.4500	1.51
6100	0.4500	1.51
6200	0.4500	1.51
6300	0.4500	1.51
6400	0.4500	1.51
6500	0.4500	1.51
6600	0.4500	1.51
6700	0.4500	1.51
6800	0.4500	1.51
6900	0.4500	1.51
7000	0.4500	1.51
7100	0.4500	1.51
7200	0.4500	1.51
7300	0.4500	1.51
7400	0.4500	1.51
7500	0.4500	1.51
7600	0.4500	1.51
7700	0.4500	1.51
7800	0.4500	1.51
7900	0.4500	1.51
8000	0.4500	1.51
8100	0.4500	1.51
8200	0.4500	1.51
8300	0.4500	1.51
8400	0.4500	1.51
8500	0.4500	1.51
8600	0.4500	1.51
8700	0.4500	1.51
8800	0.4500	1.51
8900	0.4500	1.51
9000	0.4500	1.51
9100	0.4500	1.51
9200	0.4500	1.51
9300	0.4500	1.51
9400	0.4500	1.51
9500	0.4500	1.51
9600	0.4500	1.51
9700	0.4500	1.51
9800	0.4500	1.51
9900	0.4500	1.51
10000	0.4500	1.51
10100	0.4500	1.51
10200	0.4500	1.51
10300	0.4500	1.51
10400	0.4500	1.51
10500	0.4500	1.51
10600	0.4500	1.51
10700	0.4500	1.51
10800	0.4500	1.51
10900	0.4500	1.51
11000	0.4525	1.51
11100	0.4525	1.51
11200	0.4525	1.51
11300	0.4525	1.51
11400	0.4525	1.51
11500	0.4525	1.51
11600	0.4525	1.51
11700	0.4525	1.51
11800	0.4525	1.51
11900	0.4525	1.51
12000	0.4525	1.51
12100	0.4525	1.51
12200	0.4525	1.51
12300	0.4525	1.51
12400	0.4525	1.51
12500	0.4525	1.51
12600	0.4525	1.51
12700	0.4525	1.51
12800	0.4525	1.51
12900	0.4525	1.51
13000	0.4525	1.51
13100	0.4525	1.51
13200	0.4525	1.51
13300	0.4525	1.51
13400	0.4525	1.51
13500	0.4525	1.51
13600	0.4525	1.51
13700	0.4525	1.51
13800	0.4525	1.51
13900	0.4525	1.51
14000	0.4525	1.51
14100	0.4525	1.51
14200	0.4525	1.51
14300	0.4525	1.51
14400	0.4525	1.51
14500	0.4525	1.51
14600	0.4525	1.51
14700	0.4525	1.51
14800	0.4525	1.51
14900	0.4525	1.51
15000	0.4525	1.51
15100	0.4525	1.51
15200	0.4525	1.51
15300	0.4525	1.51
15400	0.4525	1.51
15500	0.4525	1.51
15600	0.4525	1.51
15700	0.4525	1.51
15800	0.4525	1.51
15900	0.4525	1.51
16000	0.4525	1.51
16100	0.4525	1.51
16200	0.4525	1.51
16300	0.4525	1.51
16400	0.4525	1.51
16500	0.4525	1.51
16600	0.4525	1.51
16700	0.4525	1.51
16800	0.4525	1.51
16900	0.4525	1.51
17000	0.4525	1.51
17100	0.4525	1.51
17200	0.4525	1.51
17300	0.4525	1.51
17400	0.4525	1.51
17500	0.4525	1.51
17600	0.4525	1.51
17700	0.4525	1.51
17800	0.4525	1.51
17900	0.4525	1.51
18000	0.4525	1.51
18100	0.4525	1.51
18200	0.4525	1.51
18300	0.4525	1.51
18400	0.4525	1.51
18500	0.4525	1.51
18600	0.4525	1.51
18700	0.4525	1.51
18800	0.4525	1.51
18900	0.4525	1.51
19000	0.4525	1.51
19100	0.4525	1.51
19200	0.4525	1.51
19300	0.4525	1.51
19400	0.4525	1.51
19500	0.4525	1.51
19600	0.4525	1.51
19700	0.4550	1.51
19800	0.4550	1.51
19900	0.4550	1.51
20000	0.4550	1.51
20100	0.4550	1.52
20200	0.4550	1.52
20300	0.4575	1.52
20400	0.4575	1.52
20500	0.4575	1.52
20600	0.4575	1.52
20700	0.4575	1.53
20800	0.4575	1.53
20900	0.4575	1.53
21000	0.4575	1.54
21100	0.4575	1.54
21200	0.4575	1.55
21300	0.4600	1.55
21400	0.4600	1.56
21500	0.4600	1.56
21600	0.4600	1.57
21700	0.4600	1.57
21800	0.4600	1.58
21900	0.4600	1.58
22000	0.4625	1.59
22100	0.4625	1.59
22200	0.4625	1.60
22300	0.4625	1.61
22400	0.4625	1.62
22500	0.4625	1.63
22600	0.4625	1.64
22700	0.4625	1.65
22800	0.4625	1.66
22900	0.4625	1.67
23000	0.4650	1.68
23100	0.4650	1.69
23200	0.4650	1.70
23300	0.4650	1.71
23400	0.4650	1.72
23500	0.4650	1.73
23600	0.4650	1.74
23700	0.4650	1.74
23800	0.4625	1.74
23900	0.4625	1.74
24000	0.4625	1.74
24100	0.4600	1.75
24200	0.4600	1.75
24300	0.4575	1.76
24400	0.4575	1.77
24500	0.4600	1.78
24600	0.4600	1.79
24700	0.4600	1.80
24800	0.4600	1.82
24900	0.4600	1.84
25000	0.4600	1.86
25100	0.4625	1.89
25200	0.4625	1.92
25300	0.4625	1.95
25400	0.4650	1.98
25500	0.4650	2.01
25600	0.4650	2.04
25700	0.4675	2.08
25800	0.4675	2.08
25900	0.4675	2.08
26000	0.4675	2.07
26100	0.4675	2.07
26200	0.4675	2.07
26300	0.4675	2.08
26400	0.4700	2.10
26500	0.4700	2.11
26600	0.4700	2.11
26700	0.4725	2.11
26800	0.4725	2.10
26900	0.4725	2.10
27000	0.4725	2.10
27100	0.4700	2.07
27200	0.4700	2.05
27300	0.4650	2.01
27400	0.4600	1.98
27500	0.4550	1.94
27600	0.4500	1.91
27700	0.4450	1.88
27800	0.4425	1.86
27900	0.4375	1.83
28000	0.4350	1.81
28100	0.4325	1.79
28200	0.4300	1.77
28300	0.4275	1.75
28400	0.4225	1.73
28500	0.4200	1.71
28600	0.4175	1.69
28700	0.4150	1.68
28800	0.4125	1.66
28900	0.4100	1.64
29000	0.4050	1.63
29100	0.4025	1.62
29200	0.4000	1.63
29300	0.3975	1.63
29400	0.3950	1.63
29500	0.3925	1.62
29600	0.3900	1.63
29700	0.3875	1.63
29800	0.3875	1.64
29900	0.3850	1.65
30000	0.3850	1.66
30100	0.3850	1.67
30200	0.3850	1.68
30300	0.3850	1.69
30400	0.3850	1.70
30500	0.3850	1.72
30600	0.3850	1.73
30700	0.3850	1.74
30800	0.3850	1.71
30900	0.3825	1.68
31000	0.3825	1.64
31100	0.3825	1.60
31200	0.3800	1.57
31300	0.3800	1.54
31400	0.3800	1.51
31500	0.3800	1.48
31600	0.3775	1.45
31700	0.3775	1.42
31800	0.3775	1.38
31900	0.3775	1.35
32000	0.3775	1.32
32100	0.3750	1.29
32200	0.3750	1.26
32300	0.3750	1.23
32400	0.3750	1.19
32500	0.3750	1.16
32600	0.3750	1.13
32700	0.3750	1.10
32800	0.3750	1.08
32900	0.3750	1.05
33000	0.3750	1.02
33100	0.3750	0.99
33200	0.3750	0.96
33300	0.3750	0.92
33400	0.3750	0.89
33500	0.3750	0.87
33600	0.3750	0.84
33700	0.3725	0.82
33800	0.3725	0.79
33900	0.3725	0.77
34000	0.3700	0.74
34100	0.3700	0.72
34200	0.3700	0.69
34300	0.3700	0.67
34400	0.3700	0.64
34500	0.3700	0.62
34600	0.3700	0.59
34700	0.3700	0.57
34800	0.3700	0.54
34900	0.3700	0.52
35000	0.3675	0.50
35100	0.3675	0.48
35200	0.3675	0.45
35300	0.3675	0.44
35400	0.3675	0.42
35500	0.3675	0.41
35600	0.3675	0.39
35700	0.3675	0.38
35800	0.3675	0.36
35900	0.3675	0.35
36000	0.3675	0.34
36100	0.3675	0.32
36200	0.3675	0.31
36300	0.3700	0.29
36400	0.3700	0.28
36500	0.3700	0.26
36600	0.3700	0.24
36700	0.3700	0.23
36800	0.3725	0.21
36900	0.3725	0.20
37000	0.3725	0.19
37100	0.3725	0.18
37200	0.3725	0.17
37300	0.3725	0.16
37400	0.3725	0.15
37500	0.3725	0.14
37600	0.3750	0.13
37700	0.3750	0.12
37800	0.3750	0.11
37900	0.3750	0.10
38000	0.3750	0.08
38100	0.3750	0.07
38200	0.3750	0.06
38300	0.3750	0.05
38400	0.3750	0.03
38500	0.3750	0.02
38600	0.3750	0.01
38700	0.3750	-0.00
38800	0.3750	-0.02
38900	0.3750	-0.03
39000	0.3750	-0.04
39100	0.3750	-0.06
39200	0.3750	-0.07
39300	0.3750	-0.09
39400	0.3750	-0.10
39500	0.3750	-0.12
39600	0.3750	-0.13
39700	0.3750	-0.15
39800	0.3775	-0.16
39900	0.3775	-0.17
40000	0.3775	-0.18
40100	0.3775	-0.20
40200	0.3775	-0.21
40300	0.3775	-0.21
40400	0.3775	-0.22
40500	0.3775	-0.23
40600	0.3775	-0.24
40700	0.3800	-0.24
40800	0.3800	-0.25
40900	0.3800	-0.26
41000	0.3800	-0.26
41100	0.3825	-0.27
41200	0.3825	-0.27
41300	0.3825	-0.28
41400	0.3825	-0.28
41500	0.3850	-0.29
41600	0.3850	-0.30
41700	0.3850	-0.31
41800	0.3850	-0.32
41900	0.3850	-0.32
42000	0.3875	-0.33
42100	0.3875	-0.33
42200	0.3875	-0.34
42300	0.3875	-0.35
42400	0.3900	-0.36
42500	0.3900	-0.37
42600	0.3925	-0.37
42700	0.3925	-0.38
42800	0.3925	-0.39
42900	0.3950	-0.40
43000	0.3950	-0.40
43100	0.3950	-0.41
43200	0.3975	-0.42
43300	0.3975	-0.43
43400	0.3975	-0.43
43500	0.4000	-0.44
43600	0.4000	-0.44
43700	0.4000	-0.45
43800	0.4025	-0.45
43900	0.4025	-0.46
44000	0.4025	-0.46
44100	0.4025	-0.46
44200	0.4025	-0.47
44300	0.4050	-0.47
44400	0.4050	-0.48
44500	0.4050	-0.49
44600	0.4050	-0.49
44700	0.4050	-0.50
44800	0.4075	-0.51
44900	0.4075	-0.51
45000	0.4075	-0.52
45100	0.4075	-0.53
45200	0.4100	-0.53
45300	0.4100	-0.54
45400	0.4100	-0.54
45500	0.4100	-0.54
45600	0.4100	-0.54
45700	0.4100	-0.55
45800	0.4100	-0.55
45900	0.4100	-0.56
46000	0.4100	-0.56
46100	0.4125	-0.56
46200	0.4125	-0.57
46300	0.4125	-0.58
46400	0.4150	-0.59
46500	0.4150	-0.59
46600	0.4150	-0.60
46700	0.4175	-0.61
46800	0.4175	-0.61
46900	0.4175	-0.62
47000	0.4200	-0.63
47100	0.4200	-0.63
47200	0.4200	-0.64
47300	0.4225	-0.64
47400	0.4225	-0.65
47500	0.4250	-0.66
47600	0.4250	-0.66
47700	0.4250	-0.67
47800	0.4275	-0.67
47900	0.4275	-0.68
48000	0.4275	-0.68
48100	0.4275	-0.68
48200	0.4300	-0.69
48300	0.4300	-0.69
48400	0.4300	-0.70
48500	0.4300	-0.70
48600	0.4325	-0.70
48700	0.4325	-0.71
48800	0.4325	-0.71
48900	0.4350	-0.72
49000	0.4350	-0.72
49100	0.4375	-0.73
49200	0.4375	-0.73
49300	0.4400	-0.74
49400	0.4400	-0.74
49500	0.4400	-0.74
49600	0.4425	-0.75
49700	0.4425	-0.75
49800	0.4450	-0.76
49900	0.4450	-0.76
50000	0.4450	-0.76
50100	0.4475	-0.76
50200	0.4475	-0.77
50300	0.4475	-0.77
50400	0.4500	-0.77
50500	0.4500	-0.78
50600	0.4525	-0.78
50700	0.4525	-0.78
50800	0.4550	-0.79
50900	0.4550	-0.79
51000	0.4575	-0.79
51100	0.4575	-0.80
51200	0.4600	-0.80
51300	0.4600	-0.81
51400	0.4625	-0.81
51500	0.4625	-0.82
51600	0.4625	-0.82
51700	0.4650	-0.83
51800	0.4650	-0.83
51900	0.4675	-0.84
52000	0.4675	-0.84
52100	0.4700	-0.85
52200	0.4700	-0.85
52300	0.4725	-0.85
52400	0.4725	-0.86
52500	0.4750	-0.86
52600	0.4750	-0.87
52700	0.4775	-0.87
52800	0.4775	-0.87
52900	0.4800	-0.88
53000	0.4800	-0.88
53100	0.4825	-0.88
53200	0.4825	-0.89
53300	0.4825	-0.89
53400	0.4850	-0.89
53500	0.4850	-0.90
53600	0.4875	-0.90
53700	0.4875	-0.90
53800	0.4875	-0.90
53900	0.4875	-0.90
54000	0.4900	-0.90
54100	0.4900	-0.91
54200	0.4900	-0.91
54300	0.4900	-0.91
54400	0.4900	-0.91
54500	0.4900	-0.91
54600	0.4925	-0.91
54700	0.4925	-0.91
54800	0.4925	-0.91
54900	0.4925	-0.91
55000	0.4925	-0.91
55100	0.4925	-0.91
55200	0.4925	-0.91
55300	0.4925	-0.91
55400	0.4925	-0.91
55500	0.4925	-0.91
55600	0.4925	-0.91
55700	0.4925	-0.91
55800	0.4925	-0.91
55900	0.4925	-0.91
56000	0.4925	-0.91
56100	0.4925	-0.91
56200	0.4925	-0.91
56300	0.4925	-0.91
56400	0.4925	-0.91
56500	0.4925	-0.91
56600	0.4925	-0.90
56700	0.4925	-0.90
56800	0.4925	-0.90
56900	0.4900	-0.90
57000	0.4900	-0.90
57100	0.4900	-0.90
57200	0.4900	-0.90
57300	0.4900	-0.90
57400	0.4900	-0.90
57500	0.4875	-0.90
57600	0.4875	-0.90
57700	0.4875	-0.89
57800	0.4875	-0.89
57900	0.4875	-0.89
58000	0.4850	-0.89
58100	0.4850	-0.89
58200	0.4850	-0.89
58300	0.4850	-0.89
58400	0.4850	-0.89
58500	0.4850	-0.89
58600	0.4850	-0.89
58700	0.4850	-0.89
58800	0.4850	-0.89
58900	0.4850	-0.89
59000	0.4850	-0.89
59100	0.4825	-0.89
59200	0.4825	-0.89
59300	0.4825	-0.89
59400	0.4825	-0.89
59500	0.4825	-0.89
59600	0.4825	-0.89
59700	0.4825	-0.89
59800	0.4825	-0.89
59900	0.4825	-0.89
60000	0.4825	-0.89
60100	0.4800	-0.89
60200	0.4800	-0.89
60300	0.4800	-0.89
60400	0.4800	-0.89
60500	0.4800	-0.89
60600	0.4800	-0.89
60700	0.4800	-0.89
60800	0.4775	-0.88
60900	0.4775	-0.88
61000	0.4775	-0.88
61100	0.4775	-0.88
61200	0.4775	-0.88
61300	0.4775	-0.88
61400	0.4775	-0.88
61500	0.4775	-0.88
61600	0.4775	-0.89
61700	0.4775	-0.89
61800	0.4775	-0.89
61900	0.4750	-0.89
62000	0.4750	-0.89
62100	0.4750	-0.89
62200	0.4750	-0.89
62300	0.4750	-0.89
62400	0.4750	-0.89
62500	0.4750	-0.89
62600	0.4750	-0.89
62700	0.4750	-0.89
62800	0.4750	-0.89
62900	0.4750	-0.89
63000	0.4750	-0.89
63100	0.4725	-0.89
63200	0.4725	-0.89
63300	0.4725	-0.89
63400	0.4725	-0.89
63500	0.4725	-0.89
63600	0.4725	-0.89
63700	0.4725	-0.89
63800	0.4725	-0.89
63900	0.4700	-0.89
64000	0.4700	-0.89
64100	0.4700	-0.89
64200	0.4700	-0.89
64300	0.4700	-0.89
64400	0.4700	-0.89
64500	0.4700	-0.89
64600	0.4700	-0.89
64700	0.4700	-0.89
64800	0.4700	-0.89
64900	0.4700	-0.89
65000	0.4700	-0.89
65100	0.4700	-0.89
65200	0.4700	-0.89
65300	0.4700	-0.89
65400	0.4700	-0.89
65500	0.4700	-0.89
65600	0.4700	-0.89
65700	0.4700	-0.89
65800	0.4700	-0.89
65900	0.4700	-0.90
66000	0.4700	-0.90
66100	0.4700	-0.90
66200	0.4700	-0.90
66300	0.4725	-0.90
66400	0.4725	-0.90
66500	0.4725	-0.90
66600	0.4725	-0.90
66700	0.4725	-0.90
66800	0.4725	-0.90
66900	0.4725	-0.90
67000	0.4725	-0.90
67100	0.4725	-0.90
67200	0.4725	-0.90
67300	0.4725	-0.90
67400	0.4725	-0.91
67500	0.4750	-0.91
67600	0.4750	-0.91
67700	0.4750	-0.91
67800	0.4775	-0.91
67900	0.4775	-0.91
68000	0.4775	-0.91
68100	0.4800	-0.91
68200	0.4800	-0.92
68300	0.4800	-0.92
68400	0.4800	-0.92
68500	0.4825	-0.92
68600	0.4825	-0.92
68700	0.4825	-0.92
68800	0.4825	-0.92
68900	0.4825	-0.92
69000	0.4800	-0.92
69100	0.4800	-0.92
69200	0.4800	-0.92
69300	0.4800	-0.92
69400	0.4800	-0.92
69500	0.4800	-0.92
69600	0.4800	-0.91
69700	0.4800	-0.91
69800	0.4800	-0.91
69900	0.4800	-0.91
70000	0.4800	-0.91
70100	0.4775	-0.91
70200	0.4775	-0.91
70300	0.4775	-0.91
70400	0.4775	-0.91
70500	0.4775	-0.91
70600	0.4775	-0.91
70700	0.4775	-0.91
70800	0.4775	-0.91
70900	0.4775	-0.91
71000	0.4775	-0.91
71100	0.4800	-0.91
71200	0.4800	-0.91
71300	0.4800	-0.91
71400	0.4800	-0.91
71500	0.4800	-0.91
71600	0.4800	-0.91
71700	0.4800	-0.91
71800	0.4775	-0.91
71900	0.4775	-0.90
72000	0.4775	-0.90
72100	0.4775	-0.90
72200	0.4775	-0.90
72300	0.4775	-0.90
72400	0.4775	-0.90
72500	0.4775	-0.90
72600	0.4750	-0.90
72700	0.4750	-0.90
72800	0.4750	-0.90
72900	0.4750	-0.90
73000	0.4750	-0.90
73100	0.4750	-0.90
73200	0.4750	-0.90
73300	0.4750	-0.90
73400	0.4750	-0.90
73500	0.4750	-0.90
73600	0.4750	-0.90
73700	0.4750	-0.90
73800	0.4750	-0.90
73900	0.4750	-0.90
74000	0.4750	-0.90
74100	0.4750	-0.90
74200	0.4750	-0.90
74300	0.4750	-0.90
74400	0.4750	-0.90
74500	0.4750	-0.90
74600	0.4750	-0.90
74700	0.4750	-0.90
74800	0.4775	-0.90
74900	0.4775	-0.90
75000	0.4775	-0.90
75100	0.4775	-0.90
75200	0.4775	-0.90
75300	0.4775	-0.90
75400	0.4775	-0.90
75500	0.4775	-0.90
75600	0.4775	-0.90
75700	0.4775	-0.89
75800	0.4775	-0.89
75900	0.4775	-0.89
76000	0.4775	-0.90
76100	0.4800	-0.90
76200	0.4800	-0.90
76300	0.4800	-0.90
76400	0.4800	-0.90
76500	0.4800	-0.90
76600	0.4800	-0.90
76700	0.4825	-0.90
76800	0.4825	-0.90
76900	0.4825	-0.90
77000	0.4825	-0.90
77100	0.4825	-0.90
77200	0.4850	-0.91
77300	0.4850	-0.91
77400	0.4850	-0.91
77500	0.4850	-0.91
77600	0.4850	-0.91
77700	0.4850	-0.91
77800	0.4875	-0.91
77900	0.4875	-0.91
78000	0.4875	-0.91
78100	0.4875	-0.91
78200	0.4875	-0.92
78300	0.4875	-0.92
78400	0.4900	-0.92
78500	0.4900	-0.92
78600	0.4900	-0.92
78700	0.4900	-0.92
78800	0.4900	-0.92
78900	0.4900	-0.92
79000	0.4900	-0.92
79100	0.4900	-0.92
79200	0.4900	-0.92
79300	0.4900	-0.92
79400	0.4900	-0.91
79500	0.4900	-0.91
79600	0.4900	-0.91
79700	0.4900	-0.91
79800	0.4900	-0.92
79900	0.4900	-0.92
80000	0.4900	-0.91
80100	0.4900	-0.91
80200	0.4900	-0.91
80300	0.4900	-0.91
80400	0.4925	-0.91
80500	0.4925	-0.91
80600	0.4925	-0.91
80700	0.4925	-0.91
80800	0.4925	-0.91
80900	0.4925	-0.91
81000	0.4925	-0.91
81100	0.4925	-0.91
81200	0.4925	-0.91
81300	0.4925	-0.91
81400	0.4925	-0.91
81500	0.4925	-0.91
81600	0.4925	-0.91
81700	0.4925	-0.91
81800	0.4925	-0.91
81900	0.4925	-0.91
82000	0.4925	-0.91
82100	0.4925	-0.91
82200	0.4925	-0.91
82300	0.4925	-0.91
82400	0.4925	-0.91
82500	0.4950	-0.91
82600	0.4950	-0.91
82700	0.4950	-0.91
82800	0.4950	-0.91
82900	0.4950	-0.91
83000	0.4950	-0.91
83100	0.4950	-0.91
83200	0.4950	-0.91
83300	0.4950	-0.91
83400	0.4950	-0.91
83500	0.4950	-0.91
83600	0.4950	-0.91
83700	0.4950	-0.91
83800	0.4950	-0.91
83900	0.4950	-0.92
84000	0.4950	-0.92
84100	0.4950	-0.92
84200	0.4950	-0.92
84300	0.4950	-0.92
84400	0.4950	-0.92
84500	0.4950	-0.92
84600	0.4975	-0.93
84700	0.4975	-0.93
84800	0.4975	-0.93
84900	0.4975	-0.93
85000	0.4975	-0.93
85100	0.4975	-0.93
85200	0.4975	-0.93
85300	0.4975	-0.93
85400	0.4975	-0.94
85500	0.5000	-0.94
85600	0.5000	-0.94
85700	0.5000	-0.94
85800	0.5000	-0.94
85900	0.5000	-0.94
86000	0.5000	-0.94
86100	0.4975	-0.94
86200	0.4975	-0.94
86300	0.4975	-0.94
86400	0.4975	-0.94
86500	0.4975	-0.94
86600	0.4975	-0.94
86700	0.4975	-0.94
86800	0.4975	-0.94
86900	0.4975	-0.94
87000	0.4975	-0.94
87100	0.4975	-0.94
87200	0.4975	-0.94
87300	0.4950	-0.94
87400	0.4950	-0.94
87500	0.4950	-0.94
87600	0.4950	-0.94
87700	0.4950	-0.94
87800	0.4950	-0.94
87900	0.4950	-0.94
88000	0.4950	-0.94
88100	0.4925	-0.94
88200	0.4925	-0.94
88300	0.4925	-0.94
88400	0.4925	-0.94
88500	0.4925	-0.94
88600	0.4925	-0.94
88700	0.4925	-0.94
88800	0.4925	-0.94
88900	0.4925	-0.94
89000	0.4925	-0.94
89100	0.4925	-0.93
89200	0.4925	-0.93
89300	0.4925	-0.93
89400	0.4925	-0.93
89500	0.4925	-0.93
89600	0.4925	-0.93
89700	0.4925	-0.93
89800	0.4925	-0.93
89900	0.4925	-0.93
90000	0.4925	-0.93
90100	0.4925	-0.93
90200	0.4950	-0.93
90300	0.4950	-0.93
90400	0.4950	-0.93
90500	0.4950	-0.93
90600	0.4950	-0.93
90700	0.4950	-0.93
90800	0.4950	-0.93
90900	0.4975	-0.93
91000	0.4975	-0.93
91100	0.4975	-0.93
91200	0.4975	-0.93
91300	0.5000	-0.93
91400	0.5000	-0.93
91500	0.5025	-0.93
91600	0.5025	-0.92
91700	0.5050	-0.92
91800	0.5050	-0.92
91900	0.5075	-0.92
92000	0.5075	-0.92
92100	0.5100	-0.92
92200	0.5100	-0.92
92300	0.5125	-0.92
92400	0.5125	-0.92
92500	0.5150	-0.92
92600	0.5175	-0.92
92700	0.5175	-0.92
92800	0.5200	-0.92
92900	0.5200	-0.92
93000	0.5225	-0.92
93100	0.5200	-0.92
93200	0.5200	-0.92
93300	0.5175	-0.92
93400	0.5175	-0.92
93500	0.5175	-0.92
93600	0.5175	-0.92
93700	0.5150	-0.92
93800	0.5150	-0.92
93900	0.5150	-0.92
94000	0.5150	-0.92
94100	0.5150	-0.92
94200	0.5175	-0.92
94300	0.5175	-0.91
94400	0.5175	-0.91
94500	0.5200	-0.91
94600	0.5225	-0.91
94700	0.5225	-0.91
94800	0.5250	-0.91
94900	0.5250	-0.91
95000	0.5250	-0.91
95100	0.5250	-0.91
95200	0.5250	-0.91
95300	0.5225	-0.90
95400	0.5225	-0.90
95500	0.5225	-0.90
95600	0.5225	-0.90
95700	0.5225	-0.90
95800	0.5225	-0.90
95900	0.5225	-0.90
96000	0.5225	-0.91
96100	0.5225	-0.91
96200	0.5225	-0.91
96300	0.5225	-0.91
96400	0.5225	-0.91
96500	0.5225	-0.91
96600	0.5225	-0.91
96700	0.5225	-0.91
96800	0.5225	-0.91
96900	0.5225	-0.91
97000	0.5225	-0.91
97100	0.5225	-0.91
97200	0.5225	-0.91
97300	0.5250	-0.91
97400	0.5250	-0.91
97500	0.5250	-0.91
97600	0.5250	-0.91
97700	0.5250	-0.91
97800	0.5250	-0.91
97900	0.5250	-0.91
98000	0.5275	-0.90
98100	0.5275	-0.90
98200	0.5300	-0.90
98300	0.5300	-0.90
98400	0.5325	-0.90
98500	0.5325	-0.90
98600	0.5350	-0.90
98700	0.5350	-0.90
98800	0.5350	-0.89
98900	0.5375	-0.89
99000	0.5375	-0.89
99100	0.5400	-0.89
99200	0.5425	-0.89
99300	0.5425	-0.88
99400	0.5450	-0.88
99500	0.5450	-0.88
99600	0.5475	-0.88
99700	0.5475	-0.88
99800	0.5475	-0.87
99900	0.5475	-0.87
100000	0.5475	-0.87
100100	0.5450	-0.87
100200	0.5450	-0.87
100300	0.5450	-0.87
100400	0.5425	-0.87
100500	0.5425	-0.87
100600	0.5425	-0.87
100700	0.5425	-0.86
100800	0.5400	-0.86
100900	0.5400	-0.86
101000	0.5400	-0.86
101100	0.5375	-0.86
101200	0.5375	-0.86
101300	0.5375	-0.86
101400	0.5375	-0.86
101500	0.5375	-0.86
101600	0.5375	-0.86
101700	0.5375	-0.86
101800	0.5375	-0.86
101900	0.5375	-0.86
102000	0.5375	-0.86
102100	0.5375	-0.86
102200	0.5400	-0.86
102300	0.5400	-0.86
102400	0.5400	-0.86
102500	0.5400	-0.86
102600	0.5375	-0.86
102700	0.5375	-0.86
102800	0.5375	-0.86
102900	0.5350	-0.86
103000	0.5350	-0.86
103100	0.5350	-0.87
103200	0.5325	-0.87
103300	0.5325	-0.87
103400	0.5325	-0.87
103500	0.5300	-0.87
103600	0.5300	-0.87
103700	0.5300	-0.87
103800	0.5300	-0.87
103900	0.5300	-0.87
104000	0.5300	-0.87
104100	0.5300	-0.87
104200	0.5300	-0.87
104300	0.5300	-0.87
104400	0.5300	-0.87
104500	0.5300	-0.87
104600	0.5300	-0.87
104700	0.5300	-0.87
104800	0.5300	-0.87
104900	0.5300	-0.87
105000	0.5300	-0.87
105100	0.5300	-0.87
105200	0.5300	-0.87
105300	0.5325	-0.87
105400	0.5300	-0.87
105500	0.5300	-0.87
105600	0.5300	-0.87
105700	0.5300	-0.87
105800	0.5300	-0.87
105900	0.5300	-0.87
106000	0.5300	-0.88
106100	0.5275	-0.88
106200	0.5275	-0.88
106300	0.5275	-0.88
106400	0.5275	-0.88
106500	0.5250	-0.88
106600	0.5250	-0.88
106700	0.5250	-0.88
106800	0.5250	-0.88
106900	0.5225	-0.88
107000	0.5225	-0.89
107100	0.5225	-0.89
107200	0.5225	-0.89
107300	0.5200	-0.89
107400	0.5200	-0.89
107500	0.5200	-0.89
107600	0.5200	-0.89
107700	0.5200	-0.89
107800	0.5175	-0.89
107900	0.5175	-0.89
108000	0.5175	-0.89
108100	0.5175	-0.89
108200	0.5175	-0.89
108300	0.5150	-0.89
108400	0.5150	-0.89
108500	0.5150	-0.89
108600	0.5150	-0.89
108700	0.5150	-0.89
108800	0.5150	-0.90
108900	0.5125	-0.90
109000	0.5125	-0.90
109100	0.5125	-0.90
109200	0.5125	-0.90
109300	0.5125	-0.90
109400	0.5125	-0.90
109500	0.5125	-0.90
109600	0.5100	-0.90
109700	0.5100	-0.90
109800	0.5100	-0.90
109900	0.5100	-0.90
110000	0.5100	-0.90
110100	0.5100	-0.90
110200	0.5075	-0.90
110300	0.5075	-0.90
110400	0.5075	-0.90
110500	0.5075	-0.90
110600	0.5075	-0.90
110700	0.5075	-0.90
110800	0.5075	-0.90
110900	0.5050	-0.91
111000	0.5050	-0.91
111100	0.5050	-0.91
111200	0.5050	-0.91
111300	0.5050	-0.91
111400	0.5050	-0.91
111500	0.5050	-0.91
111600	0.5025	-0.91
111700	0.5025	-0.91
111800	0.5025	-0.91
111900	0.5025	-0.91
112000	0.5025	-0.91
112100	0.5000	-0.91
112200	0.5000	-0.91
112300	0.5000	-0.91
112400	0.5000	-0.91
112500	0.5000	-0.91
112600	0.5000	-0.91
112700	0.5000	-0.91
112800	0.4975	-0.91
112900	0.4975	-0.91
113000	0.4975	-0.91
113100	0.4975	-0.91
113200	0.4975	-0.91
113300	0.4975	-0.91
113400	0.4975	-0.91
113500	0.4975	-0.91
113600	0.4975	-0.91
113700	0.4975	-0.91
113800	0.4975	-0.91
113900	0.4975	-0.91
114000	0.4975	-0.91
114100	0.4975	-0.91
114200	0.4975	-0.91
114300	0.4975	-0.91
114400	0.4975	-0.92
114500	0.4975	-0.92
114600	0.4975	-0.92
114700	0.4975	-0.92
114800	0.4975	-0.92
114900	0.4975	-0.92
115000	0.4975	-0.92
115100	0.4975	-0.92
115200	0.5000	-0.92
115300	0.5000	-0.92
115400	0.5000	-0.92
115500	0.5000	-0.92
115600	0.5025	-0.91
115700	0.5025	-0.91
115800	0.5025	-0.91
115900	0.5025	-0.91
116000	0.5050	-0.91
116100	0.5050	-0.91
116200	0.5050	-0.91
116300	0.5050	-0.91
116400	0.5075	-0.91
116500	0.5075	-0.91
116600	0.5075	-0.91
116700	0.5075	-0.91
116800	0.5100	-0.90
116900	0.5100	-0.90
117000	0.5100	-0.90
117100	0.5125	-0.90
117200	0.5125	-0.90
117300	0.5125	-0.90
117400	0.5125	-0.89
117500	0.5125	-0.89
117600	0.5125	-0.89
117700	0.5125	-0.89
117800	0.5150	-0.89
117900	0.5150	-0.89
118000	0.5150	-0.89
118100	0.5150	-0.89
118200	0.5150	-0.89
118300	0.5150	-0.89
118400	0.5150	-0.89
118500	0.5150	-0.89
118600	0.5150	-0.89
118700	0.5150	-0.89
118800	0.5150	-0.90
118900	0.5150	-0.90
119000	0.5150	-0.90
119100	0.5125	-0.90
119200	0.5125	-0.90
119300	0.5125	-0.90
119400	0.5125	-0.90
119500	0.5125	-0.90
119600	0.5125	-0.91
119700	0.5125	-0.91
119800	0.5125	-0.91
119900	0.5125	-0.91
120000	0.5125	-0.91
120100	0.5125	-0.91
120200	0.5125	-0.91
120300	0.5150	-0.91
120400	0.5150	-0.91
120500	0.5150	-0.91
120600	0.5150	-0.91
120700	0.5150	-0.92
120800	0.5150	-0.92
120900	0.5150	-0.92
121000	0.5150	-0.92
121100	0.5150	-0.92
121200	0.5150	-0.92
121300	0.5150	-0.92
121400	0.5150	-0.92
121500	0.5150	-0.92
121600	0.5150	-0.92
121700	0.5150	-0.93
121800	0.5150	-0.93
121900	0.5150	-0.93
122000	0.5150	-0.93
122100	0.5150	-0.93
122200	0.5150	-0.93
122300	0.5150	-0.93
122400	0.5150	-0.93
122500	0.5150	-0.94
122600	0.5150	-0.94
122700	0.5150	-0.94
122800	0.5150	-0.94
122900	0.5150	-0.94
123000	0.5150	-0.94
123100	0.5150	-0.94
123200	0.5150	-0.94
123300	0.5175	-0.94
123400	0.5175	-0.94
123500	0.5175	-0.94
123600	0.5175	-0.94
123700	0.5175	-0.94
123800	0.5175	-0.94
123900	0.5200	-0.94
124000	0.5200	-0.94
124100	0.5200	-0.94
124200	0.5200	-0.94
124300	0.5225	-0.94
124400	0.5225	-0.94
124500	0.5225	-0.94
124600	0.5225	-0.94
124700	0.5250	-0.94
124800	0.5250	-0.94
124900	0.5250	-0.94
125000	0.5250	-0.94
125100	0.5275	-0.94
125200	0.5275	-0.94
125300	0.5275	-0.94
125400	0.5275	-0.94
125500	0.5300	-0.94
125600	0.5300	-0.94
125700	0.5325	-0.94
125800	0.5325	-0.94
125900	0.5325	-0.94
126000	0.5350	-0.94
126100	0.5350	-0.94
126200	0.5350	-0.94
126300	0.5350	-0.94
126400	0.5325	-0.94
126500	0.5325	-0.94
126600	0.5325	-0.94
126700	0.5325	-0.94
126800	0.5325	-0.94
126900	0.5300	-0.94
127000	0.5300	-0.94
127100	0.5300	-0.94
127200	0.5300	-0.94
127300	0.5300	-0.94
127400	0.5300	-0.94
127500	0.5300	-0.94
127600	0.5300	-0.94
127700	0.5300	-0.94
127800	0.5300	-0.94
127900	0.5300	-0.94
128000	0.5300	-0.94
128100	0.5300	-0.94
128200	0.5300	-0.94
128300	0.5300	-0.94
128400	0.5300	-0.94
128500	0.5300	-0.94
128600	0.5300	-0.94
128700	0.5300	-0.94
128800	0.5300	-0.94
128900	0.5300	-0.94
129000	0.5300	-0.94
129100	0.5300	-0.94
129200	0.5300	-0.94
129300	0.5300	-0.94
129400	0.5275	-0.94
129500	0.5275	-0.94
129600	0.5275	-0.94
129700	0.5275	-0.94
129800	0.5275	-0.94
129900	0.5275	-0.94
130000	0.5250	-0.94
130100	0.5250	-0.94
130200	0.5250	-0.94
130300	0.5250	-0.94
130400	0.5250	-0.94
130500	0.5250	-0.94
130600	0.5250	-0.94
130700	0.5250	-0.94
130800	0.5250	-0.94
130900	0.5250	-0.94
131000	0.5250	-0.94
131100	0.5250	-0.94
131200	0.5250	-0.94
131300	0.5250	-0.94
131400	0.5250	-0.94
131500	0.5250	-0.94
131600	0.5250	-0.94
131700	0.5250	-0.94
131800	0.5250	-0.94
131900	0.5250	-0.94
132000	0.5225	-0.94
132100	0.5225	-0.94
132200	0.5225	-0.94
132300	0.5200	-0.94
132400	0.5200	-0.94
132500	0.5200	-0.94
132600	0.5175	-0.94
132700	0.5175	-0.94
132800	0.5175	-0.94
132900	0.5175	-0.94
133000	0.5175	-0.94
133100	0.5150	-0.94
133200	0.5150	-0.94
133300	0.5150	-0.94
133400	0.5150	-0.94
133500	0.5150	-0.94
133600	0.5150	-0.93
133700	0.5150	-0.93
133800	0.5150	-0.93
133900	0.5150	-0.93
134000	0.5150	-0.93
134100	0.5150	-0.93
134200	0.5150	-0.93
134300	0.5150	-0.93
134400	0.5150	-0.93
134500	0.5150	-0.93
134600	0.5150	-0.93
134700	0.5150	-0.93
134800	0.5150	-0.93
134900	0.5150	-0.93
135000	0.5175	-0.93
135100	0.5175	-0.93
135200	0.5175	-0.93
135300	0.5200	-0.93
135400	0.5200	-0.93
135500	0.5200	-0.93
135600	0.5225	-0.92
135700	0.5225	-0.92
135800	0.5250	-0.92
135900	0.5250	-0.92
136000	0.5275	-0.92
136100	0.5300	-0.92
136200	0.5300	-0.92
136300	0.5325	-0.92
136400	0.5325	-0.92
136500	0.5325	-0.92
136600	0.5350	-0.92
136700	0.5350	-0.92
136800	0.5375	-0.92
136900	0.5375	-0.92
137000	0.5375	-0.91
137100	0.5400	-0.91
137200	0.5375	-0.91
137300	0.5375	-0.91
137400	0.5350	-0.91
137500	0.5325	-0.91
137600	0.5325	-0.91
137700	0.5300	-0.91
137800	0.5300	-0.91
137900	0.5275	-0.91
138000	0.5275	-0.91
138100	0.5250	-0.91
138200	0.5250	-0.91
138300	0.5250	-0.91
138400	0.5250	-0.92
138500	0.5250	-0.92
138600	0.5225	-0.92
138700	0.5250	-0.92
138800	0.5250	-0.92
138900	0.5250	-0.92
139000	0.5250	-0.92
139100	0.5250	-0.92
139200	0.5225	-0.92
139300	0.5225	-0.92
139400	0.5225	-0.93
139500	0.5200	-0.93
139600	0.5200	-0.93
139700	0.5200	-0.93
139800	0.5200	-0.93
139900	0.5175	-0.93
140000	0.5175	-0.93
140100	0.5175	-0.93
140200	0.5175	-0.93
140300	0.5150	-0.93
140400	0.5150	-0.93
140500	0.5150	-0.93
140600	0.5150	-0.93
140700	0.5125	-0.93
140800	0.5125	-0.93
140900	0.5125	-0.93
141000	0.5125	-0.93
141100	0.5100	-0.93
141200	0.5100	-0.93
141300	0.5100	-0.93
141400	0.5100	-0.93
141500	0.5100	-0.93
141600	0.5075	-0.93
141700	0.5075	-0.93
141800	0.5075	-0.93
141900	0.5075	-0.93
142000	0.5075	-0.93
142100	0.5050	-0.93
142200	0.5050	-0.93
142300	0.5050	-0.93
142400	0.5050	-0.93
142500	0.5050	-0.93
142600	0.5050	-0.93
142700	0.5050	-0.93
142800	0.5050	-0.93
142900	0.5050	-0.93
143000	0.5050	-0.93
143100	0.5050	-0.94
143200	0.5075	-0.94
143300	0.5075	-0.94
143400	0.5075	-0.94
143500	0.5075	-0.94
143600	0.5075	-0.94
143700	0.5100	-0.94
143800	0.5100	-0.94
143900	0.5100	-0.94
144000	0.5125	-0.94
144100	0.5125	-0.94
144200	0.5125	-0.94
144300	0.5125	-0.94
144400	0.5125	-0.94
144500	0.5125	-0.94
144600	0.5125	-0.94
144700	0.5125	-0.93
144800	0.5125	-0.93
144900	0.5125	-0.93
145000	0.5125	-0.93
145100	0.5125	-0.93
145200	0.5125	-0.93
145300	0.5125	-0.93
145400	0.5125	-0.93
145500	0.5125	-0.93
145600	0.5125	-0.93
145700	0.5125	-0.93
145800	0.5125	-0.93
145900	0.5125	-0.93
146000	0.5125	-0.93
146100	0.5125	-0.93
146200	0.5125	-0.93
146300	0.5125	-0.93
146400	0.5125	-0.93
146500	0.5125	-0.93
146600	0.5150	-0.93
146700	0.5150	-0.93
146800	0.5150	-0.93
146900	0.5150	-0.93
147000	0.5150	-0.92
147100	0.5150	-0.92
147200	0.5150	-0.92
147300	0.5150	-0.92
147400	0.5125	-0.92
147500	0.5125	-0.92
147600	0.5125	-0.92
147700	0.5125	-0.91
147800	0.5100	-0.91
147900	0.5100	-0.91
148000	0.5100	-0.91
148100	0.5100	-0.90
148200	0.5100	-0.90
148300	0.5100	-0.90
148400	0.5100	-0.90
148500	0.5100	-0.90
148600	0.5125	-0.89
148700	0.5125	-0.89
148800	0.5125	-0.89
148900	0.5150	-0.89
149000	0.5150	-0.89
149100	0.5150	-0.89
149200	0.5150	-0.89
149300	0.5150	-0.89
149400	0.5150	-0.89
149500	0.5150	-0.88
149600	0.5150	-0.88
149700	0.5125	-0.88
149800	0.5125	-0.88
149900	0.5125	-0.88
150000	0.5125	-0.87
150100	0.5125	-0.87
150200	0.5125	-0.87
150300	0.5150	-0.87
150400	0.5150	-0.87
150500	0.5150	-0.87
150600	0.5150	-0.87
150700	0.5175	-0.87
150800	0.5175	-0.87
150900	0.5175	-0.87
151000	0.5200	-0.87
151100	0.5225	-0.87
151200	0.5225	-0.87
151300	0.5250	-0.88
151400	0.5250	-0.88
151500	0.5275	-0.88
151600	0.5250	-0.88
151700	0.5225	-0.88
151800	0.5225	-0.88
151900	0.5200	-0.88
152000	0.5175	-0.89
152100	0.5175	-0.89
152200	0.5150	-0.89
152300	0.5125	-0.89
152400	0.5100	-0.89
152500	0.5100	-0.89
152600	0.5075	-0.90
152700	0.5075	-0.90
152800	0.5050	-0.90
152900	0.5050	-0.90
153000	0.5025	-0.90
153100	0.5025	-0.90
153200	0.5000	-0.90
153300	0.5000	-0.91
153400	0.5000	-0.91
153500	0.4975	-0.91
153600	0.4975	-0.90
153700	0.4950	-0.90
153800	0.4925	-0.90
153900	0.4925	-0.90
154000	0.4925	-0.90
154100	0.4900	-0.90
154200	0.4900	-0.90
154300	0.4875	-0.89
154400	0.4875	-0.89
154500	0.4850	-0.89
154600	0.4850	-0.89
154700	0.4850	-0.89
154800	0.4825	-0.89
154900	0.4825	-0.89
155000	0.4825	-0.89
155100	0.4825	-0.89
155200	0.4825	-0.89
155300	0.4825	-0.89
155400	0.4850	-0.88
155500	0.4850	-0.88
155600	0.4850	-0.88
155700	0.4850	-0.88
155800	0.4850	-0.88
155900	0.4875	-0.87
156000	0.4875	-0.87
156100	0.4875	-0.87
156200	0.4875	-0.86
156300	0.4900	-0.86
156400	0.4900	-0.86
156500	0.4900	-0.85
156600	0.4900	-0.85
156700	0.4925	-0.85
156800	0.4925	-0.85
156900	0.4925	-0.84
157000	0.4925	-0.84
157100	0.4950	-0.84
157200	0.4925	-0.84
157300	0.4900	-0.84
157400	0.4875	-0.84
157500	0.4875	-0.84
157600	0.4850	-0.85
157700	0.4825	-0.85
157800	0.4800	-0.85
157900	0.4800	-0.85
158000	0.4775	-0.86
158100	0.4775	-0.86
158200	0.4775	-0.86
158300	0.4775	-0.86
158400	0.4750	-0.87
158500	0.4750	-0.87
158600	0.4750	-0.87
158700	0.4750	-0.87
158800	0.4750	-0.88
158900	0.4750	-0.88
159000	0.4775	-0.88
159100	0.4775	-0.88
159200	0.4775	-0.89
159300	0.4775	-0.89
159400	0.4775	-0.89
159500	0.4775	-0.89
159600	0.4775	-0.89
159700	0.4775	-0.89
159800	0.4775	-0.90
159900	0.4775	-0.90
160000	0.4775	-0.90
160100	0.4775	-0.90
160200	0.4775	-0.90
160300	0.4775	-0.90
160400	0.4775	-0.90
160500	0.4750	-0.90
160600	0.4750	-0.90
160700	0.4750	-0.90
160800	0.4750	-0.90
160900	0.4750	-0.89
161000	0.4750	-0.89
161100	0.4750	-0.89
161200	0.4750	-0.89
161300	0.4750	-0.89
161400	0.4750	-0.89
161500	0.4750	-0.89
161600	0.4750	-0.89
161700	0.4750	-0.89
161800	0.4750	-0.89
161900	0.4725	-0.89
162000	0.4725	-0.88
162100	0.4725	-0.88
162200	0.4725	-0.88
162300	0.4725	-0.88
162400	0.4725	-0.88
162500	0.4725	-0.88
162600	0.4725	-0.87
162700	0.4725	-0.87
162800	0.4725	-0.87
162900	0.4725	-0.87
163000	0.4700	-0.87
163100	0.4700	-0.87
163200	0.4700	-0.86
163300	0.4700	-0.86
163400	0.4700	-0.86
163500	0.4725	-0.86
163600	0.4725	-0.86
163700	0.4725	-0.86
163800	0.4725	-0.86
163900	0.4725	-0.86
164000	0.4725	-0.86
164100	0.4725	-0.86
164200	0.4725	-0.86
164300	0.4725	-0.86
164400	0.4725	-0.86
164500	0.4725	-0.86
164600	0.4725	-0.86
164700	0.4725	-0.86
164800	0.4725	-0.86
164900	0.4725	-0.86
165000	0.4725	-0.86
165100	0.4725	-0.86
165200	0.4725	-0.86
165300	0.4725	-0.86
165400	0.4725	-0.86
165500	0.4725	-0.85
165600	0.4725	-0.85
165700	0.4725	-0.85
165800	0.4725	-0.85
165900	0.4725	-0.85
166000	0.4750	-0.85
166100	0.4750	-0.85
166200	0.4750	-0.85
166300	0.4725	-0.85
166400	0.4725	-0.86
166500	0.4725	-0.86
166600	0.4750	-0.86
166700	0.4750	-0.86
166800	0.4750	-0.87
166900	0.4725	-0.87
167000	0.4725	-0.87
167100	0.4725	-0.87
167200	0.4725	-0.87
167300	0.4725	-0.88
167400	0.4725	-0.88
167500	0.4725	-0.88
167600	0.4725	-0.88
167700	0.4725	-0.89
167800	0.4725	-0.89
167900	0.4725	-0.89
168000	0.4725	-0.89
168100	0.4725	-0.89
168200	0.4725	-0.89
168300	0.4725	-0.89
168400	0.4725	-0.89
168500	0.4725	-0.89
168600	0.4725	-0.90
168700	0.4725	-0.90
168800	0.4750	-0.90
168900	0.4750	-0.90
169000	0.4750	-0.90
169100	0.4750	-0.90
169200	0.4750	-0.91
169300	0.4750	-0.91
169400	0.4750	-0.91
169500	0.4750	-0.91
169600	0.4750	-0.91
169700	0.4750	-0.91
169800	0.4750	-0.91
169900	0.4750	-0.91
170000	0.4750	-0.91
170100	0.4750	-0.91
170200	0.4750	-0.92
170300	0.4750	-0.92
170400	0.4725	-0.92
170500	0.4725	-0.92
170600	0.4725	-0.92
170700	0.4725	-0.92
170800	0.4725	-0.92
170900	0.4725	-0.92
171000	0.4725	-0.92
171100	0.4725	-0.92
171200	0.4725	-0.92
171300	0.4725	-0.92
171400	0.4725	-0.92
171500	0.4725	-0.92
171600	0.4725	-0.92
171700	0.4725	-0.92
171800	0.4700	-0.92
171900	0.4700	-0.92
172000	0.4700	-0.92
172100	0.4675	-0.92
172200	0.4675	-0.91
172300	0.4675	-0.92
172400	0.4675	-0.92
172500	0.4675	-0.92
172600	0.4675	-0.92
172700	0.4675	-0.92
172800	0.4675	-0.92
172900	0.4675	-0.92
173000	0.4675	-0.92
173100	0.4675	-0.92
173200	0.4675	-0.92
173300	0.4675	-0.92
173400	0.4650	-0.92
173500	0.4650	-0.92
173600	0.4650	-0.92
173700	0.4650	-0.92
173800	0.4650	-0.92
173900	0.4650	-0.92
174000	0.4650	-0.92
174100	0.4650	-0.92
174200	0.4650	-0.92
174300	0.4650	-0.92
174400	0.4650	-0.92
174500	0.4650	-0.92
174600	0.4650	-0.92
174700	0.4650	-0.92
174800	0.4650	-0.92
174900	0.4650	-0.92
175000	0.4650	-0.92
175100	0.4675	-0.92
175200	0.4650	-0.92
175300	0.4650	-0.92
175400	0.4625	-0.92
175500	0.4625	-0.92
175600	0.4625	-0.92
175700	0.4625	-0.93
175800	0.4625	-0.93
175900	0.4600	-0.93
176000	0.4600	-0.93
176100	0.4600	-0.93
176200	0.4600	-0.93
176300	0.4600	-0.93
176400	0.4600	-0.93
176500	0.4600	-0.93
176600	0.4600	-0.93
176700	0.4600	-0.93
176800	0.4600	-0.93
176900	0.4575	-0.93
177000	0.4575	-0.93
177100	0.4575	-0.93
177200	0.4575	-0.93
177300	0.4575	-0.93
177400	0.4575	-0.93
177500	0.4575	-0.93
177600	0.4575	-0.93
177700	0.4575	-0.93
177800	0.4575	-0.93
177900	0.4575	-0.93
178000	0.4600	-0.93
178100	0.4600	-0.93
178200	0.4600	-0.93
178300	0.4600	-0.93
178400	0.4600	-0.93
178500	0.4600	-0.93
178600	0.4600	-0.93
178700	0.4600	-0.93
178800	0.4600	-0.93
178900	0.4600	-0.93
179000	0.4600	-0.93
179100	0.4600	-0.92
179200	0.4625	-0.92
179300	0.4625	-0.92
179400	0.4625	-0.92
179500	0.4650	-0.92
179600	0.4650	-0.92
179700	0.4650	-0.92
179800	0.4650	-0.92
179900	0.4675	-0.92
180000	0.4675	-0.92
180100	0.4675	-0.92
180200	0.4675	-0.92
180300	0.4675	-0.92
180400	0.4675	-0.92
180500	0.4675	-0.92
180600	0.4675	-0.92
180700	0.4675	-0.92
180800	0.4675	-0.92
180900	0.4675	-0.92
181000	0.4675	-0.92
181100	0.4675	-0.92
181200	0.4675	-0.91
181300	0.4675	-0.91
181400	0.4675	-0.91
181500	0.4675	-0.91
181600	0.4675	-0.91
181700	0.4650	-0.91
181800	0.4650	-0.91
181900	0.4650	-0.91
182000	0.4650	-0.91
182100	0.4650	-0.91
182200	0.4650	-0.91
182300	0.4650	-0.91
182400	0.4650	-0.90
182500	0.4650	-0.90
182600	0.4650	-0.90
182700	0.4650	-0.90
182800	0.4650	-0.90
182900	0.4650	-0.90
183000	0.4650	-0.90
183100	0.4650	-0.90
183200	0.4650	-0.90
183300	0.4650	-0.90
183400	0.4650	-0.90
183500	0.4650	-0.90
183600	0.4625	-0.89
183700	0.4625	-0.89
183800	0.4625	-0.89
183900	0.4625	-0.89
184000	0.4625	-0.89
184100	0.4625	-0.89
184200	0.4600	-0.89
184300	0.4600	-0.89
184400	0.4600	-0.89
184500	0.4600	-0.89
184600	0.4600	-0.89
184700	0.4575	-0.89
184800	0.4575	-0.89
184900	0.4575	-0.89
185000	0.4575	-0.89
185100	0.4575	-0.89
185200	0.4550	-0.89
185300	0.4550	-0.89
185400	0.4550	-0.89
185500	0.4550	-0.89
185600	0.4550	-0.89
185700	0.4550	-0.89
185800	0.4525	-0.89
185900	0.4525	-0.89
186000	0.4525	-0.89
186100	0.4525	-0.89
186200	0.4525	-0.89
186300	0.4525	-0.89
186400	0.4525	-0.89
186500	0.4525	-0.89
186600	0.4525	-0.89
186700	0.4525	-0.89
186800	0.4525	-0.89
186900	0.4525	-0.90
187000	0.4525	-0.90
187100	0.4525	-0.90
187200	0.4525	-0.90
187300	0.4525	-0.90
187400	0.4525	-0.90
187500	0.4525	-0.90
187600	0.4525	-0.90
187700	0.4525	-0.90
187800	0.4525	-0.90
187900	0.4525	-0.91
188000	0.4525	-0.91
188100	0.4525	-0.91
188200	0.4525	-0.91
188300	0.4525	-0.91
188400	0.4525	-0.91
188500	0.4525	-0.91
188600	0.4525	-0.92
188700	0.4525	-0.92
188800	0.4525	-0.92
188900	0.4550	-0.92
189000	0.4550	-0.92
189100	0.4550	-0.92
189200	0.4550	-0.92
189300	0.4575	-0.92
189400	0.4575	-0.92
189500	0.4575	-0.92
189600	0.4575	-0.92
189700	0.4600	-0.93
189800	0.4600	-0.93
189900	0.4600	-0.93
190000	0.4625	-0.93
190100	0.4625	-0.93
190200	0.4625	-0.93
190300	0.4625	-0.93
190400	0.4650	-0.93
190500	0.4650	-0.93
190600	0.4650	-0.93
190700	0.4650	-0.93
190800	0.4675	-0.93
190900	0.4675	-0.93
191000	0.4675	-0.93
191100	0.4675	-0.93
191200	0.4700	-0.93
191300	0.4700	-0.93
191400	0.4700	-0.93
191500	0.4725	-0.93
191600	0.4725	-0.94
191700	0.4725	-0.94
191800	0.4725	-0.94
191900	0.4750	-0.94
192000	0.4750	-0.94
192100	0.4750	-0.94
192200	0.4750	-0.94
192300	0.4775	-0.94
192400	0.4775	-0.94
192500	0.4775	-0.94
192600	0.4800	-0.94
192700	0.4800	-0.94
192800	0.4800	-0.94
192900	0.4800	-0.94
193000	0.4800	-0.94
193100	0.4825	-0.94
193200	0.4825	-0.94
193300	0.4825	-0.94
193400	0.4825	-0.94
193500	0.4825	-0.94
193600	0.4850	-0.94
193700	0.4850	-0.94
193800	0.4850	-0.94
193900	0.4850	-0.94
194000	0.4850	-0.94
194100	0.4850	-0.94
194200	0.4875	-0.94
194300	0.4875	-0.94
194400	0.4875	-0.94
194500	0.4875	-0.94
194600	0.4875	-0.94
194700	0.4875	-0.94
194800	0.4900	-0.94
194900	0.4900	-0.94
195000	0.4900	-0.94
195100	0.4900	-0.94
195200	0.4925	-0.94
195300	0.4925	-0.94
195400	0.4950	-0.94
195500	0.4950	-0.94
195600	0.4950	-0.94
195700	0.4975	-0.94
195800	0.4975	-0.94
195900	0.4975	-0.94
196000	0.5000	-0.94
196100	0.5000	-0.94
196200	0.5000	-0.94
196300	0.5025	-0.94
196400	0.5050	-0.94
196500	0.5050	-0.94
196600	0.5075	-0.94
196700	0.5075	-0.94
196800	0.5100	-0.94
196900	0.5100	-0.94
197000	0.5125	-0.94
197100	0.5125	-0.94
197200	0.5150	-0.94
197300	0.5150	-0.94
197400	0.5175	-0.94
197500	0.5175	-0.94
197600	0.5150	-0.94
197700	0.5150	-0.94
197800	0.5150	-0.94
197900	0.5125	-0.94
198000	0.5125	-0.94
198100	0.5125	-0.94
198200	0.5125	-0.94
198300	0.5100	-0.94
198400	0.5100	-0.94
198500	0.5100	-0.94
198600	0.5100	-0.94
198700	0.5100	-0.94
198800	0.5100	-0.94
198900	0.5075	-0.94
199000	0.5100	-0.94
199100	0.5100	-0.94
199200	0.5100	-0.94
199300	0.5100	-0.93
199400	0.5100	-0.93
199500	0.5100	-0.93
199600	0.5125	-0.93
199700	0.5125	-0.93
199800	0.5150	-0.93
[truncated: 2,398 more rows]
