# Supplementary material for: The genetic basis of aneuploidy tolerance in wild yeast
Source: eLife. 2020 Jan 7;9:e52063. doi: 10.7554/eLife.52063 (PMC6970514; doi:10.7554/eLife.52063)
Supplement: Figure 1—source data 1. [file elife-52063-fig1-data1.zip › DvF/DvF_n46_ch8]

Bin start (bp)	MLE allele freq.	LOD score
0	0.5700	-0.86
100	0.5700	-0.86
200	0.5700	-0.86
300	0.5700	-0.86
400	0.5700	-0.86
500	0.5675	-0.86
600	0.5675	-0.86
700	0.5675	-0.86
800	0.5675	-0.86
900	0.5675	-0.86
1000	0.5675	-0.86
1100	0.5675	-0.86
1200	0.5675	-0.86
1300	0.5675	-0.86
1400	0.5675	-0.86
1500	0.5675	-0.86
1600	0.5675	-0.86
1700	0.5675	-0.86
1800	0.5675	-0.86
1900	0.5675	-0.86
2000	0.5675	-0.86
2100	0.5675	-0.86
2200	0.5675	-0.86
2300	0.5675	-0.86
2400	0.5675	-0.86
2500	0.5675	-0.86
2600	0.5675	-0.86
2700	0.5675	-0.86
2800	0.5675	-0.86
2900	0.5675	-0.86
3000	0.5675	-0.86
3100	0.5675	-0.86
3200	0.5675	-0.86
3300	0.5675	-0.86
3400	0.5675	-0.86
3500	0.5675	-0.86
3600	0.5675	-0.86
3700	0.5675	-0.86
3800	0.5675	-0.86
3900	0.5675	-0.86
4000	0.5675	-0.86
4100	0.5675	-0.86
4200	0.5675	-0.86
4300	0.5675	-0.86
4400	0.5675	-0.86
4500	0.5675	-0.86
4600	0.5675	-0.86
4700	0.5675	-0.86
4800	0.5675	-0.86
4900	0.5675	-0.86
5000	0.5675	-0.86
5100	0.5675	-0.86
5200	0.5675	-0.86
5300	0.5650	-0.86
5400	0.5650	-0.86
5500	0.5650	-0.86
5600	0.5650	-0.86
5700	0.5625	-0.86
5800	0.5625	-0.86
5900	0.5600	-0.86
6000	0.5575	-0.86
6100	0.5550	-0.86
6200	0.5525	-0.86
6300	0.5500	-0.86
6400	0.5475	-0.86
6500	0.5475	-0.87
6600	0.5450	-0.87
6700	0.5425	-0.87
6800	0.5400	-0.87
6900	0.5400	-0.86
7000	0.5375	-0.86
7100	0.5350	-0.85
7200	0.5350	-0.84
7300	0.5325	-0.84
7400	0.5300	-0.83
7500	0.5275	-0.82
7600	0.5250	-0.82
7700	0.5250	-0.81
7800	0.5225	-0.80
7900	0.5225	-0.80
8000	0.5225	-0.79
8100	0.5200	-0.79
8200	0.5175	-0.78
8300	0.5150	-0.78
8400	0.5100	-0.78
8500	0.5075	-0.77
8600	0.5050	-0.77
8700	0.5025	-0.77
8800	0.5000	-0.76
8900	0.5000	-0.76
9000	0.4975	-0.76
9100	0.4950	-0.76
9200	0.4950	-0.76
9300	0.4925	-0.75
9400	0.4925	-0.75
9500	0.4900	-0.75
9600	0.4900	-0.74
9700	0.4900	-0.74
9800	0.4875	-0.73
9900	0.4875	-0.73
10000	0.4875	-0.73
10100	0.4850	-0.72
10200	0.4850	-0.72
10300	0.4850	-0.71
10400	0.4825	-0.71
10500	0.4825	-0.70
10600	0.4825	-0.70
10700	0.4825	-0.70
10800	0.4825	-0.70
10900	0.4825	-0.70
11000	0.4850	-0.70
11100	0.4850	-0.70
11200	0.4850	-0.70
11300	0.4850	-0.70
11400	0.4875	-0.70
11500	0.4875	-0.70
11600	0.4900	-0.69
11700	0.4925	-0.69
11800	0.4950	-0.69
11900	0.4950	-0.69
12000	0.4950	-0.69
12100	0.4950	-0.69
12200	0.4950	-0.69
12300	0.4950	-0.69
12400	0.4950	-0.68
12500	0.4950	-0.68
12600	0.4950	-0.68
12700	0.4925	-0.68
12800	0.4925	-0.69
12900	0.4925	-0.69
13000	0.4900	-0.69
13100	0.4900	-0.70
13200	0.4900	-0.70
13300	0.4900	-0.70
13400	0.4925	-0.70
13500	0.4925	-0.71
13600	0.4925	-0.71
13700	0.4950	-0.72
13800	0.4950	-0.72
13900	0.4975	-0.73
14000	0.5000	-0.74
14100	0.5025	-0.75
14200	0.5050	-0.75
14300	0.5075	-0.76
14400	0.5125	-0.76
14500	0.5150	-0.77
14600	0.5200	-0.78
14700	0.5225	-0.78
14800	0.5275	-0.79
14900	0.5325	-0.80
15000	0.5375	-0.81
15100	0.5450	-0.81
15200	0.5500	-0.81
15300	0.5550	-0.82
15400	0.5575	-0.82
15500	0.5600	-0.83
15600	0.5650	-0.83
15700	0.5675	-0.84
15800	0.5725	-0.85
15900	0.5775	-0.86
16000	0.5825	-0.86
16100	0.5850	-0.87
16200	0.5775	-0.87
16300	0.5725	-0.86
16400	0.5675	-0.86
16500	0.5625	-0.86
16600	0.5575	-0.86
16700	0.5525	-0.85
16800	0.5475	-0.85
16900	0.5450	-0.85
17000	0.5400	-0.84
17100	0.5350	-0.84
17200	0.5300	-0.84
17300	0.5250	-0.83
17400	0.5225	-0.83
17500	0.5200	-0.83
17600	0.5175	-0.83
17700	0.5150	-0.83
17800	0.5125	-0.82
17900	0.5100	-0.82
18000	0.5100	-0.82
18100	0.5050	-0.82
18200	0.5025	-0.82
18300	0.5000	-0.83
18400	0.4975	-0.83
18500	0.4950	-0.83
18600	0.4925	-0.83
18700	0.4925	-0.83
18800	0.4900	-0.84
18900	0.4875	-0.84
19000	0.4850	-0.84
19100	0.4825	-0.84
19200	0.4825	-0.84
19300	0.4800	-0.84
19400	0.4775	-0.84
19500	0.4775	-0.84
19600	0.4750	-0.83
19700	0.4725	-0.83
19800	0.4725	-0.83
19900	0.4700	-0.83
20000	0.4675	-0.83
20100	0.4650	-0.83
20200	0.4650	-0.83
20300	0.4625	-0.83
20400	0.4600	-0.83
20500	0.4600	-0.82
20600	0.4575	-0.82
20700	0.4550	-0.82
20800	0.4550	-0.82
20900	0.4525	-0.82
21000	0.4525	-0.82
21100	0.4500	-0.82
21200	0.4475	-0.82
21300	0.4475	-0.81
21400	0.4450	-0.81
21500	0.4450	-0.81
21600	0.4425	-0.81
21700	0.4425	-0.81
21800	0.4400	-0.81
21900	0.4400	-0.81
22000	0.4375	-0.81
22100	0.4375	-0.81
22200	0.4350	-0.80
22300	0.4350	-0.80
22400	0.4350	-0.80
22500	0.4325	-0.81
22600	0.4325	-0.81
22700	0.4325	-0.81
22800	0.4325	-0.81
22900	0.4325	-0.82
23000	0.4325	-0.82
23100	0.4300	-0.82
23200	0.4300	-0.82
23300	0.4300	-0.82
23400	0.4300	-0.82
23500	0.4300	-0.82
23600	0.4300	-0.83
23700	0.4275	-0.83
23800	0.4275	-0.83
23900	0.4275	-0.83
24000	0.4275	-0.83
24100	0.4275	-0.83
24200	0.4275	-0.83
24300	0.4275	-0.83
24400	0.4275	-0.83
24500	0.4275	-0.83
24600	0.4275	-0.83
24700	0.4275	-0.83
24800	0.4275	-0.83
24900	0.4275	-0.83
25000	0.4275	-0.83
25100	0.4275	-0.83
25200	0.4275	-0.83
25300	0.4275	-0.84
25400	0.4275	-0.84
25500	0.4300	-0.84
25600	0.4300	-0.84
25700	0.4300	-0.84
25800	0.4300	-0.85
25900	0.4300	-0.85
26000	0.4325	-0.85
26100	0.4325	-0.85
26200	0.4325	-0.85
26300	0.4325	-0.85
26400	0.4350	-0.85
26500	0.4350	-0.86
26600	0.4350	-0.86
26700	0.4350	-0.86
26800	0.4375	-0.86
26900	0.4375	-0.86
27000	0.4400	-0.86
27100	0.4400	-0.86
27200	0.4400	-0.87
27300	0.4425	-0.87
27400	0.4425	-0.87
27500	0.4425	-0.87
27600	0.4450	-0.87
27700	0.4450	-0.87
27800	0.4475	-0.87
27900	0.4475	-0.88
28000	0.4475	-0.88
28100	0.4500	-0.88
28200	0.4500	-0.88
28300	0.4500	-0.88
28400	0.4525	-0.88
28500	0.4525	-0.88
28600	0.4525	-0.88
28700	0.4525	-0.88
28800	0.4550	-0.88
28900	0.4550	-0.88
29000	0.4575	-0.88
29100	0.4575	-0.88
29200	0.4575	-0.88
29300	0.4600	-0.88
29400	0.4600	-0.89
29500	0.4625	-0.89
29600	0.4625	-0.89
29700	0.4650	-0.89
29800	0.4650	-0.89
29900	0.4650	-0.89
30000	0.4675	-0.89
30100	0.4675	-0.89
30200	0.4675	-0.89
30300	0.4700	-0.89
30400	0.4700	-0.89
30500	0.4700	-0.89
30600	0.4700	-0.89
30700	0.4700	-0.89
30800	0.4725	-0.89
30900	0.4725	-0.89
31000	0.4725	-0.89
31100	0.4725	-0.89
31200	0.4725	-0.89
31300	0.4725	-0.89
31400	0.4750	-0.88
31500	0.4750	-0.89
31600	0.4750	-0.89
31700	0.4750	-0.89
31800	0.4775	-0.89
31900	0.4775	-0.89
32000	0.4775	-0.89
32100	0.4800	-0.88
32200	0.4800	-0.88
32300	0.4800	-0.88
32400	0.4825	-0.88
32500	0.4825	-0.88
32600	0.4825	-0.88
32700	0.4850	-0.88
32800	0.4850	-0.88
32900	0.4850	-0.88
33000	0.4850	-0.88
33100	0.4850	-0.87
33200	0.4850	-0.87
33300	0.4850	-0.87
33400	0.4850	-0.87
33500	0.4850	-0.87
33600	0.4850	-0.87
33700	0.4850	-0.87
33800	0.4850	-0.87
33900	0.4850	-0.86
34000	0.4850	-0.86
34100	0.4850	-0.86
34200	0.4850	-0.86
34300	0.4850	-0.86
34400	0.4850	-0.86
34500	0.4850	-0.85
34600	0.4850	-0.85
34700	0.4850	-0.85
34800	0.4850	-0.85
34900	0.4850	-0.85
35000	0.4850	-0.84
35100	0.4850	-0.84
35200	0.4825	-0.84
35300	0.4825	-0.83
35400	0.4825	-0.83
35500	0.4825	-0.83
35600	0.4825	-0.83
35700	0.4825	-0.82
35800	0.4825	-0.82
35900	0.4825	-0.82
36000	0.4825	-0.82
36100	0.4825	-0.81
36200	0.4825	-0.81
36300	0.4800	-0.81
36400	0.4800	-0.81
36500	0.4775	-0.82
36600	0.4775	-0.82
36700	0.4750	-0.82
36800	0.4750	-0.82
36900	0.4725	-0.83
37000	0.4725	-0.83
37100	0.4700	-0.83
37200	0.4675	-0.83
37300	0.4675	-0.83
37400	0.4650	-0.83
37500	0.4650	-0.84
37600	0.4650	-0.84
37700	0.4625	-0.84
37800	0.4625	-0.84
37900	0.4625	-0.84
38000	0.4625	-0.85
38100	0.4625	-0.85
38200	0.4625	-0.85
38300	0.4625	-0.85
38400	0.4625	-0.85
38500	0.4625	-0.86
38600	0.4625	-0.86
38700	0.4625	-0.86
38800	0.4625	-0.86
38900	0.4625	-0.86
39000	0.4625	-0.86
39100	0.4650	-0.86
39200	0.4650	-0.86
39300	0.4650	-0.86
39400	0.4650	-0.86
39500	0.4650	-0.86
39600	0.4650	-0.86
39700	0.4650	-0.86
39800	0.4650	-0.86
39900	0.4650	-0.87
40000	0.4650	-0.87
40100	0.4650	-0.87
40200	0.4650	-0.87
40300	0.4650	-0.87
40400	0.4675	-0.87
40500	0.4675	-0.87
40600	0.4675	-0.87
40700	0.4675	-0.87
40800	0.4675	-0.87
40900	0.4700	-0.88
41000	0.4700	-0.88
41100	0.4700	-0.88
41200	0.4700	-0.88
41300	0.4725	-0.88
41400	0.4725	-0.88
41500	0.4725	-0.88
41600	0.4725	-0.89
41700	0.4725	-0.89
41800	0.4750	-0.89
41900	0.4750	-0.89
42000	0.4750	-0.89
42100	0.4750	-0.89
42200	0.4750	-0.90
42300	0.4750	-0.90
42400	0.4750	-0.90
42500	0.4750	-0.90
42600	0.4750	-0.90
42700	0.4750	-0.90
42800	0.4775	-0.90
42900	0.4775	-0.90
43000	0.4775	-0.90
43100	0.4775	-0.90
43200	0.4775	-0.90
43300	0.4775	-0.90
43400	0.4775	-0.90
43500	0.4775	-0.90
43600	0.4775	-0.90
43700	0.4800	-0.90
43800	0.4800	-0.90
43900	0.4800	-0.90
44000	0.4825	-0.90
44100	0.4825	-0.90
44200	0.4825	-0.90
44300	0.4850	-0.91
44400	0.4850	-0.91
44500	0.4850	-0.91
44600	0.4875	-0.91
44700	0.4875	-0.91
44800	0.4875	-0.91
44900	0.4875	-0.91
45000	0.4875	-0.91
45100	0.4900	-0.91
45200	0.4900	-0.91
45300	0.4900	-0.91
45400	0.4900	-0.91
45500	0.4925	-0.91
45600	0.4925	-0.91
45700	0.4925	-0.91
45800	0.4925	-0.91
45900	0.4950	-0.91
46000	0.4950	-0.91
46100	0.4950	-0.91
46200	0.4950	-0.91
46300	0.4975	-0.91
46400	0.4975	-0.91
46500	0.4975	-0.91
46600	0.5000	-0.91
46700	0.5000	-0.91
46800	0.5000	-0.91
46900	0.5000	-0.91
47000	0.5025	-0.90
47100	0.5025	-0.90
47200	0.5050	-0.90
47300	0.5050	-0.90
47400	0.5075	-0.90
47500	0.5100	-0.90
47600	0.5100	-0.90
47700	0.5125	-0.90
47800	0.5150	-0.90
47900	0.5150	-0.89
48000	0.5175	-0.89
48100	0.5200	-0.89
48200	0.5200	-0.89
48300	0.5225	-0.89
48400	0.5250	-0.89
48500	0.5250	-0.89
48600	0.5275	-0.89
48700	0.5300	-0.89
48800	0.5300	-0.89
48900	0.5325	-0.89
49000	0.5350	-0.89
49100	0.5375	-0.90
49200	0.5400	-0.90
49300	0.5425	-0.90
49400	0.5375	-0.89
49500	0.5325	-0.89
49600	0.5275	-0.89
49700	0.5200	-0.89
49800	0.5150	-0.89
49900	0.5125	-0.89
50000	0.5075	-0.89
50100	0.5050	-0.89
50200	0.5000	-0.89
50300	0.4975	-0.88
50400	0.4925	-0.88
50500	0.4900	-0.88
50600	0.4850	-0.88
50700	0.4825	-0.88
50800	0.4800	-0.88
50900	0.4775	-0.88
51000	0.4725	-0.88
51100	0.4700	-0.88
51200	0.4675	-0.87
51300	0.4650	-0.87
51400	0.4625	-0.87
51500	0.4600	-0.87
51600	0.4575	-0.87
51700	0.4575	-0.87
51800	0.4550	-0.87
51900	0.4550	-0.87
52000	0.4525	-0.87
52100	0.4525	-0.87
52200	0.4500	-0.87
52300	0.4500	-0.87
52400	0.4475	-0.87
52500	0.4475	-0.87
52600	0.4475	-0.87
52700	0.4450	-0.87
52800	0.4450	-0.87
52900	0.4450	-0.87
53000	0.4450	-0.87
53100	0.4425	-0.87
53200	0.4425	-0.87
53300	0.4425	-0.87
53400	0.4425	-0.87
53500	0.4400	-0.87
53600	0.4400	-0.87
53700	0.4400	-0.87
53800	0.4400	-0.87
53900	0.4400	-0.87
54000	0.4400	-0.87
54100	0.4400	-0.87
54200	0.4425	-0.87
54300	0.4425	-0.87
54400	0.4450	-0.88
54500	0.4450	-0.88
54600	0.4475	-0.88
54700	0.4475	-0.88
54800	0.4500	-0.89
54900	0.4500	-0.89
55000	0.4525	-0.89
55100	0.4550	-0.89
55200	0.4550	-0.89
55300	0.4575	-0.89
55400	0.4600	-0.90
55500	0.4600	-0.90
55600	0.4625	-0.90
55700	0.4625	-0.90
55800	0.4650	-0.90
55900	0.4675	-0.90
56000	0.4675	-0.90
56100	0.4700	-0.90
56200	0.4700	-0.90
56300	0.4725	-0.90
56400	0.4750	-0.90
56500	0.4725	-0.90
56600	0.4700	-0.90
56700	0.4700	-0.90
56800	0.4675	-0.90
56900	0.4675	-0.90
57000	0.4675	-0.90
57100	0.4650	-0.90
57200	0.4650	-0.90
57300	0.4650	-0.89
57400	0.4625	-0.89
57500	0.4625	-0.89
57600	0.4625	-0.89
57700	0.4600	-0.89
57800	0.4600	-0.89
57900	0.4600	-0.89
58000	0.4600	-0.89
58100	0.4600	-0.89
58200	0.4600	-0.89
58300	0.4600	-0.89
58400	0.4600	-0.89
58500	0.4600	-0.89
58600	0.4600	-0.89
58700	0.4575	-0.89
58800	0.4575	-0.89
58900	0.4550	-0.89
59000	0.4550	-0.89
59100	0.4550	-0.89
59200	0.4550	-0.89
59300	0.4550	-0.89
59400	0.4525	-0.89
59500	0.4525	-0.89
59600	0.4525	-0.90
59700	0.4525	-0.90
59800	0.4525	-0.90
59900	0.4550	-0.90
60000	0.4550	-0.90
60100	0.4550	-0.90
60200	0.4550	-0.90
60300	0.4550	-0.90
60400	0.4550	-0.90
60500	0.4550	-0.90
60600	0.4575	-0.90
60700	0.4575	-0.90
60800	0.4575	-0.91
60900	0.4575	-0.91
61000	0.4600	-0.91
61100	0.4600	-0.91
61200	0.4600	-0.91
61300	0.4625	-0.91
61400	0.4625	-0.91
61500	0.4625	-0.91
61600	0.4650	-0.91
61700	0.4650	-0.91
61800	0.4650	-0.91
61900	0.4675	-0.91
62000	0.4675	-0.91
62100	0.4675	-0.92
62200	0.4700	-0.92
62300	0.4700	-0.92
62400	0.4725	-0.92
62500	0.4725	-0.92
62600	0.4725	-0.92
62700	0.4725	-0.92
62800	0.4725	-0.92
62900	0.4700	-0.92
63000	0.4675	-0.92
63100	0.4650	-0.92
63200	0.4650	-0.92
63300	0.4625	-0.92
63400	0.4600	-0.92
63500	0.4600	-0.92
63600	0.4575	-0.92
63700	0.4575	-0.92
63800	0.4550	-0.92
63900	0.4550	-0.92
64000	0.4525	-0.92
64100	0.4525	-0.92
64200	0.4525	-0.92
64300	0.4500	-0.92
64400	0.4500	-0.92
64500	0.4475	-0.92
64600	0.4475	-0.92
64700	0.4475	-0.92
64800	0.4450	-0.92
64900	0.4450	-0.92
65000	0.4425	-0.92
65100	0.4425	-0.92
65200	0.4425	-0.92
65300	0.4400	-0.92
65400	0.4400	-0.92
65500	0.4400	-0.92
65600	0.4375	-0.91
65700	0.4375	-0.91
65800	0.4350	-0.91
65900	0.4350	-0.91
66000	0.4350	-0.91
66100	0.4325	-0.91
66200	0.4325	-0.91
66300	0.4325	-0.91
66400	0.4325	-0.91
66500	0.4325	-0.91
66600	0.4300	-0.90
66700	0.4300	-0.90
66800	0.4275	-0.90
66900	0.4275	-0.90
67000	0.4250	-0.90
67100	0.4225	-0.89
67200	0.4225	-0.89
67300	0.4200	-0.89
67400	0.4200	-0.89
67500	0.4175	-0.88
67600	0.4175	-0.88
67700	0.4150	-0.88
67800	0.4150	-0.88
67900	0.4125	-0.87
68000	0.4125	-0.87
68100	0.4125	-0.87
68200	0.4100	-0.87
68300	0.4100	-0.87
68400	0.4100	-0.87
68500	0.4075	-0.87
68600	0.4075	-0.87
68700	0.4075	-0.87
68800	0.4075	-0.87
68900	0.4050	-0.87
69000	0.4050	-0.87
69100	0.4050	-0.87
69200	0.4050	-0.87
69300	0.4025	-0.87
69400	0.4025	-0.87
69500	0.4025	-0.87
69600	0.4025	-0.88
69700	0.4025	-0.88
69800	0.4000	-0.88
69900	0.4000	-0.88
70000	0.4000	-0.88
70100	0.4000	-0.88
70200	0.4000	-0.88
70300	0.4000	-0.88
70400	0.4000	-0.88
70500	0.4000	-0.88
70600	0.4000	-0.89
70700	0.4000	-0.89
70800	0.4000	-0.89
70900	0.4000	-0.89
71000	0.4000	-0.89
71100	0.4000	-0.89
71200	0.4000	-0.89
71300	0.4000	-0.90
71400	0.4000	-0.90
71500	0.4025	-0.90
71600	0.4025	-0.90
71700	0.4025	-0.90
71800	0.4025	-0.90
71900	0.4025	-0.90
72000	0.4025	-0.90
72100	0.4025	-0.90
72200	0.4025	-0.91
72300	0.4025	-0.91
72400	0.4025	-0.91
72500	0.4025	-0.91
72600	0.4050	-0.91
72700	0.4050	-0.91
72800	0.4050	-0.91
72900	0.4050	-0.92
73000	0.4050	-0.92
73100	0.4050	-0.92
73200	0.4075	-0.92
73300	0.4075	-0.92
73400	0.4075	-0.92
73500	0.4075	-0.92
73600	0.4075	-0.92
73700	0.4075	-0.93
73800	0.4075	-0.93
73900	0.4075	-0.93
74000	0.4075	-0.93
74100	0.4100	-0.93
74200	0.4100	-0.93
74300	0.4100	-0.93
74400	0.4100	-0.93
74500	0.4100	-0.93
74600	0.4100	-0.93
74700	0.4100	-0.93
74800	0.4100	-0.93
74900	0.4100	-0.93
75000	0.4100	-0.93
75100	0.4100	-0.93
75200	0.4100	-0.93
75300	0.4100	-0.94
75400	0.4100	-0.94
75500	0.4100	-0.94
75600	0.4125	-0.94
75700	0.4125	-0.94
75800	0.4125	-0.94
75900	0.4125	-0.94
76000	0.4125	-0.94
76100	0.4125	-0.94
76200	0.4125	-0.94
76300	0.4125	-0.94
76400	0.4125	-0.94
76500	0.4125	-0.94
76600	0.4125	-0.94
76700	0.4125	-0.94
76800	0.4100	-0.94
76900	0.4100	-0.94
77000	0.4100	-0.94
77100	0.4100	-0.94
77200	0.4100	-0.94
77300	0.4075	-0.94
77400	0.4075	-0.94
77500	0.4075	-0.94
77600	0.4075	-0.94
77700	0.4075	-0.94
77800	0.4050	-0.94
77900	0.4050	-0.94
78000	0.4050	-0.94
78100	0.4050	-0.94
78200	0.4050	-0.94
78300	0.4050	-0.94
78400	0.4025	-0.94
78500	0.4025	-0.94
78600	0.4025	-0.94
78700	0.4025	-0.94
78800	0.4025	-0.94
78900	0.4025	-0.93
79000	0.4000	-0.93
79100	0.4000	-0.93
79200	0.4000	-0.93
79300	0.4000	-0.93
79400	0.4000	-0.93
79500	0.4000	-0.93
79600	0.4000	-0.93
79700	0.4000	-0.93
79800	0.4000	-0.93
79900	0.4000	-0.93
80000	0.4000	-0.93
80100	0.4000	-0.93
80200	0.4000	-0.93
80300	0.4000	-0.93
80400	0.4000	-0.93
80500	0.4000	-0.93
80600	0.4000	-0.93
80700	0.4000	-0.93
80800	0.4000	-0.93
80900	0.4000	-0.94
81000	0.4000	-0.94
81100	0.4000	-0.94
81200	0.4000	-0.94
81300	0.4000	-0.94
81400	0.4000	-0.94
81500	0.4000	-0.94
81600	0.4000	-0.94
81700	0.4000	-0.94
81800	0.4000	-0.94
81900	0.4000	-0.94
82000	0.4000	-0.94
82100	0.4000	-0.94
82200	0.4000	-0.94
82300	0.4000	-0.94
82400	0.4000	-0.94
82500	0.4000	-0.94
82600	0.4000	-0.94
82700	0.4000	-0.94
82800	0.4000	-0.94
82900	0.4000	-0.94
83000	0.4000	-0.94
83100	0.4000	-0.94
83200	0.4000	-0.94
83300	0.4000	-0.94
83400	0.4000	-0.94
83500	0.4000	-0.94
83600	0.4000	-0.94
83700	0.4000	-0.94
83800	0.4000	-0.94
83900	0.4000	-0.94
84000	0.4025	-0.94
84100	0.4025	-0.94
84200	0.4025	-0.94
84300	0.4025	-0.94
84400	0.4025	-0.94
84500	0.4025	-0.94
84600	0.4025	-0.94
84700	0.4025	-0.94
84800	0.4025	-0.94
84900	0.4025	-0.94
85000	0.4025	-0.94
85100	0.4025	-0.94
85200	0.4025	-0.94
85300	0.4025	-0.94
85400	0.4025	-0.94
85500	0.4025	-0.94
85600	0.4025	-0.94
85700	0.4025	-0.94
85800	0.4025	-0.94
85900	0.4025	-0.94
86000	0.4025	-0.94
86100	0.4000	-0.94
86200	0.4000	-0.94
86300	0.4000	-0.94
86400	0.4000	-0.94
86500	0.4000	-0.94
86600	0.4000	-0.94
86700	0.4000	-0.94
86800	0.4000	-0.94
86900	0.4000	-0.94
87000	0.4000	-0.94
87100	0.4000	-0.94
87200	0.4000	-0.94
87300	0.4000	-0.94
87400	0.4000	-0.94
87500	0.4000	-0.94
87600	0.4000	-0.94
87700	0.4000	-0.94
87800	0.4000	-0.94
87900	0.4000	-0.94
88000	0.4000	-0.94
88100	0.4000	-0.94
88200	0.4000	-0.93
88300	0.4000	-0.93
88400	0.4000	-0.93
88500	0.4000	-0.93
88600	0.4000	-0.93
88700	0.4000	-0.93
88800	0.4000	-0.93
88900	0.4000	-0.93
89000	0.4000	-0.93
89100	0.4000	-0.93
89200	0.4000	-0.93
89300	0.4000	-0.93
89400	0.4000	-0.93
89500	0.4000	-0.93
89600	0.4000	-0.93
89700	0.4000	-0.93
89800	0.4000	-0.93
89900	0.4000	-0.93
90000	0.4000	-0.93
90100	0.4000	-0.93
90200	0.4000	-0.93
90300	0.4000	-0.93
90400	0.4000	-0.93
90500	0.4000	-0.93
90600	0.4000	-0.93
90700	0.4000	-0.93
90800	0.4000	-0.93
90900	0.4000	-0.93
91000	0.4000	-0.93
91100	0.4000	-0.93
91200	0.4000	-0.93
91300	0.4000	-0.93
91400	0.4000	-0.93
91500	0.4000	-0.93
91600	0.4000	-0.93
91700	0.4000	-0.93
91800	0.4000	-0.93
91900	0.4000	-0.93
92000	0.4000	-0.93
92100	0.4000	-0.93
92200	0.4000	-0.93
92300	0.4000	-0.93
92400	0.4000	-0.93
92500	0.3975	-0.93
92600	0.3975	-0.93
92700	0.4000	-0.93
92800	0.4000	-0.93
92900	0.4000	-0.93
93000	0.4000	-0.93
93100	0.4025	-0.93
93200	0.4025	-0.93
93300	0.4025	-0.93
93400	0.4025	-0.93
93500	0.4025	-0.93
93600	0.4050	-0.93
93700	0.4050	-0.93
93800	0.4050	-0.93
93900	0.4050	-0.93
94000	0.4050	-0.93
94100	0.4075	-0.93
94200	0.4075	-0.93
94300	0.4075	-0.93
94400	0.4075	-0.93
94500	0.4075	-0.93
94600	0.4100	-0.93
94700	0.4100	-0.93
94800	0.4100	-0.93
94900	0.4100	-0.93
95000	0.4100	-0.93
95100	0.4125	-0.93
95200	0.4125	-0.93
95300	0.4125	-0.93
95400	0.4150	-0.93
95500	0.4150	-0.93
95600	0.4150	-0.93
95700	0.4175	-0.92
95800	0.4175	-0.92
95900	0.4175	-0.92
96000	0.4200	-0.92
96100	0.4200	-0.92
96200	0.4200	-0.92
96300	0.4200	-0.92
96400	0.4225	-0.92
96500	0.4225	-0.92
96600	0.4225	-0.92
96700	0.4225	-0.92
96800	0.4250	-0.92
96900	0.4250	-0.92
97000	0.4250	-0.91
97100	0.4250	-0.91
97200	0.4275	-0.91
97300	0.4275	-0.91
97400	0.4275	-0.91
97500	0.4275	-0.91
97600	0.4275	-0.91
97700	0.4275	-0.91
97800	0.4275	-0.91
97900	0.4275	-0.91
98000	0.4275	-0.91
98100	0.4275	-0.91
98200	0.4275	-0.91
98300	0.4300	-0.91
98400	0.4300	-0.91
98500	0.4300	-0.92
98600	0.4300	-0.92
98700	0.4300	-0.92
98800	0.4300	-0.92
98900	0.4275	-0.92
99000	0.4300	-0.92
99100	0.4300	-0.92
99200	0.4300	-0.92
99300	0.4300	-0.92
99400	0.4300	-0.92
99500	0.4300	-0.92
99600	0.4300	-0.92
99700	0.4300	-0.92
99800	0.4300	-0.92
99900	0.4300	-0.92
100000	0.4300	-0.92
100100	0.4300	-0.92
100200	0.4300	-0.92
100300	0.4300	-0.92
100400	0.4300	-0.92
100500	0.4300	-0.92
100600	0.4300	-0.92
100700	0.4300	-0.92
100800	0.4300	-0.92
100900	0.4300	-0.92
101000	0.4325	-0.92
101100	0.4325	-0.92
101200	0.4325	-0.92
101300	0.4325	-0.92
101400	0.4325	-0.92
101500	0.4325	-0.92
101600	0.4325	-0.92
101700	0.4325	-0.92
101800	0.4325	-0.92
101900	0.4325	-0.92
102000	0.4325	-0.92
102100	0.4350	-0.92
102200	0.4350	-0.92
102300	0.4350	-0.91
102400	0.4350	-0.91
102500	0.4375	-0.91
102600	0.4375	-0.91
102700	0.4375	-0.91
102800	0.4400	-0.91
102900	0.4400	-0.91
103000	0.4400	-0.91
103100	0.4400	-0.91
103200	0.4425	-0.90
103300	0.4425	-0.90
103400	0.4425	-0.90
103500	0.4425	-0.90
103600	0.4425	-0.90
103700	0.4425	-0.90
103800	0.4425	-0.90
103900	0.4425	-0.90
104000	0.4425	-0.90
104100	0.4425	-0.90
104200	0.4450	-0.90
104300	0.4450	-0.90
104400	0.4450	-0.90
104500	0.4450	-0.90
104600	0.4450	-0.90
104700	0.4450	-0.90
104800	0.4450	-0.90
104900	0.4450	-0.90
105000	0.4450	-0.90
105100	0.4450	-0.90
105200	0.4450	-0.91
105300	0.4450	-0.91
105400	0.4450	-0.91
105500	0.4450	-0.91
105600	0.4450	-0.91
105700	0.4450	-0.91
105800	0.4450	-0.91
105900	0.4450	-0.91
106000	0.4425	-0.91
106100	0.4425	-0.91
106200	0.4425	-0.91
106300	0.4425	-0.91
106400	0.4425	-0.91
106500	0.4425	-0.91
106600	0.4425	-0.91
106700	0.4425	-0.91
106800	0.4425	-0.91
106900	0.4425	-0.91
107000	0.4425	-0.91
107100	0.4425	-0.91
107200	0.4400	-0.91
107300	0.4400	-0.91
107400	0.4400	-0.91
107500	0.4375	-0.91
107600	0.4375	-0.91
107700	0.4375	-0.91
107800	0.4375	-0.91
107900	0.4350	-0.91
108000	0.4350	-0.91
108100	0.4350	-0.91
108200	0.4350	-0.91
108300	0.4350	-0.91
108400	0.4350	-0.91
108500	0.4350	-0.91
108600	0.4350	-0.91
108700	0.4350	-0.91
108800	0.4350	-0.91
108900	0.4350	-0.91
109000	0.4350	-0.91
109100	0.4325	-0.92
109200	0.4325	-0.92
109300	0.4325	-0.92
109400	0.4325	-0.92
109500	0.4325	-0.92
109600	0.4325	-0.92
109700	0.4325	-0.92
109800	0.4325	-0.92
109900	0.4325	-0.92
110000	0.4325	-0.92
110100	0.4325	-0.92
110200	0.4325	-0.92
110300	0.4325	-0.92
110400	0.4325	-0.92
110500	0.4325	-0.92
110600	0.4325	-0.92
110700	0.4325	-0.92
110800	0.4325	-0.92
110900	0.4325	-0.92
111000	0.4325	-0.92
111100	0.4325	-0.92
111200	0.4325	-0.92
111300	0.4325	-0.92
111400	0.4325	-0.92
111500	0.4350	-0.92
111600	0.4350	-0.92
111700	0.4350	-0.92
111800	0.4350	-0.92
111900	0.4350	-0.92
112000	0.4375	-0.92
112100	0.4375	-0.92
112200	0.4400	-0.92
112300	0.4400	-0.92
112400	0.4425	-0.91
112500	0.4425	-0.91
112600	0.4425	-0.91
112700	0.4450	-0.91
112800	0.4450	-0.91
112900	0.4450	-0.91
113000	0.4475	-0.91
113100	0.4475	-0.91
113200	0.4500	-0.91
113300	0.4500	-0.91
113400	0.4525	-0.91
113500	0.4525	-0.90
113600	0.4550	-0.90
113700	0.4550	-0.90
113800	0.4575	-0.90
113900	0.4575	-0.90
114000	0.4600	-0.90
114100	0.4600	-0.90
114200	0.4600	-0.90
114300	0.4625	-0.90
114400	0.4625	-0.90
114500	0.4650	-0.91
114600	0.4650	-0.91
114700	0.4675	-0.91
114800	0.4675	-0.91
114900	0.4700	-0.91
115000	0.4725	-0.91
115100	0.4725	-0.91
115200	0.4750	-0.91
115300	0.4775	-0.91
115400	0.4800	-0.91
115500	0.4800	-0.91
115600	0.4825	-0.91
115700	0.4825	-0.91
115800	0.4850	-0.91
115900	0.4875	-0.91
116000	0.4875	-0.91
116100	0.4900	-0.91
116200	0.4900	-0.91
116300	0.4900	-0.91
116400	0.4900	-0.91
116500	0.4925	-0.91
116600	0.4925	-0.92
116700	0.4925	-0.92
116800	0.4925	-0.92
116900	0.4925	-0.92
117000	0.4925	-0.92
117100	0.4925	-0.92
117200	0.4925	-0.92
117300	0.4925	-0.92
117400	0.4950	-0.92
117500	0.4950	-0.92
117600	0.4950	-0.92
117700	0.4950	-0.92
117800	0.4925	-0.92
117900	0.4925	-0.92
118000	0.4925	-0.93
118100	0.4925	-0.93
118200	0.4925	-0.93
118300	0.4925	-0.93
118400	0.4925	-0.93
118500	0.4925	-0.93
118600	0.4925	-0.93
118700	0.4925	-0.93
118800	0.4925	-0.93
118900	0.4925	-0.93
119000	0.4925	-0.94
119100	0.4950	-0.94
119200	0.4950	-0.94
119300	0.4975	-0.94
119400	0.4975	-0.94
119500	0.5000	-0.94
119600	0.5000	-0.94
119700	0.4975	-0.94
119800	0.4950	-0.94
119900	0.4925	-0.94
120000	0.4900	-0.94
120100	0.4875	-0.94
120200	0.4875	-0.94
120300	0.4850	-0.94
120400	0.4850	-0.94
120500	0.4825	-0.94
120600	0.4825	-0.94
120700	0.4800	-0.94
120800	0.4800	-0.94
120900	0.4800	-0.94
121000	0.4775	-0.94
121100	0.4775	-0.93
121200	0.4775	-0.93
121300	0.4750	-0.93
121400	0.4750	-0.93
121500	0.4725	-0.93
121600	0.4725	-0.92
121700	0.4725	-0.92
121800	0.4700	-0.92
121900	0.4700	-0.92
122000	0.4675	-0.91
122100	0.4675	-0.91
122200	0.4675	-0.90
122300	0.4650	-0.90
122400	0.4650	-0.90
122500	0.4625	-0.89
122600	0.4625	-0.89
122700	0.4600	-0.88
122800	0.4600	-0.88
122900	0.4575	-0.87
123000	0.4575	-0.86
123100	0.4550	-0.86
123200	0.4550	-0.85
123300	0.4550	-0.85
123400	0.4525	-0.84
123500	0.4525	-0.83
123600	0.4500	-0.83
123700	0.4500	-0.82
123800	0.4475	-0.81
123900	0.4475	-0.80
124000	0.4450	-0.79
124100	0.4450	-0.78
124200	0.4425	-0.77
124300	0.4425	-0.76
124400	0.4425	-0.75
124500	0.4400	-0.74
124600	0.4400	-0.73
124700	0.4375	-0.71
124800	0.4375	-0.70
124900	0.4375	-0.69
125000	0.4350	-0.68
125100	0.4350	-0.67
125200	0.4350	-0.65
125300	0.4325	-0.64
125400	0.4325	-0.63
125500	0.4325	-0.62
125600	0.4300	-0.60
125700	0.4300	-0.59
125800	0.4300	-0.58
125900	0.4275	-0.57
126000	0.4275	-0.56
126100	0.4250	-0.55
126200	0.4250	-0.54
126300	0.4225	-0.52
126400	0.4225	-0.51
126500	0.4200	-0.50
126600	0.4200	-0.48
126700	0.4175	-0.47
126800	0.4175	-0.46
126900	0.4150	-0.45
127000	0.4150	-0.45
127100	0.4150	-0.44
127200	0.4125	-0.43
127300	0.4125	-0.42
127400	0.4125	-0.42
127500	0.4100	-0.41
127600	0.4100	-0.40
127700	0.4075	-0.39
127800	0.4075	-0.38
127900	0.4075	-0.38
128000	0.4050	-0.37
128100	0.4050	-0.36
128200	0.4050	-0.35
128300	0.4025	-0.35
128400	0.4025	-0.34
128500	0.4025	-0.33
128600	0.4000	-0.32
128700	0.4000	-0.31
128800	0.3975	-0.30
128900	0.3975	-0.30
129000	0.3975	-0.29
129100	0.3950	-0.28
129200	0.3950	-0.27
129300	0.3950	-0.26
129400	0.3925	-0.25
129500	0.3925	-0.24
129600	0.3925	-0.23
129700	0.3900	-0.22
129800	0.3900	-0.21
129900	0.3875	-0.20
130000	0.3875	-0.19
130100	0.3875	-0.18
130200	0.3850	-0.16
130300	0.3850	-0.15
130400	0.3850	-0.14
130500	0.3825	-0.12
130600	0.3825	-0.11
130700	0.3825	-0.09
130800	0.3800	-0.08
130900	0.3800	-0.06
131000	0.3775	-0.04
131100	0.3775	-0.02
131200	0.3750	-0.01
131300	0.3750	0.01
131400	0.3725	0.03
131500	0.3725	0.04
131600	0.3725	0.06
131700	0.3700	0.08
131800	0.3700	0.10
131900	0.3675	0.12
132000	0.3675	0.14
132100	0.3650	0.16
132200	0.3650	0.19
132300	0.3625	0.22
132400	0.3625	0.25
132500	0.3600	0.28
132600	0.3600	0.32
132700	0.3575	0.35
132800	0.3550	0.38
132900	0.3550	0.41
133000	0.3525	0.45
133100	0.3500	0.50
133200	0.3575	0.49
133300	0.3625	0.48
133400	0.3700	0.48
133500	0.3700	0.43
133600	0.3725	0.38
133700	0.3750	0.34
133800	0.3750	0.31
133900	0.3775	0.27
134000	0.3800	0.24
134100	0.3825	0.21
134200	0.3825	0.18
134300	0.3850	0.15
134400	0.3850	0.12
134500	0.3875	0.09
134600	0.3875	0.06
134700	0.3900	0.04
134800	0.3900	0.02
134900	0.3900	-0.01
135000	0.3925	-0.03
135100	0.3925	-0.05
135200	0.3950	-0.08
135300	0.3950	-0.10
135400	0.3975	-0.12
135500	0.3975	-0.14
135600	0.3975	-0.15
135700	0.4000	-0.16
135800	0.4000	-0.18
135900	0.4000	-0.19
136000	0.4025	-0.21
136100	0.4025	-0.22
136200	0.4025	-0.23
136300	0.4050	-0.24
136400	0.4050	-0.25
136500	0.4075	-0.27
136600	0.4075	-0.28
136700	0.4075	-0.29
136800	0.4075	-0.30
136900	0.4075	-0.31
137000	0.4075	-0.32
137100	0.4075	-0.33
137200	0.4075	-0.34
137300	0.4075	-0.35
137400	0.4075	-0.36
137500	0.4075	-0.37
137600	0.4075	-0.38
137700	0.4100	-0.39
137800	0.4100	-0.39
137900	0.4100	-0.40
138000	0.4100	-0.41
138100	0.4100	-0.42
138200	0.4100	-0.43
138300	0.4100	-0.43
138400	0.4100	-0.44
138500	0.4100	-0.45
138600	0.4100	-0.46
138700	0.4100	-0.46
138800	0.4100	-0.46
138900	0.4100	-0.47
139000	0.4100	-0.47
139100	0.4100	-0.48
139200	0.4100	-0.48
139300	0.4100	-0.49
139400	0.4100	-0.50
139500	0.4100	-0.51
139600	0.4100	-0.52
139700	0.4100	-0.53
139800	0.4125	-0.54
139900	0.4125	-0.55
140000	0.4125	-0.56
140100	0.4125	-0.56
140200	0.4125	-0.57
140300	0.4125	-0.58
140400	0.4150	-0.58
140500	0.4150	-0.59
140600	0.4150	-0.60
140700	0.4150	-0.60
140800	0.4150	-0.61
140900	0.4175	-0.61
141000	0.4175	-0.62
141100	0.4175	-0.62
141200	0.4175	-0.63
141300	0.4200	-0.63
141400	0.4200	-0.64
141500	0.4225	-0.65
141600	0.4225	-0.66
141700	0.4225	-0.66
141800	0.4225	-0.67
141900	0.4225	-0.68
142000	0.4225	-0.68
142100	0.4250	-0.69
142200	0.4250	-0.69
142300	0.4250	-0.70
142400	0.4250	-0.71
142500	0.4250	-0.71
142600	0.4250	-0.72
142700	0.4275	-0.72
142800	0.4275	-0.73
142900	0.4275	-0.73
143000	0.4275	-0.74
143100	0.4275	-0.75
143200	0.4275	-0.75
143300	0.4300	-0.76
143400	0.4300	-0.76
143500	0.4300	-0.77
143600	0.4300	-0.77
143700	0.4300	-0.78
143800	0.4300	-0.78
143900	0.4300	-0.79
144000	0.4325	-0.79
144100	0.4325	-0.80
144200	0.4325	-0.80
144300	0.4325	-0.81
144400	0.4325	-0.81
144500	0.4325	-0.82
144600	0.4350	-0.82
144700	0.4350	-0.82
144800	0.4350	-0.83
144900	0.4350	-0.83
145000	0.4325	-0.83
145100	0.4325	-0.83
145200	0.4325	-0.83
145300	0.4325	-0.83
145400	0.4325	-0.83
145500	0.4325	-0.83
145600	0.4325	-0.83
145700	0.4325	-0.83
145800	0.4325	-0.83
145900	0.4325	-0.83
146000	0.4325	-0.83
146100	0.4325	-0.83
146200	0.4325	-0.83
146300	0.4325	-0.83
146400	0.4325	-0.83
146500	0.4325	-0.83
146600	0.4325	-0.83
146700	0.4325	-0.83
146800	0.4325	-0.83
146900	0.4325	-0.83
147000	0.4300	-0.83
147100	0.4325	-0.83
147200	0.4325	-0.83
147300	0.4325	-0.83
147400	0.4325	-0.83
147500	0.4325	-0.83
147600	0.4325	-0.83
147700	0.4325	-0.83
147800	0.4325	-0.83
147900	0.4325	-0.83
148000	0.4325	-0.84
148100	0.4325	-0.84
148200	0.4325	-0.84
148300	0.4325	-0.84
148400	0.4325	-0.84
148500	0.4300	-0.84
148600	0.4300	-0.83
148700	0.4300	-0.83
148800	0.4275	-0.83
148900	0.4275	-0.83
149000	0.4275	-0.83
149100	0.4250	-0.82
149200	0.4250	-0.82
149300	0.4225	-0.83
149400	0.4200	-0.83
149500	0.4175	-0.84
149600	0.4150	-0.84
149700	0.4125	-0.84
149800	0.4125	-0.84
149900	0.4100	-0.84
150000	0.4075	-0.84
150100	0.4075	-0.84
150200	0.4075	-0.84
150300	0.4075	-0.84
150400	0.4075	-0.84
150500	0.4075	-0.84
150600	0.4075	-0.84
150700	0.4075	-0.84
150800	0.4075	-0.84
150900	0.4100	-0.84
151000	0.4100	-0.85
151100	0.4100	-0.85
151200	0.4125	-0.85
151300	0.4125	-0.85
151400	0.4125	-0.85
151500	0.4125	-0.84
151600	0.4125	-0.84
151700	0.4125	-0.84
151800	0.4150	-0.84
151900	0.4150	-0.84
152000	0.4150	-0.84
152100	0.4150	-0.84
152200	0.4150	-0.84
152300	0.4150	-0.84
152400	0.4150	-0.84
152500	0.4150	-0.84
152600	0.4150	-0.84
152700	0.4150	-0.84
152800	0.4150	-0.84
152900	0.4175	-0.84
153000	0.4175	-0.84
153100	0.4175	-0.84
153200	0.4175	-0.84
153300	0.4175	-0.83
153400	0.4175	-0.83
153500	0.4175	-0.83
153600	0.4175	-0.83
153700	0.4175	-0.83
153800	0.4175	-0.83
153900	0.4175	-0.83
154000	0.4175	-0.83
154100	0.4175	-0.83
154200	0.4175	-0.83
154300	0.4175	-0.83
154400	0.4175	-0.83
154500	0.4175	-0.82
154600	0.4175	-0.82
154700	0.4175	-0.82
154800	0.4175	-0.82
154900	0.4175	-0.82
155000	0.4175	-0.82
155100	0.4175	-0.81
155200	0.4175	-0.81
155300	0.4175	-0.81
155400	0.4175	-0.81
155500	0.4150	-0.81
155600	0.4150	-0.81
155700	0.4150	-0.81
155800	0.4150	-0.81
155900	0.4150	-0.81
156000	0.4175	-0.81
156100	0.4175	-0.81
156200	0.4175	-0.81
156300	0.4175	-0.81
156400	0.4175	-0.81
156500	0.4175	-0.81
156600	0.4175	-0.81
156700	0.4175	-0.81
156800	0.4175	-0.81
156900	0.4175	-0.81
157000	0.4175	-0.81
157100	0.4175	-0.81
157200	0.4175	-0.81
157300	0.4200	-0.81
157400	0.4200	-0.81
157500	0.4200	-0.82
157600	0.4200	-0.82
157700	0.4200	-0.82
157800	0.4200	-0.82
157900	0.4200	-0.83
158000	0.4225	-0.83
158100	0.4225	-0.83
158200	0.4225	-0.83
158300	0.4225	-0.83
158400	0.4250	-0.84
158500	0.4250	-0.84
158600	0.4250	-0.84
158700	0.4250	-0.84
158800	0.4275	-0.84
158900	0.4275	-0.84
159000	0.4275	-0.84
159100	0.4275	-0.84
159200	0.4275	-0.84
159300	0.4275	-0.84
159400	0.4275	-0.84
159500	0.4275	-0.84
159600	0.4275	-0.84
159700	0.4275	-0.84
159800	0.4275	-0.84
159900	0.4275	-0.84
160000	0.4275	-0.83
160100	0.4275	-0.83
160200	0.4275	-0.83
160300	0.4275	-0.83
160400	0.4275	-0.83
160500	0.4275	-0.83
160600	0.4275	-0.83
160700	0.4275	-0.83
160800	0.4275	-0.83
160900	0.4250	-0.82
161000	0.4250	-0.82
161100	0.4250	-0.82
161200	0.4250	-0.82
161300	0.4250	-0.82
161400	0.4225	-0.81
161500	0.4225	-0.81
161600	0.4225	-0.81
161700	0.4225	-0.81
161800	0.4200	-0.81
161900	0.4200	-0.81
162000	0.4200	-0.81
162100	0.4200	-0.81
162200	0.4200	-0.81
162300	0.4200	-0.81
162400	0.4200	-0.81
162500	0.4200	-0.81
162600	0.4200	-0.81
162700	0.4200	-0.81
162800	0.4200	-0.81
162900	0.4200	-0.81
163000	0.4200	-0.81
163100	0.4200	-0.82
163200	0.4200	-0.82
163300	0.4200	-0.82
163400	0.4200	-0.82
163500	0.4200	-0.82
163600	0.4200	-0.82
163700	0.4200	-0.82
163800	0.4200	-0.82
163900	0.4200	-0.82
164000	0.4225	-0.83
164100	0.4225	-0.83
164200	0.4225	-0.83
164300	0.4225	-0.83
164400	0.4225	-0.83
164500	0.4225	-0.83
164600	0.4225	-0.83
164700	0.4250	-0.84
164800	0.4250	-0.84
164900	0.4250	-0.84
165000	0.4250	-0.84
165100	0.4250	-0.84
165200	0.4250	-0.84
165300	0.4275	-0.84
165400	0.4275	-0.84
165500	0.4275	-0.84
165600	0.4275	-0.84
165700	0.4275	-0.85
165800	0.4300	-0.85
165900	0.4300	-0.85
166000	0.4300	-0.85
166100	0.4325	-0.85
166200	0.4325	-0.85
166300	0.4325	-0.85
166400	0.4350	-0.85
166500	0.4350	-0.86
166600	0.4350	-0.86
166700	0.4350	-0.85
166800	0.4375	-0.85
166900	0.4375	-0.85
167000	0.4375	-0.85
167100	0.4400	-0.85
167200	0.4400	-0.85
167300	0.4425	-0.85
167400	0.4425	-0.85
167500	0.4425	-0.85
167600	0.4425	-0.85
167700	0.4425	-0.85
167800	0.4425	-0.84
167900	0.4425	-0.84
168000	0.4400	-0.84
168100	0.4400	-0.84
168200	0.4400	-0.84
168300	0.4400	-0.84
168400	0.4400	-0.84
168500	0.4425	-0.84
168600	0.4425	-0.84
168700	0.4425	-0.84
168800	0.4425	-0.83
168900	0.4425	-0.83
169000	0.4425	-0.83
169100	0.4425	-0.83
169200	0.4425	-0.83
169300	0.4425	-0.83
169400	0.4425	-0.83
169500	0.4425	-0.83
169600	0.4425	-0.83
169700	0.4425	-0.83
169800	0.4425	-0.83
169900	0.4425	-0.83
170000	0.4425	-0.82
170100	0.4425	-0.82
170200	0.4425	-0.82
170300	0.4425	-0.82
170400	0.4425	-0.82
170500	0.4425	-0.82
170600	0.4425	-0.82
170700	0.4425	-0.81
170800	0.4425	-0.81
170900	0.4425	-0.81
171000	0.4425	-0.81
171100	0.4425	-0.81
171200	0.4425	-0.80
171300	0.4425	-0.80
171400	0.4425	-0.80
171500	0.4425	-0.80
171600	0.4425	-0.80
171700	0.4425	-0.79
171800	0.4425	-0.79
171900	0.4425	-0.79
172000	0.4425	-0.79
172100	0.4450	-0.79
172200	0.4450	-0.79
172300	0.4450	-0.79
172400	0.4450	-0.78
172500	0.4450	-0.78
172600	0.4450	-0.78
172700	0.4475	-0.78
172800	0.4475	-0.78
172900	0.4475	-0.78
173000	0.4500	-0.79
173100	0.4500	-0.79
173200	0.4500	-0.79
173300	0.4525	-0.80
173400	0.4525	-0.80
173500	0.4525	-0.80
173600	0.4550	-0.81
173700	0.4550	-0.81
173800	0.4550	-0.81
173900	0.4575	-0.82
174000	0.4575	-0.82
174100	0.4575	-0.82
174200	0.4600	-0.83
174300	0.4600	-0.83
174400	0.4625	-0.84
174500	0.4625	-0.84
174600	0.4650	-0.84
174700	0.4650	-0.85
174800	0.4675	-0.85
174900	0.4675	-0.85
175000	0.4700	-0.86
175100	0.4725	-0.86
175200	0.4725	-0.87
175300	0.4750	-0.87
175400	0.4775	-0.87
175500	0.4775	-0.88
175600	0.4775	-0.88
175700	0.4775	-0.88
175800	0.4800	-0.89
175900	0.4800	-0.89
176000	0.4800	-0.89
176100	0.4800	-0.90
176200	0.4800	-0.90
176300	0.4825	-0.90
176400	0.4825	-0.90
176500	0.4825	-0.90
176600	0.4850	-0.90
176700	0.4850	-0.91
176800	0.4850	-0.91
176900	0.4875	-0.91
177000	0.4875	-0.91
177100	0.4875	-0.91
177200	0.4900	-0.91
177300	0.4900	-0.91
177400	0.4900	-0.91
177500	0.4900	-0.91
177600	0.4925	-0.91
177700	0.4925	-0.91
177800	0.4925	-0.92
177900	0.4925	-0.92
178000	0.4925	-0.92
178100	0.4950	-0.92
178200	0.4925	-0.92
178300	0.4925	-0.92
178400	0.4925	-0.92
178500	0.4925	-0.92
178600	0.4900	-0.93
178700	0.4900	-0.93
178800	0.4900	-0.93
178900	0.4900	-0.93
179000	0.4900	-0.93
179100	0.4900	-0.93
179200	0.4900	-0.93
179300	0.4900	-0.93
179400	0.4900	-0.93
179500	0.4900	-0.94
179600	0.4900	-0.94
179700	0.4900	-0.94
179800	0.4900	-0.94
179900	0.4900	-0.94
180000	0.4875	-0.94
180100	0.4875	-0.94
180200	0.4875	-0.94
180300	0.4875	-0.94
180400	0.4875	-0.94
180500	0.4875	-0.94
180600	0.4875	-0.94
180700	0.4875	-0.94
180800	0.4875	-0.94
180900	0.4850	-0.94
181000	0.4850	-0.94
181100	0.4850	-0.94
181200	0.4850	-0.94
181300	0.4850	-0.94
181400	0.4850	-0.94
181500	0.4825	-0.94
181600	0.4825	-0.94
181700	0.4825	-0.94
181800	0.4825	-0.94
181900	0.4825	-0.94
182000	0.4825	-0.94
182100	0.4800	-0.94
182200	0.4800	-0.94
182300	0.4800	-0.94
182400	0.4800	-0.94
182500	0.4775	-0.94
182600	0.4775	-0.94
182700	0.4775	-0.94
182800	0.4775	-0.94
182900	0.4750	-0.94
183000	0.4750	-0.94
183100	0.4750	-0.94
183200	0.4750	-0.94
183300	0.4750	-0.94
183400	0.4750	-0.94
183500	0.4725	-0.94
183600	0.4725	-0.94
183700	0.4725	-0.94
183800	0.4725	-0.94
183900	0.4725	-0.94
184000	0.4700	-0.93
184100	0.4700	-0.93
184200	0.4700	-0.93
184300	0.4700	-0.93
184400	0.4700	-0.93
184500	0.4700	-0.93
184600	0.4700	-0.93
184700	0.4700	-0.93
184800	0.4700	-0.93
184900	0.4700	-0.93
185000	0.4700	-0.93
185100	0.4700	-0.93
185200	0.4700	-0.93
185300	0.4700	-0.92
185400	0.4700	-0.92
185500	0.4700	-0.92
185600	0.4700	-0.92
185700	0.4700	-0.92
185800	0.4700	-0.92
185900	0.4700	-0.92
186000	0.4700	-0.92
186100	0.4675	-0.92
186200	0.4675	-0.92
186300	0.4675	-0.92
186400	0.4675	-0.92
186500	0.4675	-0.91
186600	0.4675	-0.91
186700	0.4675	-0.91
186800	0.4650	-0.91
186900	0.4650	-0.91
187000	0.4650	-0.91
187100	0.4650	-0.91
187200	0.4625	-0.91
187300	0.4625	-0.91
187400	0.4625	-0.91
187500	0.4625	-0.91
187600	0.4625	-0.91
187700	0.4600	-0.91
187800	0.4600	-0.91
187900	0.4600	-0.91
188000	0.4600	-0.91
188100	0.4575	-0.91
188200	0.4575	-0.91
188300	0.4575	-0.91
188400	0.4575	-0.91
188500	0.4550	-0.91
188600	0.4550	-0.91
188700	0.4550	-0.91
188800	0.4550	-0.91
188900	0.4550	-0.91
189000	0.4525	-0.91
189100	0.4525	-0.91
189200	0.4525	-0.91
189300	0.4525	-0.91
189400	0.4550	-0.91
189500	0.4550	-0.91
189600	0.4550	-0.91
189700	0.4550	-0.90
189800	0.4550	-0.90
189900	0.4550	-0.90
190000	0.4575	-0.90
190100	0.4575	-0.90
190200	0.4575	-0.89
190300	0.4575	-0.89
190400	0.4575	-0.89
190500	0.4575	-0.89
190600	0.4575	-0.89
190700	0.4575	-0.89
190800	0.4600	-0.89
190900	0.4600	-0.88
191000	0.4600	-0.88
191100	0.4600	-0.88
191200	0.4600	-0.88
191300	0.4600	-0.88
191400	0.4600	-0.88
191500	0.4600	-0.88
191600	0.4600	-0.88
191700	0.4600	-0.88
191800	0.4600	-0.88
191900	0.4600	-0.88
192000	0.4600	-0.88
192100	0.4625	-0.88
192200	0.4625	-0.88
192300	0.4625	-0.88
192400	0.4625	-0.88
192500	0.4650	-0.87
192600	0.4650	-0.87
192700	0.4650	-0.87
192800	0.4650	-0.87
192900	0.4675	-0.87
193000	0.4675	-0.87
193100	0.4675	-0.87
193200	0.4675	-0.86
193300	0.4700	-0.86
193400	0.4700	-0.86
193500	0.4700	-0.86
193600	0.4700	-0.86
193700	0.4700	-0.86
193800	0.4700	-0.86
193900	0.4700	-0.86
194000	0.4700	-0.86
194100	0.4700	-0.86
194200	0.4700	-0.85
194300	0.4700	-0.85
194400	0.4700	-0.85
194500	0.4700	-0.85
194600	0.4700	-0.84
194700	0.4700	-0.84
194800	0.4700	-0.83
194900	0.4700	-0.83
195000	0.4700	-0.83
195100	0.4700	-0.82
195200	0.4700	-0.82
195300	0.4700	-0.81
195400	0.4700	-0.81
195500	0.4700	-0.80
195600	0.4700	-0.80
195700	0.4700	-0.79
195800	0.4700	-0.79
195900	0.4700	-0.78
196000	0.4700	-0.78
196100	0.4700	-0.77
196200	0.4700	-0.77
196300	0.4675	-0.77
196400	0.4675	-0.76
196500	0.4675	-0.76
196600	0.4675	-0.76
196700	0.4700	-0.75
196800	0.4700	-0.75
196900	0.4700	-0.75
197000	0.4700	-0.74
197100	0.4700	-0.74
197200	0.4725	-0.74
197300	0.4725	-0.74
197400	0.4725	-0.73
197500	0.4725	-0.73
197600	0.4725	-0.73
197700	0.4750	-0.73
197800	0.4750	-0.72
197900	0.4750	-0.72
198000	0.4750	-0.72
198100	0.4750	-0.72
198200	0.4750	-0.71
198300	0.4750	-0.71
198400	0.4775	-0.71
198500	0.4775	-0.71
198600	0.4775	-0.71
198700	0.4775	-0.71
198800	0.4775	-0.70
198900	0.4775	-0.70
199000	0.4775	-0.70
199100	0.4775	-0.70
199200	0.4775	-0.70
199300	0.4800	-0.70
199400	0.4800	-0.70
199500	0.4800	-0.70
199600	0.4800	-0.70
199700	0.4800	-0.70
199800	0.4800	-0.70
[truncated: 3,626 more rows]
