# Supplementary material for: The genetic basis of aneuploidy tolerance in wild yeast
Source: eLife. 2020 Jan 7;9:e52063. doi: 10.7554/eLife.52063 (PMC6970514; doi:10.7554/eLife.52063)
Supplement: Figure 1—source data 1. [file elife-52063-fig1-data1.zip › DvF/DvF_n46_ch6]

Bin start (bp)	MLE allele freq.	LOD score
0	0.8100	-0.94
100	0.8100	-0.94
200	0.8100	-0.94
300	0.8100	-0.94
400	0.8100	-0.94
500	0.8100	-0.94
600	0.8100	-0.94
700	0.8100	-0.94
800	0.8100	-0.94
900	0.8100	-0.94
1000	0.8075	-0.94
1100	0.8075	-0.94
1200	0.8075	-0.94
1300	0.8075	-0.94
1400	0.8075	-0.94
1500	0.8075	-0.94
1600	0.8075	-0.94
1700	0.8075	-0.94
1800	0.8075	-0.94
1900	0.8075	-0.94
2000	0.8075	-0.94
2100	0.8075	-0.94
2200	0.8075	-0.94
2300	0.8050	-0.94
2400	0.8050	-0.94
2500	0.8050	-0.94
2600	0.8050	-0.94
2700	0.8050	-0.94
2800	0.8050	-0.94
2900	0.8050	-0.94
3000	0.8050	-0.94
3100	0.8050	-0.94
3200	0.8050	-0.94
3300	0.8050	-0.94
3400	0.8050	-0.94
3500	0.8050	-0.94
3600	0.8050	-0.94
3700	0.8025	-0.94
3800	0.8025	-0.94
3900	0.8025	-0.94
4000	0.8025	-0.94
4100	0.8025	-0.94
4200	0.8025	-0.94
4300	0.8025	-0.94
4400	0.8025	-0.94
4500	0.8025	-0.94
4600	0.8025	-0.94
4700	0.8025	-0.94
4800	0.8025	-0.94
4900	0.8025	-0.94
5000	0.8025	-0.94
5100	0.8000	-0.94
5200	0.8000	-0.94
5300	0.8000	-0.94
5400	0.8000	-0.94
5500	0.8000	-0.94
5600	0.8000	-0.94
5700	0.8000	-0.94
5800	0.8025	-0.94
5900	0.8025	-0.94
6000	0.8025	-0.94
6100	0.8025	-0.94
6200	0.8050	-0.94
6300	0.8075	-0.94
6400	0.8100	-0.94
6500	0.8100	-0.94
6600	0.8125	-0.94
6700	0.8125	-0.94
6800	0.8150	-0.94
6900	0.8150	-0.94
7000	0.8175	-0.94
7100	0.8175	-0.94
7200	0.8200	-0.94
7300	0.8225	-0.94
7400	0.8225	-0.94
7500	0.8250	-0.94
7600	0.8250	-0.93
7700	0.8275	-0.93
7800	0.8275	-0.93
7900	0.8300	-0.93
8000	0.8325	-0.93
8100	0.8325	-0.93
8200	0.8350	-0.93
8300	0.8350	-0.93
8400	0.8375	-0.93
8500	0.8375	-0.92
8600	0.8400	-0.92
8700	0.8400	-0.92
8800	0.8425	-0.92
8900	0.8425	-0.92
9000	0.8425	-0.92
9100	0.8450	-0.92
9200	0.8450	-0.92
9300	0.8450	-0.92
9400	0.8475	-0.91
9500	0.8475	-0.91
9600	0.8500	-0.91
9700	0.8500	-0.91
9800	0.8500	-0.91
9900	0.8525	-0.91
10000	0.8525	-0.91
10100	0.8525	-0.90
10200	0.8550	-0.90
10300	0.8550	-0.90
10400	0.8550	-0.90
10500	0.8575	-0.90
10600	0.8575	-0.90
10700	0.8575	-0.89
10800	0.8575	-0.89
10900	0.8600	-0.89
11000	0.8600	-0.89
11100	0.8550	-0.89
11200	0.8500	-0.89
11300	0.8450	-0.89
11400	0.8400	-0.89
11500	0.8350	-0.89
11600	0.8300	-0.89
11700	0.8250	-0.89
11800	0.8200	-0.90
11900	0.8150	-0.90
12000	0.8100	-0.90
12100	0.8050	-0.90
12200	0.8000	-0.90
12300	0.7975	-0.90
12400	0.7925	-0.90
12500	0.7875	-0.90
12600	0.7825	-0.90
12700	0.7775	-0.90
12800	0.7725	-0.90
12900	0.7675	-0.90
13000	0.7625	-0.90
13100	0.7575	-0.90
13200	0.7525	-0.90
13300	0.7475	-0.90
13400	0.7425	-0.90
13500	0.7375	-0.90
13600	0.7325	-0.90
13700	0.7275	-0.90
13800	0.7225	-0.90
13900	0.7175	-0.90
14000	0.7125	-0.90
14100	0.7075	-0.90
14200	0.7025	-0.90
14300	0.7000	-0.90
14400	0.6950	-0.90
14500	0.6925	-0.90
14600	0.6875	-0.90
14700	0.6850	-0.90
14800	0.6800	-0.90
14900	0.6750	-0.90
15000	0.6700	-0.90
15100	0.6650	-0.91
15200	0.6625	-0.91
15300	0.6550	-0.91
15400	0.6500	-0.90
15500	0.6425	-0.90
15600	0.6375	-0.90
15700	0.6325	-0.90
15800	0.6275	-0.90
15900	0.6225	-0.90
16000	0.6175	-0.90
16100	0.6150	-0.90
16200	0.6100	-0.90
16300	0.6050	-0.90
16400	0.6025	-0.90
16500	0.5975	-0.90
16600	0.5950	-0.90
16700	0.5925	-0.90
16800	0.5900	-0.90
16900	0.5875	-0.90
17000	0.5825	-0.90
17100	0.5800	-0.90
17200	0.5775	-0.90
17300	0.5750	-0.90
17400	0.5750	-0.90
17500	0.5725	-0.90
17600	0.5700	-0.90
17700	0.5675	-0.90
17800	0.5675	-0.90
17900	0.5650	-0.90
18000	0.5625	-0.90
18100	0.5600	-0.90
18200	0.5600	-0.90
18300	0.5575	-0.90
18400	0.5575	-0.90
18500	0.5550	-0.90
18600	0.5550	-0.90
18700	0.5550	-0.90
18800	0.5525	-0.89
18900	0.5525	-0.89
19000	0.5525	-0.89
19100	0.5525	-0.89
19200	0.5500	-0.89
19300	0.5500	-0.89
19400	0.5500	-0.88
19500	0.5500	-0.88
19600	0.5500	-0.88
19700	0.5500	-0.88
19800	0.5500	-0.88
19900	0.5500	-0.88
20000	0.5500	-0.88
20100	0.5525	-0.88
20200	0.5525	-0.88
20300	0.5525	-0.88
20400	0.5550	-0.88
20500	0.5550	-0.88
20600	0.5550	-0.88
20700	0.5525	-0.88
20800	0.5525	-0.88
20900	0.5500	-0.88
21000	0.5500	-0.88
21100	0.5475	-0.88
21200	0.5475	-0.88
21300	0.5475	-0.88
21400	0.5450	-0.88
21500	0.5450	-0.88
21600	0.5450	-0.88
21700	0.5425	-0.88
21800	0.5425	-0.88
21900	0.5400	-0.88
22000	0.5400	-0.88
22100	0.5400	-0.88
22200	0.5400	-0.88
22300	0.5400	-0.88
22400	0.5400	-0.89
22500	0.5400	-0.89
22600	0.5400	-0.89
22700	0.5375	-0.89
22800	0.5375	-0.89
22900	0.5375	-0.89
23000	0.5375	-0.89
23100	0.5375	-0.89
23200	0.5375	-0.89
23300	0.5375	-0.89
23400	0.5400	-0.89
23500	0.5400	-0.89
23600	0.5400	-0.89
23700	0.5400	-0.89
23800	0.5400	-0.89
23900	0.5400	-0.90
24000	0.5400	-0.90
24100	0.5425	-0.90
24200	0.5425	-0.90
24300	0.5425	-0.90
24400	0.5425	-0.90
24500	0.5450	-0.90
24600	0.5450	-0.90
24700	0.5475	-0.90
24800	0.5475	-0.91
24900	0.5475	-0.91
25000	0.5500	-0.91
25100	0.5500	-0.91
25200	0.5525	-0.91
25300	0.5525	-0.91
25400	0.5550	-0.91
25500	0.5550	-0.91
25600	0.5575	-0.91
25700	0.5600	-0.92
25800	0.5625	-0.92
25900	0.5625	-0.92
26000	0.5650	-0.92
26100	0.5675	-0.92
26200	0.5700	-0.92
26300	0.5725	-0.92
26400	0.5750	-0.92
26500	0.5775	-0.92
26600	0.5800	-0.92
26700	0.5825	-0.93
26800	0.5850	-0.93
26900	0.5900	-0.93
27000	0.5925	-0.93
27100	0.5950	-0.93
27200	0.5925	-0.93
27300	0.5925	-0.93
27400	0.5900	-0.93
27500	0.5900	-0.93
27600	0.5875	-0.93
27700	0.5875	-0.93
27800	0.5850	-0.93
27900	0.5850	-0.93
28000	0.5825	-0.93
28100	0.5825	-0.93
28200	0.5800	-0.93
28300	0.5800	-0.93
28400	0.5775	-0.93
28500	0.5775	-0.93
28600	0.5750	-0.93
28700	0.5750	-0.93
28800	0.5725	-0.93
28900	0.5725	-0.93
29000	0.5725	-0.93
29100	0.5700	-0.93
29200	0.5700	-0.93
29300	0.5700	-0.93
29400	0.5700	-0.93
29500	0.5675	-0.93
29600	0.5675	-0.93
29700	0.5675	-0.93
29800	0.5650	-0.93
29900	0.5650	-0.93
30000	0.5650	-0.92
30100	0.5625	-0.92
30200	0.5625	-0.92
30300	0.5600	-0.92
30400	0.5600	-0.92
30500	0.5600	-0.92
30600	0.5575	-0.92
30700	0.5575	-0.92
30800	0.5550	-0.92
30900	0.5550	-0.92
31000	0.5525	-0.92
31100	0.5525	-0.92
31200	0.5500	-0.91
31300	0.5500	-0.91
31400	0.5475	-0.91
31500	0.5475	-0.91
31600	0.5475	-0.91
31700	0.5450	-0.91
31800	0.5450	-0.91
31900	0.5450	-0.91
32000	0.5425	-0.91
32100	0.5425	-0.91
32200	0.5425	-0.90
32300	0.5425	-0.90
32400	0.5400	-0.90
32500	0.5400	-0.90
32600	0.5400	-0.90
32700	0.5400	-0.90
32800	0.5400	-0.90
32900	0.5375	-0.90
33000	0.5375	-0.90
33100	0.5375	-0.90
33200	0.5375	-0.90
33300	0.5375	-0.90
33400	0.5375	-0.90
33500	0.5350	-0.90
33600	0.5350	-0.89
33700	0.5350	-0.89
33800	0.5350	-0.89
33900	0.5350	-0.89
34000	0.5350	-0.89
34100	0.5325	-0.89
34200	0.5325	-0.89
34300	0.5325	-0.89
34400	0.5325	-0.89
34500	0.5325	-0.89
34600	0.5325	-0.89
34700	0.5300	-0.89
34800	0.5300	-0.89
34900	0.5300	-0.89
35000	0.5300	-0.89
35100	0.5300	-0.89
35200	0.5300	-0.89
35300	0.5300	-0.88
35400	0.5300	-0.88
35500	0.5300	-0.88
35600	0.5300	-0.88
35700	0.5300	-0.88
35800	0.5300	-0.89
35900	0.5325	-0.89
36000	0.5325	-0.89
36100	0.5325	-0.89
36200	0.5325	-0.89
36300	0.5325	-0.89
36400	0.5325	-0.89
36500	0.5325	-0.89
36600	0.5325	-0.89
36700	0.5300	-0.89
36800	0.5300	-0.89
36900	0.5300	-0.89
37000	0.5300	-0.89
37100	0.5300	-0.89
37200	0.5300	-0.89
37300	0.5300	-0.89
37400	0.5300	-0.89
37500	0.5275	-0.89
37600	0.5275	-0.89
37700	0.5275	-0.90
37800	0.5275	-0.90
37900	0.5275	-0.90
38000	0.5275	-0.90
38100	0.5275	-0.90
38200	0.5275	-0.90
38300	0.5275	-0.90
38400	0.5275	-0.90
38500	0.5275	-0.90
38600	0.5275	-0.90
38700	0.5250	-0.90
38800	0.5250	-0.91
38900	0.5250	-0.91
39000	0.5250	-0.91
39100	0.5250	-0.91
39200	0.5250	-0.91
39300	0.5250	-0.91
39400	0.5250	-0.91
39500	0.5250	-0.91
39600	0.5225	-0.91
39700	0.5225	-0.91
39800	0.5225	-0.91
39900	0.5225	-0.91
40000	0.5225	-0.91
40100	0.5225	-0.91
40200	0.5225	-0.91
40300	0.5225	-0.91
40400	0.5225	-0.91
40500	0.5225	-0.91
40600	0.5225	-0.91
40700	0.5225	-0.92
40800	0.5225	-0.92
40900	0.5200	-0.92
41000	0.5200	-0.92
41100	0.5200	-0.92
41200	0.5200	-0.91
41300	0.5200	-0.91
41400	0.5200	-0.91
41500	0.5200	-0.91
41600	0.5200	-0.91
41700	0.5175	-0.91
41800	0.5175	-0.91
41900	0.5175	-0.91
42000	0.5175	-0.91
42100	0.5175	-0.91
42200	0.5175	-0.91
42300	0.5150	-0.91
42400	0.5150	-0.91
42500	0.5150	-0.91
42600	0.5125	-0.91
42700	0.5125	-0.91
42800	0.5125	-0.91
42900	0.5125	-0.90
43000	0.5125	-0.90
43100	0.5100	-0.90
43200	0.5100	-0.90
43300	0.5100	-0.90
43400	0.5075	-0.90
43500	0.5075	-0.90
43600	0.5075	-0.90
43700	0.5075	-0.90
43800	0.5050	-0.90
43900	0.5050	-0.90
44000	0.5050	-0.89
44100	0.5050	-0.89
44200	0.5050	-0.89
44300	0.5050	-0.89
44400	0.5050	-0.89
44500	0.5050	-0.89
44600	0.5025	-0.89
44700	0.5025	-0.89
44800	0.5025	-0.89
44900	0.5025	-0.89
45000	0.5025	-0.89
45100	0.5025	-0.89
45200	0.5025	-0.89
45300	0.5025	-0.89
45400	0.5025	-0.89
45500	0.5025	-0.89
45600	0.5000	-0.89
45700	0.5000	-0.89
45800	0.5000	-0.89
45900	0.5000	-0.89
46000	0.5000	-0.89
46100	0.4975	-0.89
46200	0.4975	-0.89
46300	0.4975	-0.89
46400	0.4975	-0.89
46500	0.4950	-0.89
46600	0.4950	-0.89
46700	0.4950	-0.89
46800	0.4950	-0.90
46900	0.4950	-0.90
47000	0.4950	-0.90
47100	0.4950	-0.90
47200	0.4950	-0.90
47300	0.4950	-0.90
47400	0.4950	-0.90
47500	0.4950	-0.90
47600	0.4950	-0.90
47700	0.4950	-0.91
47800	0.4950	-0.91
47900	0.4950	-0.91
48000	0.4950	-0.91
48100	0.4950	-0.91
48200	0.4950	-0.91
48300	0.4925	-0.91
48400	0.4925	-0.91
48500	0.4925	-0.91
48600	0.4925	-0.91
48700	0.4925	-0.91
48800	0.4925	-0.92
48900	0.4925	-0.92
49000	0.4925	-0.92
49100	0.4925	-0.92
49200	0.4925	-0.92
49300	0.4925	-0.92
49400	0.4925	-0.93
49500	0.4925	-0.93
49600	0.4925	-0.93
49700	0.4925	-0.93
49800	0.4925	-0.93
49900	0.4950	-0.93
50000	0.4950	-0.94
50100	0.4950	-0.94
50200	0.4950	-0.94
50300	0.4975	-0.94
50400	0.4975	-0.94
50500	0.4975	-0.94
50600	0.4975	-0.94
50700	0.4975	-0.94
50800	0.4975	-0.94
50900	0.4975	-0.94
51000	0.4975	-0.94
51100	0.4975	-0.94
51200	0.4975	-0.94
51300	0.4975	-0.94
51400	0.4975	-0.94
51500	0.4975	-0.94
51600	0.4975	-0.94
51700	0.4975	-0.94
51800	0.4975	-0.94
51900	0.4975	-0.94
52000	0.4975	-0.94
52100	0.4975	-0.94
52200	0.4975	-0.94
52300	0.4975	-0.94
52400	0.4975	-0.94
52500	0.4975	-0.94
52600	0.4950	-0.94
52700	0.4950	-0.94
52800	0.4950	-0.94
52900	0.4950	-0.94
53000	0.4950	-0.94
53100	0.4950	-0.94
53200	0.4950	-0.94
53300	0.4925	-0.94
53400	0.4925	-0.94
53500	0.4925	-0.94
53600	0.4925	-0.94
53700	0.4925	-0.94
53800	0.4900	-0.94
53900	0.4900	-0.94
54000	0.4900	-0.94
54100	0.4900	-0.94
54200	0.4900	-0.94
54300	0.4875	-0.94
54400	0.4875	-0.94
54500	0.4875	-0.94
54600	0.4875	-0.94
54700	0.4875	-0.94
54800	0.4850	-0.94
54900	0.4850	-0.94
55000	0.4850	-0.94
55100	0.4850	-0.94
55200	0.4850	-0.94
55300	0.4850	-0.94
55400	0.4850	-0.94
55500	0.4850	-0.94
55600	0.4850	-0.94
55700	0.4850	-0.94
55800	0.4850	-0.94
55900	0.4850	-0.94
56000	0.4850	-0.94
56100	0.4850	-0.94
56200	0.4825	-0.94
56300	0.4825	-0.94
56400	0.4825	-0.94
56500	0.4825	-0.94
56600	0.4825	-0.94
56700	0.4825	-0.94
56800	0.4825	-0.94
56900	0.4825	-0.94
57000	0.4825	-0.94
57100	0.4825	-0.94
57200	0.4800	-0.94
57300	0.4800	-0.94
57400	0.4800	-0.94
57500	0.4800	-0.94
57600	0.4800	-0.94
57700	0.4800	-0.94
57800	0.4800	-0.94
57900	0.4800	-0.94
58000	0.4800	-0.94
58100	0.4800	-0.94
58200	0.4775	-0.94
58300	0.4775	-0.94
58400	0.4775	-0.94
58500	0.4775	-0.94
58600	0.4750	-0.94
58700	0.4750	-0.94
58800	0.4750	-0.94
58900	0.4750	-0.94
59000	0.4750	-0.94
59100	0.4750	-0.94
59200	0.4750	-0.94
59300	0.4750	-0.94
59400	0.4750	-0.94
59500	0.4750	-0.94
59600	0.4750	-0.94
59700	0.4750	-0.94
59800	0.4725	-0.94
59900	0.4725	-0.94
60000	0.4725	-0.94
60100	0.4725	-0.94
60200	0.4725	-0.94
60300	0.4725	-0.94
60400	0.4725	-0.94
60500	0.4725	-0.94
60600	0.4725	-0.94
60700	0.4725	-0.94
60800	0.4725	-0.94
60900	0.4725	-0.94
61000	0.4725	-0.94
61100	0.4725	-0.94
61200	0.4700	-0.94
61300	0.4700	-0.94
61400	0.4700	-0.94
61500	0.4700	-0.94
61600	0.4700	-0.94
61700	0.4700	-0.94
61800	0.4700	-0.94
61900	0.4700	-0.94
62000	0.4700	-0.94
62100	0.4700	-0.94
62200	0.4700	-0.94
62300	0.4700	-0.94
62400	0.4700	-0.94
62500	0.4700	-0.94
62600	0.4700	-0.94
62700	0.4700	-0.94
62800	0.4700	-0.94
62900	0.4700	-0.94
63000	0.4700	-0.94
63100	0.4700	-0.94
63200	0.4725	-0.94
63300	0.4725	-0.94
63400	0.4725	-0.94
63500	0.4725	-0.94
63600	0.4725	-0.94
63700	0.4725	-0.94
63800	0.4725	-0.94
63900	0.4725	-0.94
64000	0.4725	-0.94
64100	0.4725	-0.94
64200	0.4725	-0.94
64300	0.4725	-0.94
64400	0.4725	-0.94
64500	0.4725	-0.94
64600	0.4725	-0.94
64700	0.4725	-0.94
64800	0.4725	-0.94
64900	0.4725	-0.94
65000	0.4750	-0.94
65100	0.4750	-0.94
65200	0.4750	-0.94
65300	0.4750	-0.94
65400	0.4750	-0.94
65500	0.4750	-0.94
65600	0.4775	-0.94
65700	0.4775	-0.94
65800	0.4775	-0.94
65900	0.4775	-0.94
66000	0.4800	-0.94
66100	0.4800	-0.94
66200	0.4800	-0.94
66300	0.4800	-0.94
66400	0.4800	-0.94
66500	0.4800	-0.93
66600	0.4825	-0.93
66700	0.4825	-0.93
66800	0.4825	-0.93
66900	0.4825	-0.93
67000	0.4825	-0.93
67100	0.4825	-0.93
67200	0.4850	-0.93
67300	0.4850	-0.93
67400	0.4850	-0.93
67500	0.4825	-0.93
67600	0.4825	-0.93
67700	0.4825	-0.93
67800	0.4825	-0.94
67900	0.4825	-0.94
68000	0.4825	-0.94
68100	0.4825	-0.94
68200	0.4825	-0.94
68300	0.4800	-0.94
68400	0.4800	-0.94
68500	0.4800	-0.94
68600	0.4800	-0.94
68700	0.4775	-0.94
68800	0.4775	-0.94
68900	0.4775	-0.94
69000	0.4750	-0.94
69100	0.4750	-0.94
69200	0.4750	-0.94
69300	0.4750	-0.94
69400	0.4750	-0.94
69500	0.4750	-0.94
69600	0.4750	-0.94
69700	0.4750	-0.94
69800	0.4750	-0.94
69900	0.4750	-0.94
70000	0.4750	-0.94
70100	0.4725	-0.94
70200	0.4725	-0.94
70300	0.4725	-0.94
70400	0.4725	-0.94
70500	0.4725	-0.94
70600	0.4725	-0.94
70700	0.4725	-0.94
70800	0.4725	-0.94
70900	0.4725	-0.94
71000	0.4725	-0.94
71100	0.4725	-0.94
71200	0.4725	-0.94
71300	0.4725	-0.94
71400	0.4725	-0.94
71500	0.4725	-0.94
71600	0.4725	-0.94
71700	0.4750	-0.94
71800	0.4750	-0.94
71900	0.4750	-0.94
72000	0.4750	-0.94
72100	0.4750	-0.94
72200	0.4750	-0.94
72300	0.4750	-0.94
72400	0.4750	-0.94
72500	0.4750	-0.94
72600	0.4750	-0.94
72700	0.4750	-0.94
72800	0.4750	-0.94
72900	0.4750	-0.93
73000	0.4750	-0.93
73100	0.4750	-0.93
73200	0.4750	-0.93
73300	0.4775	-0.93
73400	0.4775	-0.93
73500	0.4775	-0.93
73600	0.4775	-0.93
73700	0.4775	-0.93
73800	0.4775	-0.93
73900	0.4775	-0.93
74000	0.4800	-0.93
74100	0.4800	-0.93
74200	0.4800	-0.93
74300	0.4800	-0.92
74400	0.4800	-0.92
74500	0.4800	-0.92
74600	0.4825	-0.92
74700	0.4825	-0.92
74800	0.4825	-0.92
74900	0.4800	-0.91
75000	0.4800	-0.91
75100	0.4775	-0.91
75200	0.4750	-0.91
75300	0.4750	-0.91
75400	0.4725	-0.91
75500	0.4700	-0.91
75600	0.4700	-0.91
75700	0.4675	-0.91
75800	0.4650	-0.91
75900	0.4650	-0.91
76000	0.4625	-0.91
76100	0.4600	-0.91
76200	0.4600	-0.90
76300	0.4575	-0.90
76400	0.4575	-0.90
76500	0.4550	-0.90
76600	0.4550	-0.90
76700	0.4525	-0.90
76800	0.4525	-0.90
76900	0.4525	-0.90
77000	0.4525	-0.90
77100	0.4525	-0.90
77200	0.4525	-0.90
77300	0.4525	-0.91
77400	0.4550	-0.91
77500	0.4550	-0.91
77600	0.4550	-0.91
77700	0.4550	-0.91
77800	0.4550	-0.91
77900	0.4550	-0.92
78000	0.4575	-0.92
78100	0.4575	-0.92
78200	0.4575	-0.92
78300	0.4575	-0.92
78400	0.4550	-0.92
78500	0.4550	-0.93
78600	0.4550	-0.93
78700	0.4550	-0.93
78800	0.4550	-0.93
78900	0.4550	-0.93
79000	0.4550	-0.93
79100	0.4550	-0.93
79200	0.4550	-0.93
79300	0.4550	-0.93
79400	0.4575	-0.93
79500	0.4550	-0.93
79600	0.4550	-0.94
79700	0.4550	-0.94
79800	0.4550	-0.94
79900	0.4550	-0.94
80000	0.4550	-0.94
80100	0.4550	-0.94
80200	0.4550	-0.94
80300	0.4550	-0.94
80400	0.4550	-0.94
80500	0.4550	-0.94
80600	0.4550	-0.94
80700	0.4575	-0.94
80800	0.4575	-0.94
80900	0.4575	-0.94
81000	0.4575	-0.94
81100	0.4575	-0.94
81200	0.4575	-0.94
81300	0.4600	-0.94
81400	0.4600	-0.94
81500	0.4600	-0.94
81600	0.4600	-0.94
81700	0.4600	-0.94
81800	0.4625	-0.94
81900	0.4625	-0.94
82000	0.4625	-0.94
82100	0.4625	-0.94
82200	0.4625	-0.94
82300	0.4650	-0.94
82400	0.4650	-0.94
82500	0.4650	-0.94
82600	0.4650	-0.94
82700	0.4650	-0.94
82800	0.4650	-0.94
82900	0.4650	-0.94
83000	0.4675	-0.94
83100	0.4675	-0.94
83200	0.4675	-0.94
83300	0.4675	-0.94
83400	0.4675	-0.94
83500	0.4675	-0.94
83600	0.4675	-0.94
83700	0.4675	-0.94
83800	0.4675	-0.94
83900	0.4675	-0.94
84000	0.4675	-0.94
84100	0.4675	-0.94
84200	0.4675	-0.94
84300	0.4700	-0.94
84400	0.4700	-0.94
84500	0.4700	-0.94
84600	0.4700	-0.94
84700	0.4700	-0.94
84800	0.4725	-0.94
84900	0.4725	-0.94
85000	0.4725	-0.94
85100	0.4725	-0.94
85200	0.4750	-0.94
85300	0.4750	-0.94
85400	0.4750	-0.94
85500	0.4775	-0.94
85600	0.4775	-0.94
85700	0.4775	-0.94
85800	0.4800	-0.94
85900	0.4800	-0.94
86000	0.4825	-0.94
86100	0.4825	-0.94
86200	0.4825	-0.94
86300	0.4850	-0.94
86400	0.4850	-0.94
86500	0.4850	-0.94
86600	0.4850	-0.94
86700	0.4850	-0.94
86800	0.4875	-0.94
86900	0.4875	-0.94
87000	0.4875	-0.94
87100	0.4875	-0.94
87200	0.4900	-0.94
87300	0.4900	-0.94
87400	0.4900	-0.94
87500	0.4900	-0.94
87600	0.4875	-0.94
87700	0.4875	-0.94
87800	0.4850	-0.94
87900	0.4850	-0.94
88000	0.4850	-0.94
88100	0.4825	-0.94
88200	0.4825	-0.94
88300	0.4825	-0.94
88400	0.4800	-0.93
88500	0.4800	-0.93
88600	0.4800	-0.93
88700	0.4800	-0.93
88800	0.4775	-0.93
88900	0.4775	-0.93
89000	0.4775	-0.94
89100	0.4775	-0.94
89200	0.4800	-0.94
89300	0.4800	-0.94
89400	0.4800	-0.94
89500	0.4800	-0.94
89600	0.4800	-0.94
89700	0.4800	-0.94
89800	0.4825	-0.94
89900	0.4825	-0.94
90000	0.4825	-0.94
90100	0.4850	-0.94
90200	0.4850	-0.94
90300	0.4875	-0.94
90400	0.4875	-0.94
90500	0.4875	-0.94
90600	0.4900	-0.94
90700	0.4900	-0.94
90800	0.4900	-0.94
90900	0.4925	-0.94
91000	0.4925	-0.94
91100	0.4950	-0.94
91200	0.4975	-0.94
91300	0.4975	-0.94
91400	0.5000	-0.94
91500	0.5025	-0.94
91600	0.5050	-0.94
91700	0.5050	-0.94
91800	0.5075	-0.94
91900	0.5100	-0.94
92000	0.5125	-0.94
92100	0.5150	-0.94
92200	0.5175	-0.94
92300	0.5225	-0.94
92400	0.5250	-0.94
92500	0.5250	-0.94
92600	0.5275	-0.94
92700	0.5275	-0.94
92800	0.5275	-0.94
92900	0.5275	-0.94
93000	0.5275	-0.94
93100	0.5275	-0.94
93200	0.5300	-0.94
93300	0.5300	-0.93
93400	0.5325	-0.93
93500	0.5325	-0.93
93600	0.5325	-0.93
93700	0.5350	-0.93
93800	0.5350	-0.93
93900	0.5375	-0.93
94000	0.5375	-0.93
94100	0.5400	-0.93
94200	0.5400	-0.93
94300	0.5425	-0.93
94400	0.5425	-0.92
94500	0.5425	-0.92
94600	0.5450	-0.92
94700	0.5450	-0.92
94800	0.5475	-0.92
94900	0.5475	-0.92
95000	0.5500	-0.92
95100	0.5500	-0.92
95200	0.5525	-0.91
95300	0.5550	-0.91
95400	0.5550	-0.91
95500	0.5575	-0.91
95600	0.5600	-0.91
95700	0.5625	-0.91
95800	0.5650	-0.90
95900	0.5675	-0.90
96000	0.5675	-0.90
96100	0.5700	-0.90
96200	0.5725	-0.90
96300	0.5750	-0.89
96400	0.5775	-0.89
96500	0.5800	-0.89
96600	0.5825	-0.89
96700	0.5850	-0.88
96800	0.5850	-0.88
96900	0.5875	-0.88
97000	0.5900	-0.88
97100	0.5900	-0.88
97200	0.5925	-0.88
97300	0.5925	-0.88
97400	0.5950	-0.88
97500	0.5975	-0.88
97600	0.6000	-0.88
97700	0.6000	-0.88
97800	0.6025	-0.88
97900	0.6050	-0.88
98000	0.6075	-0.88
98100	0.6075	-0.88
98200	0.6100	-0.88
98300	0.6125	-0.88
98400	0.6150	-0.87
98500	0.6150	-0.87
98600	0.6125	-0.87
98700	0.6125	-0.87
98800	0.6125	-0.87
98900	0.6125	-0.87
99000	0.6100	-0.87
99100	0.6100	-0.87
99200	0.6100	-0.87
99300	0.6100	-0.87
99400	0.6100	-0.87
99500	0.6100	-0.87
99600	0.6075	-0.87
99700	0.6075	-0.87
99800	0.6075	-0.87
99900	0.6075	-0.87
100000	0.6075	-0.87
100100	0.6075	-0.87
100200	0.6075	-0.87
100300	0.6075	-0.87
100400	0.6050	-0.87
100500	0.6050	-0.87
100600	0.6050	-0.87
100700	0.6050	-0.87
100800	0.6050	-0.87
100900	0.6050	-0.88
101000	0.6050	-0.88
101100	0.6050	-0.88
101200	0.6050	-0.88
101300	0.6050	-0.88
101400	0.6050	-0.88
101500	0.6050	-0.88
101600	0.6050	-0.88
101700	0.6050	-0.88
101800	0.6050	-0.88
101900	0.6050	-0.88
102000	0.6050	-0.88
102100	0.6050	-0.88
102200	0.6050	-0.88
102300	0.6050	-0.88
102400	0.6050	-0.88
102500	0.6075	-0.88
102600	0.6075	-0.88
102700	0.6075	-0.88
102800	0.6075	-0.88
102900	0.6075	-0.88
103000	0.6100	-0.88
103100	0.6100	-0.88
103200	0.6125	-0.88
103300	0.6125	-0.88
103400	0.6125	-0.88
103500	0.6100	-0.88
103600	0.6100	-0.89
103700	0.6075	-0.89
103800	0.6075	-0.89
103900	0.6050	-0.89
104000	0.6050	-0.89
104100	0.6025	-0.89
104200	0.6025	-0.89
104300	0.6000	-0.89
104400	0.6000	-0.89
104500	0.5975	-0.89
104600	0.5975	-0.89
104700	0.5975	-0.89
104800	0.5950	-0.89
104900	0.5950	-0.89
105000	0.5950	-0.89
105100	0.5925	-0.89
105200	0.5925	-0.89
105300	0.5925	-0.89
105400	0.5900	-0.89
105500	0.5900	-0.89
105600	0.5900	-0.89
105700	0.5900	-0.89
105800	0.5925	-0.89
105900	0.5925	-0.89
106000	0.5925	-0.89
106100	0.5925	-0.88
106200	0.5925	-0.88
106300	0.5925	-0.88
106400	0.5950	-0.88
106500	0.5950	-0.88
106600	0.5950	-0.88
106700	0.5950	-0.88
106800	0.5975	-0.88
106900	0.5975	-0.88
107000	0.5975	-0.88
107100	0.5975	-0.88
107200	0.6000	-0.88
107300	0.6000	-0.88
107400	0.6000	-0.88
107500	0.6025	-0.88
107600	0.6025	-0.88
107700	0.6050	-0.88
107800	0.6050	-0.88
107900	0.6025	-0.88
108000	0.6025	-0.88
108100	0.6000	-0.88
108200	0.6000	-0.89
108300	0.6000	-0.89
108400	0.5975	-0.89
108500	0.5975	-0.89
108600	0.5975	-0.89
108700	0.5975	-0.89
108800	0.5975	-0.89
108900	0.5975	-0.88
109000	0.5950	-0.88
109100	0.5950	-0.88
109200	0.5950	-0.88
109300	0.5950	-0.88
109400	0.5950	-0.88
109500	0.5950	-0.88
109600	0.5950	-0.88
109700	0.5950	-0.88
109800	0.5950	-0.88
109900	0.5925	-0.88
110000	0.5925	-0.88
110100	0.5925	-0.88
110200	0.5925	-0.88
110300	0.5925	-0.88
110400	0.5900	-0.88
110500	0.5900	-0.88
110600	0.5900	-0.88
110700	0.5900	-0.88
110800	0.5900	-0.88
110900	0.5900	-0.88
111000	0.5875	-0.88
111100	0.5875	-0.88
111200	0.5875	-0.88
111300	0.5875	-0.88
111400	0.5875	-0.88
111500	0.5875	-0.88
111600	0.5875	-0.88
111700	0.5850	-0.88
111800	0.5825	-0.89
111900	0.5825	-0.89
112000	0.5800	-0.89
112100	0.5800	-0.89
112200	0.5775	-0.89
112300	0.5775	-0.89
112400	0.5750	-0.89
112500	0.5750	-0.89
112600	0.5750	-0.89
112700	0.5725	-0.89
112800	0.5725	-0.89
112900	0.5725	-0.89
113000	0.5700	-0.89
113100	0.5700	-0.89
113200	0.5700	-0.88
113300	0.5700	-0.88
113400	0.5700	-0.88
113500	0.5700	-0.88
113600	0.5700	-0.87
113700	0.5725	-0.87
113800	0.5725	-0.87
113900	0.5725	-0.87
114000	0.5725	-0.86
114100	0.5725	-0.86
114200	0.5725	-0.86
114300	0.5725	-0.85
114400	0.5750	-0.85
114500	0.5750	-0.85
114600	0.5750	-0.84
114700	0.5750	-0.84
114800	0.5750	-0.83
114900	0.5750	-0.83
115000	0.5750	-0.82
115100	0.5775	-0.82
115200	0.5750	-0.81
115300	0.5775	-0.81
115400	0.5775	-0.80
115500	0.5775	-0.80
115600	0.5775	-0.79
115700	0.5775	-0.78
115800	0.5775	-0.78
115900	0.5775	-0.77
116000	0.5775	-0.76
116100	0.5775	-0.76
116200	0.5775	-0.75
116300	0.5775	-0.75
116400	0.5775	-0.74
116500	0.5775	-0.73
116600	0.5775	-0.73
116700	0.5775	-0.72
116800	0.5775	-0.71
116900	0.5775	-0.71
117000	0.5775	-0.70
117100	0.5775	-0.69
117200	0.5775	-0.69
117300	0.5775	-0.68
117400	0.5775	-0.67
117500	0.5775	-0.66
117600	0.5775	-0.66
117700	0.5800	-0.65
117800	0.5800	-0.64
117900	0.5800	-0.63
118000	0.5800	-0.62
118100	0.5800	-0.61
118200	0.5800	-0.61
118300	0.5825	-0.60
118400	0.5825	-0.59
118500	0.5825	-0.58
118600	0.5825	-0.58
118700	0.5850	-0.57
118800	0.5850	-0.57
118900	0.5875	-0.56
119000	0.5875	-0.55
119100	0.5900	-0.55
119200	0.5900	-0.54
119300	0.5900	-0.54
119400	0.5875	-0.54
119500	0.5875	-0.54
119600	0.5850	-0.54
119700	0.5850	-0.55
119800	0.5825	-0.55
119900	0.5825	-0.56
120000	0.5800	-0.56
120100	0.5800	-0.56
120200	0.5775	-0.57
120300	0.5775	-0.57
120400	0.5775	-0.57
120500	0.5750	-0.57
120600	0.5750	-0.57
120700	0.5750	-0.57
120800	0.5750	-0.57
120900	0.5750	-0.57
121000	0.5750	-0.57
121100	0.5750	-0.57
121200	0.5725	-0.57
121300	0.5725	-0.58
121400	0.5725	-0.58
121500	0.5725	-0.58
121600	0.5725	-0.58
121700	0.5700	-0.58
121800	0.5700	-0.58
121900	0.5700	-0.58
122000	0.5700	-0.58
122100	0.5700	-0.58
122200	0.5700	-0.59
122300	0.5675	-0.59
122400	0.5675	-0.59
122500	0.5675	-0.59
122600	0.5675	-0.59
122700	0.5675	-0.59
122800	0.5675	-0.59
122900	0.5675	-0.59
123000	0.5650	-0.59
123100	0.5650	-0.59
123200	0.5650	-0.59
123300	0.5650	-0.59
123400	0.5650	-0.59
123500	0.5650	-0.59
123600	0.5625	-0.59
123700	0.5625	-0.59
123800	0.5625	-0.59
123900	0.5625	-0.59
124000	0.5625	-0.60
124100	0.5625	-0.60
124200	0.5600	-0.60
124300	0.5600	-0.60
124400	0.5600	-0.60
124500	0.5600	-0.60
124600	0.5600	-0.60
124700	0.5600	-0.60
124800	0.5575	-0.60
124900	0.5575	-0.60
125000	0.5575	-0.60
125100	0.5575	-0.60
125200	0.5575	-0.60
125300	0.5575	-0.60
125400	0.5550	-0.60
125500	0.5550	-0.61
125600	0.5550	-0.61
125700	0.5550	-0.61
125800	0.5550	-0.61
125900	0.5550	-0.61
126000	0.5550	-0.61
126100	0.5550	-0.61
126200	0.5550	-0.61
126300	0.5550	-0.62
126400	0.5550	-0.62
126500	0.5550	-0.62
126600	0.5525	-0.62
126700	0.5525	-0.62
126800	0.5525	-0.62
126900	0.5525	-0.62
127000	0.5525	-0.62
127100	0.5525	-0.62
127200	0.5525	-0.62
127300	0.5525	-0.63
127400	0.5525	-0.63
127500	0.5525	-0.63
127600	0.5525	-0.63
127700	0.5525	-0.63
127800	0.5525	-0.63
127900	0.5525	-0.63
128000	0.5525	-0.63
128100	0.5525	-0.63
128200	0.5525	-0.63
128300	0.5525	-0.63
128400	0.5525	-0.63
128500	0.5525	-0.63
128600	0.5525	-0.63
128700	0.5525	-0.63
128800	0.5525	-0.63
128900	0.5525	-0.63
129000	0.5525	-0.64
129100	0.5525	-0.63
129200	0.5525	-0.63
129300	0.5525	-0.63
129400	0.5525	-0.63
129500	0.5525	-0.63
129600	0.5525	-0.63
129700	0.5525	-0.63
129800	0.5525	-0.63
129900	0.5525	-0.63
130000	0.5525	-0.63
130100	0.5525	-0.63
130200	0.5525	-0.63
130300	0.5525	-0.63
130400	0.5525	-0.63
130500	0.5550	-0.62
130600	0.5550	-0.62
130700	0.5550	-0.62
130800	0.5550	-0.62
130900	0.5550	-0.62
131000	0.5550	-0.62
131100	0.5550	-0.62
131200	0.5550	-0.62
131300	0.5550	-0.62
131400	0.5550	-0.62
131500	0.5550	-0.62
131600	0.5550	-0.62
131700	0.5550	-0.61
131800	0.5550	-0.61
131900	0.5550	-0.61
132000	0.5550	-0.61
132100	0.5575	-0.61
132200	0.5575	-0.61
132300	0.5575	-0.61
132400	0.5575	-0.61
132500	0.5575	-0.61
132600	0.5575	-0.61
132700	0.5575	-0.61
132800	0.5575	-0.60
132900	0.5575	-0.60
133000	0.5600	-0.60
133100	0.5600	-0.60
133200	0.5600	-0.60
133300	0.5600	-0.60
133400	0.5600	-0.60
133500	0.5600	-0.60
133600	0.5600	-0.60
133700	0.5600	-0.60
133800	0.5625	-0.59
133900	0.5625	-0.59
134000	0.5625	-0.59
134100	0.5625	-0.59
134200	0.5625	-0.60
134300	0.5625	-0.60
134400	0.5625	-0.60
134500	0.5625	-0.60
134600	0.5625	-0.60
134700	0.5625	-0.61
134800	0.5625	-0.61
134900	0.5625	-0.61
135000	0.5625	-0.61
135100	0.5625	-0.62
135200	0.5625	-0.62
135300	0.5625	-0.62
135400	0.5625	-0.62
135500	0.5625	-0.63
135600	0.5625	-0.63
135700	0.5625	-0.64
135800	0.5625	-0.64
135900	0.5625	-0.65
136000	0.5625	-0.65
136100	0.5625	-0.66
136200	0.5625	-0.66
136300	0.5625	-0.66
136400	0.5650	-0.67
136500	0.5650	-0.67
136600	0.5650	-0.68
136700	0.5650	-0.68
136800	0.5650	-0.68
136900	0.5650	-0.69
137000	0.5650	-0.69
137100	0.5650	-0.69
137200	0.5675	-0.70
137300	0.5675	-0.70
137400	0.5675	-0.70
137500	0.5675	-0.70
137600	0.5700	-0.70
137700	0.5700	-0.71
137800	0.5700	-0.71
137900	0.5700	-0.71
138000	0.5700	-0.71
138100	0.5700	-0.71
138200	0.5700	-0.71
138300	0.5700	-0.71
138400	0.5700	-0.71
138500	0.5700	-0.71
138600	0.5700	-0.71
138700	0.5700	-0.71
138800	0.5700	-0.71
138900	0.5700	-0.71
139000	0.5700	-0.71
139100	0.5700	-0.71
139200	0.5700	-0.71
139300	0.5700	-0.71
139400	0.5675	-0.71
139500	0.5675	-0.71
139600	0.5675	-0.71
139700	0.5675	-0.71
139800	0.5675	-0.71
139900	0.5675	-0.71
140000	0.5675	-0.71
140100	0.5675	-0.71
140200	0.5675	-0.71
140300	0.5675	-0.71
140400	0.5675	-0.71
140500	0.5675	-0.71
140600	0.5675	-0.71
140700	0.5675	-0.72
140800	0.5675	-0.72
140900	0.5675	-0.72
141000	0.5675	-0.72
141100	0.5675	-0.72
141200	0.5675	-0.72
141300	0.5675	-0.72
141400	0.5675	-0.72
141500	0.5675	-0.72
141600	0.5650	-0.72
141700	0.5650	-0.72
141800	0.5650	-0.72
141900	0.5650	-0.72
142000	0.5650	-0.72
142100	0.5650	-0.72
142200	0.5650	-0.72
142300	0.5650	-0.72
142400	0.5650	-0.72
142500	0.5650	-0.72
142600	0.5650	-0.72
142700	0.5650	-0.72
142800	0.5650	-0.72
142900	0.5650	-0.72
143000	0.5650	-0.72
143100	0.5650	-0.72
143200	0.5650	-0.72
143300	0.5625	-0.73
143400	0.5625	-0.73
143500	0.5625	-0.73
143600	0.5625	-0.73
143700	0.5625	-0.73
143800	0.5625	-0.73
143900	0.5625	-0.73
144000	0.5625	-0.73
144100	0.5625	-0.73
144200	0.5625	-0.73
144300	0.5625	-0.73
144400	0.5625	-0.73
144500	0.5625	-0.73
144600	0.5625	-0.74
144700	0.5625	-0.74
144800	0.5625	-0.74
144900	0.5625	-0.74
145000	0.5625	-0.73
145100	0.5625	-0.73
145200	0.5625	-0.73
145300	0.5625	-0.73
145400	0.5625	-0.73
145500	0.5625	-0.73
145600	0.5625	-0.73
145700	0.5625	-0.72
145800	0.5650	-0.72
145900	0.5650	-0.72
146000	0.5650	-0.72
146100	0.5650	-0.72
146200	0.5650	-0.72
146300	0.5675	-0.72
146400	0.5675	-0.72
146500	0.5700	-0.72
146600	0.5700	-0.72
146700	0.5725	-0.71
146800	0.5725	-0.71
146900	0.5750	-0.71
147000	0.5775	-0.71
147100	0.5800	-0.71
147200	0.5800	-0.71
147300	0.5800	-0.71
147400	0.5825	-0.71
147500	0.5825	-0.71
147600	0.5850	-0.71
147700	0.5850	-0.71
147800	0.5850	-0.71
147900	0.5875	-0.71
148000	0.5900	-0.71
148100	0.5900	-0.71
148200	0.5925	-0.71
148300	0.5925	-0.71
148400	0.5950	-0.71
148500	0.5950	-0.71
148600	0.5925	-0.72
148700	0.5900	-0.72
148800	0.5875	-0.73
148900	0.5850	-0.73
149000	0.5825	-0.74
149100	0.5800	-0.75
149200	0.5775	-0.76
149300	0.5750	-0.76
149400	0.5725	-0.77
149500	0.5700	-0.77
149600	0.5675	-0.78
149700	0.5675	-0.78
149800	0.5650	-0.78
149900	0.5650	-0.78
150000	0.5650	-0.79
150100	0.5625	-0.79
150200	0.5625	-0.79
150300	0.5600	-0.80
150400	0.5600	-0.80
150500	0.5600	-0.80
150600	0.5575	-0.81
150700	0.5575	-0.81
150800	0.5575	-0.81
150900	0.5550	-0.82
151000	0.5550	-0.82
151100	0.5550	-0.82
151200	0.5525	-0.82
151300	0.5525	-0.82
151400	0.5525	-0.83
151500	0.5525	-0.83
151600	0.5525	-0.83
151700	0.5500	-0.83
151800	0.5500	-0.83
151900	0.5500	-0.83
152000	0.5500	-0.84
152100	0.5500	-0.84
152200	0.5475	-0.84
152300	0.5475	-0.84
152400	0.5475	-0.84
152500	0.5475	-0.84
152600	0.5475	-0.85
152700	0.5450	-0.85
152800	0.5450	-0.85
152900	0.5450	-0.85
153000	0.5450	-0.85
153100	0.5450	-0.85
153200	0.5450	-0.86
153300	0.5425	-0.86
153400	0.5425	-0.86
153500	0.5425	-0.86
153600	0.5425	-0.86
153700	0.5425	-0.86
153800	0.5425	-0.86
153900	0.5425	-0.86
154000	0.5425	-0.86
154100	0.5425	-0.86
154200	0.5425	-0.86
154300	0.5425	-0.86
154400	0.5425	-0.86
154500	0.5425	-0.86
154600	0.5425	-0.86
154700	0.5425	-0.86
154800	0.5450	-0.86
154900	0.5450	-0.85
155000	0.5450	-0.85
155100	0.5450	-0.85
155200	0.5475	-0.85
155300	0.5475	-0.84
155400	0.5475	-0.84
155500	0.5500	-0.84
155600	0.5500	-0.84
155700	0.5500	-0.83
155800	0.5525	-0.83
155900	0.5525	-0.83
156000	0.5525	-0.83
156100	0.5550	-0.82
156200	0.5550	-0.82
156300	0.5550	-0.82
156400	0.5575	-0.82
156500	0.5575	-0.81
156600	0.5575	-0.81
156700	0.5575	-0.81
156800	0.5600	-0.81
156900	0.5600	-0.81
157000	0.5600	-0.81
157100	0.5600	-0.80
157200	0.5625	-0.80
157300	0.5625	-0.80
157400	0.5625	-0.80
157500	0.5650	-0.80
157600	0.5650	-0.80
157700	0.5650	-0.80
157800	0.5650	-0.80
157900	0.5675	-0.80
158000	0.5675	-0.80
158100	0.5675	-0.80
158200	0.5675	-0.79
158300	0.5700	-0.79
158400	0.5700	-0.79
158500	0.5725	-0.80
158600	0.5725	-0.80
158700	0.5750	-0.80
158800	0.5750	-0.80
158900	0.5750	-0.80
159000	0.5775	-0.80
159100	0.5775	-0.80
159200	0.5800	-0.80
159300	0.5800	-0.81
159400	0.5800	-0.81
159500	0.5825	-0.81
159600	0.5825	-0.81
159700	0.5825	-0.82
159800	0.5850	-0.82
159900	0.5850	-0.82
160000	0.5875	-0.83
160100	0.5875	-0.83
160200	0.5900	-0.84
160300	0.5900	-0.84
160400	0.5925	-0.85
160500	0.5925	-0.85
160600	0.5950	-0.86
160700	0.5950	-0.86
160800	0.5975	-0.87
160900	0.5975	-0.87
161000	0.6000	-0.88
161100	0.6000	-0.88
161200	0.6025	-0.89
161300	0.6050	-0.89
161400	0.6050	-0.90
161500	0.6075	-0.90
161600	0.6100	-0.90
161700	0.6125	-0.91
161800	0.6150	-0.91
161900	0.6150	-0.91
162000	0.6125	-0.91
162100	0.6125	-0.91
162200	0.6125	-0.90
162300	0.6125	-0.90
162400	0.6100	-0.90
162500	0.6100	-0.90
162600	0.6100	-0.90
162700	0.6100	-0.89
162800	0.6100	-0.89
162900	0.6100	-0.89
163000	0.6100	-0.89
163100	0.6100	-0.88
163200	0.6100	-0.88
163300	0.6100	-0.88
163400	0.6100	-0.88
163500	0.6100	-0.87
163600	0.6100	-0.87
163700	0.6125	-0.87
163800	0.6125	-0.86
163900	0.6150	-0.86
164000	0.6150	-0.86
164100	0.6150	-0.85
164200	0.6175	-0.85
164300	0.6175	-0.85
164400	0.6200	-0.84
164500	0.6200	-0.84
164600	0.6200	-0.84
164700	0.6225	-0.84
164800	0.6225	-0.83
164900	0.6250	-0.83
165000	0.6250	-0.83
165100	0.6275	-0.83
165200	0.6300	-0.83
165300	0.6300	-0.82
165400	0.6325	-0.82
165500	0.6325	-0.82
165600	0.6350	-0.82
165700	0.6375	-0.82
165800	0.6375	-0.81
165900	0.6400	-0.81
166000	0.6400	-0.81
166100	0.6425	-0.81
166200	0.6450	-0.80
166300	0.6450	-0.80
166400	0.6475	-0.80
166500	0.6500	-0.80
166600	0.6525	-0.80
166700	0.6525	-0.79
166800	0.6550	-0.79
166900	0.6575	-0.79
167000	0.6600	-0.78
167100	0.6625	-0.78
167200	0.6650	-0.78
167300	0.6675	-0.78
167400	0.6700	-0.77
167500	0.6725	-0.77
167600	0.6725	-0.77
167700	0.6750	-0.76
167800	0.6750	-0.76
167900	0.6775	-0.76
168000	0.6775	-0.76
168100	0.6800	-0.75
168200	0.6825	-0.75
168300	0.6850	-0.75
168400	0.6800	-0.75
168500	0.6775	-0.75
168600	0.6750	-0.75
168700	0.6725	-0.75
168800	0.6700	-0.75
168900	0.6700	-0.74
169000	0.6675	-0.74
169100	0.6675	-0.74
169200	0.6650	-0.74
169300	0.6650	-0.73
169400	0.6625	-0.73
169500	0.6625	-0.73
169600	0.6600	-0.73
169700	0.6575	-0.73
169800	0.6525	-0.73
169900	0.6500	-0.73
170000	0.6475	-0.73
170100	0.6450	-0.73
170200	0.6450	-0.73
170300	0.6425	-0.73
170400	0.6400	-0.73
170500	0.6375	-0.73
170600	0.6350	-0.74
170700	0.6325	-0.74
170800	0.6300	-0.74
170900	0.6275	-0.74
171000	0.6250	-0.74
171100	0.6225	-0.74
171200	0.6200	-0.74
171300	0.6200	-0.74
171400	0.6175	-0.74
171500	0.6175	-0.74
171600	0.6175	-0.74
171700	0.6150	-0.74
171800	0.6150	-0.74
171900	0.6150	-0.73
172000	0.6150	-0.73
172100	0.6150	-0.74
172200	0.6125	-0.74
172300	0.6125	-0.74
172400	0.6125	-0.74
172500	0.6125	-0.74
172600	0.6100	-0.74
172700	0.6100	-0.74
172800	0.6100	-0.74
172900	0.6125	-0.74
173000	0.6125	-0.74
173100	0.6125	-0.73
173200	0.6125	-0.73
173300	0.6125	-0.73
173400	0.6125	-0.72
173500	0.6150	-0.72
173600	0.6150	-0.71
173700	0.6175	-0.71
173800	0.6175	-0.70
173900	0.6200	-0.70
174000	0.6200	-0.69
174100	0.6200	-0.69
174200	0.6225	-0.68
174300	0.6225	-0.67
174400	0.6250	-0.67
174500	0.6250	-0.66
174600	0.6275	-0.65
174700	0.6275	-0.64
174800	0.6300	-0.64
174900	0.6325	-0.63
175000	0.6325	-0.62
175100	0.6350	-0.60
175200	0.6375	-0.59
175300	0.6400	-0.58
175400	0.6425	-0.57
175500	0.6425	-0.56
175600	0.6450	-0.54
175700	0.6475	-0.53
175800	0.6500	-0.52
175900	0.6525	-0.51
176000	0.6525	-0.49
176100	0.6550	-0.48
176200	0.6575	-0.46
176300	0.6600	-0.45
176400	0.6625	-0.43
176500	0.6650	-0.41
176600	0.6700	-0.39
176700	0.6725	-0.37
176800	0.6750	-0.35
176900	0.6800	-0.33
177000	0.6825	-0.31
177100	0.6850	-0.29
177200	0.6900	-0.27
177300	0.6925	-0.24
177400	0.6950	-0.22
177500	0.7000	-0.19
177600	0.7050	-0.16
177700	0.7100	-0.12
177800	0.7150	-0.08
177900	0.7200	-0.04
178000	0.7250	0.00
178100	0.7325	0.05
178200	0.7375	0.10
178300	0.7425	0.16
178400	0.7500	0.22
178500	0.7575	0.28
178600	0.7650	0.35
178700	0.7725	0.43
178800	0.7800	0.51
178900	0.7875	0.60
179000	0.7950	0.69
179100	0.8050	0.78
179200	0.8125	0.88
179300	0.8225	0.99
179400	0.8100	0.85
179500	0.8000	0.72
179600	0.7875	0.59
179700	0.7775	0.48
179800	0.7700	0.39
179900	0.7600	0.30
180000	0.7525	0.23
180100	0.7450	0.16
180200	0.7400	0.10
180300	0.7325	0.05
180400	0.7275	0.00
180500	0.7225	-0.04
180600	0.7200	-0.08
180700	0.7150	-0.11
180800	0.7125	-0.15
180900	0.7100	-0.18
181000	0.7050	-0.22
181100	0.7025	-0.24
181200	0.7000	-0.27
181300	0.7000	-0.29
181400	0.6975	-0.31
181500	0.6950	-0.33
181600	0.6925	-0.34
181700	0.6900	-0.36
181800	0.6900	-0.37
181900	0.6900	-0.38
182000	0.6875	-0.38
182100	0.6850	-0.39
182200	0.6825	-0.40
182300	0.6825	-0.40
182400	0.6800	-0.41
182500	0.6800	-0.41
182600	0.6775	-0.41
182700	0.6775	-0.41
182800	0.6775	-0.41
182900	0.6750	-0.41
183000	0.6750	-0.41
183100	0.6750	-0.41
183200	0.6725	-0.40
183300	0.6725	-0.40
183400	0.6700	-0.40
183500	0.6700	-0.40
183600	0.6675	-0.40
183700	0.6675	-0.40
183800	0.6650	-0.39
183900	0.6650	-0.39
184000	0.6650	-0.39
184100	0.6625	-0.39
184200	0.6625	-0.38
184300	0.6625	-0.38
184400	0.6625	-0.37
184500	0.6625	-0.37
184600	0.6600	-0.36
184700	0.6600	-0.36
184800	0.6600	-0.35
184900	0.6600	-0.34
185000	0.6600	-0.33
185100	0.6625	-0.31
185200	0.6625	-0.30
185300	0.6625	-0.29
185400	0.6625	-0.28
185500	0.6625	-0.26
185600	0.6650	-0.25
185700	0.6650	-0.24
185800	0.6650	-0.22
185900	0.6675	-0.21
186000	0.6675	-0.20
186100	0.6675	-0.18
186200	0.6700	-0.17
186300	0.6675	-0.18
186400	0.6650	-0.18
186500	0.6625	-0.19
186600	0.6600	-0.19
186700	0.6575	-0.20
186800	0.6550	-0.21
186900	0.6525	-0.21
187000	0.6500	-0.22
187100	0.6475	-0.22
187200	0.6450	-0.23
187300	0.6425	-0.24
187400	0.6425	-0.24
187500	0.6400	-0.25
187600	0.6375	-0.25
187700	0.6350	-0.26
187800	0.6325	-0.27
187900	0.6325	-0.27
188000	0.6300	-0.28
188100	0.6275	-0.28
188200	0.6275	-0.29
188300	0.6250	-0.29
188400	0.6225	-0.30
188500	0.6225	-0.31
188600	0.6225	-0.31
188700	0.6200	-0.32
188800	0.6200	-0.32
188900	0.6200	-0.33
189000	0.6200	-0.33
189100	0.6175	-0.33
189200	0.6175	-0.34
189300	0.6175	-0.34
189400	0.6175	-0.35
189500	0.6175	-0.35
189600	0.6175	-0.35
189700	0.6150	-0.36
189800	0.6150	-0.36
189900	0.6150	-0.36
190000	0.6150	-0.37
190100	0.6150	-0.37
190200	0.6150	-0.38
190300	0.6125	-0.39
190400	0.6100	-0.40
190500	0.6100	-0.41
190600	0.6075	-0.42
190700	0.6075	-0.43
190800	0.6050	-0.44
190900	0.6050	-0.45
191000	0.6025	-0.46
191100	0.6025	-0.47
191200	0.6025	-0.47
191300	0.6025	-0.48
191400	0.6025	-0.49
191500	0.6025	-0.49
191600	0.6000	-0.50
191700	0.6000	-0.51
191800	0.6000	-0.51
191900	0.5975	-0.52
192000	0.5950	-0.53
192100	0.5950	-0.54
192200	0.5925	-0.55
192300	0.5900	-0.55
192400	0.5900	-0.55
192500	0.5875	-0.56
192600	0.5875	-0.56
192700	0.5875	-0.56
192800	0.5875	-0.56
192900	0.5850	-0.56
193000	0.5850	-0.56
193100	0.5850	-0.56
193200	0.5850	-0.56
193300	0.5850	-0.57
193400	0.5825	-0.57
193500	0.5825	-0.57
193600	0.5825	-0.57
193700	0.5825	-0.57
193800	0.5825	-0.57
193900	0.5800	-0.57
194000	0.5800	-0.57
194100	0.5800	-0.57
194200	0.5800	-0.57
194300	0.5800	-0.57
194400	0.5775	-0.57
194500	0.5775	-0.57
194600	0.5775	-0.57
194700	0.5775	-0.57
194800	0.5750	-0.58
194900	0.5750	-0.58
195000	0.5725	-0.58
195100	0.5725	-0.59
195200	0.5725	-0.59
195300	0.5700	-0.59
195400	0.5700	-0.60
195500	0.5675	-0.60
195600	0.5675	-0.60
195700	0.5675	-0.60
195800	0.5650	-0.60
195900	0.5650	-0.61
196000	0.5650	-0.61
196100	0.5625	-0.61
196200	0.5625	-0.62
196300	0.5625	-0.62
196400	0.5600	-0.63
196500	0.5600	-0.63
196600	0.5600	-0.64
196700	0.5600	-0.64
196800	0.5600	-0.65
196900	0.5600	-0.65
197000	0.5575	-0.66
197100	0.5575	-0.66
197200	0.5575	-0.67
197300	0.5575	-0.67
197400	0.5575	-0.68
197500	0.5575	-0.68
197600	0.5550	-0.68
197700	0.5550	-0.69
197800	0.5550	-0.69
197900	0.5550	-0.69
198000	0.5550	-0.69
198100	0.5550	-0.69
198200	0.5550	-0.70
198300	0.5550	-0.70
198400	0.5550	-0.70
198500	0.5550	-0.70
198600	0.5550	-0.71
198700	0.5550	-0.71
198800	0.5550	-0.71
198900	0.5525	-0.71
199000	0.5525	-0.72
199100	0.5525	-0.72
199200	0.5525	-0.72
199300	0.5525	-0.72
199400	0.5525	-0.72
199500	0.5525	-0.72
199600	0.5500	-0.72
199700	0.5500	-0.73
199800	0.5500	-0.73
[truncated: 670 more rows]
