# Supplementary material for: The genetic basis of aneuploidy tolerance in wild yeast
Source: eLife. 2020 Jan 7;9:e52063. doi: 10.7554/eLife.52063 (PMC6970514; doi:10.7554/eLife.52063)
Supplement: Figure 2—source data 1. [file elife-52063-fig2-data1.txt]

UID	NAME	YPS1009 aneuploid wt vs YPS1009 euploid wt AVG n=4	YPS1009 euploid ssd1 vs YPS1009 euploid wt AVG n=4	YPS1009 aneuploid ssd1 vs YPS1009 aneuploid wt AVG n=4	x	WA1 aneuploid wt vs WA1 euploid wt AVG n=3	WA1 euploid ssd1 vs WA1 euploid wt AVG n=3	WA1 aneuploid ssd1 vs WA1 aneuploid wt AVG n=3	x	W303_4n vs W303_2n AVG n=3 (Hose et al)	W303 Disome8 vs W303 euploid AVG n=2	W303 Disome8, 15 vs W303 euploid AVG n=2	W303 Disome8, 10, 16 AVG n=2	x	UID	Torres 2007 - Fig 1AB: Dis I (A12683) batch RNA 1	Torres 2007 - Fig 1AB: Dis I (A12683) batch RNA 2	Torres 2007 - Fig 1AB: Dis I (A6863) batch RNA 1	Torres 2007 - Fig 1AB: Dis I (A6863) batch RNA 2	Torres 2007 - Fig 1AB: Dis II (A12685) batch RNA 1	Torres 2007 - Fig 1AB: Dis II (A12685) batch RNA 2	Torres 2007 - Fig 1AB: Dis II (A6865) batch RNA 1	Torres 2007 - Fig 1AB: Dis II (A6865) batch RNA 2	Torres 2007 - Fig 1AB: Dis IV (A12687) batch RNA 1	Torres 2007 - Fig 1AB: Dis IV (A12687) batch RNA 2	Torres 2007 - Fig 1AB: Dis V (A14479) batch RNA 1	Torres 2007 - Fig 1AB: Dis VIII (A13628) batch RNA 1	Torres 2007 - Fig 1AB: Dis VIII (A13628) batch RNA 2	Torres 2007 - Fig 1AB: Dis VIII and XIV (A15615) batch RNA 1	Torres 2007 - Fig 1AB: Dis VIII and XIV (A15615) batch RNA 2	Torres 2007 - Fig 1AB: Dis IX (A13975) batch RNA 1	Torres 2007 - Fig 1AB: Dis IX (A13975) batch RNA 2	Torres 2007 - Fig 1AB: Dis X (A12689) batch RNA 1	Torres 2007 - Fig 1AB: Dis X (A12689) batch RNA 2	Torres 2007 - Fig 1AB: Dis X (A6869) batch RNA 1	Torres 2007 - Fig 1AB: Dis X (A6869) batch RNA 2	Torres 2007 - Fig 1AB: Dis XI (A13771) batch RNA 1	Torres 2007 - Fig 1AB: Dis XI (A13771) batch RNA 2	Torres 2007 - Fig 1AB: Dis XI and XV (A12691) batch RNA 1	Torres 2007 - Fig 1AB: Dis XI and XV (A12691) batch RNA 2	Torres 2007 - Fig 1AB: Dis XI and XVI (A12699) batch RNA 1	Torres 2007 - Fig 1AB: Dis XI and XVI (A12699) batch RNA 2	Torres 2007 - Fig 1AB: Dis XII (A12693) batch RNA 1	Torres 2007 - Fig 1AB: Dis XII (A12693) batch RNA 2	Torres 2007 - Fig 1AB: Dis XIII (A12695) batch RNA 1	Torres 2007 - Fig 1AB: Dis XIII (A12695) batch RNA 2	Torres 2007 - Fig 1AB: Dis XIV (A13979) batch RNA 1	Torres 2007 - Fig 1AB: Dis XIV (A13979) batch RNA 2	Torres 2007 - Fig 1AB: Dis XV (A12697) batch RNA 1
YAL017W	YAL017W ... PSK1 protein amino acid phosphoryla protein serine/threonine kinase actcytoplasm | YAL018C	-0.463656207	-0.099603092	0.455746035	x	0.009180744	0.469427824	0.404384918	x	0.64094	-0.204318585	0.276021394	0.445129222	x	YAL017W	0.767055735	0.776085633	0.503956978	0.761083273	-0.041117985	0.092369377	0.044738006	-0.04044956	0.509881931	0.450951162	-0.292724882	-0.04515721	-0.108529883	0.317722623	0.297571327	-0.149448674	-0.135460865	-0.099952381	-0.113539406	-0.113008104	4.08E-05	0.200882153	-0.069102252	0.159628459	0.455041199	0.054563191	-0.065689008	-0.054478157	-0.261932849	0.190067103	0.644774848	0.352242339	0.248089055	0.161524939
YAL028W	YAL028W ... FRT2 response to stress molecular function unknown endoplasmic reticulum | YAL029C	-0.283970451	-0.275850825	1.098589296	x	0.094037336	1.141407615	1.630635454	x	2.539099	-0.283788956	0.038734276	0.566749721	x	YAL028W	0.628077893	0.807107791	0.194979136	0.662105431	-0.220095827	-0.276608465	-0.004239836	-0.439427402	0.310904089	0.23197332	-0.241702724	0.055864948	-0.167507725	0.158744781	-0.041406515	0.001573484	-0.014438707	-0.348930223	-0.372517248	0.028014054	-0.108937009	-0.078095689	-0.198080094	0.200650617	0.416063357	-0.314414651	0.18533315	0.216544001	-0.030910691	-0.048910739	0.425797006	-0.126735503	-0.120888787	0.182547097
YAL034C	YAL034C ... FUN19 biological process unknown molecular function unknown cellular component unknown | YAL034W-A	-0.756738009	-0.582534578	1.386925103	x	-0.045668437	-0.527236703	0.350540457	x	1.158942667	0.002257693	0.637376561	0.353717146	x	YAL034C	0.827055735	1.206085633	0.823956978	0.791083273	0.018882015	0.232369377	-0.025261994	0.26955044	0.489881931	0.780951162	0.017275118	-0.09515721	0.331470117	-0.162277377	-0.072428673	-0.239448674	-0.305460865	-0.049952381	-0.053539406	-0.303008104	-0.189959167	0.440882153	-0.089102252	0.099628459	0.195041199	-0.115436809	-0.125689008	0.245521843	0.258067151	0.220067103	0.664774848	0.162242339	-0.161910945	0.111524939
YAL053W	YAL053W � FLC2 biological process unknown molecular function unknown | Putative FAD transporter; required for uptake of FAD into endoplasmic reticulum; involved in cell wall maintenanceYAL054C	0.263866222	0.699762353	0.921716403	x	0.104559744	0.642763773	0.4174968	x	0.284668333	0.011408889	1.022609005	1.373450442	x	YAL053W	0.934555735	1.103585633	1.071456978	1.058583273	0.086382015	0.189869377	0.122238006	0.22705044	0.307381931	0.458451162	0.354775118	0.13234279	0.058970117	0.025222623	-0.074928673	0.248051326	-0.047960865	0.137547619	0.203960594	0.214491896	0.077540833	0.688382153	0.068397748	0.437128459	0.722541199	0.282063191	0.431810992	0.703021843	0.705567151	-0.172432897	0.532274848	0.009742339	-0.344410945	0.559024939
YAL054C	YAL054C ... ACS1 acetyl-CoA biosynthesis* acetate-CoA ligase activity mitochondrion* | YAL055W	-1.472576268	-0.37432551	2.809965381	x	-0.092734495	0.885791584	0.691606774	x	0.49847	0.223839629	2.038419674	1.017526879	x	YAL054C	0.587055735	0.826085633	0.563956978	0.671083273	-0.421117985	-0.177630623	0.384738006	0.04955044	1.429881931	1.870951162	0.197275118	0.11484279	-0.168529883	0.017722623	0.337571327	-0.069448674	-0.015460865	-0.269952381	0.086460594	-0.053008104	-0.099959167	0.510882153	0.190897748	0.589628459	0.755041199	-0.085436809	-0.075689008	0.025521843	0.128067151	0.130067103	0.814774848	-0.257757661	0.048089055	0.471524939
YAL060W	YAL060W ... BDH1 butanediol fermentation "(R,R)-butanediol dehydrogenase acti"cytoplasm | YAL061W	0.031643967	0.0164486	0.338847025	x	-0.098072526	0.334786123	1.136216908	x	0.308501667	-0.113675986	-1.11177857	0.191849674	x	YAL060W	0.854555735	0.793585633	0.501456978	0.638583273	-0.493617985	-0.730130623	-0.117761994	-0.21294956	0.567381931	0.458451162	0.574775118	0.02234279	-0.091029883	-0.164777377	-0.084928673	-0.131948674	-0.107960865	-0.352452381	-0.256039406	-0.735508104	-0.702459167	-0.081617847	-0.171602252	0.237128459	0.422541199	-0.307936809	-0.568189008	-0.116978157	-0.214432849	0.347567103	0.662274848	0.199742339	0.145589055	0.269024939
YAL061W	YAL061W � iESR cluster BDH2 biological process unknown "oxidoreductase activity, acti | Putative medium-chain alcohol dehydrogenase with similarity to BDH1; transcription induced by constitutively active PDR1 and PDR3; BDH2 is an essential geneYAL062W	0.087938528	-0.677915098	1.921203784	x	0.429252856	0.481225069	1.054366415	x	1.656127667	-0.384026749	1.620388462	0.883599254	x	YAL061W	0.699555735	1.288585633	0.496456978	0.833583273	-0.238617985	-0.035130623	1.277238006	0.92205044	0.432381931	0.783451162	0.989775118	-0.52265721	-0.616029883	0.370222623	0.350071327	0.073051326	0.167039135	-0.427452381	-0.341039406	-0.050508104	-0.147459167	-0.186617847	-0.716602252	-1.597871541	-1.112458801	-0.792936809	-0.803189008	-0.091978157	0.030567151	0.162567103	1.007274848	0.434742339	0.510589055	-0.195975061
YAL062W	YAL062W ... GDH3 glutamate biosynthesis glutamate dehydrogenase activity nucleus* | YAL063C	#N/A	#N/A	#N/A	x	0.263419636	0.821899308	1.630635456	x	1.342659667	-0.330663476	-0.017822906	0.581306738	x	YAL062W	0.594555735	1.473585633	0.941456978	0.948583273	-0.013617985	0.379869377	1.552238006	0.67705044	2.577381931	2.838451162	0.484775118	0.80234279	0.388970117	0.965222623	1.155071327	0.778051326	0.582039135	-0.352452381	0.643960594	0.684491896	0.347540833	0.698382153	0.148397748	0.727128459	1.042541199	0.212063191	0.231810992	1.103021843	1.065567151	0.397567103	1.532274848	0.819742339	0.605589055	0.889024939
YAL063C	YAL063C ... FLO9 flocculation (sensu Saccharomy mannose binding cell wall (sensu Fungi) | YAL063C-A	-0.17295811	-0.543025409	0.228213559	x	0.058513448	2.728166596	4.009078879	x	0.878880333	0.153234723	0.350486223	0.591936298	x	YAL063C	0.708077893	0.127107791	0.554979136	#VALUE!	0.029904173	0.243391535	#VALUE!	2.340572598	2.190904089	2.13197332	0.218297276	0.695864948	0.502492275	0.648744781	0.578593485	0.251573484	-0.034438707	0.521069777	0.477482752	#VALUE!	#VALUE!	0.781904311	-0.308080094	#VALUE!	0.076063357	0.155585349	0.15533315	0.776544001	1.119089309	0.011089261	0.715797006	0.733264497	0.039111213	0.612547097
YAL065C	YAL065C ... YAL065C biological process unknown molecular function unknown cellular component unknown | YAL066W	#N/A	#N/A	#N/A	x	0.650934794	3.207861433	3.987315471	x	0.3138265	1.03506893	#DIV/0!	1.242219109	x	YAL065C	#VALUE!	#VALUE!	#DIV/0!	#VALUE!	#VALUE!	#VALUE!	#DIV/0!	#VALUE!	#VALUE!	#VALUE!	#VALUE!	#VALUE!	#VALUE!	#VALUE!	#VALUE!	#VALUE!	#VALUE!	#VALUE!	#VALUE!	#VALUE!	#VALUE!	#VALUE!	#VALUE!	#VALUE!	#VALUE!	#VALUE!	#VALUE!	#VALUE!	#VALUE!	#VALUE!	#VALUE!	#VALUE!	#VALUE!	#VALUE!
YAR035W	YAR035W ... YAT1 alcohol metabolism* carnitine O-acetyltransferase activmitochondrion | YAR042W	-0.852921025	0.313945215	0.932687759	x	0.352148151	2.271399137	1.84811357	x	0.092066	0.176162448	0.627224155	0.725755352	x	YAR035W	0.217055735	0.706085633	0.533956978	0.861083273	-0.431117985	-0.037630623	0.614738006	0.67955044	0.509881931	0.990951162	0.697275118	0.27484279	0.101470117	0.637722623	0.857571327	0.570551326	0.574539135	0.130047619	0.696460594	0.776991896	0.540040833	1.220882153	0.900897748	0.539628459	0.805041199	0.504563191	0.504310992	0.295521843	0.358067151	-0.359932897	0.374774848	0.392242339	0.608089055	0.371524939
YAR050W	YAR050W ... FLO1 flocculation (sensu Saccharomy mannose binding cell wall (sensu Fungi) | YAR053W	0.130691916	-0.363200695	0.028408133	x	-0.105832422	1.585794265	3.589452653	x	0.519064333	0.209665357	0.251067377	0.13577008	x	YAR050W	0.277055735	0.486085633	0.173956978	0.251083273	-0.341117985	0.092369377	0.304738006	0.23955044	2.329881931	2.540951162	0.497275118	0.07484279	-0.148529883	0.857722623	0.897571327	0.160551326	0.064539135	-0.059952381	0.236460594	0.096991896	0.060040833	0.870882153	-0.039102252	0.189628459	0.255041199	0.084563191	0.164310992	0.655521843	0.818067151	-0.249932897	0.524774848	0.712242339	0.488089055	0.331524939
YBL004W	YBL004W ... UTP20 35S primary transcript process snoRNA binding cytoplasm* | YBL005W	0.277581357	-0.288142271	-0.509261904	x	-0.002317372	-0.317184022	-0.292721457	x	-0.538535	0.100127891	-0.382329996	-0.287628734	x	YBL004W	-0.115444265	-0.056414367	0.411456978	0.148583273	0.906382015	0.919869377	0.422238006	0.41705044	-1.512618069	-1.081548838	-0.695224882	-0.21765721	0.058970117	-0.244777377	-0.164928673	-0.351948674	-0.227960865	-0.162452381	-0.136039406	-0.115508104	-0.112459167	-0.251617847	-0.101602252	-0.512871541	-0.737458801	-0.217936809	-0.388189008	-0.156978157	0.035567151	-0.402432897	-0.727725152	-0.100257661	-0.274410945	-0.280975061
YBL015W	YBL015W ... ACH1 acetate metabolism* acetyl-CoA hydrolase activity mitochondrion* | YBL016W	-1.210584537	0.203318993	0.743853554	x	0.331983064	1.187760659	0.414437828	x	-0.283342333	0.258428382	0.281211203	0.696624664	x	YBL015W	-0.097944265	0.171085633	-0.201043022	-0.083916727	0.823882015	0.787369377	1.359738006	1.39455044	0.264881931	0.635951162	-0.207724882	0.24984279	0.226470117	0.332722623	0.212571327	0.225551326	0.189539135	-0.144952381	0.181460594	-0.278008104	-0.414959167	0.925882153	0.225897748	0.094628459	0.560041199	-0.260436809	-0.450689008	-0.099478157	-0.166932849	0.265067103	1.209774848	0.507242339	0.123089055	0.436524939
YBL032W	YBL032W ... HEK2 telomerase-dependent telomere mRNA binding cytoplasm* | YBL033C	-0.755014203	-0.521877005	-0.285964756	x	-0.196884318	-0.209584278	-0.474955335	x	-1.022543667	-0.344179882	-0.738932129	-0.446974357	x	YBL032W	-0.305444265	-0.146414367	-0.348543022	-0.161416727	0.586382015	0.549869377	0.362238006	0.27705044	-1.832618069	-1.101548838	-1.115224882	-0.18765721	-0.271029883	-0.364777377	-0.534928673	-0.251948674	-0.467960865	-0.262452381	-0.126039406	-0.505508104	-0.282459167	-0.001617847	-0.531602252	-1.152871541	-0.907458801	-0.597936809	-0.208189008	-0.836978157	-0.584432849	-0.692432897	-0.267725152	-0.070257661	-0.474410945	-0.630975061
YBL039C	YBL039C PAC cluster URA7 phospholipid biosynthesis* CTP synthase activity cytosol | YBL039W-B	0.369625788	-0.559169848	-0.565704835	x	0.070387423	-0.380064268	-0.239233865	x	-0.995692333	0.05713217	-0.52301835	-0.618413999	x	YBL039C	0.092055735	0.011085633	0.188956978	0.136083273	0.983882015	1.017369377	0.529738006	0.47455044	-1.395118069	-1.014048838	-0.717724882	-0.51015721	0.036470117	-0.157277377	-0.147428673	-0.314448674	-0.010460865	0.135047619	-0.008539406	-0.068008104	0.075040833	-0.574117847	0.125897748	0.224628459	-0.429958801	0.149563191	-0.030689008	-0.069478157	0.033067151	-0.154932897	-0.980225152	-0.382757661	-0.186910945	-0.143475061
YBL048W	YBL048W � RRT1 | Identified in a screen for mutants with increased levels of rDNA transcription; dubious open reading frame unlikely to encode a protein, based on experimental and comparative sequence dataYBL049W	#N/A	#N/A	#N/A	x	-0.440852057	1.472350414	2.755312928	x	1.7175035	-0.511806392	4.11715109	3.686623964	x	YBL048W	-0.367944265	0.481085633	-0.161043022	-0.163916727	1.163882015	1.457369377	3.049738006	3.32455044	3.724881931	3.875951162	2.702275118	0.26984279	-0.533529883	2.182722623	2.742571327	0.955551326	0.989539135	-0.484952381	0.111460594	-0.038008104	-0.404959167	1.305882153	0.625897748	2.374628459	2.400041199	0.429563191	0.999310992	-0.229478157	0.053067151	0.945067103	2.069774848	1.997242339	2.153089055	1.416524939
YBL049W	YBL049W iESR cluster MOH1 biological process unknown molecular function unknown cellular component unknown | YBL050W	#N/A	#N/A	#N/A	x	-0.824258498	1.769974606	3.959528328	x	2.563294667	0.111740039	2.268202328	2.891087446	x	YBL049W	0.186728617	0.775758515	2.04362986	#VALUE!	1.408554897	1.942042259	4.254410888	3.369223322	3.789554813	3.900624044	3.576948	0.274515672	-0.368857002	3.207395505	3.607244209	1.580224208	1.734212017	-0.1502795	0.436133476	#VALUE!	#VALUE!	2.390555035	#VALUE!	2.639301341	2.674714081	0.604236073	1.533983874	-0.314805276	0.157740033	1.309739985	2.32444773	3.041915221	2.957761937	1.661197821
YBL054W	YBL054W � PAC cluster TOD6 biological process unknown molecular function unknown | Protein involved in rRNA and ribosome biogenesis; binds polymerase A and C motif; subunit of the RPD3L histone deacetylase complex; similar to Dot6p; contains chromatin specific SANT domainYBL055C	0.31938303	-0.412642231	-0.750966067	x	0.106780125	0.077242529	0.107399667	x	-0.268795667	0.012514804	-0.029042895	0.217212572	x	YBL054W	0.139555735	0.008585633	0.066456978	-0.116416727	0.951382015	1.094869377	0.107238006	-0.03794956	-0.137618069	-0.246548838	-0.600224882	-0.55265721	0.413970117	-0.399777377	-0.289928673	-0.456948674	-0.182960865	0.242547619	0.118960594	-0.220508104	-0.007459167	-0.466617847	-0.046602252	0.112128459	-0.072458801	0.327063191	0.126810992	-0.001978157	-0.159432849	-0.057432897	-0.532725152	-0.445257661	-0.179410945	-0.035975061
YBL064C	YBL064C iESR cluster PRX1 regulation of cell redox homeo thioredoxin peroxidase activity mitochondrion | YBL065W	-0.803641804	-0.355169835	1.063782984	x	1.006876757	1.30812493	1.321888397	x	1.914158	0.409307525	1.053155354	0.934643754	x	YBL064C	0.037055735	-0.153914367	-0.386043022	-0.178916727	1.868882015	1.752369377	2.254738006	2.15955044	3.279881931	2.770951162	0.257275118	0.81484279	0.571470117	0.977722623	0.927571327	0.240551326	0.304539135	-0.029952381	-0.033539406	-0.093008104	-0.249959167	0.200882153	0.150897748	0.619628459	1.025041199	0.504563191	0.534310992	0.125521843	-0.081932849	1.820067103	2.014774848	0.172242339	0.428089055	0.491524939
YBL068W	YBL068W PAC cluster PRS4 histidine biosynthesis* ribose-phosphate diphosphokinase accytoplasm | YBL069W	-0.123633779	-0.315044086	-0.398303955	x	-0.025689124	0.15412765	-0.053778301	x	-0.795802667	-0.286627854	-0.699895482	-0.334213381	x	YBL068W	0.137055735	0.136085633	0.173956978	0.151083273	1.048882015	1.092369377	0.864738006	0.87955044	-0.530118069	-0.489048838	-0.152724882	-0.37515721	0.241470117	-0.382277377	-0.302428673	-0.239448674	-0.055460865	-0.129952381	-0.183539406	-0.133008104	-0.049959167	-0.239117847	-0.129102252	-0.000371541	-0.154958801	-0.225436809	-0.565689008	0.275521843	0.208067151	-0.039932897	-0.245225152	-0.447757661	-0.441910945	0.001524939
YBL069W	YBL069W ... AST1 protein-membrane targeting molecular function unknown extrinsic to membrane | YBL070C	-0.378837268	-0.984637668	-0.432710845	x	-0.248887037	-0.062993401	-0.140842068	x	-0.589039	-0.160646666	-0.888343385	-0.10953406	x	YBL069W	0.464555735	0.323585633	-0.348543022	-0.291416727	1.056382015	0.849869377	0.112238006	2.20705044	-0.432618069	-0.471548838	-0.815224882	-0.35765721	0.498970117	-0.304777377	-0.464928673	-0.221948674	-0.137960865	-0.362452381	-0.416039406	-0.685508104	-0.542459167	0.008382153	-0.321602252	-0.502871541	-0.617458801	0.272063191	-0.848189008	-0.036978157	-0.084432849	0.317567103	0.102274848	-0.090257661	-0.164410945	0.009024939
YBL075C	YBL075C iESR cluster SSA3 response to stress* ATPase activity cytosol | YBL076C	0.101427972	-0.830127695	0.114114686	x	-0.043756819	0.101557784	0.929496157	x	0.245917667	-0.028901	1.854129933	0.357524828	x	YBL075C	-0.182944265	0.136085633	-0.106043022	-0.118916727	0.698882015	1.042369377	1.394738006	1.31955044	2.159881931	2.080951162	-0.062724882	-0.17515721	-0.108529883	1.237722623	1.157571327	0.070551326	0.054539135	0.120047619	0.946460594	0.196991896	-0.019959167	0.170882153	-0.209102252	-0.200371541	-0.054958801	-0.265436809	0.214310992	-0.104478157	-0.011932849	-0.619932897	-0.275225152	0.582242339	0.508089055	-0.308475061
YBL078C	YBL078C iESR cluster ATG8 protein-vacuolar targeting* microtubule binding autophagic vacuole* | YBL079W	-0.850783473	-1.022479597	1.58909088	x	0.195372731	1.048038308	1.749911074	x	1.302774	-0.251390311	0.214891954	1.970747141	x	YBL078C	0.249555735	0.188585633	0.046456978	0.133583273	1.661382015	1.614869377	2.307238006	2.81205044	3.272381931	2.383451162	1.409775118	0.62734279	0.223970117	1.380222623	1.380071327	0.903051326	0.787039135	0.152547619	0.158960594	0.449491896	0.202540833	0.293382153	0.353397748	2.042128459	1.947541199	1.177063191	1.406810992	1.128021843	0.720567151	1.352567103	1.437274848	0.514742339	0.820589055	1.234024939
YBR001C	YBR001C ... NTH2 response to stress* "alpha,alpha-trehalase activity" cytoplasm* | YBR002C	-0.618734157	-0.17320742	0.750672035	x	-0.178595097	0.94286713	1.426500458	x	0.627448667	-0.287119743	-0.628639856	0.111927564	x	YBR001C	-0.145444265	0.023585633	-0.268543022	-0.221416727	1.176382015	1.159869377	1.052238006	1.24705044	0.607381931	0.748451162	0.314775118	0.38234279	0.268970117	0.705222623	0.405071327	0.308051326	0.202039135	-0.132452381	-0.096039406	-0.175508104	-0.352459167	0.588382153	0.188397748	0.277128459	0.602541199	0.092063191	0.231810992	-0.156978157	-0.354432849	0.107567103	0.512274848	0.629742339	0.465589055	0.239024939
YBR006W	YBR006W iESR cluster UGA2 response to oxidative stress* succinate-semialdehyde dehydrogenascytoplasm | YBR007C	-0.072479471	0.105389737	0.498146654	x	0.293863105	1.095235057	1.026258303	x	0.54034	0.189127022	0.876517918	1.150587718	x	YBR006W	-0.165444265	-0.216414367	-0.288543022	-0.141416727	0.966382015	0.799869377	1.112238006	1.10705044	0.557381931	0.878451162	-0.035224882	-0.27765721	-0.251029883	-1.244777377	-0.714928673	-0.441948674	-0.167960865	-0.842452381	-0.626039406	-0.545508104	-0.862459167	-0.071617847	-0.411602252	0.637128459	0.702541199	-0.037936809	0.061810992	0.663021843	0.555567151	0.477567103	0.462274848	-0.950257661	-0.974410945	0.339024939
YBR014C	YBR014C � GRX7 biological process unknown molecular function unknown | Cis-golgi localized monothiol glutaredoxin; more similar in activity to dithiol than other monothiol glutaredoxins; involved in the oxidative stress response; does not bind metal ions; functional overlap with GRX6YBR015C	-0.572464748	-0.729837344	0.405856732	x	0.071701709	0.306703506	0.770408973	x	0.050907667	0.129393474	0.198436711	0.175664113	x	YBR014C	0.137055735	-0.223914367	-0.116043022	-0.048916727	0.888882015	0.932369377	0.714738006	0.70955044	0.039881931	-0.199048838	0.197275118	0.22484279	0.181470117	0.437722623	0.397571327	0.220551326	0.204539135	0.380047619	0.326460594	0.446991896	0.380040833	-0.059117847	0.140897748	0.139628459	0.235041199	0.364563191	0.414310992	0.335521843	0.338067151	0.230067103	0.084774848	0.102242339	0.228089055	-0.008475061
YBR016W	YBR016W ... YBR016W response to dessication molecular function unknown plasma membrane | YBR017C	-0.925356288	-0.979735739	-0.315129476	x	-0.141498018	-0.469337388	-0.271168712	x	0.947891	-0.382316105	-0.241998586	-0.181407851	x	YBR016W	-0.330444265	-0.251414367	0.116456978	-0.006416727	0.481382015	0.654869377	0.497238006	0.61205044	-0.927618069	-0.376548838	0.289775118	-0.08265721	0.043970117	0.000222623	0.060071327	-0.106948674	-0.052960865	-0.257452381	-0.261039406	-0.130508104	-0.157459167	0.353382153	-0.056602252	-0.687871541	-0.142458801	-0.442936809	-0.453189008	-0.791978157	-0.659432849	-0.307432897	-0.002725152	0.244742339	0.160589055	-0.255975061
YBR023C	YBR023C ... CHS3 cytokinesis* chitin synthase activity cytoplasm* | YBR024W	0.180575306	0.525255913	0.709267967	x	0.164293471	0.642356434	0.745738907	x	0.090435333	-0.013983687	0.155152747	0.745084676	x	YBR023C	-0.110444265	0.008585633	-0.083543022	-0.116416727	0.911382015	1.114869377	0.187238006	0.26205044	0.432381931	0.553451162	-0.030224882	-0.06265721	-0.086029883	-0.119777377	-0.149928673	0.053051326	-0.212960865	0.072547619	0.158960594	0.069491896	0.052540833	0.503382153	-0.176602252	0.592128459	0.727541199	-0.072936809	-0.003189008	0.818021843	0.810567151	-0.477432897	0.257274848	-0.035257661	-0.229410945	0.424024939
YBR026C	YBR026C iESR cluster ETR1 aerobic respiration* enoyl-[acyl-carrier protein] reductmitochondrion | YBR027C	-0.440566996	-0.729807938	0.618430819	x	-0.051535676	1.039502015	0.965156991	x	-0.070606333	-0.129669554	-0.66001071	0.594785982	x	YBR026C	-0.050444265	-0.311414367	-0.373543022	-0.256416727	0.951382015	0.854869377	1.077238006	1.03205044	0.982381931	0.863451162	-0.480224882	0.06734279	-0.146029883	0.060222623	7.13E-05	-0.126948674	-0.142960865	-0.017452381	-0.071039406	-0.040508104	-0.117459167	-0.256617847	-0.436602252	-0.067871541	0.317541199	-0.202936809	-0.433189008	-0.151978157	-0.299432849	0.352567103	0.397274848	-0.005257661	0.160589055	0.184024939
YBR030W	YBR030W � PAC cluster RKM3 phospholipid metabolism molecular function unknown | Ribosomal lysine methyltransferase specific for monomethylation of Rpl42ap and Rpl42bp (lysine 40); nuclear SET domain containing proteinYBR031W	0.253001028	-0.463870519	-0.582731678	x	-0.062359306	-0.384066075	-0.158950437	x	-0.050557333	0.062073737	-0.753823134	-0.331718845	x	YBR030W	0.184555735	-0.026414367	0.161456978	0.178583273	0.946382015	0.899869377	0.752238006	0.62705044	-0.872618069	-0.661548838	-0.265224882	-0.27765721	0.118970117	0.005222623	-0.244928673	0.028051326	0.072039135	0.227547619	-0.076039406	0.104491896	0.147540833	-0.241617847	-0.151602252	-0.342871541	-0.427458801	0.202063191	-0.078189008	0.353021843	0.255567151	-0.312432897	-0.737725152	-0.050257661	-0.084410945	-0.390975061
YBR033W	YBR033W ... EDS1 biological process unknown molecular function unknown cellular component unknown | YBR034C	#N/A	#N/A	#N/A	x	0.492836407	2.362510466	1.946548432	x	1.587781667	0.275944694	0.207493487	2.361424446	x	YBR033W	0.422055735	0.511085633	-0.141043022	-0.113916727	1.113882015	1.137369377	1.409738006	1.35455044	1.574881931	1.205951162	1.452275118	0.32984279	0.306470117	1.262722623	0.972571327	0.395551326	0.579539135	-0.694952381	-0.888539406	-0.728008104	-0.994959167	0.345882153	0.475897748	1.534628459	1.130041199	0.959563191	0.909310992	0.580521843	0.353067151	0.965067103	0.729774848	0.967242339	1.423089055	0.856524939
YBR045C	YBR045C ... GIP1 spore wall assembly (sensu Fun protein phosphatase 1 binding prospore membrane* | YBR046C	0.440671677	0.252470008	1.384289384	x	0.708549755	1.326576036	1.272716687	x	0.523384	0.391781844	0.325756189	0.175440057	x	YBR045C	0.588077893	0.367107791	0.514979136	0.902105431	1.159904173	1.053391535	3.905760164	2.630572598	0.410904089	-0.14802668	0.108297276	0.475864948	0.112492275	0.118744781	-0.551406515	0.401573484	0.555561293	0.221069777	-0.112517248	0.348014054	0.271062991	-0.658095689	-0.028080094	#VALUE!	-0.193936643	0.495585349	0.79533315	0.856544001	0.789089309	0.471089261	-0.274202994	-0.796735503	-0.870888787	-0.317452903
YBR046C	YBR046C ... ZTA1 biological process unknown molecular function unknown cytoplasm* | YBR047W	-0.753239588	-0.410647384	0.952515547	x	-0.337818754	-0.354342435	0.929017796	x	1.080453333	0.019097418	-0.218549079	1.030867673	x	YBR046C	0.002055735	-0.088914367	-0.471043022	-0.273916727	0.853882015	0.637369377	1.449738006	1.26455044	2.184881931	1.835951162	1.112275118	0.23984279	0.416470117	0.672722623	0.602571327	-0.454448674	-0.410460865	-0.154952381	-0.098539406	-0.318008104	-0.354959167	-0.084117847	-0.044102252	0.774628459	0.970041199	-0.000436809	0.009310992	0.750521843	0.293067151	-0.064932897	0.549774848	1.007242339	0.983089055	0.576524939
YBR049C	YBR049C ... REB1 regulation of transcription fr RNA polymerase II transcription facnucleus | YBR050C	-0.26701735	-0.703297548	-0.698499537	x	-0.126919114	0.021481814	0.037443483	x	-0.758797333	-0.304913952	-0.481991881	-0.152910186	x	YBR049C	0.154555735	-0.036414367	-0.018543022	0.028583273	0.336382015	0.309869377	-0.137761994	-0.00294956	-0.432618069	-0.411548838	-0.315224882	-0.22765721	-0.011029883	-0.254777377	-0.514928673	-0.241948674	-0.177960865	-0.052452381	-0.166039406	-0.205508104	-0.142459167	-0.371617847	-0.361602252	-0.382871541	-0.317458801	0.202063191	-0.098189008	-0.496978157	-0.624432849	0.097567103	-0.247725152	-0.360257661	-0.184410945	-0.360975061
YBR052C	YBR052C � iESR cluster RFS1 biological process unknown molecular function unknown | Protein of unknown function; member of a flavodoxin-like fold protein family that includes Pst2p and Ycp4p; green fluorescent protein (GFP)-fusion protein localizes to the cytoplasm in a punctate patternYBR053C	-0.950907956	-0.170260914	0.407005371	x	0.075665354	0.57469723	0.559168097	x	0.008745333	-0.174137923	-0.493355798	0.303228571	x	YBR052C	0.392055735	0.041085633	-0.151043022	-0.003916727	1.433882015	1.217369377	1.239738006	1.20455044	1.004881931	0.735951162	-0.257724882	0.18984279	-0.063529883	0.222722623	0.042571327	0.345551326	0.149539135	-0.004952381	-0.048539406	-0.238008104	-0.284959167	-0.134117847	-0.164102252	0.014628459	0.270041199	0.149563191	-0.070689008	-0.639478157	-0.756932849	0.865067103	0.729774848	0.007242339	0.193089055	0.386524939
YBR053C	YBR053C iESR cluster YBR053C biological process unknown molecular function unknown cellular component unknown | YBR054W	-0.567728347	-0.235916811	1.127024132	x	0.007967399	0.882183139	0.803055284	x	0.377784	-0.47707973	0.242670024	0.451738153	x	YBR053C	0.122055735	0.041085633	-0.481043022	-0.223916727	1.373882015	1.227369377	1.349738006	1.15455044	0.804881931	0.815951162	0.132275118	0.36984279	0.236470117	-0.207277377	-0.257428673	0.085551326	0.009539135	0.105047619	0.191460594	-0.028008104	-0.274959167	-0.034117847	-0.354102252	-0.005371541	0.500041199	0.119563191	0.049310992	0.200521843	0.043067151	0.445067103	0.969774848	0.107242339	-0.066910945	0.706524939
YBR054W	YBR054W ... YRO2 biological process unknown molecular function unknown mitochondrion* | YBR055C	-2.821284968	-0.580819832	3.251685932	x	-0.027911068	1.543557908	1.71106819	x	1.935727667	0.209810804	2.428710722	1.098897987	x	YBR054W	-0.375444265	0.053585633	-0.538543022	-0.521416727	0.926382015	1.439869377	2.232238006	2.23705044	-0.332618069	0.508451162	-2.625224882	0.62234279	0.048970117	-1.084777377	-0.844928673	-0.591948674	-0.587960865	0.427547619	0.843960594	-0.205508104	-0.132459167	-1.901617847	-2.361602252	-3.532871541	-2.017458801	0.642063191	-0.588189008	-1.646978157	-1.094432849	1.617567103	2.352274848	-1.680257661	-1.624410945	-0.470975061
YBR056W	YBR056W iESR cluster YBR056W biological process unknown molecular function unknown cytoplasm | YBR056W-A	-0.017858403	0.012133432	1.037993515	x	0.436793309	1.356150261	1.115510447	x	0.680088	-0.203793861	0.246360914	0.536728413	x	YBR056W	0.192055735	-0.098914367	-0.331043022	-0.213916727	1.293882015	0.977369377	1.259738006	1.09455044	1.164881931	0.775951162	0.192275118	0.38984279	0.206470117	0.492722623	0.302571327	-0.014448674	-0.200460865	0.105047619	0.021460594	0.051991896	-0.144959167	-0.464117847	-0.184102252	0.334628459	0.550041199	0.199563191	0.379310992	0.200521843	-0.036932849	0.265067103	0.559774848	0.497242339	0.673089055	0.406524939
YBR061C	YBR061C PAC cluster TRM7 protein biosynthesis* tRNA methyltransferase activity cytoplasm | YBR062C	-0.006763791	-0.930729978	-0.567899622	x	-0.081218711	-0.514052023	-0.314011737	x	-0.632602667	-0.165978953	-1.341366488	-0.364215872	x	YBR061C	0.122055735	0.111085633	-0.131043022	-0.053916727	1.033882015	1.087369377	0.529738006	0.47455044	-1.345118069	-0.844048838	-0.287724882	-0.39015721	0.216470117	-0.227277377	-0.297428673	-0.294448674	-0.320460865	-0.094952381	-0.198539406	-0.348008104	-0.114959167	-0.224117847	0.045897748	-0.235371541	-0.429958801	-0.150436809	-0.360689008	-0.369478157	-0.236932849	-0.134932897	-0.410225152	-0.282757661	-0.406910945	-0.163475061
YBR071W	YBR071W ... YBR071W biological process unknown molecular function unknown cytoplasm | YBR072C-A	-0.01760989	-0.170365762	0.900638848	x	0.246411155	1.16063025	0.840828323	x	0.450228	-0.32485674	0.555507188	0.801816874	x	YBR071W	-0.030444265	0.188585633	-0.083543022	0.143583273	0.911382015	0.884869377	1.377238006	1.42205044	1.592381931	1.333451162	0.639775118	0.00734279	-0.026029883	0.370222623	0.170071327	0.173051326	0.197039135	0.062547619	0.108960594	0.249491896	0.132540833	0.473382153	0.043397748	-0.217871541	0.327541199	0.127063191	0.296810992	0.618021843	0.620567151	-0.317432897	0.677274848	0.174742339	-0.109410945	0.054024939
YBR072W	YBR072W iESR cluster HSP26 response to stress* unfolded protein binding cytoplasm* | YBR073W	0.666292622	-0.041276347	0.922496639	x	0.619537644	1.386696188	1.023914767	x	1.123216667	0.55040461	4.972362691	3.30743672	x	YBR072W	0.332055735	1.241085633	0.018956978	0.646083273	2.123882015	2.487369377	5.359738006	4.95455044	4.044881931	4.175951162	2.372275118	0.29984279	-0.283529883	2.212722623	2.652571327	2.725551326	2.449539135	-0.524952381	-0.158539406	0.361991896	0.035040833	1.035882153	0.365897748	1.484628459	1.880041199	-0.620436809	0.179310992	-0.429478157	-0.796932849	-0.144932897	0.339774848	1.497242339	1.623089055	1.206524939
YBR084W	YBR084W PAC cluster MIS1 nucleobase, nucleoside, nucleo formate-tetrahydrofolate ligase actmitochondrion | YBR085C-A	-0.033293701	-0.574397609	-0.628855143	x	-0.145771173	-0.276464301	-0.182369962	x	-1.046479333	-0.009695075	-0.377251737	-0.172903595	x	YBR084W	-0.237944265	-0.088914367	-0.031043022	-0.033916727	0.683882015	0.787369377	0.579738006	0.53455044	-1.235118069	-0.884048838	-0.447724882	-0.31015721	0.236470117	-0.007277377	-0.167428673	0.035551326	0.049539135	-0.254952381	-0.268539406	-0.278008104	-0.144959167	0.025882153	0.065897748	-0.385371541	-0.529958801	-0.000436809	-0.370689008	-0.199478157	-0.166932849	-0.214932897	-0.350225152	0.067242339	-0.126910945	-0.163475061
YBR085C-A	YBR085C-A ... YBR085C-A biological process unknown molecular function unknown cytoplasm* | YBR085W	-0.649843025	0.05331585	1.80779778	x	0.407004945	1.346526164	1.361245102	x	0.709503667	0.542981916	1.677196767	1.801485413	x	YBR085C-A	-0.265444265	0.083585633	-0.148543022	-0.211416727	1.206382015	1.509869377	1.442238006	1.37705044	1.477381931	1.558451162	0.704775118	0.68234279	0.658970117	1.035222623	0.955071327	0.338051326	0.392039135	0.067547619	0.063960594	0.014491896	-0.072459167	0.448382153	0.298397748	0.817128459	1.132541199	0.552063191	0.971810992	0.073021843	-0.104432849	0.707567103	1.452274848	0.439742339	0.235589055	0.729024939
YBR093C	YBR093C ... PHO5 phosphate metabolism* acid phosphatase activity cell wall (sensu Fungi)* | YBR094W	-1.51502062	1.091098988	2.23501661	x	0.41201377	1.310973151	1.595247988	x	-3.285016667	-0.132314432	-0.893456319	-1.035641377	x	YBR093C	-0.075444265	0.063585633	0.341456978	0.288583273	1.166382015	0.939869377	3.322238006	3.40705044	-0.132618069	-1.161548838	-0.715224882	-0.30765721	-0.001029883	-0.744777377	-0.494928673	-0.811948674	-1.007960865	-3.052452381	-3.506039406	-2.655508104	-2.952459167	-1.271617847	-1.671602252	-2.252871541	-2.597458801	-3.547936809	-3.638189008	0.843021843	0.615567151	-1.002432897	-0.937725152	-3.920257661	-4.034410945	-2.150975061
YBR117C	YBR117C ... TKL2 pentose-phosphate shunt transketolase activity cytoplasm* | YBR118W	-0.321418929	-0.864754939	3.811504699	x	1.826169737	2.497737025	0.641182713	x	1.196584333	-0.074571834	3.732153891	1.61588775	x	YBR117C	0.028077893	0.687107791	-0.085020864	#VALUE!	1.409904173	1.823391535	2.165760164	2.050572598	2.300904089	2.98197332	1.428297276	0.325864948	-0.077507725	0.618744781	0.668593485	1.061573484	0.875561293	-0.278930223	0.207482752	-0.131985946	#VALUE!	0.471904311	#VALUE!	0.400650617	0.786063357	0.035585349	0.32533315	0.596544001	1.029089309	0.661089261	1.535797006	0.763264497	0.269111213	0.372547097
YBR126C	YBR126C iESR cluster TPS1 response to stress* "alpha,alpha-trehalose-phosphate syn"cytoplasm* | YBR127C	-0.969528906	-0.056315602	0.977969312	x	-0.00774829	0.902045696	1.219943735	x	0.777509667	-0.180845314	0.236077064	0.546532808	x	YBR126C	-0.140444265	-0.081414367	-0.333543022	-0.126416727	1.021382015	0.794869377	1.437238006	1.44205044	1.112381931	1.153451162	-0.160224882	0.37734279	-0.056029883	0.390222623	0.130071327	0.413051326	0.067039135	-0.167452381	0.018960594	-0.110508104	-0.377459167	0.623382153	-0.196602252	-0.127871541	0.507541199	-0.322936809	-0.263189008	-0.291978157	-0.339432849	0.342567103	1.247274848	0.644742339	0.160589055	0.444024939
YBR132C	YBR132C ... AGP2 response to osmotic stress* amino acid transporter activity* endoplasmic reticulum membrane* | YBR133C	-0.607726623	0.549244095	0.936590431	x	0.662952904	1.070370848	0.951930134	x	1.673094	0.131436616	0.321572969	1.415256655	x	YBR132C	-0.520444265	-0.251414367	-0.123543022	0.323583273	0.521382015	0.454869377	0.437238006	0.03205044	1.332381931	1.723451162	0.689775118	0.35734279	-0.416029883	0.770222623	0.570071327	0.583051326	0.277039135	-0.377452381	-0.091039406	0.049491896	0.072540833	0.593382153	-0.486602252	0.352128459	0.957541199	-1.042936809	-0.493189008	-0.721978157	-0.929432849	0.122567103	1.257274848	0.854742339	0.580589055	0.594024939
YBR137W	YBR137W ... YBR137W biological process unknown molecular function unknown cytoplasm | YBR138C	-0.511912225	-0.268009171	0.679683905	x	0.142292561	0.481613047	0.676150311	x	-0.398119667	-0.455693886	0.237187898	-0.299086576	x	YBR137W	-0.000444265	-0.141414367	-0.183543022	0.233583273	1.111382015	1.024869377	0.697238006	0.40205044	0.382381931	0.233451162	0.409775118	0.17734279	0.183970117	-0.009777377	-0.009928673	0.033051326	0.137039135	-0.057452381	-0.071039406	0.169491896	0.012540833	0.003382153	0.263397748	-0.107871541	-0.062458801	0.257063191	0.226810992	0.338021843	0.230567151	0.232567103	0.117274848	-0.355257661	0.040589055	-0.145975061
YBR139W	YBR139W iESR cluster YBR139W biological process unknown carboxypeptidase C activity vacuole (sensu Fungi) | YBR140C	-1.140122762	0.51073693	1.054265985	x	0.233182972	0.985202185	0.937679079	x	-0.092797667	-0.107296579	0.360137745	0.761902979	x	YBR139W	-0.082944265	0.016085633	-0.366043022	-0.208916727	1.068882015	0.882369377	1.344738006	1.40955044	0.389881931	0.690951162	0.387275118	0.30484279	-0.258529883	0.177722623	0.067571327	0.100551326	-0.225460865	0.080047619	0.146460594	-0.003008104	-0.139959167	0.350882153	-0.339102252	-0.070371541	0.455041199	-0.395436809	-0.125689008	-0.214478157	-0.281932849	0.360067103	1.214774848	0.292242339	0.028089055	0.301524939
YBR147W	YBR147W � RTC2 biological process unknown molecular function unknown | Protein of unknown function; identified in a screen for mutants with decreased levels of rDNA transcription; detected in highly purified mitochondria; null mutant suppresses cdc13-1; similar to a G-protein coupled receptor from S. pombeYBR148W	-0.549697981	-0.016648132	1.457062309	x	-1.844776722	-0.690130556	1.30910009	x	2.568590333	0.438755984	0.289662028	1.147148293	x	YBR147W	0.368077893	1.007107791	0.074979136	0.792105431	0.579904173	0.943391535	1.745760164	1.700572598	2.570904089	2.46197332	3.868297276	0.425864948	0.332492275	0.998744781	1.778593485	0.571573484	0.545561293	0.041069777	0.007482752	-0.151985946	-0.158937009	0.851904311	1.051919906	0.850650617	0.566063357	0.165585349	0.18533315	1.606544001	1.849089309	1.341089261	2.315797006	1.913264497	1.719111213	0.612547097
YBR148W	YBR148W ... YSW1 biological process unknown molecular function unknown cellular component unknown | YBR149W	0.2125781	-0.29353833	0.732693935	x	0.031190443	0.713755522	1.456532515	x	2.131891333	0.674177997	0.497308169	-0.066684262	x	YBR148W	-0.192944265	-0.153914367	-0.186043022	0.011083273	0.818882015	0.922369377	1.104738006	0.95955044	0.639881931	-0.179048838	0.587275118	0.01484279	0.151470117	0.537722623	0.297571327	0.280551326	0.474539135	-0.159952381	-0.193539406	0.026991896	0.260040833	-0.919117847	0.230897748	#VALUE!	-0.494958801	0.404563191	0.504310992	1.105521843	0.838067151	-0.009932897	-0.375225152	-0.357757661	0.208089055	-0.448475061
YBR149W	YBR149W iESR cluster ARA1 carbohydrate metabolism aldo-keto reductase activity* cytosol | YBR150C	-0.172721192	-0.285912228	0.288687315	x	0.061858711	0.549572164	1.005649485	x	0.606587333	-0.234476553	-0.130996522	1.105700936	x	YBR149W	0.257055735	0.076085633	-0.276043022	-0.058916727	1.258882015	1.052369377	1.384738006	1.29955044	1.399881931	1.120951162	0.247275118	0.11484279	0.061470117	0.407722623	0.257571327	-0.009448674	-0.125460865	-0.079952381	-0.143539406	-0.183008104	-0.209959167	-0.069117847	-0.229102252	0.719628459	0.955041199	-0.035436809	0.214310992	-0.114478157	-0.351932849	0.740067103	0.874774848	0.632242339	0.478089055	0.961524939
YBR158W	YBR158W ... AMN1 negative regulation of exit fr protein binding cytoplasm* | YBR159W	0.253177659	-0.655068664	-0.889235472	x	0.154532886	-0.465916359	-0.523142381	x	-0.930975	-0.489391098	-0.930821611	-0.388148925	x	YBR158W	-0.077944265	0.091085633	-0.301043022	-0.253916727	0.643882015	0.547369377	-0.110261994	0.01455044	-1.365118069	-0.684048838	-0.867724882	-0.34015721	0.006470117	-1.007277377	-0.897428673	-0.354448674	-0.040460865	-0.194952381	-0.088539406	-0.388008104	-0.434959167	-0.574117847	-0.274102252	-0.655371541	-0.789958801	-0.590436809	-0.960689008	-0.719478157	-0.626932849	0.125067103	-0.120225152	-0.692757661	-0.626910945	-0.043475061
YBR169C	YBR169C iESR cluster SSE2 protein folding molecular function unknown cytoplasm | YBR170C	-0.601566086	-0.513592399	2.484909128	x	-0.021746855	0.78002957	1.337065618	x	1.299668667	0.161336859	1.199770801	1.516569908	x	YBR169C	-0.307944265	-0.108914367	-0.341043022	-0.373916727	0.813882015	0.627369377	1.469738006	1.23455044	2.134881931	1.695951162	-0.357724882	0.57984279	0.176470117	0.552722623	0.152571327	0.035551326	-0.130460865	-0.724952381	-0.518539406	-0.838008104	-1.044959167	0.055882153	-0.464102252	0.004628459	0.340041199	-0.250436809	-0.020689008	-0.289478157	-0.336932849	0.105067103	0.659774848	0.407242339	0.103089055	0.086524939
YBR182C	YBR182C ... SMP1 positive regulation of transcr transcription factor activity* cytoplasm* | YBR182C-A	0.863851393	-0.204085523	1.173438718	x	-0.019930551	0.021349015	0.223752646	x	1.257118	0.420132462	1.290395848	1.438961319	x	YBR182C	0.049555735	0.168585633	0.016456978	-0.026416727	0.211382015	0.244869377	0.837238006	0.31205044	1.422381931	1.183451162	0.239775118	0.04734279	0.303970117	0.360222623	0.220071327	0.193051326	0.077039135	-0.117452381	-0.011039406	0.199491896	0.042540833	0.783382153	-0.166602252	0.502128459	0.647541199	0.177063191	0.286810992	0.898021843	0.900567151	-0.537432897	0.477274848	0.254742339	-0.089410945	0.314024939
YBR183W	YBR183W iESR cluster YPC1 ceramide metabolism ceramidase activity endoplasmic reticulum | YBR184W	-0.881927284	0.270058828	1.456452624	x	-0.237841042	0.53940467	0.667420025	x	2.771102667	-0.33124567	-0.524103565	1.36965181	x	YBR183W	0.319555735	0.178585633	-0.093543022	-0.086416727	1.051382015	0.884869377	1.837238006	1.79205044	2.002381931	2.143451162	0.429775118	0.41734279	-0.026029883	-0.749777377	-0.389928673	0.083051326	0.017039135	0.072547619	0.258960594	-0.240508104	-0.467459167	0.563382153	-0.136602252	1.212128459	1.487541199	0.767063191	0.386810992	0.728021843	0.730567151	0.482567103	1.697274848	-0.635257661	-0.799410945	1.514024939
YBR195C	YBR195C ... MSI1 DNA repair* transcription regulator activity chromatin silencing complex* | YBR196C	-0.353099667	-0.343725613	-0.64914833	x	0.199905157	0.086275718	-0.106284459	x	-0.035243	-0.193011428	-0.454711089	-0.168424322	x	YBR195C	0.114555735	0.053585633	-0.108543022	-0.091416727	0.906382015	0.899869377	0.822238006	0.72705044	-0.562618069	-0.091548838	-0.225224882	-0.38765721	0.218970117	0.095222623	-0.134928673	0.098051326	0.082039135	-0.232452381	-0.176039406	-0.455508104	-0.472459167	-0.111617847	-0.221602252	-0.412871541	-0.297458801	-0.167936809	-0.378189008	-0.526978157	-0.554432849	0.257567103	0.192274848	0.089742339	-0.044410945	-0.190975061
YBR201W	YBR201W ... DER1 ER-associated protein cataboli molecular function unknown endoplasmic reticulum membrane | YBR202W	0.123589603	-0.048504449	1.104589882	x	0.413115343	1.007327341	1.131445283	x	0.092096333	-0.074571833	0.849939824	0.363690416	x	YBR201W	-0.220444265	-0.441414367	-0.063543022	0.313583273	0.781382015	0.514869377	0.417238006	0.45205044	-0.127618069	-0.226548838	-0.030224882	0.49734279	0.433970117	0.250222623	0.430071327	0.063051326	0.017039135	0.262547619	0.158960594	0.669491896	0.382540833	0.643382153	0.583397748	0.662128459	0.467541199	0.457063191	0.566810992	0.878021843	0.770567151	0.592567103	0.227274848	-0.285257661	-0.109410945	-0.195975061
YBR202W	YBR202W � MCM7 DNA replication initiation* chromatin binding* cytoplasm* | Component of the hexameric MCM complex, which is important for priming origins of DNA replication in G1 and becomes an active ATP-dependent helicase that promotes DNA melting and elongation when activated by Cdc7p-Dbf4p in S-phaseYBR203W	-0.137307724	-0.565488922	-0.483342937	x	-0.148747633	-0.258636324	-0.094297919	x	-0.413022	-0.326208452	-1.098347857	-0.159689401	x	YBR202W	0.052055735	0.201085633	-0.171043022	0.026083273	1.033882015	0.977369377	0.569738006	0.43455044	-0.405118069	-0.064048838	-0.477724882	-0.26015721	0.286470117	0.042722623	-0.217428673	0.185551326	-0.000460865	-0.054952381	-0.038539406	-0.258008104	-0.174959167	0.255882153	-0.084102252	-0.655371541	-0.429958801	-0.250436809	-0.450689008	-0.159478157	-0.106932849	-0.144932897	0.049774848	0.487242339	0.013089055	-0.103475061
YBR203W	YBR203W ... COS111 signal transduction molecular function unknown cellular component unknown | YBR204C	-0.722276605	-0.370899442	0.823059656	x	-0.032266269	0.953880815	0.60537116	x	0.509790333	-0.104848436	0.192740854	1.105580318	x	YBR203W	-0.352944265	0.136085633	-0.406043022	-0.598916727	0.828882015	0.672369377	0.764738006	1.09955044	1.059881931	1.140951162	0.057275118	-0.08515721	-0.118529883	0.397722623	0.527571327	0.380551326	0.354539135	0.140047619	0.376460594	-0.033008104	0.110040833	0.840882153	0.340897748	1.249628459	0.805041199	-0.085436809	-0.235689008	0.685521843	0.348067151	0.610067103	0.734774848	0.582242339	0.498089055	1.131524939
YBR204C	YBR204C iESR cluster YBR204C biological process unknown serine hydrolase activity lipid particle | YBR205W	-0.673076793	-0.312464167	0.767682758	x	0.19398352	0.89763337	0.952544732	x	0.297827	-0.304806224	-0.736342446	0.518945639	x	YBR204C	0.124555735	-0.216414367	-0.178543022	-0.001416727	1.126382015	0.849869377	1.192238006	1.16705044	0.267381931	0.048451162	-0.115224882	0.03234279	-0.141029883	0.255222623	0.065071327	0.078051326	0.082039135	-0.062452381	-0.196039406	-0.045508104	-0.052459167	-0.521617847	-0.361602252	0.217128459	0.102541199	-0.177936809	-0.188189008	-0.016978157	-0.224432849	0.127567103	0.082274848	-0.110257661	0.265589055	0.099024939
YBR214W	YBR214W ... SDS24 endocytosis* molecular function unknown cytoplasm | YBR215W	-1.034928686	0.522883775	2.734922085	x	0.762357144	2.189455038	2.16858023	x	1.314631667	-0.489740207	0.668641078	1.256304841	x	YBR214W	-0.197944265	0.031085633	0.048956978	-0.093916727	1.233882015	1.017369377	2.079738006	1.77455044	1.444881931	1.735951162	0.332275118	0.47984279	-0.293529883	0.672722623	0.522571327	0.525551326	0.179539135	-0.624952381	-0.178539406	-0.038008104	-0.244959167	1.335882153	-0.104102252	0.724628459	1.450041199	-0.010436809	0.429310992	0.110521843	0.173067151	0.295067103	1.479774848	1.157242339	0.193089055	0.886524939
YBR230C	YBR230C � iESR cluster OM14 biological process unknown molecular function unknown | Integral mitochondrial outer membrane protein; abundance is decreased in cells grown in glucose relative to other carbon sources; appears to contain 3 alpha-helical transmembrane segments; ORF encodes a 97-basepair intronYBR230W-A	-1.610438899	0.360171298	1.050619984	x	-0.062404667	0.337511384	0.371230422	x	0.065449333	-0.088020069	0.662445191	0.842774204	x	YBR230C	0.069555735	0.268585633	-0.183543022	-0.066416727	1.331382015	1.364869377	1.427238006	1.67205044	0.842381931	1.193451162	0.159775118	0.31734279	0.023970117	-0.479777377	-0.329928673	0.183051326	0.017039135	0.312547619	0.438960594	-0.070508104	-0.127459167	0.983382153	0.473397748	1.092128459	1.427541199	0.097063191	0.066810992	-0.171978157	-0.269432849	0.972567103	1.687274848	-0.445257661	-0.489410945	1.104024939
YBR241C	YBR241C ... YBR241C biological process unknown molecular function unknown vacuolar membrane (sensu Fungi) | YBR242W	-0.133083408	0.34199682	0.934918239	x	0.029513147	0.722528216	0.742603127	x	0.787070333	0.074906395	1.209476094	1.054634093	x	YBR241C	-0.270444265	0.008585633	-0.193543022	-0.206416727	0.851382015	0.914869377	1.687238006	1.50205044	1.052381931	1.333451162	0.619775118	0.20734279	-0.326029883	0.040222623	0.340071327	0.073051326	-0.052960865	0.152547619	0.528960594	0.369491896	0.132540833	0.663382153	-0.076602252	0.432128459	0.787541199	-0.032936809	-0.093189008	0.308021843	0.310567151	0.442567103	1.307274848	0.404742339	0.240589055	0.454024939
YBR244W	YBR244W ... GPX2 response to oxidative stress glutathione peroxidase activity cytoplasm* | YBR245C	-0.656325993	-1.195669994	-0.839827237	x	0.203231213	-0.429930255	-0.463942837	x	-0.753297333	1.060959371	0.443155893	0.525864873	x	YBR244W	0.104555735	-0.116414367	0.121456978	-0.081416727	1.026382015	0.929869377	0.922238006	0.63705044	-0.442618069	-1.041548838	0.304775118	1.03234279	1.028970117	1.835222623	1.635071327	0.158051326	0.002039135	0.377547619	0.293960594	0.034491896	0.377540833	-0.141617847	0.158397748	-0.662871541	-0.247458801	-0.197936809	-0.228189008	0.073021843	-0.034432849	-0.402432897	-0.207725152	0.609742339	0.655589055	-0.170975061
YBR248C	YBR248C ... HIS7 histidine biosynthesis* imidazoleglycerol phosphate synthasintracellular | YBR249C	0.384794024	-0.618530006	-0.639543231	x	-0.693284569	-0.592432666	0.00322363	x	0.016341333	-0.156210182	-0.420092307	-0.470778161	x	YBR248C	0.214555735	0.003585633	-0.068543022	-0.051416727	0.876382015	0.719869377	0.522238006	0.49705044	-0.372618069	-0.741548838	0.614775118	-0.28765721	-0.031029883	0.615222623	0.315071327	-0.061948674	-0.007960865	-0.042452381	-0.146039406	-0.295508104	-0.242459167	-0.551617847	-0.121602252	-0.272871541	-0.737458801	-0.047936809	-0.128189008	0.313021843	0.215567151	0.047567103	-0.737725152	0.819742339	0.875589055	-0.650975061
YBR280C	YBR280C � SAF1 biological process unknown molecular function unknown | F-Box protein involved in proteasome-dependent degradation of Aah1p during entry of cells into quiescence; interacts with Skp1YBR281C	-0.524600049	-0.316888444	0.807447077	x	0.255772521	0.202723082	0.579968212	x	1.10807	0.020146704	-0.244695724	0.612516277	x	YBR280C	-0.252944265	0.116085633	-0.196043022	-0.258916727	1.008882015	1.092369377	1.284738006	1.14955044	0.579881931	0.540951162	0.247275118	0.23484279	0.221470117	0.367722623	0.327571327	0.300551326	0.294539135	0.020047619	0.086460594	-0.043008104	-0.109959167	0.440882153	0.030897748	-0.250371541	0.045041199	-0.195436809	-0.105689008	0.235521843	0.208067151	-0.709932897	0.174774848	0.332242339	0.308089055	0.031524939
YBR284W	YBR284W ... YBR284W biological process unknown molecular function unknown cellular component unknown | YBR285W	1.116807957	0.191142035	1.415027438	x	0.790684711	0.876490077	0.813333827	x	2.694864333	0.610847015	1.408915447	1.972430719	x	YBR284W	#VALUE!	#VALUE!	#VALUE!	#VALUE!	1.445859945	1.139347307	2.021715936	#VALUE!	2.536859861	1.447929092	0.384253048	0.75182072	0.868448047	1.264700553	0.994549257	#VALUE!	#VALUE!	0.257025549	#VALUE!	#VALUE!	#VALUE!	#VALUE!	#VALUE!	1.706606389	1.422019129	0.071541121	0.321288922	0.432499773	0.745045081	0.127045033	0.021752778	0.769220269	0.705066985	0.408502869
YBR285W	YBR285W iESR cluster YBR285W biological process unknown molecular function unknown cellular component unknown | YBR286W	#N/A	#N/A	#N/A	x	0.037395669	1.345309737	1.593907816	x	1.341556	0.245480195	1.204512674	1.954923704	x	YBR285W	#VALUE!	#VALUE!	0.867677689	#VALUE!	#VALUE!	#VALUE!	2.338458717	2.253271151	1.353602642	0.704671873	0.770995829	0.678563501	#VALUE!	0.661443334	0.621292038	1.364272037	1.038259846	0.32376833	#VALUE!	1.500712607	0.743761544	1.054602864	#VALUE!	#VALUE!	#VALUE!	#VALUE!	#VALUE!	0.669242554	0.581787862	1.483787814	1.258495559	0.88596305	0.931809766	0.44524565
YBR291C	YBR291C ... CTP1 mitochondrial citrate transpor tricarboxylate carrier activity mitochondrial inner membrane | YBR292C	-0.255469452	-0.536234039	-0.858867816	x	-0.825606032	-1.130237673	-0.400625791	x	0.725404	-0.039102683	-1.582832355	0.338973581	x	YBR291C	1.144555735	0.903585633	1.311456978	1.108583273	0.706382015	0.659869377	0.612238006	0.51705044	2.247381931	2.168451162	0.584775118	0.97234279	1.528970117	-0.124777377	0.045071327	1.398051326	1.312039135	0.557547619	0.523960594	0.764491896	0.997540833	1.638382153	1.388397748	1.567128459	1.192541199	0.682063191	0.261810992	1.463021843	1.355567151	1.167567103	1.382274848	-0.000257661	0.075589055	1.819024939
YBR295W	YBR295W ... PCA1 iron ion homeostasis* "ATPase activity, coupled to transme"membrane | YBR296C	0.178325438	0.437199898	1.179852614	x	0.191074404	0.920558355	0.764037071	x	1.073169333	0.044100504	0.769241657	1.056392819	x	YBR295W	0.152055735	0.341085633	0.138956978	0.406083273	1.033882015	1.217369377	1.809738006	1.65455044	2.154881931	2.135951162	0.722275118	0.19984279	-0.033529883	0.402722623	0.622571327	0.365551326	0.269539135	-0.184952381	-0.078539406	0.351991896	0.025040833	0.705882153	0.085897748	1.204628459	1.290041199	0.349563191	0.529310992	1.200521843	0.923067151	-0.234932897	0.739774848	0.387242339	0.193089055	0.536524939
YBR296C	YBR296C ... PHO89 phosphate transport sodium:inorganic phosphate symporteplasma membrane | YBR296C-A	0.502145704	0.983986725	1.065843431	x	2.549427495	1.347757242	0.85435015	x	-2.905638667	1.066196611	0.20576217	-0.5815677	x	YBR296C	0.019555735	0.398585633	1.146456978	0.523583273	1.141382015	1.854869377	2.997238006	2.98205044	-1.177618069	-1.846548838	1.559775118	1.61734279	1.233970117	3.360222623	2.820071327	0.183051326	-0.682960865	-3.347452381	-3.391039406	-1.920508104	-2.467459167	0.413382153	-1.036602252	-2.917871541	-3.032458801	-3.642936809	-3.153189008	0.988021843	0.830567151	-3.737432897	-3.172725152	-0.325257661	-0.579410945	-2.975975061
YBR299W	YBR299W ... MAL32 maltose catabolism alpha-glucosidase activity cellular component unknown | YBR300C	#N/A	#N/A	#N/A	x	-0.67427334	2.439107696	2.514283698	x	3.436076333	0.037961445	0.095283981	1.454923703	x	YBR299W	#VALUE!	#VALUE!	#VALUE!	#VALUE!	0.371249848	0.16473721	1.047105839	1.601918273	3.682249764	3.063318995	#VALUE!	-0.002789377	#VALUE!	0.720090456	0.66993916	0.612919159	-0.163093032	-0.537584548	#VALUE!	#VALUE!	#VALUE!	#VALUE!	#VALUE!	0.971996292	0.727409032	-0.093068976	-0.113321175	1.017889676	0.720434984	0.582434936	0.397142681	0.154610172	0.420456888	0.773892772
YCL030C	YCL030C ... HIS4 histidine biosynthesis phosphoribosyl-ATP diphosphatase acintracellular | YCL031C	-0.631182531	-0.540766848	-0.201678083	x	-1.293244195	-1.405228048	-0.670975312	x	-0.367178333	-0.004956762	-0.724108875	-1.128606486	x	YCL030C	-0.002944265	0.206085633	-0.316043022	-0.108916727	-0.111117985	-0.317630623	-0.155261994	-0.17044956	-0.790118069	-0.709048838	0.647275118	0.03484279	0.171470117	1.177722623	0.757571327	0.030551326	-0.165460865	-0.159952381	-0.113539406	-0.283008104	-0.329959167	0.010882153	-0.239102252	-1.120371541	-1.064958801	-0.635436809	-0.695689008	0.225521843	0.138067151	-0.219932897	-0.115225152	1.712242339	1.408089055	-1.058475061
YCL033C	YCL033C � MXR2 response to oxidative stress protein-methionine-R-oxide red | Methionine-R-sulfoxide reductase, involved in the response to oxidative stress; protects iron-sulfur clusters from oxidative inactivation along with MXR1; involved in the regulation of lifespanYCL034W	-0.855068172	-0.57166885	0.734917201	x	0.382202103	1.223075395	0.939986602	x	-0.356752	-0.147323684	0.212841346	0.422178726	x	YCL033C	-0.145444265	-0.146414367	-0.278543022	-0.101416727	0.326382015	0.249869377	0.712238006	0.56705044	1.277381931	0.998451162	0.014775118	0.11234279	-0.091029883	-0.244777377	-0.014928673	0.128051326	0.162039135	0.107547619	0.193960594	0.274491896	0.137540833	0.228382153	-0.091602252	0.427128459	0.762541199	0.352063191	0.231810992	0.323021843	0.265567151	0.117567103	0.592274848	-0.210257661	-0.194410945	0.549024939
YCL035C	YCL035C iESR cluster GRX1 response to oxidative stress* thiol-disulfide exchange intermediacytoplasm* | YCL036W	-0.620558421	-0.701717623	0.36689178	x	-0.15589249	0.510481234	1.020529082	x	0.268355	-0.143482958	0.192911007	0.695618113	x	YCL035C	0.254555735	-0.176414367	0.101456978	0.318583273	0.556382015	0.329869377	1.172238006	1.03705044	1.807381931	1.228451162	0.364775118	0.25234279	0.038970117	0.125222623	-0.074928673	0.318051326	0.152039135	0.137547619	-0.006039406	0.384491896	0.217540833	0.118382153	-0.091602252	0.277128459	0.072541199	0.162063191	0.261810992	0.463021843	0.405567151	0.567567103	0.412274848	-0.270257661	-0.364410945	0.049024939
YCL037C	YCL037C PAC cluster SRO9 protein biosynthesis RNA binding polysome | YCL038C	-0.4221627	-0.993249589	-0.520824474	x	-0.236183384	-0.645441597	-0.316096742	x	-0.222385333	-0.188585218	-0.490327219	-0.420677021	x	YCL037C	0.019555735	0.158585633	-0.153543022	-0.056416727	-0.138617985	-0.135130623	-0.602761994	-0.57794956	-1.087618069	-0.646548838	-0.920224882	-0.13265721	0.353970117	-0.449777377	-0.509928673	-0.646948674	-0.622960865	-0.027452381	0.028960594	-0.230508104	-0.237459167	0.103382153	-0.456602252	-0.717871541	-0.392458801	-0.372936809	-0.363189008	-0.041978157	0.030567151	-0.657432897	-0.082725152	0.034742339	-0.469410945	-0.295975061
YCL038C	YCL038C ... ATG22 protein-vacuolar targeting* molecular function unknown integral to membrane* | YCL039W	0.257386271	0.694228288	0.857349383	x	0.576480033	1.078515346	0.454951962	x	1.202499333	0.55769018	1.697189286	1.787676423	x	YCL038C	-0.200444265	-0.011414367	-0.303543022	-0.086416727	-0.238617985	0.004869377	0.387238006	0.50205044	1.332381931	1.373451162	0.939775118	0.45734279	0.203970117	0.520222623	0.770071327	-0.006948674	-0.182960865	0.112547619	0.208960594	0.219491896	0.142540833	0.573382153	-0.136602252	0.822128459	0.987541199	0.177063191	0.346810992	1.018021843	1.070567151	-0.337432897	0.687274848	0.404742339	0.230589055	0.774024939
YCL040W	YCL040W iESR cluster GLK1 carbohydrate metabolism* glucokinase activity cytosol | YCL041C	-1.929567969	0.756428734	2.854938924	x	0.161218681	1.42127242	2.023401378	x	1.308454333	-0.248955586	0.602504394	1.409622875	x	YCL040W	-0.040444265	-0.251414367	-0.583543022	-0.286416727	0.401382015	0.134869377	0.777238006	0.70205044	1.412381931	1.703451162	0.649775118	1.34734279	-0.156029883	0.550222623	0.470071327	0.493051326	-0.072960865	-0.857452381	-0.501039406	-0.520508104	-0.967459167	0.813382153	-0.436602252	1.172128459	1.917541199	-0.432936809	0.176810992	-0.121978157	-0.189432849	1.142567103	2.237274848	0.684742339	0.070589055	1.304024939
YCL048W	YCL048W ... SPS22 cell wall organization and bio molecular function unknown plasma membrane | YCL049C	#N/A	#N/A	#N/A	x	0.596752969	1.783521933	1.632400222	x	1.047989	1.739443781	2.44722609	1.384834876	x	YCL048W	#VALUE!	#VALUE!	#DIV/0!	#VALUE!	#VALUE!	#VALUE!	#DIV/0!	#DIV/0!	#DIV/0!	#DIV/0!	#DIV/0!	#VALUE!	#DIV/0!	#DIV/0!	#DIV/0!	#DIV/0!	#VALUE!	#DIV/0!	#VALUE!	#VALUE!	#VALUE!	#DIV/0!	#VALUE!	#DIV/0!	#DIV/0!	#DIV/0!	#DIV/0!	#DIV/0!	#DIV/0!	#VALUE!	#DIV/0!	#DIV/0!	#DIV/0!	#VALUE!
YCL063W	YCL063W ... VAC17 vacuole inheritance receptor activity vacuolar membrane | YCL064C	-0.132733037	-0.741188104	-0.647279501	x	-0.150924539	-0.459980774	-0.287205467	x	-0.357439	-0.199056303	-0.548895331	-0.079081259	x	YCL063W	-0.580444265	-0.491414367	-0.163543022	-0.196416727	-0.558617985	-0.585130623	-0.612761994	-0.59794956	-1.417618069	-1.256548838	-1.300224882	-0.26265721	-0.106029883	-0.399777377	-0.479928673	-0.646948674	-0.642960865	-0.687452381	-0.741039406	-0.520508104	-0.477459167	-0.506617847	-0.756602252	-1.247871541	-1.282458801	-0.932936809	-0.883189008	-0.811978157	-0.649432849	-0.717432897	-0.682725152	0.014742339	-0.499410945	-0.905975061
YCR005C	YCR005C ... CIT2 glutamate biosynthesis* citrate (Si)-synthase activity mitochondrion* | YCR006C	-0.136596426	-0.277744518	1.00965688	x	0.049726267	0.323605642	0.779598759	x	2.032781333	-0.346894129	0.287211893	-0.342151324	x	YCR005C	-0.107944265	0.591085633	0.438956978	-0.033916727	0.713882015	0.797369377	0.959738006	1.10455044	0.544881931	0.565951162	1.522275118	0.77984279	0.246470117	0.572722623	0.322571327	1.045551326	0.549539135	-0.194952381	0.291460594	0.421991896	0.605040833	1.125882153	0.205897748	-1.115371541	-0.289958801	-0.140436809	-0.320689008	1.080521843	0.543067151	1.025067103	0.639774848	0.327242339	-0.096910945	0.346524939
YCR007C	YCR007C ... YCR007C biological process unknown molecular function unknown cellular component unknown | YCR008W	-0.344815531	-0.219019044	1.380838083	x	-0.223288826	0.189221308	0.813957815	x	1.741103333	-0.177797272	0.99378079	0.797291521	x	YCR007C	0.06474456	0.153774458	0.291645803	0.478772098	-0.04342916	5.82E-05	0.242426831	-0.232760735	-0.052429244	0.108639987	1.114963943	0.132531615	0.089158942	1.085411448	0.775260152	0.178240151	0.15222796	0.097736444	0.264149419	0.584680721	0.587729658	-0.091429022	0.138586573	0.467317284	0.462730024	0.382252016	0.421999817	0.203210668	-0.044244024	0.027755928	-0.007536327	0.709931164	0.65577788	0.319213764
YCR021C	YCR021C ... HSP30 response to stress molecular function unknown plasma membrane | YCR022C	0.581061022	0.798280175	0.759163109	x	-0.077255798	0.565224697	0.848917779	x	-0.352243	-0.670894372	1.416525815	1.929667589	x	YCR021C	1.092055735	1.011085633	0.178956978	0.086083273	0.593882015	0.597369377	3.759738006	3.63455044	3.034881931	3.685951162	2.102275118	-0.33015721	-0.263529883	2.202722623	2.712571327	0.315551326	0.459539135	-0.394952381	-0.098539406	0.181991896	-0.094959167	1.055882153	0.245897748	0.124628459	0.650041199	2.159563191	0.069310992	0.010521843	-0.186932849	-0.174932897	1.559774848	1.707242339	1.593089055	0.336524939
YCR036W	YCR036W ... RBK1 D-ribose metabolism ATP binding* cytoplasm* | YCR037C	-0.176960111	-0.105118542	0.549259138	x	-0.051096309	0.639945555	0.712813413	x	0.489340667	-0.460835554	-0.093038203	0.663361514	x	YCR036W	0.107055735	-0.013914367	0.033956978	0.261083273	0.478882015	0.382369377	0.654738006	0.52955044	0.969881931	0.470951162	0.447275118	0.03484279	0.051470117	0.147722623	0.097571327	0.220551326	0.334539135	0.310047619	0.156460594	0.416991896	0.320040833	-0.239117847	0.160897748	0.849628459	0.625041199	0.474563191	0.614310992	0.535521843	0.308067151	0.200067103	0.284774848	0.032242339	0.338089055	0.701524939
YCR047C	YCR047C ... BUD23 bud site selection S-adenosylmethionine-dependent methcytoplasm* | YCR048W	0.191817914	-0.766688412	-0.640052366	x	0.075676008	-0.373640628	-0.359541254	x	-1.170883333	0.041788951	-0.415843195	-0.260889423	x	YCR047C	0.032055735	0.111085633	-0.131043022	-0.083916727	-0.186117985	-0.012630623	-0.520261994	-0.70544956	-0.205118069	-0.094048838	-0.567724882	-0.49015721	-0.133529883	-0.187277377	-0.367428673	-0.234448674	-0.170460865	0.075047619	0.171460594	-0.358008104	-0.274959167	-0.044117847	-0.104102252	-0.345371541	-0.389958801	0.149563191	-0.280689008	-0.109478157	0.053067151	-0.154932897	-0.310225152	0.027242339	-0.366910945	-0.143475061
YCR057C	YCR057C PAC cluster PWP2 35S primary transcript process snoRNA binding cytoplasm* | YCR059C	0.246180355	-0.39241826	-0.538667766	x	0.023304331	-0.18767782	-0.162739438	x	-0.529843333	0.070211457	-0.290366807	-0.367667022	x	YCR057C	0.074555735	0.073585633	-0.088543022	-0.131416727	-0.053617985	-0.040130623	-0.797761994	-0.79294956	-1.532618069	-0.831548838	-0.905224882	-0.49765721	0.178970117	-0.494777377	-0.414928673	-0.411948674	-0.327960865	-0.022452381	0.033960594	-0.425508104	-0.342459167	-0.211617847	-0.061602252	-0.582871541	-0.547458801	-0.077936809	-0.328189008	-0.086978157	-0.004432849	-0.192432897	-0.317725152	-0.230257661	-0.314410945	-0.290975061
YCR072C	YCR072C � PAC cluster RSA4 biological process unknown molecular function unknown | WD-repeat protein involved in ribosome biogenesis; may interact with ribosomes; required for maturation and efficient intra-nuclear transport or pre-60S ribosomal subunits, localizes to the nucleolusYCR073C	0.164919568	-0.912427303	-0.78717966	x	0.099218282	-0.232027732	-0.178362914	x	-0.276077333	0.069380196	-0.594024561	-0.499577221	x	YCR072C	0.029555735	-0.001414367	-0.293543022	-0.356416727	0.041382015	0.034869377	-0.762761994	-0.96794956	-1.077618069	-0.586548838	-1.070224882	-0.54265721	0.343970117	-0.509777377	-0.399928673	-0.566948674	-0.382960865	-0.097452381	-0.081039406	-0.640508104	-0.487459167	-0.296617847	-0.026602252	-0.287871541	-0.392458801	0.077063191	-0.513189008	-0.141978157	-0.189432849	-0.307432897	-0.432725152	-0.385257661	-0.249410945	-0.325975061
YCR073C	YCR073C ... SSK22 protein amino acid phosphoryla MAP kinase kinase kinase activity cellular component unknown | YCR073W-A	0.492820323	-0.149506305	0.466167166	x	-0.086333504	1.470069061	1.648200471	x	0.983620667	0.070440627	0.126967037	1.476150519	x	YCR073C	0.229555735	0.198585633	0.076456978	0.123583273	0.171382015	-0.025130623	-0.052761994	0.21205044	2.072381931	1.353451162	0.289775118	-0.20265721	0.233970117	0.150222623	0.150071327	0.203051326	0.287039135	0.392547619	0.378960594	0.579491896	0.482540833	0.253382153	0.403397748	1.162128459	0.867541199	0.557063191	0.456810992	1.068021843	0.790567151	0.012567103	0.217274848	-0.065257661	0.040589055	0.384024939
YCR083W	YCR083W ... TRX3 response to oxidative stress thiol-disulfide exchange intermediamitochondrion | YCR084C	-0.765705755	-0.757604446	0.364875347	x	0.094078484	0.529476545	0.677246826	x	0.185178667	0.311032304	0.640558965	0.942320081	x	YCR083W	-0.277944265	-0.308914367	-0.111043022	0.066083273	0.393882015	0.427369377	0.969738006	0.80455044	1.724881931	1.355951162	0.622275118	0.18984279	0.066470117	0.502722623	0.782571327	-0.064448674	0.229539135	0.035047619	0.001460594	0.411991896	0.175040833	0.085882153	0.315897748	1.044628459	1.060041199	0.429563191	0.499310992	-0.109478157	-0.246932849	0.405067103	0.489774848	0.027242339	0.553089055	0.786524939
YCR087C-A	YCR087C-A ... YCR087C-A biological process unknown molecular function unknown nucleolus | YCR087W	0.236991708	-1.024159081	-0.844202051	x	0.369451089	-0.268699992	-0.033690693	x	-1.100294	0.573656663	-0.971325045	-0.097333853	x	YCR087C-A	0.144555735	0.013585633	0.401456978	0.268583273	0.106382015	0.279869377	-0.077761994	-0.10294956	-0.792618069	-0.841548838	0.024775118	-0.20765721	-0.181029883	0.255222623	0.275071327	0.028051326	0.312039135	0.177547619	0.133960594	0.164491896	0.377540833	-0.601617847	0.078397748	0.317128459	-0.197458801	0.262063191	0.051810992	-0.236978157	0.035567151	0.367567103	-0.607725152	-0.420257661	0.075589055	0.119024939
YDL010W	YDL010W � GRX6 biological process unknown molecular function unknown | Cis-golgi localized monothiol glutaredoxin that binds an iron-sulfur cluster; more similar in activity to dithiol than other monothiol glutaredoxins; involved in the oxidative stress response; functional overlap with GRX7YDL011C	-0.036746136	-0.492634755	0.327578047	x	-0.111912741	0.929628953	0.77017972	x	0.364375667	-0.178186074	-0.286537873	0.254617475	x	YDL010W	-0.035444265	-0.276414367	0.241456978	0.198583273	-0.113617985	-0.190130623	0.332238006	0.29705044	1.017381931	0.478451162	0.644775118	-0.11765721	-0.381029883	0.395222623	0.055071327	0.438051326	0.342039135	0.047547619	-0.136039406	0.264491896	0.297540833	-0.371617847	-0.261602252	-0.192871541	-0.157458801	-0.137936809	0.211810992	-0.146978157	-0.054432849	-0.092432897	-0.117725152	0.119742339	0.435589055	-0.130975061
YDL020C	YDL020C ... RPN4 ubiquitin-dependent protein ca transcriptional activator activity proteasome regulatory particle (sen | YDL021W	-0.139516506	-0.507959456	0.372218777	x	0.23547978	0.78047505	0.781145361	x	0.512933	0.042349661	0.199174493	0.548311147	x	YDL020C	-0.222944265	-0.183914367	0.043956978	0.151083273	0.158882015	0.302369377	0.734738006	1.35955044	1.709881931	1.510951162	0.577275118	0.57484279	0.231470117	1.187722623	0.857571327	0.350551326	0.374539135	-0.099952381	-0.083539406	0.296991896	0.280040833	0.000882153	0.250897748	0.419628459	0.535041199	-0.245436809	0.304310992	-0.014478157	-0.121932849	0.270067103	0.244774848	0.492242339	0.718089055	0.221524939
YDL021W	YDL021W iESR cluster GPM2 biological process unknown molecular function unknown* cytoplasm* | YDL022W	#N/A	#N/A	#N/A	x	0.949717535	2.941498999	3.234851862	x	2.790686333	0.609681985	1.779830965	2.097380456	x	YDL021W	-0.180444265	-0.521414367	-0.563543022	-0.306416727	-0.138617985	-0.565130623	0.347238006	-0.44794956	2.822381931	1.773451162	-0.050224882	1.07734279	0.063970117	-0.019777377	0.050071327	-0.406948674	-0.302960865	-0.707452381	-0.511039406	0.229491896	0.072540833	-0.856617847	-0.756602252	0.242128459	0.607541199	0.337063191	0.456810992	1.468021843	0.530567151	0.602567103	0.317274848	-0.675257661	-0.449410945	-0.175975061
YDL022W	YDL022W iESR cluster GPD1 intracellular accumulation of glycerol-3-phosphate dehydrogenase cytosol* | YDL023C	-2.055879988	-0.198325902	1.592609235	x	-0.11006292	-0.062581095	0.607073107	x	0.277304	-0.175058462	0.49498198	0.163536121	x	YDL022W	-0.362944265	-0.423914367	-0.396043022	-0.298916727	0.068882015	-0.177630623	0.544738006	0.50955044	1.509881931	1.510951162	-1.182724882	1.28484279	0.551470117	0.017722623	-0.462428673	0.130551326	-0.325460865	-0.149952381	-0.133539406	-0.113008104	-0.179959167	0.530882153	-0.169102252	-0.500371541	0.385041199	-0.105436809	0.424310992	-0.784478157	-0.851932849	0.140067103	1.544774848	0.052242339	-0.191910945	0.071524939
YDL024C	YDL024C ... DIA3 pseudohyphal growth* acid phosphatase activity cell wall (sensu Fungi) | YDL025C	#N/A	#N/A	#N/A	x	1.26467035	2.001847282	1.704927882	x	3.424547333	0.727463829	3.108190135	1.568738238	x	YDL024C	-0.031922107	0.227107791	0.664979136	#VALUE!	0.449904173	0.173391535	2.165760164	1.560572598	3.220904089	3.07197332	1.058297276	0.945864948	0.992492275	2.108744781	1.718593485	0.471573484	0.455561293	-0.008930223	0.437482752	1.738014054	1.441062991	0.611904311	0.551919906	0.970650617	0.856063357	0.745585349	0.37533315	1.176544001	1.149089309	-0.478910739	0.325797006	0.853264497	1.169111213	0.252547097
YDL025C	YDL025C ... YDL025C biological process unknown protein kinase activity cellular component unknown | YDL026W	-0.73768025	-0.61689535	0.61496525	x	0.011467153	0.061834921	0.551012719	x	0.562186	-0.217553864	-0.155253178	0.35018639	x	YDL025C	-0.317944265	-0.278914367	-0.201043022	-0.313916727	-0.256117985	-0.192630623	-0.050261994	-0.31544956	0.624881931	0.515951162	0.042275118	0.49984279	0.066470117	0.462722623	0.402571327	-0.294448674	-0.220460865	-0.024952381	-0.128539406	-0.198008104	-0.194959167	-0.414117847	-0.244102252	-0.535371541	-0.309958801	-0.450436809	-0.260689008	-0.269478157	-0.196932849	-0.094932897	-0.260225152	0.527242339	0.743089055	-0.363475061
YDL027C	YDL027C iESR cluster YDL027C biological process unknown molecular function unknown mitochondrion | YDL028C	-0.251724335	0.026089941	1.169742636	x	0.591245278	1.375015409	1.027212323	x	0.633794	-0.321332087	0.262990747	0.580479322	x	YDL027C	-0.282944265	-0.383914367	-0.136043022	0.141083273	0.028882015	-0.167630623	0.864738006	0.45955044	1.539881931	1.330951162	0.077275118	0.47484279	0.471470117	0.597722623	0.597571327	0.010551326	0.034539135	-0.259952381	-0.373539406	0.256991896	0.210040833	0.440882153	0.140897748	0.479628459	0.765041199	-0.035436809	0.184310992	0.005521843	0.008067151	0.290067103	0.594774848	0.162242339	0.038089055	0.261524939
YDL042C	YDL042C ... SIR2 chromatin silencing at telomer histone deacetylase activity* nucleolus* | YDL043C	0.58867669	-0.821609223	-0.617685822	x	-0.049583035	0.014772536	-0.180581727	x	-0.420774667	-0.034199496	-0.505269444	-0.367974636	x	YDL042C	-0.177944265	-0.088914367	0.018956978	-0.223916727	-0.516117985	-0.392630623	-0.470261994	-0.12544956	-0.025118069	-0.054048838	-0.927724882	-0.72015721	-0.073529883	-0.607277377	-0.547428673	-0.804448674	-0.570460865	-0.624952381	-0.628539406	-0.838008104	-0.704959167	-0.434117847	-0.334102252	-0.935371541	-0.739958801	-0.490436809	-0.680689008	-0.289478157	-0.256932849	-0.414932897	-0.160225152	-0.932757661	-0.866910945	-0.423475061
YDL057W	YDL057W ... YDL057W biological process unknown molecular function unknown cellular component unknown | YDL058W	-1.417776857	-0.896729637	1.215096806	x	-0.164511352	0.088932482	0.647870975	x	0.759723	-0.129316407	1.072429486	0.659349854	x	YDL057W	-0.010444265	0.098585633	-0.213543022	-0.076416727	0.161382015	0.264869377	0.457238006	-0.03794956	3.232381931	2.893451162	0.389775118	0.16734279	0.383970117	-0.069777377	-0.009928673	0.193051326	0.057039135	0.052547619	-0.181039406	0.099491896	-0.197459167	0.123382153	-0.296602252	1.442128459	1.127541199	0.287063191	0.446810992	0.728021843	0.520567151	0.132567103	0.857274848	0.204742339	-0.089410945	0.354024939
YDL063C	YDL063C PAC cluster YDL063C biological process unknown molecular function unknown cytoplasm* | YDL064W	0.052029855	-0.497264017	-0.554979803	x	0.05349468	-0.074070444	-0.070819151	x	-0.211881333	-0.056302922	-0.705574218	-0.392804301	x	YDL063C	0.217055735	0.076085633	0.163956978	0.071083273	-0.011117985	0.082369377	-0.645261994	-0.81044956	-0.430118069	-0.139048838	-0.492724882	-0.54515721	0.171470117	-0.412277377	-0.192428673	-0.519448674	-0.145460865	0.030047619	-0.083539406	-0.333008104	-0.029959167	-0.799117847	-0.099102252	-0.010371541	-0.414958801	0.214563191	-0.095689008	-0.034478157	-0.091932849	0.220067103	-0.575225152	-0.557757661	-0.271910945	-0.238475061
YDL072C	YDL072C ... YET3 biological process unknown molecular function unknown endoplasmic reticulum | YDL073W	-0.336767221	0.243166699	1.095042722	x	0.102473477	1.20721515	1.224541094	x	0.653725	-0.034634371	0.745586406	0.92918847	x	YDL072C	-0.152944265	-0.163914367	-0.166043022	-0.078916727	0.028882015	0.122369377	0.374738006	0.39955044	2.159881931	2.330951162	0.607275118	0.43484279	-0.008529883	0.507722623	0.587571327	0.040551326	-0.165460865	0.430047619	0.516460594	0.326991896	0.490040833	0.600882153	-0.009102252	0.559628459	0.905041199	0.244563191	0.344310992	0.475521843	0.368067151	0.150067103	0.974774848	0.392242339	0.208089055	0.561524939
YDL085W	YDL085W ... NDE2 ethanol fermentation* NADH dehydrogenase activity mitochondrion | YDL086W	#N/A	#N/A	#N/A	x	0.068432139	1.357314747	1.38674502	x	2.253957333	0.376997398	3.108190135	2.886972994	x	YDL085W	0.579423568	0.638453466	0.656324811	#VALUE!	0.471249848	0.55473721	3.197105839	1.651918273	3.032249764	2.963318995	2.079642951	0.357210623	-0.43616205	0.990090456	1.09993916	0.632919159	0.766906968	-0.007584548	1.148828427	#VALUE!	#VALUE!	0.413249986	#VALUE!	1.371996292	1.527409032	-0.283068976	-0.193321175	-0.562110324	-0.249565016	0.672434936	0.997142681	1.584610172	1.810456888	1.303892772
YDL101C	YDL101C ... DUN1 protein amino acid phosphoryla protein kinase activity nucleus | YDL102W	0.061732866	0.025924658	0.276015847	x	0.143988357	0.645407358	0.872634733	x	-0.145814333	-0.065424358	-0.151678147	0.414918345	x	YDL101C	0.139555735	0.008585633	0.246456978	0.183583273	0.191382015	0.084869377	0.677238006	0.40205044	1.782381931	1.133451162	0.279775118	0.12734279	0.013970117	0.440222623	0.080071327	0.403051326	0.317039135	-0.027452381	-0.171039406	0.059491896	0.092540833	-0.456617847	-0.076602252	-0.167871541	-0.292458801	-0.212936809	0.066810992	0.328021843	0.340567151	-0.087432897	-0.152725152	-0.195257661	-0.189410945	-0.105975061
YDL110C	YDL110C � iESR cluster TMA17 biological process unknown molecular function unknown | Protein of unknown function that associates with ribosomes; heterozygous deletion demonstrated increases in chromosome instability in a rad9 deletion background; protein abundance is decreased upon intracellular iron depletionYDL111C	-0.826591603	-0.997071289	0.955321278	x	0.098483616	0.782693032	1.132833886	x	1.436455	-0.361580969	0.291510472	1.009291523	x	YDL110C	0.042055735	-0.448914367	-0.141043022	0.096083273	0.473882015	-0.002630623	1.149738006	0.88455044	3.034881931	2.255951162	0.052275118	0.32984279	-0.423529883	0.112722623	-0.037428673	0.475551326	0.399539135	0.035047619	-0.148539406	0.301991896	0.015040833	0.535882153	0.315897748	1.164628459	1.360041199	0.719563191	0.999310992	0.410521843	0.033067151	0.655067103	0.879774848	-0.082757661	-0.146910945	0.756524939
YDL112W	YDL112W ... TRM3 tRNA methylation tRNA (guanosine) methyltransferase cytoplasm | YDL113C	0.169779257	-0.503749215	-0.459915358	x	0.088510736	-0.003392513	-0.142324667	x	-0.665395	0.008247239	-0.382976682	-0.308800035	x	YDL112W	0.074555735	0.163585633	0.151456978	0.078583273	0.106382015	0.109869377	-0.187761994	-0.19294956	0.127381931	0.238451162	-0.335224882	-0.33765721	0.298970117	0.185222623	0.115071327	-0.141948674	0.062039135	0.137547619	0.113960594	0.074491896	0.147540833	-0.131617847	0.168397748	0.017128459	-0.357458801	0.142063191	-0.108189008	-0.216978157	-0.264432849	-0.192432897	-0.427725152	0.149742339	-0.074410945	-0.050975061
YDL113C	YDL113C ... ATG20 protein-vacuolar targeting* lipid binding membrane | YDL114W	0.232347	-0.030154864	0.258697325	x	0.155347755	0.724554232	0.974767175	x	0.556055667	-0.168503958	-0.067315946	0.456014522	x	YDL113C	0.234555735	-0.216414367	-0.168543022	-0.151416727	0.276382015	0.129869377	0.252238006	0.13705044	0.657381931	0.008451162	0.454775118	-0.01765721	-0.301029883	0.155222623	0.015071327	0.178051326	0.252039135	-0.002452381	-0.266039406	-0.145508104	-0.042459167	-0.841617847	-0.081602252	0.227128459	-0.297458801	0.062063191	0.201810992	0.123021843	0.045567151	0.227567103	0.122274848	0.139742339	0.215589055	-0.070975061
YDL119C	YDL119C ... YDL119C transport transporter activity mitochondrial inner membrane | YDL120W	-0.809240131	-0.73995633	1.038411334	x	0.015056008	0.363109965	0.70332042	x	1.001369	0.056067552	0.593513013	1.061270459	x	YDL119C	-0.267944265	-0.258914367	-0.371043022	-0.283916727	-0.276117985	-0.442630623	0.079738006	-0.58544956	1.784881931	0.965951162	-0.277724882	-0.20015721	-0.163529883	0.162722623	0.082571327	-0.044448674	-0.210460865	0.215047619	0.261460594	0.241991896	0.145040833	-0.374117847	-0.114102252	0.494628459	0.420041199	0.259563191	0.279310992	0.660521843	0.373067151	-0.274932897	-0.060225152	-0.302757661	-0.026910945	0.026524939
YDL124W	YDL124W iESR cluster YDL124W metabolism alpha-keto amide reductase activitycytoplasm* | YDL125C	-0.568206523	-0.101314739	3.264421442	x	0.19550248	1.544133802	2.745072082	x	0.817406333	0.233510036	0.863334892	0.601131041	x	YDL124W	-0.107944265	-0.488914367	-0.541043022	0.186083273	-0.346117985	-0.622630623	0.239738006	-0.14544956	2.434881931	2.155951162	-0.957724882	0.95984279	0.346470117	0.802722623	0.532571327	0.395551326	-0.110460865	-0.064952381	-0.058539406	0.571991896	-0.024959167	0.725882153	-0.044102252	-0.145371541	0.300041199	-0.160436809	0.469310992	-0.039478157	-0.136932849	1.005067103	1.009774848	0.957242339	0.563089055	-0.223475061
YDL129W	YDL129W ... YDL129W biological process unknown molecular function unknown cytoplasm* | YDL130W	0.111384359	-1.477996738	-1.072665687	x	-0.007989183	-0.421315247	-0.106602068	x	0.201607	-0.138798725	-0.723619588	-0.092518242	x	YDL129W	-0.270444265	-0.201414367	0.106456978	0.033583273	-0.278617985	-0.195130623	-0.822761994	#VALUE!	-0.127618069	0.393451162	-0.480224882	-0.80265721	-0.216029883	-0.689777377	-0.529928673	-0.696948674	-0.582960865	-0.097452381	-0.191039406	-0.080508104	0.442540833	-0.466617847	-0.236602252	-0.387871541	-0.662458801	0.197063191	-0.313189008	-0.601978157	-0.669432849	-0.157432897	-0.492725152	-0.595257661	-0.349410945	-0.235975061
YDL130W-A	YDL130W-A ... STF1 ATP synthesis coupled proton t molecular function unknown proton-transporting ATP synthase co | YDL131W	-1.552505711	-0.499615174	1.790545811	x	-0.44989045	1.392738022	2.959782705	x	1.527399333	0.266761407	0.434458541	1.331040901	x	YDL130W-A	-0.022944265	-0.463914367	-0.636043022	-0.488916727	0.408882015	0.052369377	0.224738006	-0.07044956	1.319881931	0.840951162	-0.032724882	0.44484279	0.111470117	0.007722623	-0.032428673	-0.199448674	-0.155460865	-0.129952381	-0.243539406	-0.263008104	-0.309959167	0.570882153	-0.299102252	0.249628459	0.795041199	0.054563191	0.054310992	0.285521843	0.098067151	0.320067103	0.474774848	-0.177757661	-0.211910945	-0.028475061
YDL135C	YDL135C ... RDI1 actin filament organization* signal transducer activity* cytosol | YDL136W	-0.706288811	-0.929965175	0.296689902	x	-0.056536465	-0.261591773	0.774504303	x	-0.464339	-0.147130187	-0.570838692	0.423249196	x	YDL135C	0.307055735	-0.043914367	0.063956978	0.121083273	0.398882015	0.262369377	0.414738006	0.33955044	1.269881931	0.600951162	0.287275118	-0.07515721	-0.278529883	0.177722623	-0.002428673	0.310551326	0.424539135	0.260047619	0.076460594	0.206991896	0.150040833	-0.579117847	0.130897748	0.629628459	0.215041199	0.374563191	0.484310992	0.435521843	0.368067151	0.390067103	-0.225225152	-0.377757661	0.208089055	0.401524939
YDL137W	YDL137W ... ARF2 ER to Golgi transport* GTPase activity cytosol* | YDL138W	-0.946344648	-0.202292504	0.526951776	x	0.124158947	0.578709249	0.486986223	x	-0.513501333	-0.168521975	0.459981915	0.285133393	x	YDL137W	0.024555735	0.003585633	-0.148543022	0.138583273	0.066382015	0.009869377	0.072238006	0.02705044	1.597381931	1.238451162	0.334775118	0.22234279	0.098970117	0.045222623	0.195071327	-0.121948674	-0.017960865	-0.122452381	-0.136039406	0.054491896	-0.102459167	0.048382153	0.038397748	0.507128459	0.592541199	0.242063191	0.431810992	-0.086978157	-0.194432849	0.357567103	0.462274848	0.009742339	0.075589055	0.409024939
YDL138W	YDL138W ... RGT2 signal transduction* receptor activity* plasma membrane | YDL139C	0.101330252	-0.649357784	-0.391463186	x	-0.257835677	-0.455807528	-0.364444365	x	0.397239	-0.138327317	-0.197121309	0.149932319	x	YDL138W	-0.480444265	-0.261414367	-0.313543022	-0.406416727	-0.308617985	-0.295130623	-0.222761994	-0.13794956	0.272381931	0.623451162	-0.180224882	-0.19265721	-0.026029883	-0.379777377	-0.669928673	-0.286948674	-0.462960865	-0.507452381	-0.331039406	-0.220508104	-0.417459167	0.163382153	-0.666602252	-0.677871541	-0.332458801	-0.462936809	-0.393189008	0.078021843	0.040567151	-0.537432897	0.197274848	-0.015257661	-0.529410945	-0.065975061
YDL139C	YDL139C ... SCM3 biological process unknown molecular function unknown cytoplasm* | YDL140C	-0.305551599	-0.02277635	0.715674221	x	-0.514086865	0.607297478	1.495400396	x	1.119144333	0.015910986	-0.210015554	0.711995922	x	YDL139C	0.342055735	-0.178914367	0.308956978	0.176083273	0.243882015	-0.142630623	0.279738006	-0.21544956	1.414881931	0.495951162	0.082275118	-0.29015721	-0.633529883	0.042722623	-0.167428673	-0.094448674	0.089539135	0.205047619	0.041460594	0.261991896	0.205040833	-1.064117847	-0.434102252	0.494628459	-0.109958801	0.239563191	0.379310992	0.190521843	0.123067151	0.085067103	-0.210225152	-0.342757661	-0.146910945	0.106524939
YDL149W	YDL149W ... ATG9 protein-vacuolar targeting* molecular function unknown cytoplasm* | YDL150W	0.010174464	-0.012407097	0.890256067	x	0.230549621	0.671102018	0.849464008	x	0.633841333	-0.312634945	0.201299539	0.354060454	x	YDL149W	-0.502944265	-0.553914367	-0.606043022	-0.418916727	-0.391117985	-0.667630623	0.234738006	-0.29044956	0.929881931	0.350951162	-0.552724882	-0.27515721	-0.608529883	-0.332277377	-0.422428673	-0.209448674	-0.405460865	-0.669952381	-0.413539406	-0.493008104	-0.369959167	-0.719117847	-0.509102252	-0.990371541	-0.464958801	-0.805436809	-0.605689008	-0.634478157	-0.761932849	-0.399932897	-0.315225152	-0.307757661	-0.191910945	-0.448475061
YDL167C	YDL167C PAC cluster NRP1 biological process unknown molecular function unknown cytoplasm | YDL168W	0.001190481	-0.905637477	-0.779512925	x	0.1203759	-0.134729894	-0.151346758	x	-0.209592667	-0.018931815	-0.505292041	-0.318138789	x	YDL167C	0.072055735	-0.018914367	0.148956978	0.026083273	-0.066117985	-0.012630623	-0.680261994	-0.69544956	0.384881931	0.475951162	-0.237724882	-0.42015721	0.146470117	-0.177277377	-0.147428673	-0.364448674	-0.150460865	0.045047619	-0.008539406	-0.228008104	-0.104959167	-0.374117847	-0.154102252	0.004628459	-0.179958801	0.169563191	0.029310992	-0.019478157	-0.086932849	-0.094932897	-0.500225152	-0.302757661	-0.116910945	-0.183475061
YDL169C	YDL169C ... UGX2 biological process unknown molecular function unknown cellular component unknown | YDL170W	#N/A	#N/A	#N/A	x	-0.208259531	1.537866736	2.473051123	x	1.909318333	0.420162834	1.28626204	1.969922273	x	YDL169C	0.222055735	-0.188914367	-0.311043022	0.066083273	0.963882015	0.057369377	1.019738006	1.17455044	3.314881931	3.195951162	0.742275118	0.30984279	-0.363529883	1.002722623	0.792571327	0.345551326	-0.470460865	-0.044952381	0.221460594	0.521991896	0.125040833	-0.224117847	-0.034102252	1.124628459	1.010041199	0.399563191	0.459310992	-0.209478157	-0.326932849	1.315067103	1.149774848	0.817242339	0.963089055	0.506524939
YDL172C	YDL172C ... | YDL173W	#N/A	#N/A	#N/A	x	-0.434283498	-0.380429098	1.319296197	x	0.280269	-0.380289189	0.67506583	-0.324559943	x	YDL172C	0.221396425	0.480426323	-0.421702332	0.045423963	0.993222705	#VALUE!	-0.230921304	-0.58610887	0.514222621	#VALUE!	1.201615808	#VALUE!	#VALUE!	0.852063313	0.361912017	0.764892016	0.548879825	#VALUE!	#VALUE!	0.171332586	-0.045618477	#VALUE!	0.645238438	0.343969149	#VALUE!	0.218903881	0.448651682	#VALUE!	0.062407841	0.694407793	#VALUE!	0.756583029	0.762429745	#VALUE!
YDL181W	YDL181W ... INH1 ATP synthesis coupled proton t enzyme inhibitor activity proton-transporting ATP synthase co | YDL182W	-2.738376588	0.041001127	1.229605051	x	-0.471795204	1.279734296	0.387800173	x	-2.987301	-0.571252234	-0.561701595	0.513967212	x	YDL181W	-0.055444265	0.143585633	0.101456978	0.218583273	0.286382015	0.379869377	0.852238006	0.85705044	1.027381931	1.368451162	-0.525224882	-0.01765721	-0.531029883	-0.844777377	-0.514928673	-0.111948674	0.162039135	-0.012452381	0.163960594	-0.065508104	-0.212459167	0.598382153	0.778397748	0.917128459	1.092541199	0.292063191	0.491810992	-1.596978157	-1.414432849	0.557567103	1.072274848	-0.700257661	-0.414410945	0.929024939
YDL182W	YDL182W ... LYS20 lysine biosynthesis, aminoadip homocitrate synthase activity nucleus* | YDL183C	-1.204475372	-1.009321559	-0.691528775	x	-0.963606203	-1.56722501	-0.672591645	x	-0.267046333	0.234161075	-0.177264778	-0.484973335	x	YDL182W	0.702055735	0.781085633	1.098956978	1.036083273	-0.166117985	-0.022630623	-0.550261994	-0.50544956	2.524881931	2.425951162	1.502275118	1.21984279	1.746470117	0.782722623	0.852571327	1.075551326	0.909539135	0.865047619	0.841460594	1.021991896	1.255040833	0.875882153	0.855897748	0.114628459	0.200041199	0.289563191	-0.170689008	0.870521843	0.963067151	0.475067103	0.489774848	1.447242339	1.093089055	0.596524939
YDL203C	YDL203C � ACK1 biological process unknown molecular function unknown | Protein that functions upstream of Pkc1p in the cell wall integrity pathway; GFP-fusion protein expression is induced in response to the DNA-damaging agent MMS; non-tagged Ack1p is detected in purified mitochondriaYDL204W	-0.240675856	-0.960181125	-0.54457584	x	-0.278201314	-0.425161753	-0.10348331	x	-0.424358333	-0.080974004	-0.616379003	-0.234182312	x	YDL203C	-0.307944265	-0.258914367	-0.281043022	-0.223916727	-0.226117985	-0.262630623	-0.470261994	-0.32544956	0.754881931	0.715951162	-0.517724882	-0.16015721	-0.003529883	-0.167277377	-0.257428673	-0.364448674	-0.340460865	-0.204952381	-0.238539406	-0.198008104	-0.334959167	-0.134117847	-0.274102252	-0.665371541	-0.449958801	-0.500436809	-0.450689008	-0.459478157	-0.396932849	-0.514932897	-0.480225152	0.057242339	-0.106910945	-0.503475061
YDL204W	YDL204W iESR cluster RTN2 biological process unknown molecular function unknown endoplasmic reticulum | YDL205C	0.20147212	0.038267644	2.541151151	x	0.310635199	1.466457327	1.555851558	x	2.005356333	0.042772565	0.856605931	2.47760513	x	YDL204W	-0.141922107	-0.142892209	0.174979136	-0.187894569	0.589904173	0.123391535	2.575760164	1.870572598	4.750904089	4.22197332	-0.151702724	0.035864948	-0.137507725	0.328744781	0.348593485	-0.278426516	-0.014438707	-0.378930223	-0.072517248	0.138014054	0.081062991	-0.048095689	0.021919906	0.190650617	0.566063357	-0.674414651	-0.28466685	-0.283455999	-0.150910691	0.811089261	1.675797006	0.173264497	0.489111213	0.922547097
YDL206W	YDL206W ... YDL206W biological process unknown molecular function unknown cellular component unknown | YDL207W	-0.184689835	-0.174577182	0.624769388	x	0.484584866	0.670250959	0.533018451	x	1.194889	-0.166441329	0.55331872	0.489142891	x	YDL206W	-0.330444265	-0.141414367	-0.303543022	-0.106416727	-0.128617985	-0.015130623	-0.112761994	-0.15794956	1.482381931	1.733451162	0.109775118	0.43734279	0.313970117	-0.579777377	-0.239928673	-0.326948674	-0.122960865	0.062547619	0.268960594	0.069491896	-0.047459167	0.413382153	0.143397748	0.372128459	0.587541199	0.007063191	0.166810992	0.478021843	0.510567151	0.262567103	1.037274848	-0.445257661	-0.429410945	0.244024939
YDL211C	YDL211C ... YDL211C biological process unknown molecular function unknown vacuole (sensu Fungi) | YDL212W	-0.408436729	-1.059873792	0.269965553	x	-0.039942509	0.809192598	0.93273719	x	0.30199	-0.351132683	-0.436412654	0.000554193	x	YDL211C	-0.245444265	-0.186414367	-0.148543022	-0.081416727	-0.223617985	-0.140130623	-0.247761994	-0.41294956	0.877381931	0.748451162	-0.475224882	-0.16765721	0.108970117	-0.314777377	-0.164928673	-0.121948674	-0.097960865	-0.262452381	-0.436039406	-0.285508104	-0.262459167	0.108382153	-0.031602252	-0.622871541	-0.347458801	-0.337936809	-0.238189008	-0.316978157	-0.194432849	-0.182432897	0.092274848	-0.240257661	-0.154410945	-0.580975061
YDL215C	YDL215C ... GDH2 nitrogen compound metabolism glutamate dehydrogenase activity mitochondrion* | YDL216C	-0.323598636	0.005398903	0.502108491	x	-0.035766624	0.306919129	0.60076576	x	1.623194667	0.497278528	0.725050737	1.262421182	x	YDL215C	0.067055735	0.346085633	-0.236043022	-0.068916727	0.108882015	0.062369377	0.224738006	0.28955044	3.269881931	2.930951162	1.607275118	0.43484279	0.721470117	0.857722623	0.847571327	0.040551326	0.174539135	4.76E-05	0.116460594	-0.113008104	-0.139959167	0.240882153	0.120897748	0.949628459	0.995041199	0.134563191	0.194310992	0.715521843	0.478067151	0.340067103	0.814774848	1.062242339	0.808089055	0.821524939
YDL222C	YDL222C iESR cluster FMP45 cell wall organization and bio molecular function unknown mitochondrion* | YDL223C	0.706945583	0.372561552	1.632181746	x	0.007727333	0.611279346	1.245776442	x	0.143485333	0.05694537	0.264727679	1.100027606	x	YDL222C	0.208063092	0.01709299	-0.445035665	-0.21790937	0.729889372	0.873376734	0.265745363	2.920557797	0.940889288	1.581958519	0.138282475	#VALUE!	0.752477474	0.23872998	0.228578684	0.601558683	0.335546492	0.271054976	0.227467951	-0.222000747	-0.50895181	1.15188951	0.191905105	#VALUE!	0.146048556	0.295570548	-0.104681651	-0.3034708	-0.100925492	#VALUE!	0.565782205	0.863249696	0.619096412	0.132532296
YDL223C	YDL223C ... HBT1 cellular morphogenesis during molecular function unknown mating projection | YDL224C	-0.848615496	-0.879901451	3.962886882	x	0.294260525	1.257844478	1.381371801	x	1.573858333	0.176817398	1.627458426	1.658423446	x	YDL223C	0.051411226	0.220441124	0.268312469	-0.124561236	0.203237506	0.106724868	0.469093497	-0.056094069	3.494237422	2.925306653	-0.078369391	-0.110801719	-0.204174392	0.292078114	0.481926818	-0.125093183	-0.311105374	-0.04559689	0.050816085	0.171347387	0.164396324	0.335237644	-0.224746761	0.65398395	0.38939669	-0.161081318	0.038666483	-0.000122666	0.102422642	0.154422594	0.339130339	0.81659783	0.142444546	0.08588043
YDL234C	YDL234C ... GYP7 vesicle-mediated transport Rab GTPase activator activity cytoplasm | YDL235C	-0.075000022	-0.42956263	1.350445873	x	0.063747163	1.038379056	1.474714075	x	1.755889	-0.006496124	1.065227514	1.497148118	x	YDL234C	0.059555735	0.198585633	0.056456978	0.073583273	-0.058617985	-0.225130623	0.067238006	-0.05794956	2.692381931	2.453451162	0.559775118	0.09734279	-0.006029883	1.070222623	0.890071327	0.073051326	-0.002960865	-0.077452381	-0.081039406	0.079491896	0.102540833	-0.026617847	-0.016602252	0.802128459	0.597541199	0.227063191	0.636810992	0.418021843	0.110567151	0.052567103	0.127274848	0.734742339	0.640589055	0.334024939
YDL238C	YDL238C ... GUD1 guanine metabolism "hydrolase activity, acting on carbo"cytoplasm | YDL239C	-0.917653402	-0.571867253	1.243346102	x	0.05017906	1.157914861	1.066265418	x	0.272561667	0.105543786	0.289077974	0.682682495	x	YDL238C	0.101411226	0.480441124	-0.111687531	0.115438764	-0.016762494	0.036724868	0.459093497	0.053905931	2.394237422	2.395306653	0.111630609	0.259198281	0.365825608	0.122078114	0.061926818	0.254906817	0.038894626	-0.39559689	-0.709183915	-0.238652613	-0.535603676	-0.084762356	-0.174746761	0.22398395	0.43939669	0.158918682	0.048666483	0.429877334	0.072422642	0.304422594	0.999130339	0.02659783	0.062444546	0.05588043
YDR001C	YDR001C iESR cluster NTH1 response to stress* "alpha,alpha-trehalase activity" cytoplasm* | YDR002W	-0.360324769	-0.241781662	0.728708747	x	0.203454962	1.451292294	1.842073416	x	1.307936	0.023049554	0.464748575	1.186716596	x	YDR001C	0.074555735	0.093585633	-0.378543022	-0.301416727	0.416382015	0.289869377	0.622238006	0.51705044	3.697381931	3.198451162	0.324775118	0.39234279	0.348970117	0.615222623	0.325071327	0.458051326	0.202039135	-0.312452381	-0.156039406	-0.285508104	-0.422459167	0.388382153	-0.171602252	0.547128459	0.772541199	0.222063191	0.291810992	0.713021843	0.365567151	0.537567103	1.272274848	0.569742339	0.175589055	0.459024939
YDR018C	YDR018C ... YDR018C phospholipid biosynthesis acyltransferase activity cellular component unknown | YDR019C	-1.088197502	-1.016648133	2.338059978	x	0.612442389	1.233880082	1.433898595	x	3.245532667	-0.902486248	1.509991529	2.456908154	x	YDR018C	0.277405056	#VALUE!	0.764306299	#VALUE!	0.669231336	1.022718698	#VALUE!	#VALUE!	3.240231252	3.111300483	0.317624439	1.105192111	0.121819438	1.438071944	1.147920648	0.770900647	0.624888456	#VALUE!	0.766809915	#VALUE!	#VALUE!	0.951231474	1.221247069	1.79997778	1.80539052	#VALUE!	1.144660313	1.265871164	0.738416472	0.820416424	1.525124169	1.28259166	0.608438376	1.79187426
YDR022C	YDR022C ... CIS1 regulation of cyclin dependent molecular function unknown cytoplasm | YDR023W	-1.335680555	-1.19325514	1.560821685	x	-0.071328088	-0.208904707	0.463063183	x	1.018836333	0.095934192	0.018235591	-0.204455817	x	YDR022C	0.004555735	-0.446414367	-0.408543022	-0.051416727	0.026382015	-0.090130623	0.322238006	0.16705044	2.227381931	1.648451162	-0.225224882	0.42234279	0.088970117	-0.414777377	-0.394928673	-0.251948674	-0.147960865	-0.072452381	-0.206039406	0.194491896	-0.052459167	-0.211617847	-0.111602252	-0.232871541	-0.087458801	0.232063191	0.181810992	0.153021843	-0.054432849	-0.022432897	-0.057725152	-0.740257661	-0.484410945	-0.630975061
YDR034W-B	YDR034W-B ... YDR034W-B biological process unknown molecular function unknown cellular component unknown | YDR035W	#N/A	#N/A	#N/A	x	0.878984908	1.701121969	1.622500785	x	3.031872	1.619710811	2.999394418	3.769116093	x	YDR034W-B	-0.070444265	0.078585633	-0.193543022	-0.446416727	0.641382015	1.074869377	1.877238006	1.42205044	6.432381931	6.313451162	0.609775118	1.23734279	0.943970117	1.760222623	1.860071327	0.233051326	0.287039135	0.232547619	0.308960594	-0.130508104	-0.607459167	0.593382153	0.163397748	1.932128459	2.427541199	0.667063191	0.666810992	1.308021843	1.040567151	0.502567103	2.327274848	0.754742339	1.130589055	1.154024939
YDR040C	YDR040C ... ENA1 sodium ion transport "ATPase activity, coupled to transme"plasma membrane | YDR041W	0.99322881	1.355236366	1.04074606	x	0.967166667	0.527788722	0.47146569	x	0.289688667	0.620281272	0.659295941	0.383232209	x	YDR040C	-0.057944265	-0.028914367	0.008956978	-0.163916727	-0.016117985	0.317369377	0.349738006	0.32455044	0.974881931	1.115951162	0.982275118	0.78984279	0.286470117	1.372722623	1.142571327	0.255551326	-0.070460865	0.035047619	0.101460594	0.091991896	-0.104959167	0.675882153	-0.064102252	-0.125371541	-0.059958801	-0.270436809	-0.250689008	-0.019478157	0.023067151	-0.234932897	0.139774848	1.017242339	0.823089055	-0.873475061
YDR055W	YDR055W ... PST1 cell wall organization and bio molecular function unknown cell wall (sensu Fungi) | YDR056C	-0.444635024	0.467476952	1.283478698	x	0.200279971	1.313673753	0.708606775	x	0.497671333	-0.169665605	0.535216297	1.647302299	x	YDR055W	0.044555735	0.243585633	0.091456978	0.148583273	0.306382015	0.249869377	0.802238006	0.81705044	3.137381931	2.968451162	0.864775118	0.23234279	-0.171029883	0.225222623	0.155071327	0.658051326	0.492039135	-0.142452381	0.033960594	-0.045508104	-0.232459167	0.258382153	-0.201602252	0.587128459	0.912541199	0.392063191	0.421810992	0.343021843	0.235567151	1.107567103	1.992274848	0.299742339	0.265589055	0.979024939
YDR070C	YDR070C iESR cluster FMP16 biological process unknown molecular function unknown mitochondrion | YDR071C	#N/A	#N/A	#N/A	x	-0.81071117	-0.142906028	1.54718193	x	1.970749667	-0.574571833	2.252943444	0.362637815	x	YDR070C	-0.070444265	-0.221414367	0.476456978	0.493583273	0.281382015	0.674869377	1.447238006	0.88205044	1.042381931	1.023451162	-0.460224882	-0.12265721	-0.146029883	-0.019777377	0.020071327	-0.056948674	-0.052960865	0.002547619	0.128960594	0.809491896	0.422540833	0.123382153	0.123397748	0.202128459	0.227541199	-0.062936809	-0.283189008	-0.121978157	-0.069432849	-0.027432897	0.177274848	-0.395257661	0.000589055	-0.025975061
YDR074W	YDR074W iESR cluster TPS2 response to stress* trehalose-phosphatase activity mitochondrion* | YDR075W	-0.729455074	-0.371519917	0.966553311	x	-0.136118435	0.92785686	1.170577496	x	0.951158	-0.335954356	-0.034776	0.615371977	x	YDR074W	-0.277944265	-0.108914367	-0.191043022	-0.303916727	0.143882015	-0.102630623	0.539738006	0.53455044	2.014881931	1.885951162	-0.037724882	0.34984279	0.006470117	-0.057277377	-0.067428673	0.305551326	0.229539135	-0.214952381	-0.178539406	-0.068008104	-0.304959167	0.525882153	0.065897748	0.174628459	0.530041199	-0.030436809	0.089310992	0.050521843	-0.096932849	0.275067103	1.229774848	0.257242339	0.043089055	0.476524939
YDR077W	YDR077W ... SED1 cell wall organization and bio structural constituent of cell wallmitochondrion* | YDR078C	-0.615401443	1.490061959	2.22135212	x	-0.024840901	4.038594861	3.716526172	x	0.553128667	0.029811495	1.273505659	2.255705853	x	YDR077W	0.124555735	0.263585633	0.211456978	0.328583273	0.326382015	0.279869377	1.112238006	0.98705044	4.007381931	3.528451162	0.444775118	0.41234279	-0.091029883	0.775222623	0.675071327	0.578051326	0.262039135	0.477547619	0.503960594	0.804491896	0.537540833	1.078382153	0.438397748	2.397128459	2.412541199	0.632063191	1.121810992	0.823021843	0.685567151	1.347567103	2.122274848	0.459742339	0.195589055	1.569024939
YDR085C	YDR085C iESR cluster AFR1 signal transduction during con receptor signaling protein activitymating projection base | YDR086C	-0.536581276	0.561278595	1.670035557	x	0.317083596	2.64047206	3.18818489	x	0.904662	-0.334886571	0.120488553	1.549026519	x	YDR085C	-0.180444265	-0.131414367	-0.353543022	-0.226416727	-0.038617985	-0.315130623	-0.082761994	-0.25794956	2.422381931	1.673451162	-0.150224882	0.36734279	-0.036029883	-0.139777377	-0.419928673	0.163051326	0.307039135	0.242547619	0.098960594	0.149491896	0.232540833	-0.136617847	-0.036602252	1.212128459	0.817541199	0.317063191	0.516810992	0.928021843	0.650567151	0.252567103	0.487274848	-0.645257661	-0.349410945	0.804024939
YDR101C	YDR101C PAC cluster ARX1 ribosomal large subunit biogen molecular function unknown cytoplasm* | YDR102C	0.087095713	-0.486851035	-0.454536254	x	0.067142416	-0.185741602	-0.27265415	x	-0.870636	0.15013111	-0.546637874	-0.386035974	x	YDR101C	0.182055735	0.111085633	0.018956978	-0.013916727	0.013882015	-0.042630623	-0.600261994	-0.61544956	-0.655118069	-0.214048838	-0.707724882	-0.37015721	0.146470117	-0.217277377	-0.327428673	-0.334448674	-0.140460865	-0.004952381	-0.108539406	-0.308008104	-0.164959167	-0.434117847	0.015897748	-0.025371541	-0.539958801	0.009563191	-0.070689008	-0.099478157	-0.006932849	0.245067103	-0.510225152	-0.302757661	-0.436910945	-0.223475061
YDR120C	YDR120C PAC cluster TRM1 tRNA methylation tRNA (guanine-N2-)-methyltransferasmitochondrion* | YDR121W	-0.004887043	-0.868297603	-0.909309513	x	0.041618045	-0.08481758	0.020136911	x	-1.065754667	0.143680741	-0.702535576	-0.291997122	x	YDR120C	0.124555735	0.043585633	-0.048543022	-0.211416727	-0.053617985	-0.080130623	-0.707761994	-0.91294956	-0.732618069	-0.401548838	-0.505224882	-0.41765721	0.028970117	0.125222623	-0.194928673	-0.101948674	-0.257960865	-0.022452381	-0.146039406	-0.535508104	-0.372459167	-0.361617847	-0.061602252	-0.262871541	-0.697458801	-0.167936809	-0.258189008	-0.476978157	-0.424432849	-0.012432897	-0.807725152	-0.010257661	0.025589055	-0.410975061
YDR122W	YDR122W ... KIN1 exocytosis protein kinase activity plasma membrane* | YDR123C	-0.396782127	-0.219551353	0.38863373	x	0.065575787	0.745996603	0.94897924	x	0.233337667	-0.141065309	0.245084327	0.279414378	x	YDR122W	-0.235444265	-0.206414367	-0.258543022	-0.151416727	0.016382015	-0.130130623	0.142238006	0.07705044	1.727381931	1.458451162	-0.205224882	0.26234279	-0.021029883	0.435222623	0.125071327	0.198051326	0.022039135	-0.152452381	-0.076039406	0.044491896	-0.032459167	0.448382153	-0.151602252	-0.362871541	-0.107458801	-0.147936809	-0.028189008	-0.066978157	-0.184432849	-0.192432897	0.322274848	0.509742339	0.235589055	-0.200975061
YDR161W	YDR161W PAC cluster YDR161W biological process unknown molecular function unknown cytoplasm* | YDR162C	0.355632869	-0.737897869	-0.726936779	x	-0.013138883	-0.19152451	0.023971424	x	-1.080686	0.0673405	-0.618706752	-0.27301981	x	YDR161W	0.344555735	0.193585633	0.311456978	0.318583273	0.056382015	0.069869377	-0.197761994	-0.40294956	-0.042618069	-0.141548838	-0.005224882	-0.23765721	-0.011029883	0.345222623	0.035071327	0.158051326	0.272039135	0.437547619	0.223960594	0.254491896	0.257540833	-0.661617847	0.108397748	-0.082871541	-0.657458801	0.142063191	0.051810992	0.093021843	0.125567151	0.147567103	-0.747725152	-0.110257661	0.105589055	-0.070975061
YDR162C	YDR162C ... NBP2 response to heat* molecular function unknown cytoplasm* | YDR163W	-0.23191951	-0.535087882	0.229522881	x	-0.01882383	0.619197389	0.669166347	x	0.074814	0.028711895	0.411068985	0.364490327	x	YDR162C	0.142055735	-0.088914367	0.028956978	0.036083273	0.063882015	-0.012630623	-0.030261994	0.05455044	1.454881931	0.895951162	0.352275118	-0.03015721	-0.123529883	0.562722623	0.242571327	0.135551326	0.069539135	0.315047619	0.181460594	0.301991896	0.315040833	-0.204117847	0.005897748	0.184628459	-0.009958801	0.149563191	0.289310992	0.320521843	0.263067151	0.065067103	-0.260225152	0.157242339	0.293089055	-0.093475061
YDR165W	YDR165W PAC cluster TRM82 tRNA methylation protein binding* nucleus | YDR166C	-0.058430144	-0.868151156	-0.600101975	x	-0.057129767	-0.174745553	-0.077511435	x	-0.668549	-0.236536481	-0.776776422	-0.36862773	x	YDR165W	-0.010444265	-0.101414367	0.106456978	0.053583273	-0.188617985	-0.125130623	-0.412761994	-0.73794956	-0.667618069	-0.316548838	-0.670224882	-0.34265721	-0.006029883	-0.299777377	-0.159928673	-0.326948674	-0.062960865	-0.057452381	-0.221039406	-0.140508104	-0.027459167	-0.596617847	0.003397748	-0.167871541	-0.442458801	-0.222936809	-0.443189008	-0.211978157	-0.099432849	-0.107432897	-0.812725152	-0.685257661	-0.249410945	-0.185975061
YDR171W	YDR171W iESR cluster HSP42 response to stress* unfolded protein binding cytoplasm* | YDR172W	-0.782892835	0.075331454	1.958495286	x	0.25088154	1.583494956	2.81688832	x	0.725753	0.33018947	2.002839383	1.542795015	x	YDR171W	-0.415444265	-0.186414367	0.151456978	-0.211416727	0.666382015	0.439869377	2.082238006	1.91705044	4.467381931	3.828451162	0.344775118	1.65234279	0.088970117	2.745222623	1.915071327	1.118051326	0.832039135	-0.062452381	0.303960594	0.324491896	0.317540833	0.568382153	-0.271602252	0.587128459	1.092541199	0.142063191	1.141810992	-0.186978157	0.055567151	0.187567103	1.372274848	1.549742339	1.355589055	0.429024939
YDR174W	YDR174W ... HMO1 plasmid maintenance single-stranded DNA binding* cytoplasm* | YDR175C	-0.155631963	-0.896301257	-0.552740272	x	-0.027143038	-0.2553138	-0.361423127	x	-0.351803	-0.283990567	-0.862824862	-0.446170739	x	YDR174W	-0.077944265	-0.128914367	0.068956978	0.076083273	-0.206117985	-0.192630623	-0.440261994	-0.48544956	-0.675118069	-0.234048838	-0.777724882	-0.13015721	-0.023529883	-0.537277377	-0.417428673	-0.224448674	-0.130460865	-0.104952381	-0.198539406	-0.118008104	-0.004959167	-0.004117847	0.075897748	-0.475371541	-0.149958801	0.259563191	-0.100689008	-0.389478157	-0.226932849	-0.264932897	-0.280225152	-0.502757661	-0.286910945	-0.383475061
YDR206W	YDR206W ... EBS1 telomerase-dependent telomere molecular function unknown nucleus | YDR207C	0.263059939	-0.676277453	-0.459876051	x	-0.085604657	-0.41556821	-0.112810774	x	0.659468333	-0.227708967	-0.836389842	-0.509605068	x	YDR206W	0.104555735	0.093585633	-0.348543022	-0.001416727	0.146382015	0.189869377	-0.337761994	-0.41294956	0.327381931	0.428451162	-0.135224882	-0.31765721	0.118970117	-0.034777377	-0.304928673	0.028051326	-0.117960865	0.107547619	0.033960594	-0.125508104	-0.162459167	-0.071617847	-0.031602252	-0.332871541	-0.377458801	-0.007936809	-0.168189008	0.193021843	0.075567151	0.157567103	-0.097725152	0.149742339	0.015589055	-0.260975061
YDR216W	YDR216W ... ADR1 transcription* transcription factor activity nucleus | YDR217C	-1.355404207	0.533404094	2.60833394	x	1.15829031	2.828539585	2.471564225	x	1.830386333	0.462163013	2.051274375	2.223022438	x	YDR216W	-0.265444265	-0.146414367	-0.008543022	-0.221416727	0.366382015	0.329869377	0.502238006	0.50705044	3.187381931	3.228451162	0.834775118	1.05234279	0.868970117	1.155222623	0.985071327	0.808051326	0.362039135	-0.622452381	-0.336039406	-1.155508104	-0.882459167	0.258382153	-0.481602252	1.567128459	1.782541199	-0.287936809	0.371810992	1.543021843	1.305567151	1.007567103	1.822274848	1.079742339	0.385589055	1.579024939
YDR218C	YDR218C ... SPR28 cell wall organization and bio structural constituent of cytoskeleseptin ring (sensu Saccharomyces) | YDR219C	#N/A	#N/A	#N/A	x	0.175741501	1.370330077	1.936065219	x	1.356485	1.378873466	2.447226087	1.108564362	x	YDR218C	#VALUE!	#VALUE!	#DIV/0!	#VALUE!	#VALUE!	#VALUE!	#DIV/0!	#DIV/0!	#DIV/0!	#DIV/0!	#VALUE!	#VALUE!	#VALUE!	#DIV/0!	#DIV/0!	#DIV/0!	#DIV/0!	#VALUE!	#VALUE!	#VALUE!	#VALUE!	#VALUE!	#VALUE!	#VALUE!	#VALUE!	#DIV/0!	#DIV/0!	#DIV/0!	#DIV/0!	#VALUE!	#VALUE!	#VALUE!	#DIV/0!	#VALUE!
YDR222W	YDR222W ... YDR222W biological process unknown molecular function unknown cytoplasm | YDR223W	0.487892145	-0.438821467	-0.479517332	x	-0.112093262	-1.389848041	-0.256890397	x	0.189988667	0.128132666	0.721273647	-0.395809297	x	YDR222W	0.384555735	0.233585633	0.161456978	-0.041416727	0.276382015	0.469869377	0.102238006	0.52705044	-0.862618069	-0.061548838	-0.855224882	0.48234279	0.968970117	-0.644777377	-0.904928673	-0.091948674	0.042039135	0.737547619	0.823960594	0.214491896	0.377540833	-0.481617847	-0.581602252	-1.612871541	-0.877458801	1.022063191	-0.198189008	-0.626978157	-0.264432849	-1.642432897	-0.917725152	-1.140257661	-1.124410945	-0.500975061
YDR226W	YDR226W ... ADK1 nucleotide metabolism adenylate kinase activity cytoplasm* | YDR227W	-0.75125508	-0.659859534	-0.31513933	x	-0.187331372	-0.427862594	-0.305898877	x	-0.981556	-0.24235734	-0.452150835	-0.60543765	x	YDR226W	-0.100444265	-0.301414367	-0.143543022	-0.116416727	-0.148617985	-0.275130623	-0.342761994	-0.31794956	0.742381931	0.433451162	-0.300224882	-0.09265721	0.133970117	-0.169777377	-0.339928673	-0.026948674	-0.032960865	-0.167452381	-0.291039406	-0.110508104	-0.107459167	0.003382153	0.103397748	-0.227871541	-0.222458801	-0.172936809	-0.303189008	-0.311978157	-0.359432849	-0.477432897	-0.742725152	-0.355257661	-0.279410945	-0.425975061
YDR234W	YDR234W ... LYS4 lysine biosynthesis, aminoadip homoaconitate hydratase activity mitochondrion* | YDR235W	-0.045350938	-0.270810967	-0.402440602	x	-0.633991853	-0.70575565	-0.32398077	x	0.517329	-0.043329509	-0.56295239	-0.20022755	x	YDR234W	0.377055735	0.486085633	0.613956978	0.551083273	-0.031117985	-0.037630623	-0.245261994	-0.17044956	1.539881931	1.550951162	0.827275118	0.31484279	0.771470117	0.137722623	0.357571327	0.380551326	0.594539135	0.090047619	0.066460594	0.056991896	0.200040833	0.510882153	0.690897748	0.459628459	0.215041199	0.194563191	-0.145689008	0.695521843	0.618067151	0.330067103	0.444774848	0.642242339	0.518089055	0.731524939
YDR242W	YDR242W ... AMD2 biological process unknown amidase activity cellular component unknown | YDR243C	-0.796535202	-0.511790632	1.705591427	x	-0.721530479	-0.035497154	1.049505989	x	1.492482333	-0.073790731	-0.256395584	0.656485439	x	YDR242W	0.389555735	0.508585633	0.026456978	0.343583273	0.541382015	0.484869377	0.187238006	0.07205044	3.422381931	2.953451162	2.299775118	0.06734279	0.443970117	0.780222623	0.250071327	0.483051326	0.307039135	0.282547619	0.048960594	0.189491896	-0.127459167	0.413382153	0.043397748	0.732128459	0.437541199	0.757063191	0.436810992	0.978021843	0.730567151	0.492567103	0.657274848	0.894742339	1.540589055	0.004024939
YDR248C	YDR248C ... YDR248C biological process unknown molecular function unknown cytoplasm | YDR249C	-1.794898018	-0.806593325	1.627520598	x	-0.224939757	0.524692921	0.952892623	x	-0.806304	-0.164233683	-0.143358792	0.147720564	x	YDR248C	0.204555735	-0.026414367	0.041456978	0.198583273	0.536382015	0.439869377	0.612238006	0.56705044	1.117381931	0.548451162	0.244775118	0.43234279	-0.011029883	0.125222623	0.185071327	0.028051326	0.132039135	0.137547619	0.073960594	0.204491896	0.097540833	-0.201617847	0.388397748	0.437128459	0.382541199	0.442063191	0.391810992	0.173021843	0.105567151	-0.072432897	-0.427725152	-0.400257661	0.035589055	0.219024939
YDR251W	YDR251W ... PAM1 pseudohyphal growth molecular function unknown bud neck* | YDR252W	-0.43865379	-0.336571411	0.227089551	x	-0.021062438	0.418903904	0.69576473	x	0.104313667	-0.194794124	-0.064648214	0.348396425	x	YDR251W	-0.070444265	0.038585633	-0.123543022	-0.076416727	-0.058617985	-0.175130623	-0.132761994	-0.16794956	0.932381931	0.773451162	-0.330224882	0.31734279	-0.006029883	0.370222623	-0.069928673	0.123051326	-0.112960865	-0.077452381	-0.091039406	0.039491896	-0.067459167	0.233382153	-0.086602252	-0.037871541	0.177541199	-0.162936809	-0.143189008	0.008021843	0.010567151	-0.167432897	0.037274848	0.154742339	-0.109410945	-0.115975061
YDR255C	YDR255C iESR cluster RMD5 negative regulation of glucone molecular function unknown cytosol | YDR256C	-0.204047453	-0.361749654	0.47056945	x	0.242240874	0.89763337	1.066532533	x	0.475048	-0.5680925	-0.119473475	0.491909166	x	YDR255C	-0.067944265	-0.018914367	-0.151043022	-0.453916727	0.593882015	0.387369377	0.089738006	-0.09544956	1.514881931	1.435951162	0.102275118	0.30984279	0.336470117	0.252722623	-0.267428673	1.105551326	0.459539135	-0.034952381	0.231460594	-0.008008104	-0.264959167	0.505882153	0.015897748	0.654628459	0.830041199	0.389563191	0.279310992	0.130521843	0.293067151	0.935067103	0.999774848	0.927242339	0.433089055	0.516524939
YDR258C	YDR258C iESR cluster HSP78 response to stress* ATPase activity* mitochondrial matrix | YDR259C	-0.918124854	0.00169259	1.159094373	x	-0.045261314	1.175835425	1.607647407	x	-0.083579	0.003668514	0.768677501	0.965898616	x	YDR258C	0.137055735	-0.323914367	-0.626043022	-0.418916727	0.728882015	0.302369377	0.674738006	0.49955044	2.479881931	1.940951162	1.317275118	1.34484279	0.571470117	1.257722623	0.637571327	0.210551326	0.004539135	0.050047619	-0.093539406	-0.213008104	-0.309959167	0.140882153	0.140897748	0.769628459	1.415041199	0.764563191	0.884310992	-0.594478157	-1.131932849	0.670067103	0.984774848	1.112242339	1.008089055	0.881524939
YDR263C	YDR263C ... DIN7 DNA repair nuclease activity mitochondrion | YDR264C	#N/A	#N/A	#N/A	x	-0.468553766	0.913043697	1.517634918	x	0.843107	-0.044487224	0.409427278	0.31217336	x	YDR263C	-0.410444265	-0.591414367	-0.423543022	0.353583273	-0.348617985	-0.255130623	0.517238006	0.25205044	0.292381931	0.203451162	-0.390224882	-0.14265721	-0.456029883	0.290222623	-0.119928673	-0.106948674	-0.302960865	-0.277452381	-0.241039406	0.519491896	0.002540833	-0.136617847	-0.386602252	-0.597871541	-0.662458801	-0.342936809	-0.323189008	-0.641978157	-0.569432849	-0.957432897	-0.782725152	-0.035257661	-0.029410945	-0.675975061
YDR277C	YDR277C ... MTH1 signal transduction* molecular function unknown cellular component unknown | YDR278C	-0.451000299	0.34772181	1.458301918	x	0.242934236	1.484361779	1.278222623	x	1.89099	-0.862026251	-0.258240463	0.536953258	x	YDR277C	-0.371922107	0.587107791	0.114979136	-0.207894569	-0.260095827	-0.136608465	0.155760164	0.380572598	1.270904089	1.82197332	-0.031702724	-0.714135052	-1.717507725	0.518744781	0.688593485	0.141573484	0.275561293	0.451069777	0.677482752	0.098014054	0.841062991	-0.248095689	0.131919906	1.710650617	0.696063357	-0.864414651	-0.62466685	-0.733455999	-0.560910691	1.661089261	1.255797006	0.173264497	0.689111213	1.302547097
YDR281C	YDR281C ... PHM6 biological process unknown molecular function unknown vacuole (sensu Fungi) | YDR282C	-0.963535959	-1.242018121	-0.68285107	x	0.750705756	-1.042262574	-1.580816979	x	-4.896648333	0.082123209	-1.548307351	-1.893871976	x	YDR281C	0.167055735	0.206085633	0.173956978	0.001083273	-0.301117985	-0.077630623	0.664738006	0.68955044	-2.320118069	-2.189048838	-0.592724882	-0.45515721	0.481470117	-2.042277377	-1.132428673	-0.849448674	-0.355460865	-2.239952381	-2.643539406	-2.043008104	-1.969959167	-1.289117847	-0.569102252	-2.730371541	-3.024958801	-1.875436809	-2.785689008	-0.844478157	-1.021932849	-1.939932897	-2.715225152	-4.177757661	-3.911910945	-3.198475061
YDR287W	YDR287W � iESR cluster INM2 inositol phosphate dephosphory inositol-1(or 4)-monophosphata | Inositol monophosphatase, involved in biosynthesis of inositol; enzymatic activity requires magnesium ions and is inhibited by lithium and sodium ions; inm1 inm2 double mutant lacks inositol auxotrophyYDR288W	-0.461160901	-0.717770845	0.359952659	x	0.02440795	1.206038563	1.31198563	x	-0.00419	-0.439576653	-0.669469623	0.439625485	x	YDR287W	0.067055735	0.006085633	-0.236043022	-0.108916727	0.078882015	0.122369377	0.154738006	0.07955044	2.309881931	1.820951162	0.167275118	-0.11515721	0.021470117	0.217722623	0.097571327	0.140551326	-0.095460865	-0.419952381	-0.393539406	-0.403008104	-0.509959167	-0.199117847	-0.179102252	0.169628459	0.185041199	0.034563191	-0.015689008	0.085521843	-0.101932849	0.180067103	0.314774848	0.302242339	0.208089055	0.291524939
YDR293C	YDR293C ... SSD1 cell wall organization and bio RNA binding cytoplasm | YDR294C	-0.133262859	-6.21939143	-7.020685941	x	0.012478126	-7.140050074	-7.315553811	x	0.888744667	-0.128723319	0.152526315	0.457559534	x	YDR293C	-0.067944265	0.101085633	0.048956978	-0.103916727	-0.036117985	-0.182630623	-0.210261994	0.00455044	1.394881931	1.435951162	-0.107724882	-0.04015721	0.136470117	0.002722623	-0.277428673	0.025551326	-0.120460865	0.025047619	0.101460594	0.141991896	-0.054959167	0.565882153	-0.144102252	0.044628459	0.080041199	0.079563191	-0.070689008	0.160521843	0.163067151	-0.304932897	0.399774848	0.497242339	-0.156910945	0.256524939
YDR301W	YDR301W ... CFT1 mRNA polyadenylylation* RNA binding mitochondrion* | YDR302W	-0.076768156	-0.691868552	-0.548439635	x	-0.146942256	-0.314882985	-0.030323082	x	-0.144952667	-0.167137955	-0.624972484	-0.458431097	x	YDR301W	-0.032944265	0.006085633	0.023956978	0.021083273	-0.021117985	-0.037630623	-0.225261994	-0.26044956	0.949881931	0.850951162	-0.092724882	-0.13515721	0.041470117	-0.092277377	-0.142428673	-0.149448674	-0.135460865	-0.099952381	-0.033539406	-0.053008104	-0.119959167	-0.099117847	-0.009102252	-0.510371541	-0.344958801	-0.105436809	-0.175689008	-0.214478157	-0.231932849	-0.199932897	-0.145225152	0.152242339	-0.081910945	-0.358475061
YDR315C	YDR315C ... IPK1 myo-inositol metabolism inositol or phosphatidylinositol kinucleus | YDR316W	-0.819400522	0.051934751	0.44653413	x	-0.057891777	1.165631896	0.973955462	x	0.902074333	-0.395476014	-0.874702008	0.643759026	x	YDR315C	0.059555735	-0.191414367	0.286456978	0.313583273	0.271382015	0.164869377	0.577238006	0.21205044	1.892381931	1.293451162	0.149775118	-0.18265721	-0.096029883	-0.019777377	0.060071327	-0.066948674	0.217039135	0.152547619	-0.051039406	0.979491896	0.792540833	-0.206617847	0.143397748	0.892128459	0.537541199	0.377063191	0.426810992	0.748021843	0.440567151	0.522567103	0.277274848	-0.235257661	0.340589055	0.314024939
YDR326C	YDR326C � YSP2 biological process unknown molecular function unknown | Protein involved in programmed cell death; mutant shows resistance to cell death induced by amiodarone or intracellular acidificationYDR327W	-0.116169259	-0.436846603	-0.567148296	x	0.012572277	-0.19085039	-0.200670169	x	-0.165867333	-0.093951732	-0.185580929	-0.325311174	x	YDR326C	-0.132944265	-0.093914367	-0.026043022	-0.068916727	-0.271117985	-0.157630623	-0.355261994	-0.29044956	0.269881931	0.090951162	-0.372724882	-0.13515721	-0.038529883	-0.282277377	-0.472428673	-0.329448674	-0.245460865	-0.229952381	-0.173539406	-0.253008104	-0.119959167	-0.469117847	-0.259102252	-0.430371541	-0.664958801	-0.415436809	-0.425689008	-0.434478157	-0.371932849	-0.259932897	-0.355225152	-0.327757661	-0.281910945	-0.538475061
YDR342C	YDR342C ... HXT7 hexose transport glucose transporter activity* mitochondrion* | YDR343C	-1.839365359	1.519247884	1.704140624	x	0.762217035	5.194258875	3.886857964	x	0.675956	-0.84108062	-2.683752224	1.702602511	x	YDR342C	3.827055735	3.786085633	2.873956978	3.041083273	3.068882015	2.262369377	2.674738006	2.81955044	6.319881931	6.290951162	2.017275118	-0.78515721	-1.138529883	0.897722623	1.877571327	3.120551326	3.564539135	3.470047619	3.666460594	2.236991896	2.590040833	3.370882153	3.180897748	5.519628459	5.145041199	2.384563191	2.044310992	2.445521843	2.658067151	5.390067103	5.854774848	4.712242339	5.038089055	5.471524939
YDR343C	YDR343C ... HXT6 hexose transport glucose transporter activity* mitochondrion* | YDR344C	-0.437662715	1.601545454	1.349222926	x	0.258520203	3.388582696	2.730034336	x	0.696359	-0.632642856	-2.086232481	1.695860374	x	YDR343C	3.834555735	3.963585633	2.941456978	3.088583273	3.026382015	2.259869377	2.702238006	2.82705044	6.297381931	6.348451162	2.374775118	-0.74765721	-1.151029883	0.925222623	1.905071327	3.118051326	3.442039135	3.527547619	3.693960594	2.334491896	2.637540833	3.408382153	3.318397748	5.477128459	5.072541199	2.422063191	2.131810992	2.553021843	2.705567151	5.357567103	5.872274848	4.769742339	5.065589055	5.489024939
YDR345C	YDR345C ... HXT3 hexose transport glucose transporter activity* plasma membrane | YDR346C	0.3746496	-0.396928508	-0.366661338	x	-0.349650333	-0.621501567	-0.832827246	x	-0.019437333	-0.281401915	-0.577571544	-0.530149411	x	YDR345C	-0.402944265	0.116085633	-0.116043022	-0.238916727	-0.081117985	-0.037630623	0.104738006	0.13955044	-0.360118069	0.580951162	0.547275118	-0.11515721	-0.418529883	-0.482277377	-0.422428673	0.330551326	0.014539135	-0.219952381	0.096460594	-0.293008104	-0.159959167	0.490882153	0.020897748	0.189628459	-0.354958801	0.264563191	-0.025689008	0.375521843	0.028067151	0.760067103	-0.115225152	-0.557757661	-0.971910945	-0.138475061
YDR350C	YDR350C � iESR cluster ATP22 protein complex assembly molecular function unknown mitochondrial inner membrane | Mitochondrial inner membrane protein required for assembly of the F0 sector of mitochondrial F1F0 ATP synthase, which is a large, evolutionarily conserved enzyme complex required for ATP synthesisYDR351W	-0.07135777	0.386352143	0.622669213	x	0.060850174	0.447277611	0.465734798	x	1.365736667	-0.073979948	0.149752793	0.750196828	x	YDR350C	-0.332944265	-0.203914367	0.013956978	-0.178916727	-0.271117985	-0.437630623	-0.085261994	0.43955044	0.439881931	0.680951162	-0.252724882	-0.17515721	-0.028529883	-0.222277377	-0.352428673	-0.149448674	-0.235460865	-0.369952381	-0.353539406	-0.153008104	-0.189959167	0.190882153	-0.129102252	-0.050371541	0.365041199	-0.205436809	-0.285689008	0.285521843	0.218067151	-0.319932897	0.154774848	-0.127757661	-0.341910945	0.031524939
YDR358W	YDR358W iESR cluster GGA1 Golgi to vacuole transport molecular function unknown Golgi trans face | YDR359C	-0.300196627	-0.154404421	1.021157055	x	0.006178639	1.132792287	1.051950566	x	0.960473	-0.163620031	0.233418089	0.845958516	x	YDR358W	-0.107944265	-0.368914367	-0.151043022	0.206083273	0.153882015	-0.292630623	0.959738006	0.67455044	1.904881931	1.285951162	0.512275118	0.00984279	-0.343529883	0.772722623	0.402571327	0.455551326	0.029539135	-0.244952381	-0.238539406	0.531991896	0.445040833	0.015882153	-0.134102252	0.244628459	0.430041199	-0.090436809	0.299310992	-0.299478157	-0.426932849	-0.084932897	-0.070225152	0.517242339	0.363089055	0.086524939
YDR363W-A	YDR363W-A ... SEM1 ubiquitin-dependent protein ca molecular function unknown nucleus* | YDR364C	-0.786334085	-0.713691394	0.217187605	x	-0.250904277	0.288172692	0.696293756	x	-0.654771	-0.131862616	-1.189322269	0.070885978	x	YDR363W-A	0.364555735	0.103585633	0.371456978	0.398583273	0.756382015	0.779869377	0.662238006	0.46705044	1.057381931	0.188451162	0.744775118	0.04234279	-0.201029883	0.235222623	0.175071327	0.418051326	0.542039135	0.487547619	0.433960594	0.734491896	0.627540833	-0.491617847	0.428397748	0.757128459	0.282541199	0.762063191	0.701810992	0.403021843	0.315567151	0.797567103	0.022274848	-0.340257661	0.165589055	0.359024939
YDR379C-A	YDR379C-A ... YDR379C-A biological process unknown molecular function unknown mitochondrion | YDR379W	-1.367903924	-0.304146958	1.522948479	x	-0.272474556	1.459711652	1.775350896	x	1.187162333	-0.118508211	0.888198207	0.851277777	x	YDR379C-A	0.097055735	-0.303914367	-0.526043022	-0.308916727	0.518882015	0.442369377	0.704738006	0.61955044	3.139881931	2.660951162	0.507275118	0.20484279	-0.318529883	-0.042277377	0.237571327	-0.029448674	-0.215460865	-0.419952381	-0.233539406	0.016991896	-0.509959167	0.770882153	0.210897748	1.499628459	1.725041199	0.474563191	0.614310992	0.635521843	0.478067151	1.180067103	1.764774848	0.082242339	0.128089055	1.111524939
YDR380W	YDR380W iESR cluster ARO10 leucine catabolism* pyruvate decarboxylase activity* cytoplasm | YDR381C-A	-0.428826887	-0.441006373	2.813313188	x	0.136696276	3.603536432	3.350338234	x	1.182863	0.096279624	0.995739834	0.270239889	x	YDR380W	#VALUE!	#VALUE!	#DIV/0!	#VALUE!	#DIV/0!	#DIV/0!	#DIV/0!	#DIV/0!	#DIV/0!	#DIV/0!	#DIV/0!	#VALUE!	#VALUE!	#DIV/0!	#VALUE!	#VALUE!	#VALUE!	#VALUE!	#VALUE!	#DIV/0!	#VALUE!	#VALUE!	#VALUE!	#VALUE!	#VALUE!	#VALUE!	#VALUE!	#VALUE!	#VALUE!	#VALUE!	#VALUE!	#DIV/0!	#DIV/0!	#VALUE!
YDR384C	YDR384C ... ATO3 transport* transporter activity mitochondrion* | YDR385W	0.636555679	-0.18905995	-0.555611425	x	-0.431324294	-0.623965093	-0.35173223	x	-0.121234667	-0.241085374	-0.394584687	-0.602926975	x	YDR384C	-0.070444265	0.018585633	-0.153543022	-0.516416727	-0.928617985	-0.735130623	-1.812761994	-1.76794956	-0.787618069	-0.286548838	0.929775118	0.01734279	0.183970117	0.930222623	0.420071327	0.273051326	-0.292960865	0.442547619	0.578960594	0.039491896	0.302540833	0.443382153	-0.336602252	-0.347871541	-0.582458801	-0.422936809	-0.733189008	-0.301978157	-0.289432849	-0.337432897	-0.562725152	1.544742339	0.800589055	0.294024939
YDR391C	YDR391C ... YDR391C biological process unknown molecular function unknown cytoplasm* | YDR392W	-0.592600396	-0.35622702	0.951060323	x	0.244106701	0.474403702	1.009906208	x	1.226718333	0.322692149	0.660230396	0.778028412	x	YDR391C	-0.047944265	-0.168914367	0.128956978	0.466083273	0.033882015	-0.102630623	0.379738006	0.36455044	2.694881931	2.555951162	0.102275118	0.27984279	0.366470117	0.922722623	0.752571327	-0.084448674	-0.070460865	0.105047619	-0.018539406	0.351991896	0.425040833	0.025882153	0.065897748	0.184628459	0.240041199	0.149563191	0.239310992	-0.009478157	-0.146932849	0.335067103	0.579774848	0.677242339	0.583089055	0.386524939
YDR398W	YDR398W PAC cluster UTP5 processing of 20S pre-rRNA snoRNA binding small nucleolar ribonucleoprotein c | YDR399W	0.072210559	-0.681817139	-0.560876832	x	-0.042250864	-0.147545639	-0.170205439	x	-0.987286	-0.044468435	-0.473162874	-0.46940331	x	YDR398W	0.167055735	0.096085633	-0.036043022	-0.038916727	-0.031117985	-0.097630623	-0.735261994	-0.67044956	-0.460118069	-0.149048838	-0.882724882	-0.27515721	0.141470117	-0.222277377	-0.482428673	-0.279448674	-0.245460865	0.010047619	-0.003539406	-0.293008104	-0.209959167	-0.249117847	-0.129102252	-0.480371541	-0.584958801	-0.025436809	-0.175689008	-0.094478157	-0.051932849	-0.059932897	-0.525225152	-0.387757661	-0.471910945	-0.428475061
YDR406W	YDR406W ... PDR15 transport "ATPase activity, coupled to transme"integral to membrane | YDR407C	0.23989351	0.032196553	1.024776041	x	0.478978691	0.863702226	0.582603452	x	1.750559	-0.038370722	0.329924982	0.11070406	x	YDR406W	-0.292944265	-0.043914367	-0.486043022	-0.258916727	-0.361117985	-0.187630623	0.214738006	-0.10044956	1.459881931	1.900951162	0.097275118	0.04484279	-0.478529883	-0.052277377	0.057571327	-0.139448674	-0.295460865	-0.299952381	-0.063539406	-0.183008104	-0.649959167	0.550882153	-0.409102252	-0.330371541	0.005041199	-0.175436809	-0.245689008	-0.024478157	0.148067151	-0.559932897	0.284774848	0.092242339	-0.111910945	-0.238475061
YDR435C	YDR435C ... PPM1 C-terminal protein amino acid C-terminal protein carboxyl methyltcellular component unknown | YDR436W	-0.414356107	0.116954398	0.514561044	x	-0.001063259	0.490242614	0.90753972	x	0.279135333	-0.284526912	0.293441584	0.83275527	x	YDR435C	-0.005444265	0.053585633	-0.168543022	-0.041416727	0.176382015	0.069869377	0.152238006	0.06705044	0.577381931	0.718451162	0.754775118	-0.18765721	-0.111029883	-0.124777377	0.045071327	0.068051326	0.082039135	-0.132452381	-0.116039406	-0.085508104	-0.262459167	0.058382153	-0.121602252	0.397128459	0.462541199	0.002063191	0.031810992	0.143021843	0.005567151	0.277567103	0.772274848	0.159742339	-0.004410945	0.829024939
YDR454C	YDR454C RP cluster GUK1 GMP metabolism guanylate kinase activity cytoplasm* | YDR455C	-0.495910348	-0.623548924	-0.445155551	x	-0.059682601	-0.251672143	-0.216040666	x	-1.080996	-0.26161464	-0.360263625	-0.58118845	x	YDR454C	-0.285444265	-0.326414367	-0.088543022	-0.061416727	-0.223617985	-0.120130623	-0.287761994	-0.24294956	-0.102618069	0.168451162	-0.375224882	-0.25765721	-0.031029883	-0.424777377	-0.364928673	-0.131948674	-0.057960865	-0.092452381	-0.116039406	-0.035508104	0.057540833	-0.011617847	0.198397748	-0.302871541	-0.207458801	-0.007936809	-0.178189008	-0.576978157	-0.514432849	-0.522432897	-0.567725152	-0.680257661	-0.594410945	-0.280975061
YDR475C	YDR475C ... JIP4 biological process unknown molecular function unknown cellular component unknown | YDR476C	-0.947306284	-0.486284955	0.468808804	x	-0.076407772	0.506383109	0.615729281	x	0.30864	-0.316363407	-0.171346539	0.229600825	x	YDR475C	#VALUE!	#VALUE!	-0.812322311	#VALUE!	#VALUE!	#VALUE!	-1.171541283	-0.716728849	0.303602642	-0.295328127	-0.859004171	-0.701436499	#VALUE!	-0.488556666	#VALUE!	#VALUE!	-0.841740154	#VALUE!	#VALUE!	#VALUE!	#VALUE!	-0.445397136	#VALUE!	#VALUE!	#VALUE!	-0.451716098	#VALUE!	#VALUE!	-1.728212138	#VALUE!	#VALUE!	-0.23403695	-0.848190234	0.17524565
YDR516C	YDR516C iESR cluster EMI2 sporulation (sensu Fungi) molecular function unknown cytoplasm | YDR517W	-1.124478611	0.470322914	2.210401207	x	0.282629619	1.770493532	1.750039619	x	1.181587	-0.468137084	-0.657611359	0.247632668	x	YDR516C	-0.105444265	-0.136414367	-0.798543022	-0.601416727	-0.233617985	-0.660130623	-0.487761994	-0.49294956	1.927381931	1.718451162	-0.215224882	0.28234279	-0.201029883	-0.294777377	-0.184928673	-0.161948674	-0.267960865	-0.492452381	-0.286039406	-0.565508104	-0.692459167	0.028382153	-0.371602252	0.327128459	0.662541199	-0.417936809	-0.308189008	-0.126978157	-0.424432849	0.587567103	1.132274848	0.049742339	-0.044410945	0.539024939
YDR525W-A	YDR525W-A ... SNA2 biological process unknown molecular function unknown cytoplasm* | YDR526C	-0.294846613	0.322637971	0.723767922	x	-0.103434266	0.745904685	0.568694323	x	0.531717333	-0.495286261	0.188438257	0.575466205	x	YDR525W-A	-0.267944265	0.091085633	0.398956978	0.336083273	-0.386117985	-0.012630623	0.319738006	0.67455044	2.104881931	2.365951162	0.782275118	-0.26015721	-0.263529883	0.242722623	0.242571327	0.035551326	0.079539135	-0.304952381	-0.138539406	0.151991896	0.055040833	0.545882153	0.165897748	0.844628459	1.040041199	-0.060436809	-0.010689008	0.220521843	0.393067151	0.495067103	1.229774848	-0.062757661	-0.186910945	0.626524939
YDR531W	YDR531W � CAB1 coenzyme A biosynthesis pantothenate kinase activity | Pantothenate kinase (ATP:D-pantothenate 4'-phosphotransferase, EC 2.7.1.33); catalyzes the first committed step in the universal biosynthetic pathway for synthesis of coenzyme A (CoA)YDR532C	-0.203370248	-0.576667312	-0.460955084	x	-0.165324476	-0.133378253	-0.016784434	x	0.666480333	-0.299923678	-0.882518277	-0.308636628	x	YDR531W	0.057055735	0.036085633	0.033956978	-0.008916727	0.068882015	0.202369377	-0.045261994	-0.13044956	0.359881931	0.150951162	0.737275118	-0.02515721	0.281470117	0.147722623	0.237571327	-0.079448674	0.014539135	0.190047619	0.056460594	0.016991896	0.040040833	-0.499117847	0.040897748	-0.150371541	-0.094958801	0.094563191	-0.035689008	0.145521843	0.008067151	-0.339932897	-0.635225152	0.182242339	0.398089055	-0.148475061
YDR534C	YDR534C ... FIT1 siderophore transport molecular function unknown cell wall (sensu Fungi) | YDR535C	0.427152634	-0.279703083	0.832676563	x	1.087582228	3.819551532	2.872507109	x	1.950054667	0.440231398	0.899263877	1.074886728	x	YDR534C	-0.340444265	0.118585633	-0.233543022	-0.596416727	-0.348617985	-0.185130623	-0.622761994	-0.63794956	1.682381931	1.983451162	0.169775118	0.73734279	0.813970117	0.710222623	0.950071327	0.083051326	-0.372960865	-0.027452381	0.728960594	-0.390508104	-0.297459167	0.723382153	0.043397748	0.532128459	0.487541199	0.257063191	0.276810992	0.018021843	0.450567151	0.452567103	0.787274848	0.594742339	0.420589055	0.214024939
YDR536W	YDR536W ... STL1 transport* transporter activity plasma membrane* | YDR537C	#N/A	#N/A	#N/A	x	#DIV/0!	-1.021196878	#DIV/0!	x	-0.29956	0.780674864	3.058422302	1.704886905	x	YDR536W	#VALUE!	#VALUE!	#DIV/0!	#VALUE!	#VALUE!	#VALUE!	#DIV/0!	#VALUE!	#DIV/0!	#DIV/0!	#VALUE!	#VALUE!	#VALUE!	#VALUE!	#VALUE!	#VALUE!	#VALUE!	#VALUE!	#VALUE!	#VALUE!	#VALUE!	#VALUE!	#VALUE!	#VALUE!	#VALUE!	#VALUE!	#VALUE!	#VALUE!	#VALUE!	#VALUE!	#VALUE!	#VALUE!	#VALUE!	#VALUE!
YEL011W	YEL011W iESR cluster GLC3 glycogen metabolism "1,4-alpha-glucan branching enzyme a"cytoplasm | YEL012W	-0.967092845	0.811326022	2.704188264	x	0.392858135	2.00879777	1.992222034	x	1.495558	-0.217175073	0.493464062	1.544790504	x	YEL011W	-0.235444265	0.023585633	-0.608543022	-0.431416727	0.146382015	-0.170130623	1.202238006	0.96705044	2.957381931	2.968451162	1.654775118	0.56234279	-0.841029883	1.155222623	1.295071327	0.948051326	0.542039135	-0.682452381	0.033960594	-0.745508104	-1.092459167	0.768382153	-0.121602252	0.797128459	1.232541199	-0.617936809	-0.138189008	-0.166978157	-0.144432849	1.117567103	2.362274848	1.559742339	1.225589055	1.069024939
YEL012W	YEL012W iESR cluster UBC8 protein monoubiquitination* ubiquitin conjugating enzyme activicytoplasm | YEL013W	-0.465146181	-0.663744776	0.541953984	x	0.78670484	1.842623445	1.434896071	x	0.323572333	0.08845257	0.576657041	0.806061278	x	YEL012W	0.334555735	-0.026414367	0.581456978	0.648583273	0.636382015	0.329869377	0.892238006	1.97705044	0.677381931	0.378451162	1.884775118	0.34234279	-0.241029883	0.895222623	0.655071327	0.598051326	0.502039135	0.227547619	0.373960594	0.484491896	0.497540833	-0.101617847	0.288397748	0.947128459	0.382541199	0.242063191	0.591810992	0.573021843	0.205567151	1.127567103	0.502274848	0.309742339	0.785589055	0.479024939
YEL030W	YEL030W ... ECM10 protein-mitochondrial targetin molecular function unknown mitochondrion* | YEL031W	0.196178255	-0.09687462	0.571943759	x	0.058177641	0.654083437	0.778055664	x	0.413365333	0.344590251	0.393597733	0.084907278	x	YEL030W	-0.337944265	-0.078914367	-0.231043022	-0.093916727	-0.426117985	-0.342630623	-1.190261994	-0.37544956	-0.695118069	-0.804048838	1.072275118	0.29984279	-0.113529883	-0.197277377	-0.457428673	-0.084448674	-0.070460865	-0.334952381	-0.428539406	-0.318008104	-0.224959167	-0.114117847	0.025897748	-0.075371541	-0.079958801	0.329563191	0.019310992	0.020521843	0.013067151	-0.234932897	-0.620225152	-1.082757661	-0.786910945	-0.473475061
YEL032W	YEL032W ... MCM3 DNA replication initiation* chromatin binding* cytoplasm* | YEL033W	0.031555057	-0.673110522	-0.442096309	x	-0.068860037	-0.142073693	-0.06174897	x	-0.339378	-0.316823613	-1.106095193	-0.202744863	x	YEL032W	-0.052944265	0.136085633	-0.086043022	-0.078916727	-0.061117985	-0.007630623	-0.305261994	-0.30044956	-0.180118069	0.050951162	0.587275118	-0.22515721	-0.088529883	-0.192277377	-0.222428673	-0.119448674	0.004539135	-0.169952381	-0.123539406	-0.263008104	-0.359959167	0.060882153	-0.069102252	-0.330371541	-0.214958801	-0.235436809	-0.485689008	-0.324478157	-0.231932849	-0.239932897	-0.065225152	0.152242339	-0.081910945	0.121524939
YEL039C	YEL039C iESR cluster CYC7 electron transport electron carrier activity mitochondrial intermembrane space | YEL040W	#N/A	#N/A	#N/A	x	-0.058174481	1.629486683	2.140614246	x	3.605790333	0.052064351	0.119467207	1.791037534	x	YEL039C	0.062055735	-0.328914367	-0.171043022	-0.263916727	1.003882015	0.247369377	1.229738006	1.37455044	3.334881931	2.425951162	2.242275118	0.64984279	0.046470117	1.612722623	1.202571327	0.605551326	0.519539135	0.405047619	0.121460594	-0.168008104	-0.054959167	0.355882153	0.685897748	1.214628459	1.270041199	0.759563191	0.599310992	1.000521843	0.543067151	0.925067103	1.479774848	0.997242339	0.903089055	0.966524939
YEL043W	YEL043W ... YEL043W biological process unknown molecular function unknown endoplasmic reticulum | YEL044W	-0.156367495	-0.705551631	-0.564012996	x	-0.057535551	-0.132498333	-0.079217681	x	-0.101608	-0.175077208	-0.44872185	-0.34799413	x	YEL043W	-0.060444265	0.088585633	-0.073543022	-0.136416727	-0.038617985	-0.025130623	-0.222761994	0.06205044	-0.377618069	-0.286548838	0.229775118	-0.04265721	0.203970117	-0.429777377	-0.529928673	-0.486948674	-0.432960865	-0.047452381	0.018960594	-0.080508104	-0.157459167	0.063382153	-0.216602252	-0.577871541	-0.182458801	-0.252936809	-0.293189008	-0.421978157	-0.299432849	-0.487432897	-0.092725152	-0.155257661	-0.479410945	-0.295975061
YEL049W	YEL049W ... PAU2 biological process unknown molecular function unknown cellular component unknown | YEL050C	#N/A	#N/A	#N/A	x	1.0063592	4.218023323	3.143367888	x	1.624444	-0.011806392	0.902638906	2.608564363	x	YEL049W	-0.037944265	0.121085633	0.178956978	0.356083273	-0.266117985	-0.052630623	0.079738006	0.20455044	0.424881931	0.535951162	0.432275118	0.32984279	0.296470117	1.022722623	0.842571327	0.135551326	-0.080460865	0.075047619	0.131460594	0.451991896	0.225040833	0.525882153	-0.154102252	0.334628459	0.340041199	-0.150436809	0.229310992	0.780521843	0.853067151	-0.134932897	0.299774848	0.367242339	0.073089055	0.246524939
YEL058W	YEL058W ... PCM1 N-acetylglucosamine biosynthes phosphoacetylglucosamine mutase actcytoplasm* | YEL059C-A	0.335167167	0.675995989	0.740140724	x	0.069648043	1.107865359	0.859167207	x	-0.231226333	0.055620735	0.22634991	0.780609152	x	YEL058W	-0.000444265	0.148585633	-0.083543022	0.073583273	-0.008617985	-0.065130623	0.077238006	0.06205044	0.502381931	0.423451162	1.269775118	0.10734279	-0.026029883	0.300222623	0.180071327	0.343051326	0.227039135	0.132547619	0.178960594	0.229491896	0.062540833	0.433382153	0.033397748	0.702128459	0.637541199	0.127063191	0.216810992	0.798021843	0.690567151	-0.037432897	0.537274848	0.294742339	0.020589055	0.564024939
YEL060C	YEL060C iESR cluster PRB1 sporulation* serine-type endopeptidase activity vacuole (sensu Fungi)* | YEL061C	0.17359622	0.011866226	1.421306231	x	0.636681541	1.478424637	1.587690979	x	1.067586667	0.294317182	1.526413727	1.247857067	x	YEL060C	0.099555735	0.448585633	-0.223543022	-0.096416727	-0.228617985	-0.025130623	0.597238006	0.30205044	3.232381931	3.213451162	1.019775118	0.61734279	-0.046029883	1.960222623	1.540071327	0.533051326	0.227039135	-0.307452381	0.088960594	0.299491896	-0.257459167	1.093382153	-0.296602252	0.742128459	1.047541199	0.197063191	0.586810992	0.668021843	0.540567151	0.612567103	1.877274848	1.554742339	0.930589055	0.584024939
YEL070W	YEL070W ... DSF1 biological process unknown molecular function unknown cellular component unknown | YEL071W	0.52125845	0.605980868	0.95558331	x	-0.12422882	0.624353508	1.788870026	x	3.277703667	2.552835122	3.487601411	4.294841451	x	YEL070W	-0.58525544	0.263774458	0.811645803	#VALUE!	0.30657084	0.760058202	2.712426831	2.387239265	4.107570756	3.688639987	1.094963943	0.892531615	0.269158942	1.855411448	2.575260152	0.138240151	-0.05777204	0.047736444	0.754149419	2.074680721	1.607729658	0.478570978	0.698586573	2.177317284	2.052730024	0.342252016	0.641999817	1.803210668	1.805755976	-0.412244072	0.222463673	0.759931164	0.87577788	1.069213764
YER011W	YER011W ... TIR1 response to stress structural constituent of cell wallcell wall (sensu Fungi) | YER012W	-0.427991099	-0.936105551	0.533558253	x	1.474528145	2.719540353	2.346880581	x	0.467087	1.194375291	1.0200145	0.570156564	x	YER011W	0.014555735	0.163585633	0.231456978	0.288583273	0.106382015	0.339869377	0.402238006	0.43705044	0.587381931	0.728451162	0.714775118	-0.02765721	-0.221029883	-0.194777377	0.005071327	0.208051326	0.182039135	0.027547619	0.103960594	0.244491896	0.147540833	0.268382153	0.088397748	0.317128459	0.372541199	0.432063191	0.381810992	0.663021843	0.685567151	0.247567103	0.592274848	-0.300257661	-0.234410945	0.419024939
YER025W	YER025W RP cluster GCD11 translational initiation translation initiation factor activribosome* | YER026C	0.08238229	-0.419601581	-0.524899779	x	-0.059945279	-0.041837665	-0.045816221	x	-0.630652333	-0.248538104	-0.699053546	-0.496820079	x	YER025W	0.024555735	0.083585633	0.071456978	-0.041416727	-0.013617985	-0.130130623	-0.437761994	-0.38294956	-0.922618069	-0.771548838	0.464775118	-0.26765721	0.048970117	-0.034777377	-0.164928673	-0.031948674	-0.047960865	0.007547619	-0.066039406	-0.145508104	-0.032459167	-0.231617847	-0.071602252	-0.172871541	-0.417458801	-0.087936809	-0.208189008	0.043021843	0.055567151	0.037567103	-0.347725152	0.039742339	-0.044410945	-0.150975061
YER028C	YER028C ... MIG3 negative regulation of transcr DNA binding* nucleus | YER029C	0.258419562	-0.778656139	-1.5394663	x	-0.057005885	-1.341427675	-1.102994533	x	1.546709	-0.146813736	0.035591919	-0.465315108	x	YER028C	-0.225444265	0.523585633	-0.378543022	-0.431416727	0.566382015	0.589869377	0.042238006	0.00705044	-0.442618069	-0.031548838	1.104775118	0.37234279	0.648970117	-0.514777377	-0.244928673	0.198051326	0.472039135	0.207547619	0.323960594	-0.215508104	0.097540833	1.018382153	0.958397748	0.107128459	-0.227458801	1.162063191	0.671810992	0.013021843	-0.204432849	0.037567103	-0.187725152	-0.730257661	-0.874410945	-0.560975061
YER037W	YER037W iESR cluster PHM8 biological process unknown molecular function unknown cytoplasm* | YER038C	-0.512537982	0.544851394	2.588881069	x	0.509074836	4.507757035	5.313978414	x	-1.376062	0.421042485	0.137090123	0.758588062	x	YER037W	0.847055735	0.516085633	0.193956978	0.561083273	1.128882015	0.982369377	1.274738006	1.46955044	0.879881931	0.080951162	1.307275118	0.51484279	0.061470117	0.387722623	0.007571327	0.600551326	0.574539135	-1.059952381	-1.103539406	-0.773008104	-1.009959167	-0.019117847	0.180897748	0.479628459	0.155041199	0.884563191	0.034310992	-0.084478157	-0.011932849	0.280067103	0.034774848	-1.627757661	-1.211910945	0.611524939
YER049W	YER049W � PAC cluster TPA1 biological process unknown molecular function unknown | Protein of unknown function; interacts with Sup45p (eRF1), Sup35p (eRF3) and Pab1p; has a role in translation termination efficiency, mRNA poly(A) tail length and mRNA stabilityYER050C	0.187386623	-0.662934589	-0.595099494	x	0.023941235	-0.344324169	-0.157204992	x	-0.404108333	-0.091225761	-0.485652778	-0.5258026	x	YER049W	0.164555735	-0.016414367	0.031456978	0.028583273	0.046382015	0.059869377	-0.277761994	-0.35294956	-0.652618069	-0.701548838	0.704775118	-0.18765721	0.278970117	0.025222623	-0.094928673	-0.241948674	-0.027960865	0.077547619	-0.056039406	-0.175508104	-0.062459167	-0.481617847	0.168397748	0.057128459	-0.327458801	0.332063191	0.161810992	0.193021843	0.105567151	-0.222432897	-0.887725152	-0.130257661	0.145589055	-0.280975061
YER053C	YER053C iESR cluster PIC2 phosphate transport inorganic phosphate transporter actmitochondrion | YER053C-A	-0.121722584	-0.130889894	0.76369133	x	-0.009893728	0.660915155	0.775213999	x	2.031636333	-0.034118051	-0.06319688	1.385773379	x	YER053C	-0.330444265	-0.331414367	-0.363543022	-0.076416727	0.231382015	0.084869377	0.927238006	1.02205044	1.932381931	1.663451162	0.989775118	0.34734279	0.033970117	-0.039777377	0.110071327	0.203051326	0.237039135	-0.347452381	-0.101039406	-0.220508104	-0.447459167	0.423382153	0.083397748	0.312128459	0.727541199	0.077063191	-0.213189008	-0.501978157	-0.269432849	1.152567103	1.667274848	-0.135257661	-0.239410945	0.914024939
YER053C-A	YER053C-A ... YER053C-A biological process unknown molecular function unknown endoplasmic reticulum | YER054C	-0.749186516	-0.188189904	-0.378767763	x	-0.564265005	-0.839132226	-0.87579408	x	3.189028667	-0.623002603	0.361050218	0.171895344	x	YER053C-A	0.081411226	-0.009558876	1.258312469	0.245438764	0.083237506	0.426724868	1.279093497	1.843905931	1.124237422	1.725306653	0.781630609	0.389198281	0.205825608	-0.357921886	-0.358073182	0.104906817	-0.051105374	0.37440311	0.630816085	1.231347387	1.034396324	-0.344762356	-0.664746761	#VALUE!	-0.01060331	0.868918682	0.238666483	-0.620122666	-0.587577358	0.084422594	2.249130339	-0.26340217	-0.237555454	0.12588043
YER054C	YER054C ... GIP2 protein amino acid dephosphory protein phosphatase regulator activprotein phosphatase type 1 complex | YER055C	#N/A	#N/A	#N/A	x	0.584577678	1.588534435	1.275118737	x	1.757164333	0.267438753	-0.093233911	2.182069667	x	YER054C	-0.134899993	#VALUE!	#VALUE!	#VALUE!	-0.163073713	#VALUE!	1.292782278	0.907594712	2.257926203	1.748995434	0.63531939	0.022887062	#VALUE!	0.975766895	0.105615599	0.598595598	0.012583407	0.218091891	0.154504866	#VALUE!	#VALUE!	0.198926425	-0.28105798	#VALUE!	-0.016914529	#VALUE!	0.442355264	0.693566115	#VALUE!	0.778111375	0.28281912	0.430286611	-0.173866673	0.169569211
YER056C	YER056C ... FCY2 purine transport* cytosine-purine permease activity plasma membrane | YER056C-A	-0.017691076	-0.057920006	-0.292647652	x	-0.231451379	-0.424570715	-0.588082984	x	-0.779129	-0.087559195	-0.591227968	-0.502788279	x	YER056C	0.247055735	0.336085633	-0.106043022	-0.268916727	0.178882015	0.302369377	-0.325261994	-0.27044956	-0.450118069	0.020951162	1.457275118	-0.45515721	-0.098529883	-0.222277377	-0.252428673	-0.239448674	-0.315460865	0.260047619	0.346460594	-0.203008104	-0.109959167	-0.059117847	-0.289102252	-0.440371541	-0.544958801	-0.395436809	-0.775689008	-0.224478157	-0.061932849	0.300067103	-0.025225152	0.172242339	-0.181910945	-0.228475061
YER062C	YER062C ... HOR2 response to osmotic stress* glycerol-1-phosphatase activity cytoplasm* | YER063W	-2.463384749	-1.097533908	2.410156319	x	0.314740286	1.228589628	1.198430428	x	1.425834667	-0.112848147	0.558097058	0.812114063	x	YER062C	0.194555735	0.053585633	-0.348543022	-0.211416727	0.216382015	0.139869377	0.062238006	-0.04294956	0.157381931	-0.431548838	-0.085224882	0.14234279	0.228970117	-0.714777377	-0.794928673	0.248051326	0.192039135	-0.502452381	-0.476039406	-0.565508104	-0.722459167	-0.221617847	-0.141602252	-0.242871541	-0.047458801	0.232063191	0.161810992	-0.126978157	-0.184432849	0.317567103	0.022274848	-0.740257661	-0.804410945	-0.080975061
YER067W	YER067W ... YER067W biological process unknown molecular function unknown cytoplasm* | YER068W	#N/A	#N/A	#N/A	x	0.642349899	1.772131471	2.120587235	x	2.340160333	-1.111560865	-0.872654808	1.162883355	x	YER067W	-0.262944265	-0.323914367	-0.556043022	-0.398916727	-0.181117985	-0.717630623	0.584738006	0.55955044	0.959881931	1.480951162	1.577275118	-0.63515721	-1.378529883	-0.612277377	0.507571327	-0.239448674	0.314539135	-0.059952381	0.136460594	0.346991896	0.550040833	-0.069117847	0.370897748	1.809628459	1.405041199	-0.825436809	-0.865689008	-1.084478157	-1.071932849	2.200067103	2.054774848	-0.757757661	0.128089055	1.231524939
YER079W	YER079W iESR cluster YER079W biological process unknown molecular function unknown cytoplasm* | YER080W	-2.710534015	-0.71016771	2.130837958	x	0.125073804	0.983972268	1.221547448	x	1.033004	-0.494339497	-0.985309123	1.073369699	x	YER079W	-0.101922107	#VALUE!	-0.485020864	-0.417894569	0.089904173	#VALUE!	0.105760164	0.410572598	1.260904089	1.14197332	1.608297276	0.125864948	0.172492275	0.618744781	0.468593485	-0.228426516	-0.114438707	#VALUE!	#VALUE!	-0.391985946	-0.588937009	-0.068095689	-0.418080094	#VALUE!	0.686063357	0.065585349	0.53533315	-0.623455999	-0.750910691	0.281089261	0.015797006	0.273264497	0.099111213	0.172547097
YER081W	YER081W ... SER3 serine family amino acid biosy phosphoglycerate dehydrogenase acticytoplasm | YER082C	0.440187989	-0.538892175	0.239704992	x	-0.119987	0.421756332	1.10123982	x	-0.197849	0.462338173	-0.091374359	0.024890563	x	YER081W	-0.100444265	0.118585633	0.226456978	0.183583273	0.471382015	0.294869377	1.277238006	1.34205044	0.612381931	-0.216548838	1.329775118	-0.16265721	0.383970117	0.720222623	0.720071327	0.013051326	0.097039135	-0.417452381	-0.371039406	-0.010508104	-0.017459167	0.143382153	0.323397748	-0.517871541	-0.992458801	-1.182936809	-1.183189008	-0.121978157	-0.109432849	0.202567103	-0.322725152	0.794742339	0.590589055	-0.825975061
YER088C	YER088C ... DOT6 regulation of transcription fr molecular function unknown cytoplasm* | YER089C	-0.453502633	0.275625355	0.491259662	x	-0.011616133	0.160349703	0.561514025	x	-0.332193	-0.308188688	0.287583097	0.440717534	x	YER088C	0.069555735	0.198585633	-0.043543022	0.163583273	-0.118617985	-0.055130623	0.277238006	0.20205044	-0.517618069	0.123451162	0.449775118	0.12734279	-0.126029883	0.010222623	0.010071327	-0.006948674	-0.202960865	-0.397452381	-0.281039406	-0.160508104	-0.477459167	0.403382153	-0.396602252	-0.637871541	-0.362458801	-0.442936809	-0.303189008	0.308021843	0.440567151	0.032567103	0.587274848	0.334742339	-0.169410945	-0.195975061
YER096W	YER096W ... SHC1 sporulation (sensu Fungi)* enzyme activator activity prospore membrane | YER097W	0.066741288	0.50340401	0.836917887	x	0.892763493	1.406861808	1.056704078	x	1.223465	0.527386585	0.805435196	1.739850216	x	YER096W	-0.082944265	0.266085633	-0.026043022	-0.018916727	0.128882015	0.152369377	0.904738006	0.99955044	-0.030118069	0.510951162	0.897275118	0.05484279	0.321470117	0.637722623	0.797571327	-0.149448674	-0.185460865	0.140047619	0.196460594	0.056991896	0.110040833	0.750882153	0.400897748	1.189628459	1.275041199	0.334563191	-0.075689008	0.495521843	0.648067151	0.620067103	1.304774848	0.152242339	0.108089055	1.081524939
YER103W	YER103W iESR cluster SSA4 response to stress* unfolded protein binding cytoplasm* | YER104W	0.192109841	-0.719837995	0.257587588	x	0.092831266	0.633577334	1.195297237	x	0.229066	0.013320994	1.863104221	1.04306921	x	YER103W	-0.005444265	0.203585633	-0.058543022	-0.141416727	0.096382015	0.019869377	1.322238006	1.07705044	2.237381931	2.028451162	0.824775118	0.19234279	-0.401029883	1.615222623	1.255071327	0.848051326	0.552039135	-0.062452381	0.073960594	-0.225508104	-0.172459167	0.328382153	-0.271602252	0.377128459	0.412541199	-0.127936809	0.491810992	-0.116978157	-0.174432849	-0.482432897	-0.237725152	0.749742339	0.405589055	-0.180975061
YER114C	YER114C ... BOI2 establishment of cell polarity phospholipid binding bud neck* | YER115C	-0.107883733	-0.631457426	-0.514265104	x	-0.02694726	-0.236257867	-0.069817548	x	-0.600962667	0.018416681	-0.324244467	0.006965559	x	YER114C	0.174555735	0.183585633	0.101456978	0.048583273	-0.153617985	-0.190130623	-0.557761994	-0.76294956	-0.342618069	-0.341548838	0.414775118	-0.27765721	-0.021029883	-0.294777377	-0.454928673	-0.411948674	-0.467960865	-0.102452381	-0.176039406	-0.455508104	-0.312459167	-0.271617847	-0.351602252	-0.532871541	-0.527458801	-0.187936809	-0.278189008	-0.376978157	-0.314432849	-0.192432897	-0.207725152	-0.160257661	-0.424410945	-0.440975061
YER124C	YER124C ... DSE1 cell wall organization and bio molecular function unknown bud neck | YER125W	2.89017876	-0.537499725	-2.051045758	x	-0.117450243	-0.793441725	-0.770105581	x	-0.860306	-0.812864087	-1.054381956	-0.366125318	x	YER124C	0.332055735	0.231085633	0.138956978	0.106083273	-0.016117985	0.037369377	-0.590261994	-0.52544956	-0.835118069	-0.244048838	1.082275118	-0.56015721	-0.103529883	-0.957277377	-0.827428673	0.145551326	0.439539135	0.055047619	0.121460594	-0.128008104	-0.114959167	-0.274117847	0.145897748	-0.025371541	-0.139958801	0.259563191	-0.000689008	-0.519478157	-0.536932849	1.005067103	0.619774848	-1.052757661	-0.586910945	0.186524939
YER130C	YER130C ... YER130C biological process unknown molecular function unknown cellular component unknown | YER131W	-0.513363169	-0.884856449	0.454129072	x	-0.113176798	0.227940408	0.615850357	x	0.374722667	-0.063595744	0.407982226	0.207896313	x	YER130C	0.732055735	0.141085633	0.318956978	0.526083273	0.143882015	0.007369377	0.299738006	0.17455044	0.464881931	0.015951162	1.262275118	0.03984279	0.036470117	0.342722623	0.092571327	0.405551326	0.409539135	0.065047619	0.041460594	0.541991896	0.315040833	0.105882153	-0.064102252	0.294628459	-0.039958801	1.389563191	0.459310992	0.380521843	0.143067151	-0.094932897	-0.330225152	0.077242339	0.123089055	-0.103475061
YER142C	YER142C iESR cluster MAG1 DNA dealkylation alkylbase DNA N-glycosylase activitnucleus | YER143W	1.656122579	0.039795002	0.574536224	x	1.396707714	2.424170248	1.387800783	x	0.542644	0.591686163	-0.006219211	0.864419165	x	YER142C	0.139555735	0.068585633	-0.383543022	-0.346416727	1.111382015	1.064869377	0.917238006	0.89205044	1.622381931	1.173451162	0.719775118	0.69734279	0.563970117	0.950222623	1.050071327	0.383051326	0.347039135	0.562547619	0.528960594	0.399491896	0.352540833	0.043382153	0.623397748	1.012128459	1.197541199	0.947063191	0.736810992	1.028021843	0.560567151	1.212567103	0.677274848	0.064742339	0.570589055	0.484024939
YER150W	YER150W iESR cluster SPI1 biological process unknown molecular function unknown cell wall (sensu Fungi) | YER151C	0.209963792	-0.65227844	2.011996496	x	0.094765891	0.640886541	0.531574977	x	1.554294333	0.543285067	2.759780912	1.751441604	x	YER150W	-0.335444265	0.073585633	-0.158543022	0.078583273	-0.233617985	0.049869377	0.312238006	0.03705044	0.977381931	1.748451162	1.784775118	-0.00765721	-0.181029883	0.255222623	0.605071327	0.038051326	-0.027960865	0.097547619	0.213960594	0.164491896	0.027540833	0.718382153	0.148397748	0.757128459	0.892541199	-0.157936809	0.231810992	-0.026978157	0.065567151	1.627567103	2.022274848	0.189742339	-0.004410945	0.779024939
YER156C	YER156C ... YER156C biological process unknown molecular function unknown cytoplasm* | YER157W	-0.22782068	-0.377405918	-0.390125065	x	-0.062727761	-0.215870866	-0.318750811	x	-0.789958333	-0.178690571	-0.269231899	-0.466910951	x	YER156C	0.082055735	0.091085633	0.268956978	0.416083273	-0.046117985	0.087369377	-0.390261994	-0.28544956	-0.785118069	-0.414048838	0.652275118	-0.27015721	0.076470117	0.082722623	-0.047428673	0.195551326	0.069539135	-0.194952381	-0.178539406	0.011991896	0.025040833	0.285882153	0.365897748	-0.415371541	-0.569958801	-0.130436809	-0.210689008	-0.469478157	-0.336932849	0.045067103	-0.230225152	0.077242339	-0.156910945	-0.313475061
YER163C	YER163C ... YER163C biological process unknown molecular function unknown cytoplasm* | YER164W	-0.064178297	-0.621307464	0.239627822	x	-0.256418795	0.507949939	1.028024105	x	0.137841667	-0.069613378	0.303148153	0.453656037	x	YER163C	-0.115444265	-0.276414367	-0.318543022	-0.161416727	0.056382015	0.179869377	0.412238006	0.11705044	0.737381931	0.458451162	0.764775118	0.07234279	-0.291029883	0.145222623	-0.024928673	0.318051326	0.172039135	0.037547619	-0.076039406	0.094491896	0.027540833	0.178382153	0.148397748	0.327128459	0.452541199	0.192063191	0.221810992	0.273021843	0.135567151	-0.022432897	0.152274848	-0.210257661	-0.144410945	0.299024939
YER179W	YER179W ... DMC1 meiosis* single-stranded DNA binding* nucleus* | YER180C	#N/A	#N/A	#N/A	x	-0.072369261	1.261882887	1.601961833	x	0.49067	0.251228015	-0.41928919	1.029349681	x	YER179W	-0.141922107	-0.222892209	0.114979136	0.322105431	0.299904173	0.423391535	1.295760164	0.920572598	1.770904089	1.45197332	1.028297276	0.505864948	0.222492275	0.948744781	1.158593485	0.291573484	0.425561293	-0.528930223	-0.382517248	-0.171985946	0.021062991	-0.018095689	0.111919906	0.430650617	0.066063357	-0.184414651	-0.44466685	0.056544001	0.169089309	0.201089261	0.185797006	0.043264497	0.469111213	0.152547097
YER184C	YER184C ... YER184C biological process unknown molecular function unknown cellular component unknown | YER185W	0.170934038	0.202997964	0.927141476	x	-0.151489902	0.044711909	0.537998445	x	1.639857333	0.041523663	0.296896349	0.559816098	x	YER184C	0.124555735	0.453585633	0.021456978	-0.061416727	0.186382015	0.289869377	-0.337761994	0.06705044	0.067381931	0.238451162	1.064775118	0.04234279	0.208970117	0.765222623	0.555071327	0.258051326	0.152039135	0.087547619	-0.126039406	-0.525508104	-0.342459167	0.288382153	-0.221602252	0.297128459	0.352541199	-0.007936809	0.201810992	0.523021843	0.295567151	-0.132432897	0.372274848	0.919742339	0.615589055	0.479024939
YFL001W	YFL001W ... DEG1 RNA processing pseudouridylate synthase activity cytoplasm* | YFL002C	-0.311024193	-1.103823677	-0.567268255	x	-0.007543685	-0.105342117	-0.08894501	x	-0.619788667	-0.261002801	-0.605356334	-0.58059092	x	YFL001W	0.037055735	-0.033914367	0.183956978	0.061083273	0.048882015	0.132369377	-0.395261994	-0.49044956	-1.060118069	-0.649048838	-0.312724882	-0.31515721	0.011470117	-0.122277377	-0.262428673	-0.089448674	0.044539135	0.050047619	-0.043539406	-0.033008104	0.110040833	-0.369117847	0.010897748	-0.070371541	-0.194958801	0.104563191	-0.005689008	-0.584478157	-0.461932849	-0.109932897	-0.435225152	-0.327757661	-0.051910945	-0.258475061
YFL014W	YFL014W iESR cluster HSP12 response to oxidative stress* molecular function unknown cytoplasm* | YFL015C	-2.601768901	-0.880507496	5.622680911	x	-0.006108878	4.533391976	6.022320987	x	3.890631333	0.616500976	4.356442964	5.014490765	x	YFL014W	0.991411226	1.090441124	0.158312469	0.795438764	3.413237506	2.956724868	2.599093497	2.893905931	6.134237422	5.575306653	0.881630609	0.009198281	-0.754174392	1.622078114	2.271926818	0.394906817	0.868894626	0.09440311	0.370816085	0.111347387	0.104396324	-0.524762356	-0.344746761	3.14398395	3.00939669	0.898918682	1.758666483	1.109877334	0.412422642	5.024422594	5.279130339	0.46659783	1.562444546	2.29588043
YFL030W	YFL030W ... AGX1 glycine biosynthesis alanine-glyoxylate transaminase actmitochondrion | YFL031W	-2.28344719	0.532455618	2.327487083	x	-0.416417035	1.023471282	0.390473272	x	0.879776333	-0.233609718	0.173778858	1.716177623	x	YFL030W	-0.287944265	0.141085633	0.148956978	0.246083273	0.063882015	0.357369377	1.789738006	1.53455044	1.654881931	2.345951162	0.812275118	0.14984279	-0.653529883	0.512722623	0.582571327	0.725551326	0.429539135	-0.394952381	0.201460594	-0.068008104	-0.274959167	1.815882153	1.115897748	2.694628459	3.070041199	0.309563191	0.919310992	-0.609478157	-0.296932849	0.535067103	1.639774848	0.947242339	0.673089055	1.826524939
YFL042C	YFL042C ... YFL042C biological process unknown molecular function unknown cellular component unknown | YFL044C	0.138656688	-0.479354972	0.484775238	x	0.17955764	0.857872126	0.863739984	x	0.592984667	0.160391574	-0.190030864	0.63543606	x	YFL042C	-0.02525544	0.103774458	-0.128354197	0.248772098	0.05657084	0.050058202	-0.057573169	0.167239265	0.597570756	0.628639987	0.354963943	0.282531615	0.059158942	0.655411448	0.495260152	0.288240151	0.12222796	-0.062263556	0.034149419	0.594680721	0.337729658	0.008570978	0.258586573	0.407317284	0.152730024	-0.267747984	0.071999817	-0.036789332	0.005755976	0.047755928	-0.047536327	0.819931164	0.54577788	0.239213764
YFL052W	YFL052W ... YFL052W biological process unknown DNA binding cellular component unknown | YFL053W	#N/A	#N/A	#N/A	x	0.523014894	2.004229682	0.874289105	x	2.780034333	-0.735535881	0.931015349	2.012176392	x	YFL052W	#VALUE!	#VALUE!	#DIV/0!	#DIV/0!	#VALUE!	#VALUE!	#VALUE!	#DIV/0!	#VALUE!	#VALUE!	#VALUE!	#VALUE!	#VALUE!	#VALUE!	#VALUE!	#VALUE!	#VALUE!	#VALUE!	#VALUE!	#VALUE!	#DIV/0!	#VALUE!	#VALUE!	#VALUE!	#VALUE!	#VALUE!	#VALUE!	#VALUE!	#VALUE!	#VALUE!	#VALUE!	#VALUE!	#VALUE!	#VALUE!
YFL056C	YFL056C ... AAD6 aldehyde metabolism aryl-alcohol dehydrogenase activitycellular component unknown | YFL057C	0.336983252	0.413728833	0.884127778	x	1.566228761	2.938770399	2.004253086	x	0.288503333	0.191327254	-0.085059913	-0.343425138	x	YFL056C	-0.422944265	0.246085633	-0.076043022	0.061083273	-0.011117985	0.002369377	0.664738006	0.31955044	4.239881931	4.350951162	1.077275118	-0.77515721	-0.458529883	2.487722623	2.187571327	0.730551326	0.624539135	-0.529952381	-0.313539406	0.226991896	0.080040833	0.670882153	0.280897748	-0.400371541	-0.214958801	-0.625436809	-0.485689008	-0.044478157	-0.111932849	0.240067103	0.224774848	1.592242339	1.248089055	-0.478475061
YFL057C	YFL057C ... AAD16 aldehyde metabolism aryl-alcohol dehydrogenase activitycellular component unknown | YFL058W	0.144205292	-0.135561268	0.431246298	x	1.185657283	2.997737028	2.207923696	x	0.588835667	0.298972984	0.310482218	-0.120568573	x	YFL057C	-0.270444265	0.318585633	0.376456978	0.453583273	0.121382015	0.184869377	1.177238006	1.08205044	4.622381931	4.563451162	1.309775118	-0.54265721	-0.336029883	2.520222623	2.200071327	0.653051326	0.717039135	-0.167452381	0.078960594	0.909491896	0.632540833	0.683382153	0.483397748	-0.177871541	-0.042458801	-0.282936809	-0.273189008	0.258021843	0.250567151	0.282567103	0.287274848	1.344742339	1.220589055	-0.345975061
YFL058W	YFL058W ... THI5 thiamin biosynthesis molecular function unknown cellular component unknown | YFL059W	#N/A	#N/A	#N/A	x	#DIV/0!	#DIV/0!	#DIV/0!	x	2.573438667	#DIV/0!	#DIV/0!	#DIV/0!	x	YFL058W	-0.632944265	0.006085633	-0.876043022	-0.858916727	-0.061117985	-0.087630623	0.434738006	0.60955044	1.749881931	2.090951162	0.247275118	0.04484279	0.181470117	1.307722623	1.037571327	0.040551326	0.034539135	0.740047619	0.906460594	0.786991896	0.540040833	1.340882153	0.930897748	1.469628459	1.475041199	0.384563191	0.594310992	1.195521843	1.108067151	-0.579932897	0.274774848	0.962242339	0.918089055	0.871524939
YFR008W	YFR008W ... FAR7 cell cycle arrest in response molecular function unknown cellular component unknown | YFR009W	-0.859304649	-0.471740975	-0.013037585	x	-0.16560699	0.457838384	1.165636815	x	0.593989	0.034154853	-0.133006249	0.355141457	x	YFR008W	0.032055735	-0.358914367	0.288956978	0.276083273	0.143882015	-0.092630623	0.489738006	0.55455044	0.254881931	-0.154048838	0.422275118	0.03984279	-0.453529883	0.432722623	0.002571327	0.315551326	0.159539135	0.155047619	-0.018539406	0.231991896	0.505040833	-0.344117847	0.125897748	0.274628459	-0.179958801	-0.040436809	0.309310992	-0.229478157	-0.396932849	0.315067103	-0.580225152	0.217242339	0.233089055	-0.063475061
YFR014C	YFR014C ... CMK1 protein amino acid phosphoryla calmodulin-dependent protein kinasecytoplasm | YFR015C	-0.447455601	-0.842276399	0.374675171	x	0.204691242	0.203395104	0.712329607	x	0.164745	-0.065899881	-0.426298042	0.612564886	x	YFR014C	-0.170444265	-0.231414367	-0.283543022	-0.146416727	0.101382015	0.234869377	0.037238006	-0.06794956	0.532381931	0.343451162	0.039775118	0.26734279	-0.156029883	0.560222623	0.380071327	0.263051326	0.137039135	-0.037452381	-0.031039406	-0.100508104	0.012540833	0.063382153	0.043397748	-0.067871541	0.097541199	-0.262936809	-0.113189008	-0.351978157	-0.379432849	0.122567103	0.097274848	0.354742339	0.440589055	0.084024939
YFR015C	YFR015C ... GSY1 glycogen metabolism glycogen (starch) synthase activitycytoplasm* | YFR016C	-1.584272336	0.46989848	1.917990517	x	1.108393576	2.181752903	1.837432617	x	1.919211667	-0.313270916	-1.066798694	0.557213444	x	YFR015C	-0.535444265	-0.296414367	-0.668543022	-0.481416727	-0.433617985	-1.170130623	-0.117761994	-0.08294956	1.877381931	1.608451162	-0.035224882	0.80234279	-0.601029883	0.825222623	0.815071327	0.358051326	0.322039135	-0.732452381	-0.476039406	-0.475508104	-0.552459167	0.518382153	0.228397748	0.687128459	0.532541199	-0.837936809	-0.438189008	-0.706978157	-0.724432849	1.207567103	1.612274848	1.049742339	0.865589055	0.679024939
YFR017C	YFR017C ... YFR017C biological process unknown molecular function unknown cytoplasm | YFR018C	-0.463215902	-0.544968966	2.204475848	x	0.547567241	1.003571934	0.865485966	x	2.488692333	0.541090941	1.001579218	1.161586592	x	YFR017C	-0.612944265	0.536085633	0.233956978	0.311083273	-0.181117985	0.472369377	1.464738006	1.34955044	1.279881931	1.530951162	1.267275118	0.35484279	-0.398529883	1.127722623	1.107571327	0.820551326	0.684539135	-0.069952381	1.156460594	0.316991896	0.230040833	0.970882153	0.590897748	-0.000371541	0.785041199	-1.095436809	-0.535689008	-0.374478157	0.428067151	0.170067103	1.444774848	1.212242339	0.878089055	0.441524939
YFR023W	YFR023W ... PES4 biological process unknown molecular function unknown cellular component unknown | YFR024C-A	#N/A	#N/A	#N/A	x	#DIV/0!	#DIV/0!	#DIV/0!	x	3.461758667	0.280674859	1.603078623	1.479105214	x	YFR023W	#VALUE!	#VALUE!	2.160934908	1.568061203	0.635859945	1.029347307	4.801715936	4.05652837	3.576859861	1.877929092	0.404253048	1.11182072	1.158448047	2.434700553	1.904549257	1.397529256	1.181517065	#VALUE!	#VALUE!	#VALUE!	1.877018763	#VALUE!	#VALUE!	#VALUE!	#VALUE!	1.401541121	2.091288922	3.122499773	2.565045081	#VALUE!	0.141752778	1.089220269	#VALUE!	#VALUE!
YFR026C	YFR026C � ULI1 biological process unknown molecular function unknown | Putative protein of unknown function involved in and induced by the endoplasmic reticulum unfolded protein responseYFR027W	0.098658354	0.070285341	1.411994598	x	-0.038994649	-0.073644813	1.214042685	x	1.730238333	0.550187967	4.918934323	0.608740494	x	YFR026C	0.408077893	0.677107791	0.184979136	0.792105431	-0.220095827	-0.056608465	-0.104239836	#VALUE!	-0.129095911	0.25197332	-0.131702724	0.535864948	-0.027507725	1.858744781	0.488593485	0.441573484	0.535561293	-0.118930223	-0.022517248	0.218014054	0.331062991	0.291904311	0.111919906	0.040650617	-0.453936643	0.205585349	0.93533315	0.326544001	0.379089309	0.101089261	-0.074202994	0.383264497	0.509111213	-0.247452903
YFR030W	YFR030W ... MET10 sulfate assimilation sulfite reductase (NADPH) activity cytoplasm* | YFR031C	-0.437478415	0.004133018	0.71224439	x	-0.627865673	0.022768581	0.779186876	x	1.109855	-0.38078815	-0.177676253	-0.175655567	x	YFR030W	-0.380444265	0.038585633	0.196456978	-0.126416727	-0.568617985	-0.515130623	0.287238006	0.38205044	-0.347618069	-0.036548838	0.749775118	0.55734279	0.063970117	0.590222623	0.400071327	0.403051326	0.197039135	-0.757452381	-0.701039406	-0.150508104	-0.207459167	0.373382153	-0.486602252	-0.367871541	0.517541199	-1.122936809	-0.643189008	-0.621978157	-0.599432849	0.822567103	2.187274848	1.054742339	0.630589055	0.354024939
YFR034C	YFR034C ... PHO4 phosphate metabolism* transcription factor activity cytoplasm* | YFR035C	-0.538347573	-1.252745222	-0.615655594	x	0.017296809	-0.443681118	-0.214832009	x	-0.341046	0.117574112	-0.216280288	-0.32045386	x	YFR034C	-0.102944265	0.166085633	-0.316043022	-0.208916727	-0.361117985	-0.237630623	-0.835261994	-0.76044956	-0.430118069	-0.529048838	-0.672724882	0.00484279	-0.028529883	-0.102277377	-0.532428673	-0.149448674	-0.435460865	-0.139952381	-0.093539406	-0.683008104	-0.309959167	-0.049117847	-0.659102252	-1.120371541	-0.564958801	-0.555436809	-0.085689008	-0.864478157	-0.651932849	-0.789932897	-0.755225152	0.062242339	-0.441910945	-0.738475061
YFR053C	YFR053C iESR cluster HXK1 glucose metabolism* hexokinase activity cytosol | YFR054C	-2.0758142	0.724848958	4.483483368	x	0.907700448	4.650384846	4.359743907	x	2.633522667	-0.584851818	-1.756260003	0.979056059	x	YFR053C	0.349555735	-0.021414367	-0.923543022	-0.656416727	-0.068617985	-0.725130623	-0.212761994	-0.08794956	1.272381931	1.423451162	-1.000224882	0.71734279	-0.456029883	-0.279777377	-0.119928673	-0.286948674	-0.302960865	-0.627452381	-0.461039406	-1.240508104	-1.197459167	0.083382153	-0.306602252	1.642128459	1.727541199	-1.202936809	-1.073189008	-0.931978157	-1.109432849	2.292567103	2.687274848	0.144742339	0.140589055	1.854024939
YGL014W	YGL014W ... PUF4 mRNA catabolism, deadenylylati mRNA binding cytoplasm | YGL015C	-0.074254329	-0.463544267	-0.388671274	x	-0.137857725	-0.238781572	-0.35409477	x	-0.157905333	-0.094218863	-0.258304	-0.339161336	x	YGL014W	-0.220444265	0.168585633	-0.093543022	-0.116416727	-0.078617985	-0.025130623	-0.292761994	-0.36794956	-0.517618069	-0.346548838	-0.800224882	-0.24265721	0.123970117	-0.429777377	-0.339928673	-0.526948674	-0.422960865	-0.327452381	-0.181039406	-0.800508104	-0.357459167	0.063382153	-0.156602252	-0.607871541	-0.512458801	-0.242936809	-0.413189008	0.018021843	0.100567151	-0.547432897	-0.132725152	-0.015257661	-0.429410945	-0.415975061
YGL028C	YGL028C ... SCW11 cytokinesis, completion of sep "glucan 1,3-beta-glucosidase activit"cell wall (sensu Fungi) | YGL029W	0.959138516	0.195541994	-0.96926928	x	0.036880825	-0.547744796	-1.209315023	x	-1.439456667	-0.58276878	-0.450567346	-0.054104765	x	YGL028C	0.074555735	0.293585633	-0.148543022	-0.241416727	-0.183617985	0.049869377	-0.877761994	-0.62294956	-1.802618069	-0.421548838	-0.665224882	-0.48765721	-0.491029883	-1.344777377	-1.134928673	-0.141948674	-0.187960865	-0.042452381	0.213960594	-0.345508104	-0.332459167	0.158382153	-0.121602252	-0.432871541	-0.367458801	-0.137936809	-0.488189008	-0.826978157	-0.474432849	0.317567103	0.642274848	-0.900257661	-0.924410945	0.139024939
YGL035C	YGL035C ... MIG1 regulation of transcription fr specific RNA polymerase II transcricytoplasm* | YGL036W	-0.222605553	-0.789272137	-0.68840793	x	0.04139027	0.079559573	-0.034632772	x	0.100952333	-0.288697685	-0.828941013	-0.24551514	x	YGL035C	-0.035444265	0.313585633	0.011456978	-0.141416727	-0.003617985	-0.060130623	0.122238006	0.14705044	-0.542618069	-0.531548838	-0.205224882	0.14234279	-0.001029883	0.495222623	0.235071327	0.258051326	0.182039135	0.167547619	0.293960594	-0.035508104	0.287540833	0.118382153	-0.021602252	-0.362871541	-0.577458801	-0.507936809	-0.378189008	-0.096978157	-0.024432849	0.387567103	0.062274848	0.199742339	0.165589055	-0.260975061
YGL037C	YGL037C iESR cluster PNC1 chromatin silencing at telomer nicotinamidase activity cytoplasm* | YGL038C	-1.27211915	-0.532580057	1.555990079	x	0.728428541	2.327300204	2.62099582	x	1.234479667	-0.175137605	0.43490509	1.064661172	x	YGL037C	0.209555735	-0.121414367	-0.603543022	-0.446416727	0.631382015	0.314869377	0.617238006	0.44205044	2.792381931	2.203451162	-0.500224882	1.11734279	0.333970117	0.000222623	-0.099928673	-0.036948674	-0.032960865	-0.257452381	-0.301039406	-0.570508104	-0.537459167	-0.466617847	-0.306602252	0.632128459	1.117541199	0.497063191	0.766810992	-0.051978157	-0.299432849	1.262567103	1.697274848	-0.405257661	-0.199410945	0.714024939
YGL045W	YGL045W ... RIM8 meiosis* molecular function unknown cellular component unknown | YGL047W	0.315970338	-0.604161163	0.968089859	x	0.148723838	0.419992158	0.478655293	x	0.933167667	0.371275226	0.352580924	0.488242299	x	YGL045W	-0.122944265	0.116085633	-0.116043022	0.061083273	-0.121117985	0.042369377	-0.195261994	-0.38044956	0.539881931	0.500951162	0.077275118	0.06484279	0.091470117	0.307722623	0.007571327	0.020551326	-0.055460865	-0.329952381	-0.233539406	-0.853008104	-0.149959167	0.010882153	-0.319102252	-0.570371541	-0.174958801	-0.155436809	-0.145689008	0.075521843	0.038067151	-0.519932897	-0.085225152	0.212242339	-0.091910945	-0.208475061
YGL047W	YGL047W ... ALG13 dolichol-linked oligosaccharid "transferase activity, transferring"cytoplasm* | YGL048C	-0.051198317	0.275212952	0.892289891	x	0.26078346	1.273745094	0.958688447	x	-0.262877	-0.112001533	-0.756871496	0.525751931	x	YGL047W	0.014555735	-0.156414367	-0.178543022	-0.111416727	0.616382015	0.449869377	0.962238006	0.74705044	1.437381931	0.908451162	-0.845224882	0.34234279	0.038970117	0.425222623	0.225071327	0.238051326	0.252039135	0.127547619	0.033960594	0.054491896	0.157540833	-0.101617847	0.318397748	0.717128459	0.672541199	0.482063191	0.451810992	0.743021843	0.545567151	0.537567103	0.592274848	-0.120257661	0.255589055	0.389024939
YGL070C	YGL070C PAC cluster RPB9 transcription from RNA polymer DNA-directed RNA polymerase activit"DNA-directed RNA polymerase II, cor" | YGL071W	-0.191977472	-0.57266889	-0.814732403	x	-0.024245705	-0.51853674	-0.10934789	x	-0.366008333	-0.271903944	-1.392807134	-0.321926751	x	YGL070C	-0.272944265	-0.393914367	0.033956978	-0.118916727	-0.331117985	-0.187630623	-0.145261994	-0.53044956	-1.290118069	-0.639048838	-0.302724882	-0.39515721	-0.318529883	-0.422277377	-0.172428673	-0.419448674	-0.215460865	-0.309952381	-0.333539406	-0.283008104	-0.139959167	-0.239117847	-0.029102252	-0.350371541	-0.264958801	-0.155436809	-0.305689008	-0.444478157	-0.231932849	0.040067103	-0.195225152	-0.507757661	-0.031910945	-0.318475061
YGL081W	YGL081W ... YGL081W biological process unknown molecular function unknown cellular component unknown | YGL082W	#N/A	#N/A	#N/A	x	0.38427633	1.051615118	1.65262953	x	1.869331333	0.566253209	1.182746825	1.517689144	x	YGL081W	#VALUE!	#VALUE!	#VALUE!	#VALUE!	#VALUE!	#VALUE!	#VALUE!	#DIV/0!	#DIV/0!	#VALUE!	#DIV/0!	#VALUE!	#VALUE!	#DIV/0!	#DIV/0!	#DIV/0!	#VALUE!	#VALUE!	#VALUE!	#VALUE!	#VALUE!	#DIV/0!	#VALUE!	#VALUE!	#VALUE!	#VALUE!	#DIV/0!	#VALUE!	#VALUE!	#VALUE!	#VALUE!	#DIV/0!	#VALUE!	#VALUE!
YGL095C	YGL095C ... VPS45 protein complex assembly* unfolded protein binding cytosol* | YGL096W	-0.077243192	-0.614203784	0.363653408	x	0.226243275	0.552074457	0.64003472	x	0.177955	-0.09237725	-0.193643415	0.216756036	x	YGL095C	-0.175444265	-0.276414367	-0.018543022	-0.051416727	-0.233617985	-0.350130623	-0.057761994	0.04705044	0.437381931	0.088451162	0.084775118	0.03234279	-0.131029883	0.315222623	0.145071327	-0.101948674	-0.167960865	0.087547619	-0.076039406	0.134491896	0.207540833	-0.311617847	-0.261602252	-0.312871541	-0.297458801	-0.327936809	-0.198189008	-0.166978157	-0.184432849	-0.152432897	-0.477725152	0.259742339	0.105589055	-0.320975061
YGL096W	YGL096W iESR cluster TOS8 G1/S-specific transcription in transcription factor activity nucleus | YGL097W	-0.510140828	0.262327853	1.470183991	x	-0.299402722	0.779394027	1.115857079	x	1.24898	-0.072934267	1.01597785	1.847588012	x	YGL096W	0.214033665	#VALUE!	#VALUE!	0.808061203	0.385859945	-0.060652693	1.041715936	#VALUE!	1.816859861	1.537929092	0.364253048	0.19182072	0.278448047	0.574700553	0.634549257	0.007529256	0.781517065	#VALUE!	-0.506561476	#VALUE!	#VALUE!	0.177860083	#VALUE!	#VALUE!	#VALUE!	0.911541121	0.431288922	0.162499773	0.555045081	-0.182954967	-0.078247222	0.319220269	0.045066985	0.838502869
YGL121C	YGL121C iESR cluster GPG1 signal transduction signal transducer activity cellular component unknown | YGL122C	#N/A	#N/A	#N/A	x	-0.174273337	2.167522966	1.730438219	x	2.799932333	0.838413467	3.716349088	3.162984706	x	YGL121C	-0.397944265	0.161085633	0.248956978	0.286083273	0.163882015	0.437369377	2.299738006	2.38455044	2.604881931	2.445951162	1.022275118	0.38984279	-1.013529883	0.812722623	0.992571327	1.195551326	1.329539135	-0.334952381	0.171460594	1.311991896	0.395040833	1.125882153	0.455897748	1.144628459	1.280041199	-0.100436809	0.429310992	0.100521843	0.243067151	1.715067103	2.599774848	0.817242339	0.953089055	0.846524939
YGL126W	YGL126W ... SCS3 phospholipid metabolism molecular function unknown endoplasmic reticulum | YGL127C	-0.324988652	0.032887669	1.267734306	x	0.358689181	0.27434758	0.377538079	x	-0.237231333	0.094066197	1.425691727	0.291647315	x	YGL126W	-0.190444265	-0.131414367	-0.213543022	0.243583273	-0.398617985	-0.235130623	-0.482761994	-0.58794956	-0.427618069	0.213451162	-0.350224882	0.57734279	0.183970117	-0.009777377	0.050071327	0.253051326	-0.082960865	0.032547619	0.228960594	0.359491896	0.062540833	0.933382153	0.163397748	-0.157871541	-0.072458801	0.067063191	0.356810992	-0.091978157	-0.039432849	0.202567103	0.567274848	0.234742339	-0.469410945	-0.265975061
YGL156W	YGL156W iESR cluster AMS1 carbohydrate metabolism alpha-mannosidase activity vacuolar membrane | YGL157W	-0.165017976	-0.107329641	4.771001628	x	0.713263823	2.409355568	2.595523382	x	1.910132333	0.3084402	2.575981614	2.07259292	x	YGL156W	-0.090444265	-0.071414367	-0.343543022	0.083583273	0.201382015	0.154869377	1.137238006	1.08205044	2.912381931	2.453451162	0.109775118	0.83734279	0.093970117	1.030222623	0.970071327	0.333051326	0.237039135	-0.607452381	-0.541039406	-0.080508104	-0.717459167	0.553382153	0.043397748	0.852128459	0.967541199	0.297063191	0.936810992	0.768021843	0.470567151	0.742567103	1.167274848	0.854742339	0.750589055	0.454024939
YGL157W	YGL157W ... YGL157W biological process unknown oxidoreductase activity* cytoplasm* | YGL158W	-0.062288288	-0.636854398	0.94163333	x	0.075589076	0.834958741	1.114919888	x	0.970658333	-0.126466041	0.473907033	0.49177078	x	YGL157W	0.124555735	-0.116414367	0.011456978	0.248583273	0.006382015	-0.040130623	0.302238006	0.16705044	1.247381931	0.628451162	-0.075224882	0.36234279	0.338970117	-0.044777377	-0.124928673	0.438051326	0.272039135	-0.172452381	-0.176039406	0.164491896	-0.092459167	0.578382153	0.478397748	0.647128459	0.562541199	0.752063191	0.841810992	0.843021843	0.585567151	0.077567103	0.122274848	-0.300257661	-0.404410945	-0.070975061
YGL158W	YGL158W ... RCK1 protein amino acid phosphoryla protein serine/threonine kinase actcellular component unknown | YGL159W	-0.376457853	-0.683314798	1.801817783	x	0.165825722	1.088790226	1.678608242	x	0.824118	-0.011806392	0.947226088	1.038896022	x	YGL158W	#VALUE!	#DIV/0!	#DIV/0!	#VALUE!	#VALUE!	#VALUE!	#VALUE!	#VALUE!	#DIV/0!	#VALUE!	#VALUE!	#VALUE!	#VALUE!	#DIV/0!	#VALUE!	#DIV/0!	#VALUE!	#VALUE!	#VALUE!	#VALUE!	#DIV/0!	#VALUE!	#VALUE!	#VALUE!	#VALUE!	#VALUE!	#VALUE!	#DIV/0!	#DIV/0!	#DIV/0!	#VALUE!	#DIV/0!	#VALUE!	#VALUE!
YGL169W	YGL169W PAC cluster SUA5 aerobic respiration molecular function unknown cytoplasm | YGL170C	-0.03154428	-0.493624534	-0.387541445	x	-0.069540621	-0.431033589	-0.446643818	x	-0.215358667	-0.083036794	-0.35244403	-0.203335183	x	YGL169W	-0.337944265	-0.018914367	-0.201043022	-0.123916727	-0.466117985	-0.092630623	-0.390261994	-0.28544956	-0.925118069	-0.214048838	-0.337724882	-0.20015721	0.086470117	-0.247277377	-0.087428673	-0.574448674	-0.440460865	-0.234952381	-0.018539406	-0.148008104	-0.224959167	0.215882153	-0.094102252	-0.295371541	-0.089958801	-0.470436809	-0.510689008	-0.339478157	-0.126932849	-0.194932897	0.029774848	-0.032757661	-0.186910945	0.066524939
YGL179C	YGL179C ... TOS3 glucose metabolism protein kinase activity cytoplasm* | YGL180W	0.418186146	-0.223911303	0.654052755	x	0.732222778	0.448521707	0.738552453	x	0.237982333	0.375068184	1.14009202	0.617032337	x	YGL179C	-0.370444265	-0.171414367	-0.013543022	0.353583273	-0.048617985	-0.045130623	0.397238006	0.18205044	-0.157618069	0.043451162	-0.480224882	0.70734279	0.643970117	0.700222623	0.790071327	0.233051326	0.167039135	0.112547619	0.068960594	0.749491896	0.372540833	0.743382153	0.663397748	0.112128459	0.237541199	0.677063191	0.466810992	0.078021843	0.320567151	-0.467432897	-0.122725152	0.414742339	0.260589055	-0.135975061
YGL201C	YGL201C ... MCM6 DNA replication initiation* chromatin binding* cytoplasm* | YGL202W	0.215425934	-0.726518462	-0.695255826	x	-0.032617926	-0.015727736	0.008428065	x	-0.442143667	-0.045938158	-0.389247349	-0.158798622	x	YGL201C	-0.057944265	-0.078914367	-0.231043022	-0.383916727	-0.096117985	-0.122630623	-0.510261994	-0.29544956	-0.105118069	-0.284048838	-0.407724882	-0.16015721	0.006470117	0.032722623	-0.327428673	-0.164448674	-0.280460865	-0.134952381	-0.128539406	-0.528008104	-0.444959167	-0.284117847	-0.354102252	-0.535371541	-0.559958801	-0.230436809	-0.250689008	-0.369478157	-0.356932849	-0.314932897	-0.430225152	0.107242339	0.063089055	-0.363475061
YGL205W	YGL205W ... POX1 fatty acid beta-oxidation acyl-CoA oxidase activity peroxisomal matrix | YGL206C	-0.367903899	-0.262303132	2.096143934	x	0.561884623	1.322744157	1.382838167	x	2.926973	0.695712357	1.336029876	2.310170393	x	YGL205W	#VALUE!	#VALUE!	#DIV/0!	#DIV/0!	#VALUE!	#VALUE!	#DIV/0!	#VALUE!	#DIV/0!	#DIV/0!	#DIV/0!	#VALUE!	#VALUE!	#VALUE!	#VALUE!	#VALUE!	#VALUE!	#VALUE!	#VALUE!	#VALUE!	#VALUE!	#DIV/0!	#VALUE!	#VALUE!	#VALUE!	#VALUE!	#VALUE!	#VALUE!	#VALUE!	#VALUE!	#VALUE!	#DIV/0!	#VALUE!	#VALUE!
YGL208W	YGL208W iESR cluster SIP2 protein amino acid phosphoryla AMP-activated protein kinase activicytoplasm* | YGL209W	-1.329643448	-0.238840055	1.228917189	x	0.011192391	1.271488961	1.001250451	x	0.555117	-0.350897559	0.095808971	0.371340189	x	YGL208W	0.014555735	0.023585633	-0.148543022	-0.051416727	0.126382015	0.109869377	0.302238006	-0.06294956	0.397381931	0.628451162	-0.245224882	0.26234279	0.218970117	0.435222623	0.255071327	0.318051326	0.332039135	0.167547619	0.153960594	-0.075508104	-0.022459167	0.488382153	0.428397748	#VALUE!	0.352541199	-0.207936809	0.021810992	-0.126978157	-0.084432849	0.387567103	0.602274848	0.339742339	0.315589055	0.329024939
YGL227W	YGL227W ... VID30 vacuolar protein catabolism* molecular function unknown cytoplasm* | YGL228W	-0.446649906	-0.202479404	0.682649006	x	-0.009650388	0.807416922	1.132070512	x	0.840729667	-0.189372027	0.068185194	0.727736697	x	YGL227W	0.067055735	0.006085633	0.113956978	0.041083273	0.258882015	0.112369377	0.154738006	0.08955044	1.189881931	0.650951162	0.047275118	0.26484279	0.051470117	0.627722623	0.457571327	0.390551326	0.284539135	0.170047619	-0.003539406	0.066991896	0.070040833	0.030882153	0.000897748	0.449628459	0.435041199	0.234563191	0.444310992	0.045521843	-0.101932849	0.320067103	0.434774848	0.362242339	0.498089055	0.411524939
YGL242C	YGL242C ... YGL242C biological process unknown molecular function unknown cellular component unknown | YGL243W	-0.476078999	-0.56254359	0.345139526	x	0.141008125	0.881281755	0.77327942	x	-0.637176667	-0.09357973	0.009391988	0.55812517	x	YGL242C	0.097055735	-0.243914367	-0.066043022	0.001083273	0.488882015	0.522369377	0.464738006	0.25955044	0.069881931	-0.479048838	0.647275118	0.44484279	-0.048529883	0.527722623	0.467571327	0.240551326	0.274539135	0.050047619	-0.093539406	0.006991896	4.08E-05	-0.239117847	0.170897748	0.609628459	0.515041199	0.334563191	0.474310992	0.325521843	0.228067151	0.180067103	-0.115225152	0.082242339	0.468089055	0.301524939
YGL248W	YGL248W iESR cluster PDE1 cAMP-mediated signaling cAMP-specific phosphodiesterase actcellular component unknown | YGL249W	-0.580590374	-0.240522621	0.493753038	x	0.168345727	0.817033691	0.614897782	x	1.587128	-0.180323885	0.441337504	1.146411175	x	YGL248W	0.002055735	-0.028914367	0.078956978	0.046083273	0.243882015	0.287369377	0.759738006	0.54455044	1.214881931	0.795951162	0.512275118	0.13984279	-0.063529883	0.212722623	0.012571327	0.045551326	-0.010460865	-0.014952381	-0.078539406	-0.048008104	0.015040833	-0.064117847	-0.234102252	0.354628459	0.510041199	0.209563191	0.329310992	0.480521843	0.353067151	0.005067103	0.549774848	0.167242339	0.093089055	0.356524939
YGL255W	YGL255W ... ZRT1 high-affinity zinc ion transpo high affinity zinc uptake transportintegral to plasma membrane | YGL256W	-0.4293003	0.478133275	1.064897762	x	-0.068386463	1.501134064	1.22674269	x	-0.697354	-0.08754171	0.328979779	0.558802104	x	YGL255W	-0.022944265	0.086085633	-0.116043022	0.281083273	-0.711117985	-0.537630623	-0.595261994	-0.63044956	-0.400118069	0.150951162	-1.742724882	-0.39515721	-1.898529883	0.037722623	0.317571327	0.400551326	-0.015460865	0.160047619	0.506460594	0.746991896	0.610040833	0.890882153	-0.269102252	-1.320371541	-2.274958801	-1.365436809	-0.455689008	-0.904478157	-0.781932849	0.210067103	0.114774848	0.772242339	-0.181910945	-0.808475061
YGL263W	YGL263W ... COS12 biological process unknown molecular function unknown cellular component unknown | YGR001C	1.988716244	-0.308873823	-0.675492474	x	-0.10011845	0.084508782	-0.416630553	x	#DIV/0!	#DIV/0!	#DIV/0!	#DIV/0!	x	YGL263W	#VALUE!	#VALUE!	#VALUE!	#VALUE!	#VALUE!	#VALUE!	#DIV/0!	#VALUE!	#VALUE!	#VALUE!	#VALUE!	#VALUE!	#VALUE!	#VALUE!	#VALUE!	#VALUE!	#VALUE!	#VALUE!	#VALUE!	#VALUE!	#VALUE!	#VALUE!	#VALUE!	#VALUE!	#VALUE!	#VALUE!	#VALUE!	#VALUE!	#VALUE!	#VALUE!	#VALUE!	#VALUE!	#VALUE!	#VALUE!
YGR008C	YGR008C iESR cluster STF2 ATP synthesis coupled proton t molecular function unknown proton-transporting ATP synthase co | YGR009C	-1.168312366	-0.103490586	1.825816891	x	-0.208633043	1.284179647	2.663376505	x	1.647962	-0.202996496	0.663102711	0.937608895	x	YGR008C	0.029555735	-0.131414367	-0.203543022	0.173583273	0.181382015	-0.075130623	0.857238006	0.42205044	1.952381931	1.483451162	-0.060224882	0.73734279	-0.266029883	0.550222623	0.670071327	0.173051326	0.197039135	-0.487452381	-0.251039406	0.189491896	-0.047459167	0.453382153	0.463397748	1.362128459	1.437541199	0.337063191	0.706810992	-0.131978157	-0.279432849	1.332567103	1.447274848	-0.135257661	0.350589055	0.674024939
YGR019W	YGR019W iESR cluster UGA1 nitrogen utilization 4-aminobutyrate transaminase activiintracellular | YGR020C	-0.162506974	-0.123258087	1.471840546	x	-0.090825615	0.346059285	1.290372721	x	1.106655667	0.100684992	0.460731702	0.331716822	x	YGR019W	-0.100444265	-0.081414367	-0.523543022	-0.486416727	0.001382015	-0.095130623	-0.102761994	-0.14794956	1.102381931	1.063451162	-0.010224882	0.22734279	0.153970117	0.160222623	0.100071327	-0.186948674	-0.142960865	-0.137452381	-0.121039406	-0.180508104	-0.357459167	0.023382153	-0.226602252	-0.667871541	0.177541199	-0.192936809	-0.163189008	0.298021843	0.160567151	-0.017432897	0.397274848	0.384742339	0.370589055	0.004024939
YGR028W	YGR028W ... MSP1 protein-mitochondrial targetin ATPase activity mitochondrial outer membrane | YGR029W	-0.897228968	-0.830998172	0.816877173	x	-0.061041268	0.231679955	0.396035831	x	0.535108333	-0.425742293	0.06158195	0.129940111	x	YGR028W	0.309555735	-0.001414367	0.066456978	0.533583273	0.161382015	0.024869377	0.087238006	-0.04794956	0.402381931	0.263451162	0.189775118	0.07734279	-0.056029883	0.100222623	-0.029928673	0.193051326	0.147039135	-0.117452381	-0.201039406	0.359491896	0.052540833	0.213382153	0.503397748	0.622128459	0.437541199	0.217063191	0.386810992	0.018021843	-0.069432849	0.732567103	0.287274848	-0.015257661	0.030589055	-0.085975061
YGR032W	YGR032W ... GSC2 cell wall organization and bio "1,3-beta-glucan synthase activity"prospore membrane* | YGR033C	-0.029362334	0.379197226	2.772343444	x	0.94343807	1.788114599	2.037293009	x	2.836369	1.397510797	2.911872459	2.3571723	x	YGR032W	-0.045444265	0.543585633	0.601456978	0.808583273	0.046382015	0.669869377	2.282238006	2.08705044	3.777381931	3.518451162	1.374775118	1.53234279	0.768970117	3.055222623	3.005071327	0.968051326	0.752039135	-0.692452381	-0.356039406	0.614491896	0.077540833	0.848382153	-0.421602252	1.557128459	1.702541199	0.252063191	1.691810992	0.503021843	0.565567151	-0.002432897	1.112274848	2.519742339	2.075589055	0.579024939
YGR041W	YGR041W ... BUD9 bud site selection molecular function unknown bud neck | YGR042W	0.395695735	-0.98508403	-1.137603297	x	-0.08886271	-1.303938718	-1.686686503	x	-0.598627667	-0.419285996	-0.864716267	-0.620076134	x	YGR041W	-0.130444265	0.108585633	-0.343543022	-0.326416727	-0.318617985	-0.265130623	-1.122761994	-0.78794956	-2.347618069	-0.966548838	-0.790224882	-0.23265721	0.153970117	-1.209777377	-0.929928673	-0.386948674	-0.092960865	-0.267452381	-0.041039406	-0.550508104	-0.507459167	0.023382153	-0.046602252	-1.157871541	-0.632458801	-0.392936809	-0.623189008	-0.601978157	-0.329432849	-0.337432897	-0.142725152	-0.785257661	-0.599410945	-0.125975061
YGR043C	YGR043C � iESR cluster NQM1 biological process unknown transaldolase activity | Transaldolase of unknown function; transcription is repressed by Mot1p and induced by alpha-factor and during diauxic shiftYGR044C	0.255900123	0.605980868	3.822395628	x	1.339692533	2.213357473	1.683807194	x	3.416868667	1.229201708	3.288679863	2.773096501	x	YGR043C	-0.08525544	0.493774458	0.171645803	0.548772098	1.08657084	1.160058202	3.682426831	2.567239265	3.997570756	3.938639987	1.344963943	0.762531615	0.309158942	2.495411448	2.585260152	0.748240151	0.81222796	0.447736444	0.864149419	1.794680721	1.287729658	0.858570978	1.048586573	1.647317284	1.472730024	1.182252016	1.501999817	1.203210668	0.845755976	0.127755928	0.442463673	1.519931164	2.49577788	0.509213764
YGR049W	YGR049W ... SCM4 cell cycle molecular function unknown mitochondrion | YGR050C	0.591361757	-1.294715128	-0.851584267	x	-0.377378195	-0.823965832	-0.104587563	x	1.555004667	-0.035573305	-0.857941252	0.083200487	x	YGR049W	-0.580444265	-0.731414367	-0.393543022	-0.236416727	-0.948617985	-0.815130623	-0.502761994	-0.49794956	0.132381931	-0.206548838	-0.650224882	-0.20265721	-0.146029883	-0.999777377	-1.049928673	-0.656948674	-0.672960865	-0.237452381	-0.391039406	-0.200508104	-0.187459167	0.203382153	-0.156602252	-0.907871541	-0.352458801	-0.242936809	-0.603189008	0.468021843	0.670567151	-1.857432897	-1.202725152	-0.645257661	-0.879410945	-0.475975061
YGR052W	YGR052W ... FMP48 biological process unknown kinase activity mitochondrion | YGR053C	#N/A	#N/A	#N/A	x	1.723693567	2.225576772	1.67295974	x	1.138928333	0.541651211	2.632200893	1.258344504	x	YGR052W	#VALUE!	#VALUE!	-0.252322311	1.174803984	#VALUE!	#VALUE!	-0.541541283	-0.626728849	1.053602642	#VALUE!	#VALUE!	#VALUE!	1.395190828	#VALUE!	#VALUE!	-0.525727963	-0.421740154	#VALUE!	#VALUE!	-0.079287393	-0.686238456	#VALUE!	#VALUE!	#VALUE!	#VALUE!	1.478283902	#VALUE!	#VALUE!	#VALUE!	#VALUE!	#VALUE!	-0.21403695	#VALUE!	#VALUE!
YGR059W	YGR059W ... SPR3 cell wall organization and bio structural constituent of cytoskeleprospore membrane* | YGR060W	#N/A	#N/A	#N/A	x	-0.342437795	#DIV/0!	2.848957817	x	1.718962	-0.096768893	1.447226089	1.101661464	x	YGR059W	#VALUE!	#VALUE!	#DIV/0!	#VALUE!	#VALUE!	#VALUE!	#DIV/0!	#VALUE!	#VALUE!	#VALUE!	#VALUE!	#VALUE!	#VALUE!	#VALUE!	#VALUE!	#VALUE!	#VALUE!	#VALUE!	#VALUE!	#VALUE!	#VALUE!	#VALUE!	#VALUE!	#VALUE!	#VALUE!	#VALUE!	#VALUE!	#VALUE!	#VALUE!	#VALUE!	#VALUE!	#VALUE!	#VALUE!	#VALUE!
YGR066C	YGR066C ... YGR066C biological process unknown molecular function unknown cellular component unknown | YGR067C	#N/A	#N/A	#N/A	x	0.370729002	0.801578316	1.063444892	x	2.35936	-1.25773294	1.654744837	0.836404105	x	YGR066C	#VALUE!	#VALUE!	1.520890504	#VALUE!	#VALUE!	#VALUE!	#VALUE!	2.906483966	2.686815457	3.507884688	#VALUE!	#VALUE!	#VALUE!	#VALUE!	#VALUE!	#VALUE!	#VALUE!	#VALUE!	#VALUE!	#VALUE!	#VALUE!	#VALUE!	#VALUE!	#VALUE!	#VALUE!	#VALUE!	#VALUE!	#VALUE!	#VALUE!	#VALUE!	#VALUE!	#VALUE!	#VALUE!	#VALUE!
YGR067C	YGR067C ... YGR067C biological process unknown molecular function unknown cellular component unknown | YGR068C	-0.470822526	-0.834661832	2.197411408	x	0.281847115	1.212362854	1.218884227	x	1.546590667	0.569276398	1.01823559	1.326385228	x	YGR067C	-0.120444265	-0.201414367	-0.173543022	0.123583273	-0.068617985	0.034869377	-0.072761994	-0.55794956	-0.347618069	0.103451162	-0.600224882	-0.04265721	0.013970117	-0.029777377	0.120071327	-0.386948674	-0.262960865	-0.207452381	-0.131039406	-0.240508104	-0.007459167	0.073382153	-0.176602252	-0.227871541	-0.182458801	-0.412936809	-0.083189008	-0.191978157	-0.079432849	-0.127432897	-0.052725152	0.204742339	0.190589055	0.124024939
YGR070W	YGR070W ... ROM1 cell wall organization and bio signal transducer activity* intracellular | YGR071C	0.132247077	-0.27703663	0.837887482	x	0.308853616	0.543051002	1.350761369	x	1.665635	0.229210987	0.563021328	1.221930969	x	YGR070W	-0.275444265	-0.116414367	-0.028543022	0.018583273	0.266382015	0.099869377	1.132238006	0.79705044	1.467381931	1.188451162	0.014775118	0.74234279	0.258970117	0.995222623	0.695071327	0.208051326	0.332039135	0.257547619	0.063960594	0.524491896	0.377540833	0.118382153	0.168397748	0.857128459	0.742541199	-0.007936809	0.261810992	1.113021843	0.975567151	0.257567103	1.072274848	0.449742339	0.415589055	0.529024939
YGR078C	YGR078C PAC cluster PAC10 tubulin folding tubulin binding cytoplasm* | YGR079W	-0.28788017	-1.115299135	-0.864940684	x	-0.04732961	-0.47031755	-0.322917464	x	-0.479686333	-0.137386545	-0.524282462	-0.379623486	x	YGR078C	0.094555735	-0.076414367	0.121456978	0.138583273	-0.003617985	-0.180130623	-0.117761994	-0.32294956	-0.782618069	-0.901548838	-0.305224882	-0.28765721	-0.131029883	-0.264777377	-0.604928673	-0.311948674	-0.137960865	-0.142452381	-0.246039406	-0.295508104	-0.102459167	-0.651617847	-0.371602252	-0.542871541	-0.657458801	-0.097936809	-0.218189008	-0.316978157	-0.274432849	-0.202432897	-0.517725152	-0.360257661	-0.314410945	-0.210975061
YGR079W	YGR079W ... YGR079W biological process unknown molecular function unknown cellular component unknown | YGR080W	-0.564438103	-0.994315227	-0.719080989	x	0.051844237	-0.040453941	-0.077052223	x	-0.857072	0.043183548	-0.229635002	0.020327092	x	YGR079W	-0.045444265	-0.146414367	-0.208543022	-0.581416727	0.016382015	0.109869377	-0.587761994	-0.56294956	-0.602618069	-0.161548838	-1.045224882	-0.08765721	0.338970117	0.055222623	-0.244928673	-0.471948674	-0.177960865	0.117547619	-0.036039406	-0.665508104	-0.402459167	-0.211617847	-0.071602252	-0.652871541	-0.267458801	0.002063191	-0.188189008	-0.586978157	-0.394432849	-0.352432897	-0.457725152	-0.170257661	0.025589055	-0.220975061
YGR087C	YGR087C ... PDC6 ethanol metabolism pyruvate decarboxylase activity cytoplasm | YGR088W	#N/A	#N/A	#N/A	x	0.509074838	-0.066904482	1.439872562	x	#N/A	0.327229561	0.786262041	0.786636269	x	YGR087C	0.279599791	#VALUE!	#VALUE!	#VALUE!	-0.008573929	#VALUE!	1.167282062	1.332094496	1.622425987	1.283495218	0.589819174	-0.002613154	0.694014173	0.840266679	1.260115383	0.373095382	0.227083191	#VALUE!	0.50900465	#VALUE!	#VALUE!	0.803426209	0.723441804	#VALUE!	#VALUE!	#VALUE!	#VALUE!	0.418065899	#VALUE!	#VALUE!	#VALUE!	0.764786395	0.440633111	#VALUE!
YGR088W	YGR088W iESR cluster CTT1 response to stress catalase activity cytoplasm | YGR089W	-0.986771878	-0.516744598	3.604036282	x	0.350817446	0.765941447	1.067068519	x	2.252247333	-0.179789356	1.819328298	1.53067121	x	YGR088W	0.047055735	0.436085633	-0.146043022	-0.058916727	1.158882015	0.822369377	0.764738006	1.95955044	3.689881931	3.640951162	0.127275118	0.74484279	0.071470117	0.877722623	0.717571327	0.920551326	0.724539135	0.030047619	0.166460594	-0.583008104	-0.709959167	1.070882153	0.390897748	0.529628459	0.775041199	0.294563191	0.304310992	0.275521843	0.318067151	1.260067103	2.204774848	1.002242339	0.788089055	0.871524939
YGR097W	YGR097W ... ASK10 response to oxidative stress* transcription regulator activity cytoplasm* | YGR098C	0.670965135	0.26489485	0.253479451	x	-0.05637908	0.929516208	1.130655163	x	0.535152667	0.004627201	0.480027848	1.023947281	x	YGR097W	-0.125444265	0.073585633	-0.068543022	-0.091416727	-0.123617985	-0.140130623	-0.067761994	-0.20294956	0.877381931	0.498451162	0.034775118	0.03234279	0.268970117	0.545222623	0.415071327	-0.061948674	0.012039135	0.037547619	0.083960594	0.184491896	0.147540833	0.358382153	0.018397748	0.207128459	0.282541199	0.052063191	-0.008189008	1.183021843	1.125567151	-0.412432897	0.212274848	0.759742339	0.285589055	0.209024939
YGR123C	YGR123C PAC cluster PPT1 protein amino acid phosphoryla protein serine/threonine phosphatascytoplasm* | YGR124W	0.274177184	-0.669568305	-0.656276568	x	-0.089928191	-0.11767847	-0.03237256	x	-0.91045	-0.18164046	-0.677903884	-0.406472026	x	YGR123C	0.014555735	0.073585633	0.221456978	0.088583273	-0.073617985	0.059869377	-0.517761994	-0.50294956	-1.322618069	-0.991548838	-0.495224882	-0.51765721	0.048970117	-0.364777377	-0.164928673	-0.161948674	0.092039135	0.077547619	0.023960594	-0.145508104	0.107540833	-0.371617847	0.218397748	-0.092871541	-0.437458801	0.062063191	-0.198189008	-0.186978157	-0.044432849	0.077567103	-0.457725152	-0.320257661	-0.084410945	-0.020975061
YGR130C	YGR130C ... YGR130C biological process unknown molecular function unknown cytoplasm | YGR131W	-0.588943611	-0.282337994	0.242889699	x	0.255719483	0.997959854	0.96373338	x	-0.007135333	-0.123299322	-0.431951437	0.56574651	x	YGR130C	0.472055735	0.291085633	0.248956978	0.276083273	0.683882015	0.337369377	0.709738006	0.57455044	1.754881931	1.135951162	0.272275118	0.08984279	-0.303529883	0.552722623	0.132571327	0.235551326	0.219539135	0.305047619	0.231460594	0.061991896	-0.004959167	-0.304117847	-0.514102252	0.054628459	0.140041199	0.139563191	0.039310992	-0.079478157	-0.346932849	0.775067103	0.799774848	0.597242339	0.503089055	0.196524939
YGR138C	YGR138C ... TPO2 polyamine transport spermine transporter activity plasma membrane* | YGR139W	-0.375942287	0.532882494	0.914865179	x	0.077656126	1.503809643	1.414327532	x	0.539149667	1.32612025	3.677393803	2.926579617	x	YGR138C	0.612055735	0.681085633	0.568956978	0.866083273	0.063882015	0.217369377	0.749738006	0.76455044	1.244881931	0.965951162	0.422275118	0.29984279	0.076470117	0.342722623	0.362571327	-0.144448674	-0.230460865	0.505047619	0.771460594	1.071991896	0.925040833	-0.454117847	-1.084102252	-0.505371541	-0.329958801	1.739563191	0.539310992	0.950521843	1.143067151	0.795067103	1.029774848	-0.472757661	-0.686910945	0.496524939
YGR142W	YGR142W ... BTN2 intracellular protein transpor molecular function unknown cytosol | YGR143W	0.554046134	0.139073403	0.339782003	x	0.116114651	0.788068898	1.445232494	x	-1.052580667	0.259320348	1.00315575	0.769090487	x	YGR142W	0.137055735	0.026085633	0.333956978	0.251083273	0.478882015	0.322369377	1.174738006	1.03955044	0.679881931	0.650951162	0.637275118	1.26484279	0.161470117	2.697722623	1.707571327	1.200551326	0.774539135	0.310047619	0.116460594	0.256991896	0.620040833	0.620882153	0.160897748	0.579628459	0.775041199	-0.165436809	1.244310992	-0.054478157	-0.201932849	-0.479932897	-0.555225152	1.172242339	0.968089055	0.471524939
YGR144W	YGR144W ... THI4 mitochondrial genome maintenan molecular function unknown mitochondrion* | YGR145W	-0.828296584	0.344286073	3.619968174	x	1.910689163	4.024070194	1.792444396	x	1.204	0.09938982	3.239707338	0.592353624	x	YGR144W	-0.492944265	-0.023914367	-0.476043022	-0.358916727	-0.541117985	-0.077630623	0.914738006	0.83955044	2.389881931	2.650951162	0.987275118	1.02484279	0.621470117	0.717722623	1.147571327	0.120551326	0.224539135	0.190047619	0.376460594	0.146991896	4.08E-05	0.890882153	0.250897748	0.139628459	0.585041199	0.774563191	1.064310992	1.285521843	1.128067151	-0.539932897	0.264774848	0.222242339	0.288089055	0.031524939
YGR146C	YGR146C ... YGR146C biological process unknown molecular function unknown cellular component unknown | YGR146C-A	-0.014872297	0.123431525	1.18157033	x	0.258583225	0.003719869	0.238785092	x	-1.301153667	0.415862466	0.982020905	0.41632771	x	YGR146C	-0.452944265	0.076085633	-0.036043022	0.391083273	0.208882015	0.422369377	0.814738006	1.25955044	0.179881931	0.420951162	0.147275118	0.34484279	0.551470117	0.647722623	0.557571327	-0.119448674	0.104539135	0.360047619	0.476460594	0.756991896	0.790040833	0.380882153	0.000897748	0.509628459	0.375041199	-0.195436809	-0.665689008	0.545521843	0.358067151	-0.529932897	0.234774848	-0.027757661	-0.251910945	0.261524939
YGR149W	YGR149W iESR cluster YGR149W biological process unknown molecular function unknown integral to membrane | YGR150C	-0.071195556	0.530080563	1.100688081	x	-0.409447722	0.923491506	1.010301552	x	0.886019333	-0.219168582	0.772264063	1.002028677	x	YGR149W	-0.135444265	-0.146414367	-0.158543022	-0.011416727	-0.253617985	-0.250130623	0.212238006	0.32705044	1.237381931	1.488451162	0.344775118	0.08234279	-0.361029883	-0.424777377	-0.334928673	-0.011948674	0.022039135	0.077547619	0.173960594	0.324491896	0.137540833	0.738382153	-0.041602252	1.027128459	1.212541199	-0.097936809	0.171810992	0.633021843	0.655567151	0.097567103	0.802274848	-0.100257661	-0.374410945	0.789024939
YGR153W	YGR153W ... YGR153W biological process unknown molecular function unknown cellular component unknown | YGR154C	-0.141181276	0.614566154	1.470688509	x	0.857206208	2.115483232	2.214636446	x	0.746474	0.335200333	-0.229948699	1.799403814	x	YGR153W	-0.032944265	-0.103914367	0.133956978	0.191083273	0.218882015	0.192369377	1.374738006	0.36955044	3.059881931	2.060951162	0.077275118	0.08484279	-0.338529883	0.627722623	0.447571327	0.180551326	0.514539135	-0.359952381	-0.603539406	0.176991896	0.140040833	-0.099117847	-0.109102252	1.399628459	0.985041199	0.354563191	0.584310992	1.285521843	1.048067151	0.110067103	0.354774848	-0.267757661	-0.041910945	0.381524939
YGR159C	YGR159C ... NSR1 rRNA processing* RNA binding* nucleus* | YGR160W	-0.014420689	-0.664206634	-0.551707176	x	0.037790164	-0.424678158	-0.350938714	x	-1.094182667	0.040642773	-0.732956051	-0.349886561	x	YGR159C	0.217055735	0.386085633	0.093956978	0.011083273	0.058882015	0.222369377	-0.435261994	-0.54044956	-0.870118069	-0.319048838	-0.772724882	-0.68515721	0.071470117	-0.352277377	-0.142428673	-0.539448674	-0.075460865	0.020047619	0.026460594	-0.293008104	-0.029959167	-0.339117847	-0.169102252	0.249628459	-0.294958801	0.064563191	-0.255689008	-0.044478157	0.058067151	0.360067103	-0.435225152	-0.137757661	-0.091910945	0.061524939
YGR161C	YGR161C iESR cluster RTS3 protein amino acid dephosphory protein phosphatase type 2A activitcytoplasm* | YGR161W-C	0.13141196	0.077505905	2.327231796	x	-0.116402043	1.124055113	1.838592627	x	1.446622333	-0.014115762	1.587148283	1.638129098	x	YGR161C	-0.330444265	0.398585633	0.366456978	0.273583273	-0.308617985	-0.125130623	0.987238006	1.15205044	3.142381931	2.853451162	1.039775118	0.53734279	0.023970117	1.040222623	0.870071327	0.253051326	0.477039135	-0.277452381	-0.131039406	0.549491896	0.632540833	0.693382153	-0.056602252	1.412128459	1.487541199	-0.372936809	0.296810992	1.028021843	0.900567151	0.452567103	1.487274848	0.544742339	0.480589055	0.624024939
YGR168C	YGR168C ... YGR168C biological process unknown molecular function unknown cellular component unknown | YGR169C	-0.585630836	-1.393173185	0.645616181	x	-0.147391484	0.900130586	0.89765866	x	1.533491	-0.104978455	0.516961124	0.555919282	x	YGR168C	-0.022944265	-0.023914367	-0.176043022	0.351083273	0.058882015	0.272369377	0.304738006	0.36955044	0.979881931	0.360951162	-0.062724882	-0.04515721	0.091470117	0.147722623	0.037571327	0.140551326	0.254539135	0.090047619	-0.013539406	0.376991896	0.260040833	-0.299117847	0.190897748	0.759628459	0.275041199	0.314563191	0.444310992	0.505521843	0.268067151	0.140067103	-0.185225152	-0.427757661	-0.251910945	0.091524939
YGR177C	YGR177C ... ATF2 steroid metabolism alcohol O-acetyltransferase activitcytoplasm* | YGR178C	0.874236173	-0.407866367	-0.514481556	x	-0.239793149	-0.704773809	-0.656275067	x	-1.273151	0.089175351	-0.806073947	-0.279437916	x	YGR177C	-0.445444265	-0.096414367	-0.178543022	-0.321416727	-0.633617985	-0.180130623	-1.107761994	-0.96294956	-1.252618069	-1.021548838	-0.935224882	-0.23765721	0.098970117	-0.424777377	-0.454928673	0.048051326	-0.177960865	0.367547619	0.393960594	0.024491896	0.187540833	0.178382153	-0.371602252	-1.242871541	-1.147458801	-0.707936809	-0.858189008	-0.896978157	-0.604432849	-1.312432897	-1.277725152	-0.380257661	-0.774410945	-0.290975061
YGR181W	YGR181W ... TIM13 mitochondrial inner membrane p protein transporter activity mitochondrial intermembrane space* | YGR182C	-0.89535235	-1.01884627	-0.881608322	x	-0.088740303	-0.266057227	-0.007017985	x	-0.417668	-0.225115979	-0.563888887	-0.107534915	x	YGR181W	-0.320444265	-0.281414367	-0.153543022	-0.226416727	0.011382015	0.114869377	0.007238006	0.09205044	-0.407618069	-0.236548838	-0.410224882	0.07734279	0.173970117	-0.129777377	0.050071327	-0.136948674	-0.122960865	-0.007452381	-0.031039406	0.069491896	0.082540833	0.543382153	0.213397748	-0.167871541	0.097541199	-0.062936809	-0.043189008	-0.971978157	-0.709432849	-0.357432897	-0.212725152	-0.105257661	-0.389410945	-0.205975061
YGR185C	YGR185C PAC cluster TYS1 tyrosyl-tRNA aminoacylation tyrosine-tRNA ligase activity cytoplasm* | YGR186W	-0.047487292	-0.634025234	-0.599290045	x	-0.015441889	-0.219705181	-0.063436634	x	-0.498067333	-0.065067539	-0.421258517	-0.341625308	x	YGR185C	-0.122944265	-0.173914367	-0.046043022	-0.058916727	-0.141117985	-0.157630623	-0.355261994	-0.33044956	-1.310118069	-0.999048838	-0.152724882	0.06484279	0.251470117	0.527722623	0.257571327	-0.029448674	-0.175460865	-0.199952381	-0.283539406	-0.283008104	-0.059959167	0.040882153	-0.129102252	-0.360371541	-0.244958801	-0.215436809	-0.155689008	0.055521843	0.158067151	-0.469932897	-0.715225152	0.302242339	0.128089055	-0.448475061
YGR189C	YGR189C ... CRH1 biological process unknown molecular function unknown cell wall (sensu Fungi)* | YGR190C	-0.069155605	0.855479097	1.324689087	x	0.088697859	0.915505184	0.853148794	x	0.302007667	0.023107184	0.716280827	1.328005977	x	YGR189C	0.107055735	0.256085633	0.173956978	0.191083273	0.168882015	0.222369377	0.264738006	0.33955044	1.809881931	1.610951162	0.777275118	0.22484279	0.031470117	0.417722623	0.077571327	0.540551326	0.284539135	0.340047619	0.446460594	0.656991896	0.450040833	0.680882153	-0.169102252	0.659628459	0.905041199	0.204563191	0.594310992	1.075521843	1.028067151	-0.299932897	0.664774848	0.332242339	-0.021910945	0.611524939
YGR194C	YGR194C iESR cluster XKS1 xylulose catabolism xylulokinase activity cytoplasm | YGR195W	-2.719481503	-0.40821975	2.2831656	x	-0.054634518	0.246117756	0.932567315	x	1.053203	-0.286736425	-1.568406019	0.771734169	x	YGR194C	-0.005444265	-0.126414367	-0.478543022	-0.311416727	0.216382015	-0.030130623	0.492238006	0.42705044	1.177381931	1.058451162	0.044775118	0.48234279	0.188970117	0.235222623	0.265071327	0.008051326	0.132039135	0.087547619	-0.016039406	-0.255508104	-0.212459167	0.168382153	0.068397748	0.637128459	0.902541199	0.012063191	0.141810992	-0.326978157	-0.374432849	0.377567103	0.802274848	0.429742339	0.485589055	0.689024939
YGR201C	YGR201C iESR cluster YGR201C biological process unknown molecular function unknown cellular component unknown | YGR202C	0.44395977	-0.255342579	1.486497019	x	0.548227362	-0.04658349	0.565324908	x	0.100056667	-0.055708419	0.215136121	0.207539577	x	YGR201C	-0.600444265	-0.251414367	-0.333543022	-0.376416727	-0.298617985	0.024869377	-0.042761994	-0.05794956	0.592381931	1.143451162	-0.110224882	-0.00265721	-0.056029883	-0.849777377	-0.489928673	0.033051326	0.097039135	-0.127452381	0.018960594	-0.040508104	-0.027459167	0.183382153	0.193397748	0.282128459	0.417541199	0.067063191	-0.063189008	0.048021843	0.160567151	-0.417432897	0.017274848	-0.965257661	-0.729410945	0.264024939
YGR210C	YGR210C ... YGR210C biological process unknown molecular function unknown cytoplasm | YGR211W	-0.064702366	-0.833305942	-0.488338057	x	0.003885812	-0.137575611	-0.041466444	x	-1.334735667	-0.161101183	-0.805744493	-0.46100947	x	YGR210C	0.024555735	-0.086414367	-0.038543022	-0.001416727	0.016382015	-0.040130623	-0.267761994	-0.22294956	-0.652618069	-0.421548838	-0.695224882	0.05234279	0.038970117	0.035222623	-0.094928673	-0.031948674	0.032039135	0.237547619	0.183960594	0.004491896	0.137540833	-0.101617847	0.138397748	-0.202871541	-0.107458801	0.112063191	0.011810992	-0.276978157	-0.214432849	-0.442432897	-0.667725152	-0.010257661	0.005589055	-0.100975061
YGR211W	YGR211W ... ZPR1 regulation of cell cycle protein binding cytoplasm* | YGR212W	0.183643339	-0.734590004	-0.777495415	x	-0.059809297	-0.183523196	-0.112845635	x	-1.483427333	-0.151218897	-0.650915162	-0.591320375	x	YGR211W	0.054555735	-0.016414367	0.001456978	-0.081416727	-0.033617985	0.069869377	-0.357761994	-0.35294956	-0.812618069	-0.541548838	-0.645224882	-0.14765721	0.318970117	0.365222623	-0.074928673	0.108051326	-0.017960865	0.107547619	0.033960594	-0.105508104	0.117540833	0.038382153	0.158397748	-0.302871541	-0.237458801	-0.187936809	-0.278189008	-0.296978157	-0.204432849	-0.032432897	-0.487725152	0.129742339	-0.094410945	-0.180975061
YGR213C	YGR213C ... RTA1 biological process unknown molecular function unknown integral to membrane | YGR214W	1.53430305	0.593692326	2.25093691	x	0.574882247	0.967702275	1.374511048	x	2.146937	1.348139649	3.893360368	2.849915692	x	YGR213C	-0.001922107	0.337107791	1.744979136	1.562105431	-1.000095827	-0.786608465	1.285760164	#VALUE!	1.760904089	1.65197332	1.078297276	1.035864948	0.612492275	2.338744781	1.498593485	0.761573484	0.375561293	-1.248930223	-1.432517248	#VALUE!	#VALUE!	1.011904311	-0.098080094	2.070650617	1.986063357	0.335585349	1.68533315	1.286544001	1.259089309	-0.808910739	0.585797006	0.993264497	0.669111213	0.722547097
YGR224W	YGR224W ... AZR1 azole transport azole transporter activity plasma membrane | YGR225W	0.467899352	0.741453882	0.454936208	x	0.370729001	1.04272446	1.91729197	x	0.542315	1.849426618	2.9026389	3.128885352	x	YGR224W	#VALUE!	#VALUE!	#DIV/0!	#DIV/0!	#VALUE!	#VALUE!	#DIV/0!	#DIV/0!	#DIV/0!	#DIV/0!	#VALUE!	#VALUE!	#VALUE!	#VALUE!	#VALUE!	#VALUE!	#VALUE!	#VALUE!	#VALUE!	#DIV/0!	#DIV/0!	#VALUE!	#VALUE!	#VALUE!	#VALUE!	#VALUE!	#VALUE!	#VALUE!	#VALUE!	#VALUE!	#VALUE!	#VALUE!	#VALUE!	#VALUE!
YGR234W	YGR234W ... YHB1 response to stress nitric oxide reductase activity cytoplasm* | YGR235C	0.746383113	0.377534009	0.826961347	x	0.909098572	3.518525146	2.600944685	x	0.162805	-0.239240365	-1.232266115	-0.639767258	x	YGR234W	0.124555735	0.003585633	-0.098543022	-0.091416727	-0.213617985	-0.390130623	-0.317761994	-0.35294956	0.427381931	0.388451162	-0.055224882	-0.33765721	0.088970117	0.245222623	-0.044928673	-0.031948674	0.032039135	-0.172452381	-0.416039406	-0.375508104	-0.442459167	-0.461617847	-0.171602252	-0.402871541	-0.607458801	-0.247936809	-0.298189008	-0.436978157	-0.474432849	-0.512432897	-0.937725152	0.479742339	0.205589055	-0.110975061
YGR236C	YGR236C ... SPG1 biological process unknown molecular function unknown mitochondrion | YGR237C	#N/A	#N/A	#N/A	x	0.175741502	1.336772981	0.763290117	x	#DIV/0!	-0.172770439	2.871224541	-0.032078693	x	YGR236C	#VALUE!	#VALUE!	0.930890504	0.938016799	#VALUE!	#VALUE!	1.541671532	2.536483966	2.236815457	2.437884688	#VALUE!	1.851776316	#VALUE!	2.044656149	1.564504853	1.307484852	1.501472661	1.746981145	1.97339412	1.253925422	1.306974359	1.387815679	#VALUE!	#VALUE!	#VALUE!	2.481496717	2.431244518	#VALUE!	#VALUE!	#VALUE!	#VALUE!	1.749175865	#VALUE!	#VALUE!
YGR237C	YGR237C iESR cluster YGR237C biological process unknown molecular function unknown cytoplasm | YGR238C	-0.343386158	-1.028861297	0.211881985	x	0.011480109	0.707872978	0.979902042	x	0.534651667	0.12569629	0.297949901	0.572860165	x	YGR237C	0.034555735	-0.076414367	0.131456978	0.058583273	0.116382015	-0.170130623	0.352238006	1.21705044	0.437381931	0.198451162	-0.055224882	0.18234279	-0.031029883	0.465222623	-0.144928673	-0.301948674	0.012039135	0.157547619	-0.096039406	0.244491896	0.377540833	-0.201617847	-0.301602252	-0.032871541	-0.127458801	0.062063191	0.341810992	-0.036978157	-0.104432849	-0.032432897	0.062274848	0.399742339	-0.064410945	-0.000975061
YGR243W	YGR243W ... FMP43 biological process unknown molecular function unknown mitochondrion | YGR244C	-1.779875837	0.151834895	2.277459038	x	0.704062336	1.51805802	1.899753763	x	0.9549235	-0.084001347	0.67506583	0.199092914	x	YGR243W	-0.677944265	-0.008914367	-0.051043022	-0.303916727	-0.216117985	-0.002630623	0.179738006	0.40455044	1.624881931	1.675951162	1.202275118	0.83984279	-0.063529883	0.982722623	1.572571327	-0.114448674	0.259539135	0.465047619	0.761460594	0.331991896	0.835040833	0.585882153	0.565897748	2.014628459	1.820041199	-0.080436809	0.039310992	0.770521843	0.513067151	1.245067103	2.169774848	0.227242339	0.773089055	0.886524939
YGR244C	YGR244C ... LSC2 tricarboxylic acid cycle* succinate-CoA ligase (ADP-forming) mitochondrion | YGR245C	-1.563558778	-0.364314425	1.627893329	x	0.238386271	1.29149337	1.784536428	x	0.033605667	-0.091228617	0.562138952	1.082955354	x	YGR244C	0.317055735	0.046085633	-0.296043022	0.181083273	0.078882015	-0.217630623	0.144738006	-0.05044956	1.929881931	1.540951162	0.117275118	0.29484279	-0.158529883	0.517722623	0.157571327	-0.089448674	-0.075460865	0.250047619	0.056460594	0.096991896	-0.159959167	-0.069117847	-0.109102252	0.589628459	0.455041199	-0.065436809	0.294310992	0.315521843	-0.071932849	0.980067103	0.594774848	0.522242339	0.468089055	0.481524939
YGR248W	YGR248W iESR cluster SOL4 biological process unknown 6-phosphogluconolactonase activity cytoplasm* | YGR249W	-0.734438128	-0.337178799	3.082380061	x	0.052193708	0.399520903	1.675611981	x	3.123674333	0.40422129	0.817292524	2.215118953	x	YGR248W	-0.068588774	0.140441124	0.418312469	0.395438764	0.633237506	0.736724868	2.509093497	2.453905931	4.174237422	4.115306653	0.701630609	0.839198281	0.065825608	0.922078114	1.561926818	0.374906817	0.558894626	0.16440311	0.600816085	0.241347387	-0.035603676	1.145237644	0.885253239	0.52398395	1.05939669	0.468918682	0.188666483	0.209877334	0.482422642	0.954422594	2.019130339	0.84659783	0.822444546	0.36588043
YGR249W	YGR249W ... MGA1 filamentous growth molecular function unknown cellular component unknown | YGR250C	-0.303648154	-0.306142133	1.502924012	x	0.232714937	0.375282777	0.695136008	x	-0.187187	0.527194864	1.996993925	0.08292411	x	YGR249W	#VALUE!	#VALUE!	#DIV/0!	#VALUE!	#VALUE!	#VALUE!	#DIV/0!	#VALUE!	#VALUE!	#VALUE!	#VALUE!	#VALUE!	#VALUE!	#VALUE!	#VALUE!	#VALUE!	#VALUE!	#VALUE!	#VALUE!	#VALUE!	#VALUE!	#VALUE!	#VALUE!	#VALUE!	#VALUE!	#VALUE!	#VALUE!	#VALUE!	#VALUE!	#VALUE!	#VALUE!	#VALUE!	#VALUE!	#VALUE!
YGR250C	YGR250C iESR cluster YGR250C biological process unknown RNA binding cytoplasm | YGR251W	-0.009703961	0.336377194	1.152962278	x	0.357598451	1.059050824	1.00085886	x	0.746748333	0.097791858	0.190219467	0.745338087	x	YGR250C	0.084555735	0.213585633	0.141456978	0.168583273	0.046382015	0.139869377	0.372238006	0.37705044	1.777381931	1.268451162	0.474775118	0.16234279	0.098970117	0.245222623	0.315071327	0.078051326	0.252039135	0.057547619	0.043960594	0.164491896	0.077540833	0.028382153	0.058397748	0.597128459	0.492541199	0.622063191	0.421810992	0.583021843	0.295567151	0.007567103	0.332274848	0.129742339	0.085589055	0.379024939
YGR254W	YGR254W ... ENO1 glycolysis* phosphopyruvate hydratase activity cytoplasm* | YGR255C	-1.186221173	0.528793493	2.374052894	x	-0.192549139	1.806315047	2.094204142	x	-0.317910667	-0.131425642	1.13283055	0.722866887	x	YGR254W	-0.065444265	-0.116414367	-0.438543022	-0.241416727	-0.223617985	-0.290130623	-0.267761994	-0.24294956	0.157381931	0.208451162	0.124775118	1.22234279	0.888970117	0.765222623	0.815071327	0.008051326	-0.197960865	-0.272452381	-0.146039406	0.034491896	-0.282459167	0.418382153	-0.241602252	-0.442871541	-0.207458801	-0.227936809	-0.028189008	-0.236978157	-0.244432849	0.077567103	0.092274848	0.169742339	-0.474410945	-0.590975061
YGR255C	YGR255C ... COQ6 ubiquinone metabolism ubiquinone biosynthesis monooxygenamitochondrion* | YGR256W	-0.409070973	-0.334682956	0.665863759	x	0.133617076	0.503953427	0.440956211	x	0.430369333	0.168360155	0.676314294	0.519260413	x	YGR255C	-0.292944265	-0.203914367	-0.546043022	-0.208916727	-0.101117985	-0.117630623	-0.175261994	-0.26044956	0.249881931	0.310951162	-0.452724882	0.47484279	0.211470117	-0.232277377	0.017571327	-0.289448674	-0.225460865	-0.289952381	-0.103539406	-0.093008104	-0.369959167	0.340882153	0.080897748	-0.110371541	0.305041199	-0.005436809	0.204310992	-0.334478157	-0.381932849	0.030067103	0.434774848	-0.017757661	-0.191910945	-0.118475061
YGR256W	YGR256W iESR cluster GND2 glucose metabolism phosphogluconate dehydrogenase (deccytosol | YGR257C	0.929399831	0.770130566	3.819015566	x	0.620216079	2.089367881	1.943337923	x	0.810267333	0.692426031	1.460223692	1.188437661	x	YGR256W	-0.802944265	-0.113914367	-0.586043022	-0.448916727	-0.001117985	0.442369377	1.874738006	1.71955044	1.959881931	2.220951162	-0.382724882	0.54484279	0.151470117	0.667722623	0.897571327	0.090551326	-0.025460865	0.200047619	0.396460594	0.806991896	0.550040833	1.210882153	0.700897748	#VALUE!	0.645041199	-0.345436809	-0.145689008	0.355521843	0.588067151	-0.969932897	-0.125225152	0.272242339	0.138089055	0.081524939
YHL012W	YHL012W ... YHL012W biological process unknown molecular function unknown cellular component unknown | YHL013C	#N/A	#N/A	#N/A	x	#DIV/0!	#DIV/0!	2.788351932	x	1.4414795	2.149157658	1.487601408	2.795173026	x	YHL012W	-0.198588774	0.020441124	0.188312469	#VALUE!	-0.196762494	0.266724868	-0.150906503	#VALUE!	-1.115762578	-0.694693347	-0.608369391	0.699198281	1.035825608	0.302078114	0.801926818	-0.305093183	0.038894626	0.71440311	0.740816085	0.151347387	0.354396324	-0.194762356	0.075253239	#VALUE!	-0.62060331	-0.461081318	0.038666483	-0.080122666	0.072422642	-0.175577406	-0.360869661	-0.18340217	-0.427555454	-0.03411957
YHL021C	YHL021C � iESR cluster AIM17 biological process unknown molecular function unknown mitochondrion | Putative protein of unknown function; the authentic, non-tagged protein is detected in highly purified mitochondria in high-throughput studies; null mutant displays reduced frequency of mitochondrial genome lossYHL022C	-0.653240202	-0.10810003	2.215932703	x	1.275560122	0.498038146	1.326462968	x	3.488577333	0.856159606	0.902836639	2.067508843	x	YHL021C	-0.237944265	0.171085633	-0.431043022	-0.543916727	0.153882015	-0.202630623	0.329738006	0.59455044	1.644881931	1.665951162	1.742275118	1.68984279	1.026470117	1.942722623	1.942571327	0.145551326	0.179539135	-0.684952381	-0.508539406	-0.758008104	-0.844959167	0.735882153	0.135897748	1.274628459	1.790041199	-0.370436809	0.229310992	0.560521843	0.213067151	0.525067103	1.639774848	1.547242339	1.293089055	1.816524939
YHL024W	YHL024W ... RIM4 meiosis* RNA binding cytoplasm | YHL025W	-1.042968681	0.817692751	0.981875129	x	2.781610923	4.495425028	3.24891309	x	1.077698333	2.025753349	1.027938289	3.449245603	x	YHL024W	-0.17525544	#VALUE!	-0.068354197	1.198772098	0.39657084	0.070058202	3.972426831	2.627239265	3.047570756	3.098639987	-0.255036057	1.812531615	0.539158942	1.415411448	1.645260152	0.018240151	0.21222796	#VALUE!	#VALUE!	#VALUE!	#VALUE!	0.428570978	-0.331413427	1.177317284	1.362730024	#VALUE!	#VALUE!	-0.036789332	#VALUE!	1.547755928	2.882463673	0.909931164	0.14577788	1.129213764
YHL026C	YHL026C ... YHL026C biological process unknown molecular function unknown cellular component unknown | YHL027W	-0.001253249	-0.648956219	-0.467172076	x	1.106002951	-0.209678741	-0.449586159	x	-0.185168667	0.936618057	0.7400961	1.312250948	x	YHL026C	0.174555735	0.363585633	0.011456978	0.108583273	-0.213617985	-0.130130623	-0.007761994	-0.20294956	-1.282618069	-0.641548838	-1.275224882	0.65234279	0.768970117	-0.094777377	-0.044928673	-0.501948674	-0.547960865	-0.222452381	-0.056039406	-0.355508104	-0.232459167	-0.041617847	-0.591602252	-0.642871541	-0.467458801	-0.537936809	-0.908189008	-0.036978157	0.285567151	0.187567103	0.672274848	-0.620257661	-1.044410945	0.359024939
YHL028W	YHL028W ... WSC4 cell wall organization and bio transmembrane receptor activity endoplasmic reticulum membrane* | YHL029C	-2.912753957	-0.261327959	1.029970402	x	1.973180643	1.322412388	1.294464955	x	-0.300397333	0.561805138	0.242579115	0.88808128	x	YHL028W	-0.225444265	-0.136414367	0.041456978	0.508583273	-0.853617985	-0.940130623	-0.317761994	1.39705044	-1.132618069	-0.451548838	-0.785224882	-0.26765721	-0.171029883	-0.934777377	-1.184928673	-0.091948674	-0.267960865	-0.742452381	-0.566039406	-0.425508104	-0.662459167	-0.161617847	-0.821602252	-2.062871541	-1.837458801	-1.767936809	-1.758189008	-1.856978157	-1.664432849	-0.772432897	-0.187725152	-1.270257661	-1.564410945	-0.930975061
YHL035C	YHL035C ... VMR1 transport "ATPase activity, coupled to transme"mitochondrion* | YHL036W	0.373114958	-0.490535448	0.656522298	x	1.139167428	0.497618547	0.536311884	x	0.835542	0.672259011	0.858692985	1.337023034	x	YHL035C	-0.015444265	0.133585633	-0.318543022	-0.211416727	0.256382015	0.549869377	1.042238006	0.72705044	1.717381931	1.178451162	-0.535224882	1.29234279	0.868970117	1.575222623	1.385071327	0.208051326	0.232039135	-0.312452381	-0.246039406	0.184491896	-0.072459167	0.888382153	0.318397748	0.927128459	1.262541199	0.512063191	0.691810992	1.563021843	1.415567151	-0.782432897	-0.037725152	1.209742339	0.955589055	0.299024939
YHR006W	YHR006W ... STP2 positive regulation of transcr specific RNA polymerase II transcrinucleus | YHR007C	-0.332769098	0.097559045	0.589143963	x	0.737450346	0.413344279	0.682961518	x	1.038255	0.578628347	0.790791955	1.552111283	x	YHR006W	0.232055735	0.091085633	0.228956978	0.316083273	0.063882015	0.137369377	-0.000261994	-0.19544956	0.654881931	0.505951162	0.572275118	0.69984279	0.826470117	0.612722623	0.452571327	0.045551326	0.029539135	-0.054952381	-0.138539406	0.071991896	0.055040833	0.035882153	0.095897748	0.534628459	0.400041199	0.389563191	0.359310992	0.600521843	0.483067151	0.375067103	0.199774848	0.057242339	0.093089055	0.366524939
YHR016C	YHR016C ... YSC84 endocytosis* molecular function unknown actin cortical patch | YHR017W	-0.657107486	-0.303823644	0.811836985	x	0.964892701	0.64571223	1.028683205	x	0.716691	0.697237972	0.897200581	1.294427423	x	YHR016C	-0.230444265	-0.341414367	-0.453543022	-0.396416727	-0.088617985	-0.305130623	-0.192761994	-0.25794956	0.552381931	0.593451162	-0.710224882	1.24734279	0.873970117	0.920222623	0.760071327	0.273051326	0.027039135	-0.027452381	-0.131039406	-0.240508104	-0.507459167	0.363382153	-0.246602252	-0.367871541	0.197541199	-0.112936809	0.016810992	-0.121978157	-0.249432849	-0.237432897	0.407274848	0.594742339	0.300589055	0.114024939
YHR022C	YHR022C ... YHR022C biological process unknown molecular function unknown cellular component unknown | YHR022C-A	0.071658576	-0.255673466	2.122435978	x	1.343703486	1.627507018	1.799307619	x	3.378778333	1.217396915	0.490957508	2.303310894	x	YHR022C	#VALUE!	#VALUE!	#DIV/0!	#VALUE!	#VALUE!	#VALUE!	#DIV/0!	#VALUE!	#DIV/0!	#VALUE!	#DIV/0!	#DIV/0!	#DIV/0!	#VALUE!	#VALUE!	#DIV/0!	#DIV/0!	#VALUE!	#VALUE!	#VALUE!	#VALUE!	#DIV/0!	#DIV/0!	#VALUE!	#VALUE!	#VALUE!	#VALUE!	#DIV/0!	#DIV/0!	#VALUE!	#VALUE!	#VALUE!	#VALUE!	#VALUE!
YHR030C	YHR030C ... SLT2 cell wall organization and bio MAP kinase activity cytoplasm* | YHR031C	0.117514077	0.104674842	0.785997569	x	1.03577646	1.007381933	0.949027672	x	0.711135333	0.855160929	1.822055042	1.975473628	x	YHR030C	0.349555735	0.238585633	0.386456978	0.453583273	0.371382015	0.344869377	0.437238006	0.29205044	1.622381931	0.893451162	0.619775118	1.21734279	1.383970117	1.330222623	0.980071327	0.463051326	0.277039135	0.522547619	0.338960594	0.579491896	0.512540833	0.003382153	0.103397748	0.832128459	0.677541199	0.747063191	0.806810992	1.008021843	0.770567151	-0.067432897	-0.032725152	0.364742339	0.400589055	0.644024939
YHR032W	YHR032W ... YHR032W biological process unknown molecular function unknown cellular component unknown | YHR032W-A	0.239807508	-0.507740011	-0.4611618	x	1.092816691	-0.319003947	-0.391335333	x	0.087291333	1.008078489	0.858503431	0.880638816	x	YHR032W	-0.097944265	0.151085633	-0.311043022	-0.293916727	-0.586117985	-0.172630623	-0.780261994	-0.57544956	-0.545118069	0.035951162	-0.807724882	0.69984279	0.836470117	0.292722623	0.302571327	-0.244448674	-0.690460865	-0.064952381	0.201460594	-0.298008104	-0.414959167	0.565882153	-0.644102252	-0.435371541	-0.439958801	-0.150436809	-0.250689008	0.190521843	0.513067151	-0.374932897	0.029774848	0.317242339	-0.376910945	-0.393475061
YHR043C	YHR043C ... DOG2 response to stress* 2-deoxyglucose-6-phosphatase activicytoplasm* | YHR044C	-0.347734674	-1.047422924	1.251897787	x	1.099405373	0.537469166	1.197242487	x	-0.006329667	1.360131461	1.906109371	1.780081099	x	YHR043C	-0.097944265	-0.668914367	-0.071043022	0.016083273	-0.246117985	-0.312630623	-0.230261994	-1.01544956	0.574881931	-0.154048838	-0.417724882	1.75984279	1.286470117	0.982722623	0.922571327	-0.454448674	-0.180460865	0.125047619	-0.168539406	0.241991896	0.095040833	-0.154117847	0.035897748	0.464628459	0.350041199	-0.150436809	0.509310992	0.450521843	0.443067151	0.655067103	0.289774848	-0.342757661	-0.376910945	-0.073475061
YHR044C	YHR044C ... DOG1 glucose metabolism 2-deoxyglucose-6-phosphatase activicellular component unknown | YHR045W	-0.174898193	-0.559378595	1.774518591	x	1.147609947	0.338751328	0.696902938	x	0.961075667	1.399194457	2.578981792	1.489308319	x	YHR044C	#VALUE!	#VALUE!	-0.00299875	-0.055872455	-0.548073713	#VALUE!	-0.202217722	0.142594712	-0.597073797	-0.656004566	0.16031939	1.517887062	0.894514389	1.430766895	0.310615599	-0.426404402	-0.312416593	-0.106908109	#VALUE!	0.440036168	-0.266914895	0.253926425	0.25394202	#VALUE!	#VALUE!	#VALUE!	0.217355264	0.378566115	0.061111423	-0.696888625	-0.87218088	0.005286611	-0.368866673	-0.735430789
YHR072W	YHR072W ... ERG7 ergosterol biosynthesis lanosterol synthase activity endoplasmic reticulum* | YHR072W-A	0.761813539	-0.454806941	-0.405347576	x	0.983294861	-0.593224899	-0.324201908	x	0.491285333	0.964489968	0.617102866	0.749919916	x	YHR072W	-0.045444265	0.103585633	-0.078543022	-0.021416727	-0.093617985	-0.070130623	-0.217761994	-0.30294956	-0.282618069	-0.421548838	0.144775118	1.05234279	1.078970117	0.705222623	0.705071327	-0.351948674	-0.087960865	0.157547619	0.173960594	-0.045508104	-0.152459167	-0.291617847	-0.011602252	-0.272871541	-0.337458801	0.072063191	0.021810992	0.493021843	0.435567151	-0.752432897	-0.807725152	0.389742339	0.155589055	-0.060975061
YHR075C	YHR075C ... PPE1 protein biosynthesis* structural constituent of ribosome*mitochondrial small ribosomal subun | YHR076W	-0.526250863	-0.833089208	1.448076522	x	1.086695234	0.414808211	0.798447047	x	0.857962667	0.983235874	-0.089947583	1.456805215	x	YHR075C	-0.185444265	0.023585633	-0.108543022	0.008583273	0.196382015	0.229869377	0.652238006	0.54705044	0.847381931	0.628451162	0.234775118	1.26234279	0.918970117	1.235222623	1.285071327	0.028051326	0.272039135	-0.022452381	-0.026039406	0.194491896	-0.012459167	-0.131617847	0.128397748	0.067128459	0.222541199	0.112063191	0.221810992	0.123021843	0.145567151	0.127567103	0.302274848	0.209742339	0.605589055	0.429024939
YHR087W	YHR087W � iESR cluster RTC3 RNA metabolism molecular function unknown | Protein of unknown function involved in RNA metabolism; has structural similarity to SBDS, the human protein mutated in Shwachman-Diamond Syndrome (the yeast SBDS ortholog = SDO1); null mutation suppresses cdc13-1 temperature sensitivityYHR088W	#N/A	#N/A	#N/A	x	1.821287482	3.753819444	4.139699094	x	2.657407333	1.121064857	2.848987618	3.662592827	x	YHR087W	#VALUE!	#VALUE!	-0.246370141	0.100756155	0.298554897	0.062042259	0.214410888	0.179223322	1.369554813	1.150624044	-0.023052001	1.314515672	0.921142999	1.307395505	1.167244209	-0.209775793	-0.055787984	#VALUE!	#VALUE!	-0.133335223	0.109713715	0.420555035	-0.639429371	#VALUE!	0.804714081	#VALUE!	0.183983874	#VALUE!	#VALUE!	1.179739985	2.26444773	0.401915221	0.447761937	0.711197821
YHR092C	YHR092C ... HXT4 hexose transport glucose transporter activity* plasma membrane | YHR093W	0.233155542	-0.329927986	0.798612523	x	0.231766237	1.701745495	0.991770188	x	-0.103131	-0.550560168	-1.588808606	-0.622175297	x	YHR092C	-0.215444265	0.663585633	-0.238543022	-0.401416727	-1.303617985	-1.290130623	-1.207761994	-1.00294956	-3.502618069	-1.711548838	-0.815224882	-0.06765721	-0.701029883	-0.724777377	-0.484928673	-0.181948674	-0.117960865	0.167547619	0.513960594	-0.505508104	-0.172459167	-1.171617847	-1.581602252	-1.102871541	-1.527458801	-1.417936809	-1.938189008	-1.096978157	-0.704432849	1.887567103	1.402274848	-0.490257661	-0.484410945	0.459024939
YHR094C	YHR094C ... HXT1 hexose transport glucose transporter activity* plasma membrane | YHR095W	-0.439590709	-0.93168287	-1.111193415	x	1.246611342	-3.93103458	-2.874157148	x	0.002242	0.734523747	1.569313777	-1.28826033	x	YHR094C	0.067055735	0.546085633	-0.226043022	-0.278916727	-0.151117985	0.032369377	-0.845261994	-0.83044956	-1.000118069	0.170951162	-0.652724882	0.93484279	0.971470117	-1.092277377	-0.952428673	0.060551326	0.064539135	0.470047619	0.916460594	0.186991896	0.260040833	0.660882153	0.420897748	-0.610371541	-0.814958801	1.264563191	0.754310992	-0.744478157	-0.841932849	1.530067103	0.874774848	-1.547757661	-1.631910945	-0.738475061
YHR096C	YHR096C iESR cluster HXT5 hexose transport glucose transporter activity* plasma membrane | YHR097C	-0.692775679	0.182786552	4.156872565	x	0.5583744	-0.796620292	1.587933846	x	0.818042	0.198841853	4.235513445	2.049079265	x	YHR096C	0.148077893	0.467107791	0.264979136	1.862105431	0.309904173	0.773391535	3.895760164	2.720572598	0.980904089	1.75197332	0.718297276	1.465864948	0.122492275	1.188744781	1.818593485	0.681573484	0.245561293	-0.278930223	0.497482752	1.158014054	2.151062991	1.041904311	-0.328080094	1.070650617	1.686063357	0.405585349	1.22533315	-0.163455999	-0.190910691	0.001089261	1.195797006	0.503264497	0.489111213	0.932547097
YHR097C	YHR097C iESR cluster YHR097C biological process unknown molecular function unknown cytoplasm* | YHR098C	-0.467799545	-0.872044456	1.020981659	x	1.327928686	0.490627785	1.01362327	x	0.607152	0.897657749	1.896565494	2.259127148	x	YHR097C	-0.410444265	-0.241414367	-0.353543022	0.183583273	-0.548617985	-0.775130623	-0.272761994	-0.53794956	1.202381931	0.903451162	-0.600224882	0.88734279	0.623970117	1.170222623	0.890071327	0.053051326	-0.122960865	-0.107452381	-0.091039406	0.399491896	0.282540833	-0.086617847	-0.326602252	0.452128459	0.447541199	-0.482936809	-0.033189008	-0.691978157	-0.699432849	-0.697432897	-0.332725152	0.174742339	-0.139410945	0.394024939
YHR104W	YHR104W iESR cluster GRE3 response to stress* aldo-keto reductase activity* cytoplasm* | YHR105W	-0.317128757	-0.512630013	0.631938817	x	1.406995403	0.7758713	1.249339922	x	0.645025333	0.899297075	1.507602167	1.737018678	x	YHR104W	-0.092944265	0.006085633	-0.746043022	-0.308916727	0.138882015	-0.137630623	0.194738006	0.24955044	1.739881931	1.670951162	-0.582724882	1.83484279	1.561470117	1.087722623	0.937571327	-0.009448674	-0.205460865	-0.009952381	0.126460594	-0.133008104	-0.169959167	0.520882153	-0.089102252	-0.050371541	0.615041199	-0.105436809	0.024310992	-0.144478157	-0.221932849	0.150067103	0.724774848	0.412242339	0.078089055	0.211524939
YHR112C	YHR112C iESR cluster YHR112C sulfur metabolism cystathionine beta-lyase activity cytoplasm | YHR113W	-0.70461352	0.009807185	1.760419304	x	1.35913421	0.714887168	1.313217451	x	0.578501333	0.97493718	1.289182479	1.457714328	x	YHR112C	0.059555735	0.358585633	-0.273543022	0.073583273	0.061382015	0.154869377	-0.082761994	-0.31794956	0.322381931	0.543451162	0.119775118	1.75734279	1.723970117	1.160222623	1.020071327	0.143051326	-0.102960865	-0.347452381	-0.181039406	-0.110508104	-0.057459167	-0.096617847	-0.366602252	0.172128459	0.467541199	-0.032936809	0.146810992	0.478021843	0.280567151	0.542567103	1.127274848	0.394742339	0.270589055	0.524024939
YHR124W	YHR124W ... NDT80 meiosis* transcription factor activity nuclear chromosome | YHR125W	-0.6403405	1.1034639	1.547704954	x	1.037395666	-0.566904479	1.001371956	x	0.946002667	0.348139649	0.247522664	0.801798536	x	YHR124W	0.362055735	0.261085633	0.528956978	0.706083273	0.013882015	0.407369377	0.319738006	-0.36544956	1.334881931	0.995951162	1.752275118	0.48984279	0.586470117	0.842722623	0.972571327	0.395551326	0.649539135	-0.034952381	-0.168539406	0.281991896	0.185040833	-0.434117847	-0.014102252	0.404628459	0.060041199	0.299563191	0.389310992	0.070521843	0.133067151	1.005067103	0.769774848	-0.472757661	-0.106910945	0.546524939
YHR137W	YHR137W iESR cluster ARO9 aromatic amino acid family met aromatic-amino-acid transaminase accytoplasm* | YHR138C	-0.208010726	-0.6962506	0.909382659	x	1.560727886	2.674542671	1.4912616	x	0.064338	1.059704904	1.447659348	1.039679682	x	YHR137W	-0.160444265	0.138585633	0.106456978	0.113583273	0.601382015	0.764869377	1.527238006	1.51205044	0.922381931	1.563451162	-0.030224882	1.11734279	1.193970117	0.910222623	1.160071327	-0.476948674	-0.292960865	-0.777452381	-0.671039406	-0.250508104	-0.567459167	-0.526617847	-0.776602252	-0.997871541	-0.912458801	-1.032936809	-1.033189008	-0.291978157	-0.219432849	-1.467432897	-0.812725152	-0.145257661	-0.489410945	-0.885975061
YHR138C	YHR138C iESR cluster YHR138C vacuole fusion, non-autophagic endopeptidase inhibitor activity cellular component unknown | YHR139C	0.600571242	0.651222127	2.328611	x	1.310759305	0.972768463	1.911285163	x	1.381190333	1.326046198	2.440715528	2.555758635	x	YHR138C	0.042055735	0.051085633	-0.091043022	-0.033916727	0.703882015	0.587369377	1.349738006	1.09455044	1.804881931	1.555951162	0.592275118	1.57984279	0.796470117	1.852722623	1.952571327	0.265551326	0.469539135	-0.124952381	-0.028539406	0.271991896	0.085040833	0.465882153	0.285897748	1.064628459	1.130041199	0.519563191	0.919310992	0.610521843	0.613067151	0.575067103	0.859774848	0.197242339	0.313089055	1.056524939
YHR139C	YHR139C ... SPS100 spore wall assembly (sensu Fun molecular function unknown spore wall (sensu Fungi) | YHR139C-A	#N/A	#N/A	#N/A	x	0.778193143	1.6958438	1.147291148	x	1.525981	0.878873465	3.193152635	2.765394601	x	YHR139C	#VALUE!	1.129806344	1.177677689	#VALUE!	0.572602726	1.236090088	2.168458717	1.483271151	1.933602642	2.144671873	0.970995829	1.468563501	0.515190828	1.251443334	2.311292038	-0.315727963	0.548259846	#VALUE!	#VALUE!	#VALUE!	#VALUE!	0.884602864	0.354618459	#VALUE!	#VALUE!	-0.121716098	0.848031703	0.279242554	#VALUE!	#VALUE!	#VALUE!	0.98596305	0.351809766	0.75524565
YHR142W	YHR142W ... CHS7 ER to Golgi transport* molecular function unknown endoplasmic reticulum membrane | YHR143W	0.061436218	0.446653316	0.678118482	x	0.990007734	0.975491542	0.455059592	x	0.141815	0.759754793	1.360744732	1.700793388	x	YHR142W	-0.075444265	-0.026414367	0.011456978	0.098583273	-0.193617985	-0.200130623	-0.037761994	-0.05294956	1.107381931	1.128451162	0.214775118	0.89234279	0.598970117	0.505222623	0.695071327	-0.021948674	0.032039135	0.127547619	0.233960594	0.504491896	0.297540833	0.608382153	0.168397748	1.107128459	0.972541199	0.002063191	0.191810992	0.923021843	0.855567151	0.097567103	0.372274848	0.199742339	-0.284410945	0.639024939
YHR143W	YHR143W ... DSE2 cell wall organization and bio "glucan 1,3-beta-glucosidase activit"cell wall (sensu Fungi)* | YHR143W-A	2.441072018	-0.173598122	-1.914575009	x	1.007780689	-0.451383125	-1.761944378	x	-1.67195	0.454879937	0.867949319	1.039811989	x	YHR143W	0.117055735	0.156085633	0.063956978	0.031083273	-0.261117985	-0.197630623	-0.515261994	-0.34044956	-1.250118069	-0.119048838	0.137275118	0.35484279	0.331470117	-0.292277377	0.027571327	0.200551326	0.234539135	0.170047619	0.346460594	-0.043008104	-0.179959167	0.560882153	0.030897748	-0.210371541	-0.084958801	0.314563191	0.104310992	-0.374478157	-0.121932849	0.730067103	0.874774848	-0.277757661	-0.451910945	0.341524939
YHR149C	YHR149C ... SKG6 biological process unknown molecular function unknown bud neck* | YHR150W	0.192973466	-0.852467624	-0.648980809	x	1.042720267	-0.159346659	-0.28690701	x	-0.407348333	0.976757419	0.430903587	0.94590868	x	YHR149C	-0.117944265	-0.248914367	-0.261043022	-0.303916727	-0.246117985	-0.292630623	-0.490261994	-0.62544956	-0.905118069	-0.564048838	-0.447724882	0.55984279	0.846470117	0.272722623	0.282571327	-0.344448674	-0.210460865	-0.504952381	-0.338539406	-0.568008104	-0.484959167	-0.044117847	-0.154102252	-0.695371541	-0.299958801	-0.200436809	-0.180689008	-0.219478157	0.033067151	-0.484932897	-0.410225152	-0.152757661	-0.416910945	-0.273475061
YHR160C	YHR160C ... PEX18 protein-peroxisome targeting protein binding cytosol* | YHR161C	#N/A	#N/A	#N/A	x	2.63118224	1.301578318	1.823922664	x	1.525981	1.35699702	#DIV/0!	2.412144106	x	YHR160C	#VALUE!	#VALUE!	#DIV/0!	#VALUE!	#VALUE!	#VALUE!	#VALUE!	#VALUE!	#DIV/0!	#DIV/0!	#DIV/0!	#DIV/0!	#DIV/0!	#DIV/0!	#DIV/0!	#VALUE!	#VALUE!	#VALUE!	#VALUE!	#VALUE!	#VALUE!	#VALUE!	#VALUE!	#VALUE!	#VALUE!	#VALUE!	#DIV/0!	#VALUE!	#VALUE!	#VALUE!	#VALUE!	#DIV/0!	#DIV/0!	#VALUE!
YHR171W	YHR171W iESR cluster ATG7 protein-vacuolar targeting* ubiquitin-like conjugating enzyme acytoplasm* | YHR172W	-0.702115191	0.399005555	1.418745441	x	1.04945354	1.078677973	0.783180082	x	0.775455	0.775805357	1.462288817	1.916674754	x	YHR171W	-0.025444265	0.263585633	-0.148543022	-0.351416727	0.256382015	0.039869377	0.012238006	2.37705044	0.687381931	0.608451162	-0.085224882	1.43234279	1.448970117	1.165222623	0.925071327	0.358051326	0.142039135	0.147547619	0.173960594	-0.145508104	-0.382459167	0.538382153	0.178397748	0.537128459	0.562541199	0.212063191	0.281810992	0.153021843	-0.084432849	0.327567103	0.792274848	0.619742339	0.345589055	0.779024939
YHR173C	YHR173C | YHR174W	#N/A	#N/A	#N/A	x	#DIV/0!	-1.021196875	#DIV/0!	x	-0.603302	1.035068927	#DIV/0!	1.242219105	x	YHR173C	#VALUE!	#VALUE!	-0.035715903	#VALUE!	#VALUE!	#VALUE!	-0.254934876	-0.000122441	#VALUE!	0.031278281	0.897602237	#VALUE!	#VALUE!	#VALUE!	#VALUE!	#VALUE!	#VALUE!	#VALUE!	#VALUE!	0.297319015	#VALUE!	#VALUE!	#VALUE!	#VALUE!	#VALUE!	#VALUE!	#VALUE!	#VALUE!	#VALUE!	#VALUE!	#VALUE!	#VALUE!	#VALUE!	#VALUE!
YHR197W	YHR197W PAC cluster RIX1 35S primary transcript process molecular function unknown nucleus* | YHR198C	0.155414077	-0.33517053	-0.445682342	x	0.667831418	-0.400179188	-0.295845919	x	-0.870622	0.66420207	0.11586886	0.22944817	x	YHR197W	0.227055735	0.206085633	0.113956978	0.011083273	0.008882015	0.162369377	-0.655261994	-0.71044956	-1.130118069	-0.729048838	-0.542724882	0.50484279	0.741470117	0.597722623	0.707571327	-0.409448674	-0.195460865	0.040047619	0.046460594	-0.443008104	-0.119959167	-0.349117847	-0.099102252	0.019628459	-0.354958801	0.074563191	-0.065689008	0.045521843	0.068067151	0.040067103	-0.675225152	-0.237757661	0.058089055	-0.268475061
YHR209W	YHR209W � CRG1 biological process unknown S-adenosylmethionine-dependent | Putative S-adenosylmethionine-dependent methyltransferase; mediates cantharidin resistanceYHR210C	-1.117066752	1.303317911	3.587635003	x	0.720046882	2.260525347	2.395633418	x	1.369400667	0.900392874	2.560339124	3.847194053	x	YHR209W	-0.065444265	0.143585633	0.081456978	0.328583273	0.626382015	0.459869377	1.522238006	1.25705044	3.327381931	2.578451162	0.364775118	1.48234279	1.218970117	1.805222623	1.875071327	0.678051326	0.962039135	0.297547619	0.323960594	0.724491896	0.537540833	0.798382153	0.738397748	2.597128459	2.372541199	1.202063191	1.451810992	1.883021843	1.625567151	0.467567103	1.532274848	0.269742339	0.435589055	1.889024939
YHR211W	YHR211W ... FLO5 flocculation (sensu Saccharomy mannose binding cell wall (sensu Fungi) | YHR212C	-0.433554822	0.240106081	0.525619805	x	0.98632605	0.010749653	0.732253648	x	0.606253667	1.147000709	1.578065226	1.753119895	x	YHR211W	0.297055735	0.506085633	0.333956978	0.641083273	-0.211117985	-0.027630623	0.234738006	0.57955044	2.039881931	2.190951162	0.267275118	0.49484279	0.291470117	0.437722623	0.537571327	0.050551326	-0.085460865	-0.199952381	0.026460594	0.196991896	0.050040833	0.710882153	-0.069102252	0.059628459	0.165041199	-0.125436809	-0.185689008	0.605521843	0.758067151	-0.059932897	0.644774848	0.232242339	-0.251910945	0.251524939
YIL009C-A	YIL009C-A ... EST3 telomerase-dependent telomere telomerase activity nucleus* | YIL009W	-1.136133081	-0.566498943	0.72384558	x	0.098860321	0.865748013	0.637191132	x	0.399424667	-0.085080724	0.135760912	0.365850949	x	YIL009C-A	0.029555735	-0.051414367	-0.023543022	0.063583273	-0.188617985	-0.135130623	-0.012761994	-0.13794956	0.122381931	0.173451162	0.519775118	-0.20265721	-0.206029883	-0.229777377	-0.139928673	0.863051326	1.087039135	-0.117452381	0.128960594	0.349491896	0.232540833	0.003382153	0.193397748	0.162128459	0.347541199	0.427063191	0.126810992	0.008021843	-0.159432849	0.042567103	0.227274848	-0.165257661	0.040589055	0.074024939
YIL009W	YIL009W ... FAA3 lipid metabolism* long-chain-fatty-acid-CoA ligase accellular component unknown | YIL010W	0.028094198	-0.527616898	-0.714214872	x	-0.012753305	-0.378482853	-0.329159573	x	-0.660472333	-0.38119872	-1.121308486	-0.785365467	x	YIL009W	-0.015444265	0.083585633	-0.138543022	-0.421416727	-0.303617985	-0.220130623	-0.777761994	-1.08294956	-1.362618069	-0.891548838	-1.215224882	-0.23765721	0.098970117	-0.604777377	-0.644928673	0.478051326	0.682039135	0.057547619	0.143960594	-0.485508104	-0.292459167	-0.641617847	-0.571602252	-1.032871541	-0.987458801	-0.707936809	-1.018189008	-0.336978157	-0.324432849	-0.952432897	-0.647725152	-0.350257661	-0.444410945	-0.430975061
YIL010W	YIL010W ... DOT5 regulation of cell redox homeo thioredoxin peroxidase activity nucleus | YIL011W	-0.733742252	-1.122846708	0.125171146	x	-0.11604667	0.232320546	0.866564093	x	-0.279463667	-0.289574963	-0.41321135	0.526617095	x	YIL010W	0.074555735	-0.186414367	-0.158543022	0.058583273	0.266382015	0.209869377	0.192238006	0.10705044	0.247381931	-0.091548838	0.304775118	0.15234279	-0.041029883	0.335222623	0.115071327	1.178051326	0.772039135	0.067547619	0.003960594	0.254491896	0.057540833	0.268382153	0.348397748	0.507128459	0.702541199	0.222063191	0.381810992	-0.196978157	-0.144432849	0.117567103	-0.027725152	0.079742339	0.095589055	0.489024939
YIL013C	YIL013C ... PDR11 sterol transport "ATPase activity, coupled to transme"membrane | YIL014C-A	-1.235277829	0.942902668	1.321583208	x	0.107183827	1.201872287	0.849772549	x	1.133512667	0.384498479	0.325055391	1.319327843	x	YIL013C	-0.097944265	0.221085633	-0.051043022	0.096083273	-0.206117985	-0.102630623	-0.270261994	-1.04544956	1.374881931	1.475951162	0.212275118	0.17984279	-0.143529883	-0.007277377	0.062571327	0.755551326	0.769539135	-0.954952381	-0.748539406	-0.738008104	-0.564959167	0.695882153	-0.064102252	0.434628459	0.860041199	0.109563191	-0.040689008	0.370521843	0.453067151	-0.344932897	0.379774848	-0.212757661	-0.696910945	0.726524939
YIL017C	YIL017C ... VID28 negative regulation of glucone molecular function unknown cytoplasm* | YIL018W	-0.593504159	-0.349893388	0.820257377	x	0.05098143	0.856334002	0.770204528	x	1.063205333	-0.235055142	0.025762319	0.292372728	x	YIL017C	-0.090444265	0.038585633	-0.043543022	-0.046416727	0.031382015	-0.315130623	0.267238006	0.35205044	0.832381931	0.743451162	0.289775118	0.26734279	-0.076029883	0.240222623	0.180071327	0.893051326	1.057039135	-0.117452381	-0.101039406	0.109491896	0.032540833	0.003382153	-0.046602252	-0.007871541	0.097541199	-0.292936809	0.016810992	0.048021843	0.090567151	-0.157432897	0.097274848	0.234742339	0.300589055	-0.165975061
YIL045W	YIL045W iESR cluster PIG2 biological process unknown protein phosphatase regulator activcytoplasm | YIL046W	-0.868587997	-0.607034971	0.819351295	x	0.411499471	0.944455557	1.053621429	x	0.906311333	-0.111100772	-0.335078632	0.059777284	x	YIL045W	0.604555735	0.183585633	0.771456978	0.948583273	0.056382015	-0.100130623	1.112238006	1.49705044	1.007381931	0.448451162	0.914775118	0.50234279	0.008970117	1.175222623	0.905071327	2.168051326	1.822039135	0.227547619	0.273960594	0.874491896	0.727540833	0.288382153	0.318397748	-0.372871541	-0.267458801	-0.007936809	0.171810992	-0.166978157	-0.074432849	-0.072432897	-0.277725152	0.599742339	0.725589055	-0.390975061
YIL055C	YIL055C ... YIL055C biological process unknown molecular function unknown cellular component unknown | YIL056W	-0.05638231	-0.889770357	0.956635881	x	0.480879048	0.742033268	1.005989738	x	1.480431333	0.053983972	0.433783094	0.718814769	x	YIL055C	-0.257944265	-0.188914367	-0.191043022	-0.203916727	-0.016117985	-0.032630623	0.219738006	0.10455044	1.384881931	1.435951162	-0.257724882	0.78984279	0.266470117	0.872722623	0.542571327	0.735551326	0.789539135	-0.094952381	0.141460594	0.061991896	0.075040833	-0.064117847	-0.484102252	0.084628459	0.350041199	-0.050436809	0.339310992	0.400521843	0.453067151	0.105067103	0.619774848	0.627242339	0.333089055	0.306524939
YIL062C	YIL062C ... ARC15 mitochondrion inheritance* structural molecule activity* mitochondrial membrane* | YIL063C	-0.547359909	-0.352833786	0.409178051	x	-0.111955077	0.427517815	0.619867871	x	-0.482321333	-0.186271367	-0.763769399	0.342145417	x	YIL062C	0.267055735	0.096085633	0.063956978	0.171083273	0.428882015	0.362369377	0.514738006	0.34955044	0.559881931	0.150951162	0.477275118	0.02484279	-0.128529883	0.187722623	0.027571327	1.320551326	1.224539135	0.090047619	-0.063539406	0.086991896	4.08E-05	-0.199117847	-0.009102252	0.509628459	0.395041199	0.384563191	0.364310992	0.045521843	-0.031932849	0.420067103	0.294774848	0.072242339	0.128089055	0.491524939
YIL066C	YIL066C ... RNR3 DNA replication ribonucleoside-diphosphate reductascytoplasm* | YIL066W-A	0.002445019	0.718883904	1.144757858	x	0.768320543	2.444529156	1.400127845	x	1.289572333	0.662454761	0.518330899	1.617786168	x	YIL066C	-0.445444265	-0.096414367	-0.238543022	-0.241416727	0.026382015	0.129869377	0.752238006	0.01705044	1.297381931	1.658451162	-0.025224882	0.31234279	0.398970117	0.605222623	1.005071327	0.608051326	0.612039135	-0.122452381	-0.006039406	0.264491896	0.057540833	0.768382153	0.208397748	1.287128459	0.982541199	0.132063191	0.081810992	0.493021843	0.535567151	-0.382432897	0.002274848	0.429742339	0.215589055	0.579024939
YIL072W	YIL072W ... HOP1 meiosis* DNA binding condensed nuclear chromosome* | YIL073C	#N/A	#N/A	#N/A	x	1.19537273	1.594059564	1.634467334	x	1.708413	1.280674858	1.706913167	2.172931019	x	YIL072W	0.22474456	0.113774458	0.891645803	2.208772098	-0.52342916	-0.349941798	1.752426831	#VALUE!	1.047570756	0.858639987	-0.735036057	1.042531615	0.649158942	1.615411448	1.695260152	1.018240151	1.43222796	-1.212263556	-0.865850581	#VALUE!	#VALUE!	0.518570978	0.758586573	1.537317284	1.432730024	0.272252016	0.631999817	0.503210668	0.505755976	0.557755928	0.322463673	0.859931164	0.91577788	0.689213764
YIL073C	YIL073C ... SPO22 meiosis molecular function unknown cellular component unknown | YIL074C	-1.332517358	0.291260805	1.030855431	x	1.220207877	2.871200069	2.096113681	x	1.615214667	0.315596853	0.889129579	0.9947873	x	YIL073C	1.521728617	1.480758515	1.01862986	#VALUE!	1.333554897	1.657042259	0.849410888	#VALUE!	2.394554813	2.195624044	1.111948	1.159515672	0.856142999	3.252395505	2.972244209	3.545224208	3.189212017	0.754720501	0.751133476	#VALUE!	#VALUE!	#VALUE!	#VALUE!	2.504301341	2.349714081	2.309236073	2.388983874	-0.309805276	-0.027259968	2.684739985	2.26944773	3.256915221	3.202761937	2.626197821
YIL076W	YIL076W ... SEC28 ER to Golgi transport* molecular function unknown COPI vesicle coat | YIL077C	-0.597805312	-0.393128923	0.324419316	x	-0.14885117	0.765829691	0.980534072	x	-0.330692	-0.202098955	-0.07171806	0.448393266	x	YIL076W	0.324555735	0.093585633	0.351456978	0.558583273	0.316382015	0.209869377	0.462238006	0.30705044	0.597381931	-0.251548838	0.394775118	0.28234279	0.168970117	0.165222623	0.225071327	1.278051326	1.442039135	0.417547619	0.283960594	0.774491896	0.637540833	-0.361617847	0.368397748	0.937128459	0.382541199	0.562063191	0.711810992	0.883021843	0.695567151	0.567567103	-0.027725152	-0.300257661	0.065589055	0.339024939
YIL097W	YIL097W iESR cluster FYV10 negative regulation of glucone molecular function unknown cytoplasm* | YIL098C	-0.396711192	-0.28904319	0.531346889	x	0.326595335	0.717049922	1.12616322	x	1.467016	0.009781679	0.168952679	0.747779933	x	YIL097W	-0.135444265	-0.286414367	0.031456978	-0.171416727	0.016382015	-0.330130623	-0.067761994	0.22705044	1.117381931	0.668451162	0.264775118	0.06234279	-0.041029883	0.115222623	-0.094928673	1.018051326	0.932039135	0.107547619	-0.046039406	0.314491896	0.207540833	-0.181617847	-0.101602252	0.507128459	0.122541199	0.322063191	0.301810992	0.203021843	0.055567151	0.457567103	0.292274848	0.199742339	-0.044410945	0.139024939
YIL099W	YIL099W iESR cluster SGA1 sporulation (sensu Fungi)* "glucan 1,4-alpha-glucosidase activi"vacuole (sensu Fungi) | YIL100C-A	-0.588197377	-0.939630439	1.960845089	x	1.006359202	1.995998576	2.355129728	x	2.237170333	1.527669279	3.643384799	2.091181653	x	YIL099W	0.314555735	0.153585633	0.241456978	0.778583273	0.166382015	0.169869377	1.952238006	1.67705044	3.437381931	3.258451162	0.794775118	1.15234279	0.678970117	2.315222623	2.255071327	1.438051326	1.322039135	1.347547619	1.433960594	1.704491896	1.357540833	2.098382153	1.428397748	1.797128459	2.142541199	1.482063191	1.461810992	1.173021843	1.505567151	0.457567103	1.242274848	2.439742339	1.595589055	0.929024939
YIL101C	YIL101C iESR cluster XBP1 response to stress transcription factor activity nucleus | YIL102C	#N/A	#N/A	#N/A	x	1.351629197	4.185881343	3.404894283	x	2.226862333	1.765077549	3.152329879	3.634648482	x	YIL101C	-0.170444265	0.298585633	-0.023543022	-0.026416727	0.111382015	-0.055130623	0.847238006	0.97205044	1.022381931	1.433451162	0.059775118	0.41734279	0.133970117	0.530222623	0.760071327	0.213051326	0.457039135	0.132547619	0.508960594	0.729491896	0.312540833	0.513382153	0.273397748	1.002128459	0.977541199	0.407063191	0.256810992	0.138021843	0.090567151	0.532567103	1.127274848	0.114742339	0.280589055	0.664024939
YIL107C	YIL107C iESR cluster PFK26 fructose 2,6-bisphosphate meta 6-phosphofructo-2-kinase activity cytoplasm | YIL108W	-0.135781403	0.101916653	1.142125165	x	0.037590128	1.279419037	1.428310722	x	1.711203667	0.012303043	0.54637994	1.760766835	x	YIL107C	-0.047944265	-0.028914367	0.178956978	0.256083273	0.203882015	0.077369377	0.779738006	0.41455044	2.584881931	1.705951162	0.342275118	0.19984279	0.026470117	0.752722623	0.452571327	1.355551326	1.389539135	0.235047619	0.091460594	0.531991896	0.475040833	0.175882153	0.165897748	1.254628459	1.100041199	0.519563191	0.819310992	1.030521843	0.633067151	-0.034932897	0.259774848	0.207242339	0.373089055	0.616524939
YIL108W	YIL108W ... YIL108W proteolysis and peptidolysis metalloendopeptidase activity cytoplasm | YIL109C	-0.063335838	0.130867179	0.998696465	x	0.150026963	0.60500951	0.857600414	x	0.960110333	-0.028395511	1.011113187	1.087323344	x	YIL108W	-0.070444265	0.138585633	-0.013543022	0.143583273	0.021382015	0.044869377	0.347238006	0.21205044	2.162381931	1.733451162	0.339775118	0.42734279	0.293970117	0.590222623	0.520071327	1.083051326	1.147039135	0.092547619	0.218960594	0.429491896	0.062540833	0.653382153	0.223397748	1.332128459	1.317541199	0.397063191	0.896810992	0.848021843	0.610567151	-0.097432897	0.617274848	0.534742339	0.390589055	0.514024939
YIL110W	YIL110W � PAC cluster MNI1 biological process unknown S-adenosylmethionine-dependent | Putative S-adenosylmethionine-dependent methyltransferase of the seven beta-strand family; deletion mutant exhibits a weak vacuolar protein sorting defect, enhanced resistance to caspofungin, and is synthetically lethal with MEN mutantsYIL111W	0.145869801	-0.633390549	-0.35371387	x	-0.057382908	-0.349790258	-0.19925026	x	-0.628122667	-0.073977717	-0.633561819	-0.377792727	x	YIL110W	0.194555735	-0.026414367	0.151456978	0.228583273	0.126382015	0.139869377	-0.027761994	-0.11294956	-1.062618069	-0.991548838	-0.055224882	-0.36765721	0.058970117	-0.134777377	-0.144928673	0.818051326	1.082039135	0.027547619	-0.106039406	0.024491896	0.127540833	-0.541617847	0.048397748	0.177128459	-0.267458801	0.052063191	-0.098189008	0.123021843	0.055567151	-0.002432897	-0.707725152	-0.520257661	-0.064410945	-0.020975061
YIL111W	YIL111W ... COX5B mitochondrial electron transpo cytochrome-c oxidase activity respiratory chain complex IV (sensu | YIL112W	-0.110063188	0.045097819	-0.013037585	x	0.272012451	1.632684533	1.751725877	x	1.328412	-0.348652101	-0.371258815	1.612726908	x	YIL111W	0.402055735	-0.048914367	-0.211043022	0.136083273	-0.016117985	-0.302630623	-0.000261994	-0.24544956	1.204881931	0.725951162	0.932275118	-0.40015721	-0.773529883	-0.607277377	-0.237428673	0.855551326	1.159539135	-0.304952381	-0.338539406	0.141991896	0.085040833	-0.804117847	-0.304102252	0.974628459	0.730041199	-0.090436809	-0.090689008	-0.179478157	-0.376932849	0.985067103	0.829774848	-0.742757661	-0.066910945	0.836524939
YIL117C	YIL117C ... PRM5 conjugation with cellular fusi molecular function unknown integral to membrane | YIL118W	0.761897711	0.688278605	1.588035192	x	1.193523943	2.876489937	2.497802285	x	1.218790667	-0.283606328	-0.006953952	1.669557751	x	YIL117C	0.034555735	0.203585633	0.261456978	0.318583273	0.006382015	-0.110130623	0.932238006	0.78705044	2.437381931	1.648451162	1.324775118	0.54234279	0.558970117	0.965222623	0.865071327	1.428051326	1.462039135	0.397547619	0.373960594	1.054491896	0.917540833	0.468382153	0.388397748	2.017128459	1.862541199	0.382063191	0.741810992	1.783021843	1.495567151	-0.362432897	0.552274848	0.729742339	0.875589055	1.699024939
YIL121W	YIL121W ... QDR2 multidrug transport multidrug efflux pump activity integral to plasma membrane | YIL122W	-0.300196728	1.00064626	0.982694037	x	0.759217453	2.245076551	1.545767978	x	1.444747	-0.262678596	0.833891758	0.580285714	x	YIL121W	-0.230444265	0.048585633	-0.533543022	-0.686416727	-0.828617985	-0.795130623	-0.422761994	-0.64794956	0.862381931	1.153451162	1.679775118	0.28734279	0.033970117	1.610222623	1.290071327	0.523051326	0.497039135	0.802547619	0.968960594	0.569491896	0.682540833	1.503382153	0.613397748	0.682128459	1.097541199	-0.062936809	0.176810992	0.838021843	0.920567151	0.532567103	1.637274848	2.014742339	1.590589055	1.094024939
YIL123W	YIL123W ... SIM1 microtubule cytoskeleton organ molecular function unknown cell wall (sensu Fungi) | YIL124W	-0.471571344	0.782684341	1.207347595	x	0.161155127	1.043745304	0.9256188	x	-0.169562	0.041544389	0.85790133	1.076475749	x	YIL123W	0.264555735	0.323585633	0.191456978	0.318583273	0.136382015	0.369869377	0.542238006	0.45705044	1.237381931	1.248451162	0.224775118	0.37234279	-0.101029883	0.665222623	0.395071327	1.608051326	1.212039135	0.157547619	0.293960594	0.464491896	0.357540833	0.668382153	-0.051602252	0.307128459	0.512541199	0.052063191	0.181810992	0.283021843	0.355567151	-0.252432897	0.542274848	0.549742339	0.235589055	0.429024939
YIL136W	YIL136W iESR cluster OM45 biological process unknown molecular function unknown mitochondrial outer membrane | YIL137C	-0.573025477	0.07530511	2.287055665	x	0.416758641	1.300254296	1.34500219	x	0.956635333	-0.203757188	0.732719977	1.660603555	x	YIL136W	0.259555735	0.138585633	0.146456978	0.233583273	0.581382015	0.494869377	1.907238006	1.61205044	3.412381931	2.773451162	0.489775118	0.24734279	-0.516029883	0.830222623	0.400071327	1.533051326	1.477039135	0.322547619	0.698960594	0.339491896	0.212540833	0.093382153	0.183397748	1.142128459	1.287541199	0.177063191	0.536810992	-0.131978157	-0.089432849	1.012567103	1.207274848	0.664742339	0.690589055	0.924024939
YIL140W	YIL140W ... AXL2 bud site selection* molecular function unknown bud neck* | YIL141W	-0.415590039	0.54768738	0.826209024	x	0.219893661	0.884902378	0.657715311	x	1.106868	-0.10567958	0.739978981	1.028940105	x	YIL140W	-0.115444265	0.073585633	0.121456978	-0.051416727	-0.173617985	-0.080130623	0.042238006	-0.00294956	0.967381931	0.888451162	0.204775118	0.07234279	-0.211029883	0.005222623	0.235071327	0.988051326	1.112039135	0.127547619	0.263960594	0.344491896	0.157540833	0.538382153	-0.051602252	0.027128459	0.512541199	-0.157936809	0.001810992	0.513021843	0.575567151	-0.622432897	0.372274848	0.239742339	0.005589055	0.289024939
YIL155C	YIL155C ... GUT2 carbohydrate metabolism* glycerol-3-phosphate dehydrogenase mitochondrion | YIL156W	-0.436896312	-0.487988223	0.709324097	x	0.284680939	0.700132314	0.625818751	x	1.231549	-0.114618419	0.61040226	1.772023594	x	YIL155C	-0.212944265	0.486085633	-0.446043022	-0.098916727	0.068882015	-0.087630623	0.484738006	0.67955044	3.229881931	3.260951162	0.327275118	0.83484279	0.081470117	1.207722623	1.207571327	1.440551326	1.414539135	0.440047619	0.406460594	0.066991896	-0.089959167	1.100882153	0.530897748	1.629628459	2.095041199	0.104563191	0.544310992	-0.054478157	-0.071932849	0.900067103	1.754774848	1.472242339	1.218089055	1.641524939
YIL158W	YIL158W � AIM20 biological process unknown molecular function unknown | Putative protein of unknown function; overexpression causes a cell cycle delay or arrest; green fluorescent protein (GFP)-fusion protein localizes to the vacuole; null mutant displays elevated frequency of mitochondrial genome lossYIL159W	-0.421484385	-0.671392236	-0.492822645	x	0.052526668	-0.494366798	-0.367820481	x	-1.609572667	-0.261920582	-1.412383689	-0.561528324	x	YIL158W	0.099555735	0.088585633	0.436456978	0.363583273	-0.138617985	-0.145130623	-0.092761994	-0.07794956	-1.947618069	-1.706548838	-0.420224882	-0.23265721	-0.236029883	-0.179777377	-0.319928673	1.153051326	1.087039135	0.132547619	0.068960594	0.079491896	0.402540833	-0.166617847	0.053397748	-0.617871541	-0.982458801	-0.272936809	-0.303189008	-0.591978157	-0.459432849	-0.247432897	-0.712725152	-0.455257661	-0.369410945	-0.495975061
YIL160C	YIL160C ... POT1 fatty acid beta-oxidation acetyl-CoA C-acyltransferase activiperoxisomal matrix | YIL161W	#N/A	#N/A	#N/A	x	2.059147942	1.301578315	1.173563563	x	#DIV/0!	0.195712359	2.608190136	2.394142714	x	YIL160C	#VALUE!	#VALUE!	1.060890504	-0.061983201	0.635815541	#VALUE!	1.671671532	1.806483966	6.506815457	6.467884688	1.854208644	#VALUE!	#VALUE!	2.964656149	3.234504853	1.267484852	1.621472661	#VALUE!	1.75339412	0.753925422	-0.233025641	#VALUE!	1.517831274	2.996561985	3.091974725	1.581496717	2.331244518	#VALUE!	#VALUE!	#VALUE!	#VALUE!	2.619175865	2.545022581	#VALUE!
YIR007W	YIR007W ... YIR007W biological process unknown molecular function unknown cytoplasm | YIR008C	-0.46107606	-0.537499768	1.249726671	x	0.110899625	0.248287212	0.856180294	x	1.487321333	0.194167265	0.462085442	0.700524041	x	YIR007W	0.194555735	-0.286414367	-0.178543022	0.038583273	0.266382015	0.109869377	-0.237761994	0.20705044	1.577381931	1.458451162	0.324775118	0.49234279	0.518970117	0.405222623	0.425071327	1.358051326	0.982039135	0.027547619	0.143960594	0.144491896	0.017540833	0.568382153	-0.081602252	-0.022871541	0.412541199	0.162063191	0.251810992	0.173021843	0.095567151	0.047567103	0.582274848	0.799742339	0.425589055	0.219024939
YIR026C	YIR026C PAC cluster YVH1 sporulation (sensu Fungi)* protein tyrosine phosphatase activicytoplasm | YIR027C	0.266488677	-0.613536101	-0.804244874	x	0.200922384	-0.036336529	-0.097558956	x	-0.824103667	0.206303506	-0.198517403	-0.027697093	x	YIR026C	-0.035444265	-0.136414367	-0.058543022	-0.151416727	-0.223617985	-0.060130623	-0.557761994	-0.62294956	-0.802618069	-0.471548838	-0.225224882	-0.46765721	0.218970117	0.055222623	-0.084928673	0.688051326	0.852039135	0.037547619	-0.056039406	-0.125508104	0.017540833	-0.191617847	0.078397748	-0.082871541	-0.457458801	-0.037936809	-0.248189008	-0.186978157	-0.014432849	-0.072432897	-0.557725152	-0.130257661	-0.204410945	-0.040975061
YIR028W	YIR028W ... DAL4 allantoin transport allantoin permease activity membrane | YIR029W	-0.008852786	0.992847837	2.866929158	x	1.170705871	2.881376748	1.543827851	x	1.50152	0.298607585	1.815378673	2.390195695	x	YIR028W	-0.920444265	-0.331414367	-0.113543022	0.093583273	-0.458617985	0.074869377	0.377238006	-0.09794956	2.092381931	2.233451162	-0.120224882	0.12734279	-0.406029883	0.080222623	0.220071327	1.073051326	1.187039135	-0.337452381	-0.031039406	0.419491896	0.332540833	1.083382153	0.773397748	2.162128459	2.457541199	0.897063191	1.406810992	1.088021843	0.880567151	-0.557432897	0.687274848	-0.725257661	-0.009410945	1.014024939
YIR038C	YIR038C iESR cluster GTT1 glutathione metabolism glutathione transferase activity mitochondrion* | YIR039C	-0.386178434	0.752319549	1.362179921	x	0.360256576	1.363358362	1.165596538	x	-0.339573	-0.407894389	-0.486990978	0.860522848	x	YIR038C	0.184555735	0.233585633	-0.148543022	0.128583273	0.596382015	0.889869377	1.162238006	0.99705044	1.777381931	2.018451162	0.254775118	-0.16765721	-0.421029883	-0.304777377	0.005071327	1.158051326	1.122039135	-0.052452381	0.153960594	0.184491896	-0.022459167	0.468382153	0.058397748	1.017128459	1.322541199	0.012063191	0.061810992	-0.416978157	-0.344432849	0.867567103	1.282274848	-0.020257661	-0.074410945	1.239024939
YIR039C	YIR039C iESR cluster YPS6 biological process unknown aspartic-type endopeptidase activitcell wall (sensu Fungi) | YIR040C	1.403487049	2.925285779	1.972383205	x	0.285224734	1.829563103	1.085580926	x	1.548162	0.226612654	0.863717038	1.86161345	x	YIR039C	-0.282944265	0.026085633	-0.126043022	-0.158916727	0.298882015	0.312369377	0.754738006	0.92955044	1.469881931	1.730951162	0.367275118	0.72484279	0.181470117	0.497722623	0.797571327	1.390551326	1.304539135	0.170047619	0.456460594	0.456991896	0.170040833	1.260882153	0.530897748	1.339628459	1.645041199	0.354563191	0.514310992	1.045521843	1.088067151	0.490067103	1.504774848	0.292242339	0.298089055	0.931524939
YJL010C	YJL010C � NOP9 rRNA processing RNA binding | Essential subunit of U3-containing 90S preribosome involved in production of 18S rRNA and assembly of small ribosomal subunit; also part of pre-40S ribosome and required for its export into cytoplasm; binds RNA and contains pumilio domainYJL011C	0.368528352	-0.531671105	-0.740896715	x	0.036034155	-0.09283847	-0.02199674	x	-0.711142	0.017946678	0.289768668	-0.425790734	x	YJL010C	0.102055735	-0.078914367	-0.051043022	-0.133916727	-0.106117985	0.037369377	-0.610261994	-0.72544956	-1.405118069	-1.244048838	-0.427724882	-0.52015721	0.016470117	-0.267277377	-0.367428673	-0.504448674	-0.210460865	1.145047619	0.931460594	0.521991896	0.935040833	-0.684117847	-0.054102252	-0.225371541	-0.789958801	-0.020436809	-0.280689008	0.040521843	0.113067151	-0.114932897	-0.990225152	-0.272757661	-0.336910945	-0.423475061
YJL019W	YJL019W ... MPS3 mitotic sister chromatid cohes molecular function unknown integral to membrane* | YJL020C	-0.382485928	-0.690890838	-0.397909121	x	-0.173337837	-0.482911709	-0.355857068	x	-0.33242	-0.233499766	0.359212671	-0.381572412	x	YJL019W	-0.325444265	-0.116414367	-0.248543022	-0.401416727	-0.433617985	-0.450130623	-0.557761994	-0.95294956	-1.212618069	-0.711548838	-0.765224882	-0.45765721	-0.061029883	-0.534777377	-0.754928673	-0.281948674	-0.387960865	0.437547619	0.553960594	0.124491896	0.117540833	0.078382153	-0.271602252	-1.102871541	-0.757458801	-0.587936809	-0.668189008	-1.016978157	-0.714432849	-0.482432897	-0.137725152	-0.040257661	-0.364410945	-0.650975061
YJL030W	YJL030W ... MAD2 mitotic spindle checkpoint molecular function unknown nuclear pore* | YJL031C	-0.336475828	-0.858658138	0.512333135	x	0.208109878	0.564261143	0.778732368	x	-0.029935333	-0.09113648	1.216727317	0.390092464	x	YJL030W	0.177055735	-0.063914367	0.133956978	0.171083273	0.168882015	0.132369377	0.384738006	-0.08044956	0.959881931	0.220951162	0.147275118	0.09484279	-0.088529883	0.137722623	0.127571327	0.200551326	0.254539135	0.990047619	0.966460594	1.246991896	1.230040833	-0.269117847	0.180897748	0.149628459	0.265041199	0.394563191	0.364310992	0.395521843	0.268067151	0.190067103	-0.015225152	-0.107757661	0.108089055	0.061524939
YJL034W	YJL034W ... KAR2 SRP-dependent cotranslational ATPase activity* endoplasmic reticulum lumen | YJL035C	-0.252765109	-0.112418544	1.001271678	x	0.44143093	0.395917887	0.691867001	x	-1.468914667	0.269295089	2.460651508	0.095130876	x	YJL034W	-0.120444265	-0.341414367	-0.473543022	0.123583273	-0.038617985	-0.405130623	-0.372761994	-0.63794956	0.402381931	0.253451162	-1.110224882	0.88734279	0.783970117	0.380222623	0.060071327	-0.086948674	-0.462960865	1.222547619	1.218960594	1.449491896	1.132540833	0.633382153	0.513397748	0.322128459	0.607541199	0.587063191	1.236810992	0.278021843	0.070567151	0.272567103	-0.032725152	0.264742339	-0.199410945	-0.745975061
YJL036W	YJL036W ... SNX4 transport* lipid binding membrane | YJL037W	-0.21542905	-0.606526266	0.546261917	x	0.100757873	0.524724544	0.85124911	x	0.016068333	-0.198951456	1.139025897	0.334708331	x	YJL036W	0.119555735	-0.201414367	0.116456978	-0.046416727	0.301382015	0.164869377	0.467238006	0.11205044	0.582381931	0.113451162	0.429775118	0.29734279	-0.136029883	0.660222623	0.270071327	0.383051326	0.287039135	1.302547619	1.138960594	1.279491896	1.282540833	-0.216617847	0.033397748	0.112128459	0.037541199	0.227063191	0.366810992	0.138021843	0.040567151	0.362567103	-0.042725152	0.324742339	0.260589055	0.074024939
YJL037W	YJL037W � IRC18 biological process unknown molecular function unknown | Putative protein of unknown function; expression induced in respiratory-deficient cells and in carbon-limited chemostat cultures; similar to adjacent ORF, YJL038C; null mutant displays increased levels of spontaneous Rad52p fociYJL038C	#N/A	#N/A	#N/A	x	0.875771177	1.89340009	2.785674278	x	0.893085	2.217909418	3.902638905	1.573369699	x	YJL037W	#VALUE!	#VALUE!	1.570934908	#VALUE!	#VALUE!	#VALUE!	4.131715936	#VALUE!	2.526859861	2.177929092	0.534253048	#VALUE!	0.378448047	1.104700553	1.274549257	0.287529256	0.311517065	1.027025549	1.173438524	#VALUE!	2.647018763	0.457860083	0.427875678	1.186606389	1.122019129	0.991541121	0.811288922	1.502499773	2.205045081	#VALUE!	#VALUE!	0.339220269	0.495066985	#VALUE!
YJL045W	YJL045W ... YJL045W cellular respiration succinate dehydrogenase (ubiquinonemitochondrion | YJL046W	#N/A	#N/A	#N/A	x	#DIV/0!	#DIV/0!	3.084844008	x	1.675513667	2.149157655	4.511867595	2.889503806	x	YJL045W	-0.917944265	-1.108914367	-0.601043022	-0.603916727	-0.536117985	-0.632630623	1.369738006	1.18455044	1.544881931	1.465951162	-0.157724882	0.38984279	0.456470117	0.052722623	0.362571327	-0.904448674	-0.580460865	0.665047619	0.501460594	1.181991896	0.805040833	0.335882153	0.375897748	0.964628459	0.840041199	0.479563191	0.679310992	0.890521843	0.643067151	-0.864932897	-0.550225152	-0.122757661	-0.026910945	-0.703475061
YJL050W	YJL050W PAC cluster MTR4 35S primary transcript process ATP-dependent RNA helicase activitynucleus* | YJL051W	0.072526389	-0.747053753	-0.808889829	x	0.021317965	-0.161957012	-0.14593666	x	-1.014209333	-0.034155078	0.208000125	-0.63100666	x	YJL050W	0.402055735	0.141085633	0.268956978	0.236083273	0.163882015	0.167369377	-0.550261994	-0.52544956	-0.655118069	-0.734048838	-0.247724882	-0.43015721	0.156470117	0.212722623	-0.157428673	-0.094448674	0.099539135	1.285047619	1.101460594	1.051991896	1.165040833	-0.594117847	0.155897748	0.084628459	-0.589958801	0.369563191	0.189310992	-0.119478157	-0.146932849	0.055067103	-1.090225152	-0.112757661	0.193089055	-0.243475061
YJL051W	YJL051W � IRC8 biological process unknown molecular function unknown | Bud tip localized protein of unknown function; mRNA is targeted to the bud by a She2p dependent transport system; mRNA is cell cycle regulated via Fkh2p, peaking in G2/M phase; null mutant displays increased levels of spontaneous Rad52p focYJL052C-A	-0.342257265	-0.656413198	-0.699509624	x	-0.027390728	-0.207680312	-0.10359233	x	-0.875093667	-0.192585683	0.725371292	0.03742959	x	YJL051W	-0.170444265	0.188585633	0.136456978	-0.056416727	-0.208617985	-0.285130623	-0.162761994	-0.27794956	-1.117618069	-0.946548838	-1.200224882	0.17734279	0.073970117	-0.029777377	-0.909928673	0.033051326	-0.382960865	0.952547619	0.908960594	0.769491896	0.942540833	-0.006617847	-0.336602252	-0.437871541	-0.622458801	-0.642936809	-0.363189008	-0.731978157	-0.619432849	-0.807432897	-0.322725152	-0.035257661	-0.379410945	-0.285975061
YJL052W	YJL052W ... TDH1 glycolysis* glyceraldehyde-3-phosphate dehydrogcytosol* | YJL053W	0.162918083	0.182549082	3.351757589	x	0.082721559	1.067759	1.980293675	x	-0.615166	0.044901062	3.459354175	2.181702912	x	YJL052W	-0.080444265	-0.051414367	-0.193543022	-0.226416727	-0.188617985	-0.145130623	0.057238006	0.08205044	1.192381931	0.953451162	0.419775118	0.21734279	-0.236029883	0.010222623	-0.039928673	-0.006948674	-0.122960865	-0.087452381	0.018960594	0.029491896	-0.187459167	0.043382153	-0.346602252	-0.227871541	-0.072458801	0.107063191	0.076810992	-0.111978157	-0.169432849	0.302567103	0.477274848	0.164742339	-0.209410945	-0.115975061
YJL057C	YJL057C � iESR cluster IKS1 biological process unknown molecular function unknown | Putative serine/threonine kinase; expression is induced during mild heat stress; deletion mutants are hypersensitive to copper sulphate and resistant to sorbate; interacts with an N-terminal fragment of Sst2pYJL058C	-0.287686587	-0.671999079	1.363270758	x	0.356722699	0.228227769	1.182083674	x	1.059779667	-0.031180551	1.837231771	0.780029655	x	YJL057C	0.094555735	-0.106414367	0.171456978	0.348583273	0.176382015	0.039869377	0.612238006	0.23705044	1.237381931	0.938451162	0.104775118	0.00234279	0.068970117	0.185222623	-0.024928673	0.288051326	0.152039135	0.997547619	0.903960594	1.294491896	1.167540833	-0.181617847	-0.181602252	0.187128459	0.092541199	0.072063191	0.251810992	0.153021843	0.055567151	0.037567103	0.112274848	-0.310257661	-0.014410945	-0.110975061
YJL060W	YJL060W ... BNA3 NAD biosynthesis arylformamidase activity cytoplasm* | YJL061W	-0.731453126	0.356348268	0.734872563	x	-0.15414594	0.107178887	0.297904492	x	-0.057050667	-0.304542878	0.62385483	0.108102482	x	YJL060W	0.079555735	0.148585633	-0.103543022	-0.176416727	0.031382015	0.014869377	0.287238006	0.32205044	-0.377618069	-0.156548838	0.859775118	0.31734279	0.013970117	-0.369777377	-0.259928673	-0.206948674	-0.292960865	1.042547619	1.068960594	1.029491896	0.892540833	0.073382153	-0.376602252	-0.117871541	0.357541199	-0.422936809	-0.323189008	-0.241978157	-0.289432849	0.342567103	1.457274848	0.094742339	-0.149410945	0.354024939
YJL066C	YJL066C iESR cluster MPM1 biological process unknown molecular function unknown mitochondrion* | YJL067W	-0.788501942	-0.822952434	1.00098871	x	-0.05744949	1.32509579	1.156128806	x	1.189474333	-0.185768044	0.986227344	0.63135488	x	YJL066C	-0.122944265	-0.193914367	-0.376043022	-0.238916727	0.188882015	0.192369377	0.284738006	0.35955044	0.909881931	0.970951162	-0.242724882	0.46484279	0.201470117	0.047722623	-0.232428673	0.170551326	0.064539135	0.810047619	0.856460594	0.746991896	0.540040833	0.650882153	0.060897748	0.269628459	0.905041199	0.054563191	0.284310992	-0.254478157	-0.301932849	0.470067103	0.924774848	-0.027757661	-0.161910945	0.451524939
YJL069C	YJL069C PAC cluster UTP18 35S primary transcript process molecular function unknown nucleolus* | YJL070C	0.082205556	-0.574981078	-0.590108512	x	-0.052791462	-0.256782213	-0.094348408	x	-0.391524333	-0.035269687	0.348677016	-0.388731569	x	YJL069C	0.197055735	0.226085633	-0.086043022	-0.158916727	0.118882015	0.222369377	-0.615261994	-0.32044956	-0.690118069	-0.449048838	-0.562724882	-0.38515721	0.181470117	0.037722623	-0.282428673	-0.169448674	-0.105460865	1.000047619	0.936460594	0.596991896	0.730040833	-0.029117847	-0.029102252	-0.160371541	-0.294958801	0.084563191	-0.095689008	-0.024478157	0.018067151	0.050067103	-0.115225152	-0.057757661	-0.221910945	-0.138475061
YJL070C	YJL070C ... YJL070C biological process unknown molecular function unknown cytoplasm* | YJL071W	-0.354312738	0.168428396	0.900927452	x	0.167745532	0.885251751	0.797755407	x	0.640199333	-0.25429958	1.097917069	0.447790169	x	YJL070C	-0.117944265	0.021085633	-0.101043022	-0.043916727	0.283882015	0.247369377	0.589738006	0.60455044	0.894881931	0.545951162	0.072275118	0.50984279	0.366470117	0.322722623	0.122571327	0.015551326	0.189539135	0.905047619	0.921460594	1.041991896	1.005040833	-0.034117847	0.095897748	0.274628459	0.470041199	0.059563191	0.319310992	0.350521843	0.263067151	0.025067103	0.279774848	0.237242339	0.443089055	0.206524939
YJL073W	YJL073W ... JEM1 protein folding* unfolded protein binding* endoplasmic reticulum* | YJL074C	0.15997701	-0.389604782	0.550431775	x	0.305285425	0.049942781	0.700504078	x	-0.351414667	0.241834399	1.701428456	0.249659367	x	YJL073W	-0.312944265	-0.273914367	0.173956978	0.371083273	-0.341117985	-0.337630623	-0.185261994	-0.03044956	0.069881931	-0.009048838	-0.622724882	0.33484279	0.451470117	0.287722623	-0.062428673	0.070551326	-0.155460865	0.900047619	0.946460594	1.716991896	1.280040833	0.640882153	0.430897748	0.069628459	0.255041199	-0.165436809	0.354310992	0.285521843	0.348067151	-0.049932897	-0.065225152	0.072242339	-0.091910945	-0.568475061
YJL078C	YJL078C ... PRY3 biological process unknown molecular function unknown cell wall (sensu Fungi) | YJL079C	-1.000581476	0.694783709	-0.150591983	x	-0.454434285	-0.377803169	-1.01131032	x	-1.524712	-0.518384844	0.999675517	-0.036940485	x	YJL078C	0.152055735	0.231085633	-0.091043022	0.056083273	-0.256117985	0.117369377	-0.120261994	-0.37544956	-0.755118069	0.165951162	0.282275118	-0.09015721	-0.073529883	-0.287277377	-0.337428673	0.395551326	0.189539135	1.105047619	1.371460594	0.921991896	0.905040833	0.985882153	0.335897748	-0.655371541	-0.489958801	0.139563191	0.019310992	-0.009478157	0.303067151	0.295067103	0.869774848	0.057242339	-0.176910945	0.046524939
YJL082W	YJL082W ... IML2 biological process unknown molecular function unknown cytoplasm* | YJL083W	0.050333598	-0.058873826	0.318251741	x	-0.346933631	0.793314353	1.102199086	x	0.794634	-0.406389434	0.982547503	0.735830086	x	YJL082W	-0.360444265	-0.051414367	-0.103543022	-0.126416727	-0.138617985	-0.005130623	0.647238006	0.57205044	2.492381931	1.973451162	-0.120224882	-0.04265721	-0.196029883	0.240222623	0.250071327	0.363051326	0.417039135	0.582547619	0.828960594	1.279491896	0.952540833	1.083382153	0.313397748	1.712128459	1.737541199	0.567063191	0.726810992	0.608021843	0.360567151	-0.167432897	0.517274848	0.294742339	0.140589055	0.804024939
YJL089W	YJL089W ... SIP4 regulation of transcription fr specific RNA polymerase II transcrinucleus | YJL090C	-0.408778607	-0.427356576	0.900923215	x	-0.042940365	1.199219554	1.63997358	x	2.002124667	0.44687338	2.655123597	0.75238813	x	YJL089W	#VALUE!	1.503019159	-0.199109496	#VALUE!	#VALUE!	#VALUE!	#VALUE!	1.596483966	1.706815457	1.637884688	0.194208644	#VALUE!	#VALUE!	#VALUE!	#VALUE!	#VALUE!	#VALUE!	#VALUE!	#VALUE!	#VALUE!	#VALUE!	#VALUE!	#VALUE!	#VALUE!	#VALUE!	#VALUE!	#VALUE!	#VALUE!	#VALUE!	#VALUE!	#VALUE!	#VALUE!	#VALUE!	#VALUE!
YJL099W	YJL099W ... CHS6 Golgi to plasma membrane trans molecular function unknown clathrin-coated vesicle | YJL100W	0.077198824	0.124947265	0.265498952	x	0.265198455	0.679293686	0.946565083	x	1.136661667	-0.175764487	1.279970206	0.706212626	x	YJL099W	-0.060444265	0.018585633	0.016456978	-0.026416727	0.161382015	0.144869377	0.337238006	0.41205044	1.722381931	1.043451162	0.229775118	0.17734279	0.303970117	0.710222623	0.370071327	0.393051326	0.347039135	1.322547619	1.238960594	1.479491896	1.152540833	0.273382153	0.363397748	0.992128459	0.907541199	0.657063191	0.896810992	0.998021843	0.720567151	-0.357432897	0.077274848	0.264742339	0.410589055	0.624024939
YJL100W	YJL100W ... LSB6 actin filament organization* 1-phosphatidylinositol 4-kinase actcytoplasm* | YJL101C	0.273217479	-0.526392725	-1.138601914	x	-0.209696561	-0.55127623	-0.536768211	x	1.761237667	-0.099795228	0.573225529	-0.094453001	x	YJL100W	-0.117944265	-0.208914367	-0.041043022	0.176083273	-0.056117985	-0.182630623	0.319738006	0.65455044	-0.115118069	0.225951162	0.272275118	-0.14015721	0.006470117	-0.217277377	-0.277428673	0.025551326	-0.040460865	0.895047619	0.831460594	0.821991896	0.575040833	0.195882153	-0.134102252	-0.875371541	-0.389958801	-0.160436809	-0.230689008	-0.369478157	-0.336932849	-0.364932897	0.199774848	0.247242339	0.013089055	-0.193475061
YJL103C	YJL103C � iESR cluster GSM1 oxidative phosphorylation molecular function unknown | Putative zinc cluster protein of unknown function; proposed to be involved in the regulation of energy metabolism, based on patterns of expression and sequence analysisYJL104W	-1.544712483	-0.105561126	1.209416662	x	0.683419752	1.323815959	0.877694737	x	0.389863667	-0.113573089	0.73377726	0.606435146	x	YJL103C	-0.307944265	-0.048914367	-0.181043022	-0.263916727	0.163882015	0.237369377	0.419738006	0.07455044	0.914881931	1.005951162	-0.017724882	0.25984279	0.156470117	0.372722623	0.352571327	0.245551326	0.129539135	1.005047619	1.221460594	0.751991896	0.735040833	0.835882153	0.525897748	1.034628459	1.210041199	0.309563191	0.469310992	-0.509478157	-0.716932849	0.475067103	1.079774848	0.307242339	0.473089055	1.046524939
YJL107C	YJL107C ... YJL107C biological process unknown molecular function unknown cellular component unknown | YJL108C	-0.630630099	-0.105089706	1.207529507	x	0.08356571	0.155499973	0.457925829	x	1.702913	0.099537018	1.534170523	0.858712186	x	YJL107C	0.198077893	-0.332892209	-0.175020864	-1.027894569	-0.380095827	-0.446608465	-0.814239836	-0.579427402	-0.279095911	0.02197332	-0.631702724	0.265864948	0.682492275	-0.251255219	-0.751406515	0.271573484	-0.354438707	0.841069777	1.037482752	0.248014054	0.391062991	-0.178095689	-0.368080094	#VALUE!	#VALUE!	-0.164414651	-0.06466685	0.256544001	-0.200910691	-0.468910739	0.355797006	-0.096735503	-0.770888787	-0.117452903
YJL108C	YJL108C ... PRM10 conjugation with cellular fusi molecular function unknown integral to membrane | YJL109C	-1.400538473	0.079238786	1.787523174	x	0.11572011	0.234955019	0.698963705	x	1.834924667	0.005214395	1.70085616	0.722561985	x	YJL108C	0.387055735	0.636085633	-0.276043022	-0.138916727	-0.141117985	0.102369377	-0.725261994	-0.34044956	0.799881931	0.740951162	-0.242724882	0.85484279	0.921470117	0.227722623	-0.222428673	0.470551326	0.114539135	1.380047619	1.566460594	0.836991896	0.840040833	0.330882153	0.000897748	0.089628459	0.315041199	0.304563191	0.384310992	0.755521843	0.668067151	0.030067103	1.024774848	-0.007757661	-0.121910945	0.261524939
YJL117W	YJL117W ... PHO86 secretory pathway* molecular function unknown endoplasmic reticulum | YJL118W	-0.095172567	-0.723455978	-0.386892157	x	0.202261962	-0.078303533	-0.117887414	x	-1.377323	0.096314925	0.319274434	-0.579378392	x	YJL117W	-0.152944265	-0.143914367	-0.026043022	-0.128916727	-0.051117985	-0.137630623	0.044738006	0.05955044	-1.210118069	-1.219048838	-0.372724882	-0.10515721	0.231470117	-0.352277377	-0.412428673	-0.329448674	-0.185460865	0.300047619	0.226460594	0.316991896	0.340040833	-0.389117847	-0.239102252	-0.680371541	-0.784958801	-0.525436809	-0.605689008	-0.014478157	-0.021932849	-0.559932897	-0.555225152	-0.757757661	-0.811910945	-0.798475061
YJL122W	YJL122W � PAC cluster ALB1 biological process unknown molecular function unknown | Shuttling pre-60S factor; involved in the biogenesis of ribosomal large subunit; interacts directly with Arx1p; responsible for Tif6p recycling defects in absence of Rei1pYJL123C	-0.250927347	-1.278230884	-0.942034017	x	0.081650632	-0.302559152	-0.059264966	x	-1.284070667	0.258061744	0.531876606	-0.188436559	x	YJL122W	0.107055735	0.026085633	0.263956978	0.231083273	0.068882015	0.212369377	-0.335261994	-0.45044956	-1.450118069	-1.119048838	-0.282724882	-0.40515721	-0.098529883	0.047722623	-0.062428673	0.000551326	0.154539135	0.950047619	0.886460594	0.806991896	1.090040833	-0.389117847	0.220897748	0.009628459	-0.374958801	0.124563191	-0.025689008	-0.274478157	-0.031932849	0.200067103	-0.695225152	-0.547757661	-0.291910945	-0.278475061
YJL132W	YJL132W iESR cluster YJL132W biological process unknown molecular function unknown membrane fraction | YJL133C-A	0.660493356	0.348465174	0.797971319	x	0.238051978	2.179525077	2.040182311	x	1.882823333	-0.219008692	1.419368879	1.1910605	x	YJL132W	-0.310444265	-0.181414367	-0.243543022	-0.136416727	-0.308617985	-0.465130623	0.397238006	0.84205044	1.112381931	1.083451162	0.329775118	0.76734279	-0.066029883	0.340222623	0.240071327	1.013051326	0.617039135	0.942547619	1.028960594	1.549491896	0.972540833	0.983382153	0.103397748	0.002128459	0.087541199	-0.652936809	-0.073189008	0.338021843	0.100567151	-0.567432897	0.577274848	0.594742339	0.320589055	0.044024939
YJL141C	YJL141C iESR cluster YAK1 protein amino acid phosphoryla protein kinase activity cytoplasm* | YJL142C	-0.227897829	-0.9525945	0.662550619	x	-0.091612039	0.298457059	1.074442663	x	1.349164	-0.199376134	0.851182654	0.729165345	x	YJL141C	-0.202944265	0.026085633	-0.196043022	-0.048916727	-0.201117985	-0.187630623	-0.005261994	-0.19044956	0.779881931	0.920951162	-0.172724882	-0.25515721	0.161470117	-0.052277377	-0.252428673	-0.489448674	-0.115460865	0.710047619	0.746460594	1.016991896	0.910040833	0.120882153	-0.149102252	0.249628459	0.215041199	-0.225436809	0.024310992	-0.034478157	0.148067151	0.200067103	-0.045225152	0.022242339	0.238089055	0.011524939
YJL144W	YJL144W iESR cluster YJL144W response to dessication molecular function unknown cytoplasm | YJL145W	#N/A	#N/A	#N/A	x	-0.352579332	1.140614269	2.902886661	x	1.247428333	0.619710812	3.774902002	1.375405361	x	YJL144W	0.59474456	0.313774458	0.441645803	1.858772098	0.35657084	0.360058202	3.412426831	2.297239265	1.177570756	1.348639987	1.764963943	0.932531615	-0.280841058	2.505411448	1.445260152	1.648240151	0.74222796	0.837736444	1.154149419	1.954680721	2.707729658	0.678570978	0.208586573	#VALUE!	0.632730024	-0.067747984	1.381999817	-0.036789332	0.035755976	0.027755928	0.462463673	1.139931164	1.28577788	-0.090786236
YJL149W	YJL149W ... YJL149W biological process unknown molecular function unknown SCF ubiquitin ligase complex | YJL150W	-0.167473858	-0.46728391	0.822564609	x	0.020435	0.438763272	0.444495655	x	1.093164	-0.046588327	1.373274395	0.561460364	x	YJL149W	-0.242944265	0.136085633	-0.356043022	-0.298916727	-0.011117985	-0.117630623	0.154738006	0.09955044	0.429881931	0.440951162	0.147275118	0.06484279	0.391470117	-0.012277377	-0.192428673	-0.049448674	-0.075460865	0.770047619	0.816460594	0.776991896	0.680040833	0.460882153	0.070897748	0.049628459	0.235041199	-0.155436809	-0.045689008	0.145521843	-0.001932849	-0.399932897	0.374774848	0.132242339	-0.081910945	0.031524939
YJL153C	YJL153C ... INO1 myo-inositol metabolism inositol-3-phosphate synthase activcytoplasm | YJL154C	0.963347008	0.601888564	2.393991205	x	-0.224767376	1.388895678	2.432378289	x	-0.882625667	0.431525816	4.12710646	1.322180761	x	YJL153C	-0.437944265	-0.148914367	-0.491043022	0.376083273	-1.006117985	-0.712630623	-0.510261994	-0.82544956	4.324881931	3.785951162	0.312275118	-1.59015721	-1.593529883	-2.737277377	-2.147428673	-0.244448674	0.329539135	-0.934952381	-0.408539406	1.411991896	0.515040833	1.565882153	1.235897748	3.194628459	2.720041199	0.869563191	2.239310992	0.480521843	0.273067151	2.375067103	0.259774848	-2.732757661	-2.796910945	0.706524939
YJL155C	YJL155C iESR cluster FBP26 glucose metabolism "fructose-2,6-bisphosphate 2-phospha"cytosol | YJL156C	-0.299727225	-0.688836666	0.739234824	x	-0.006191647	1.549124792	1.546976254	x	1.172514	-0.036826733	1.484100258	1.221251758	x	YJL155C	0.049555735	-0.041414367	0.106456978	0.263583273	0.291382015	0.214869377	0.737238006	0.60205044	1.582381931	1.163451162	0.469775118	0.25734279	0.023970117	0.570222623	0.330071327	0.553051326	0.447039135	1.122547619	1.028960594	1.509491896	1.442540833	0.343382153	0.313397748	1.252128459	0.957541199	0.517063191	0.736810992	1.248021843	0.860567151	0.272567103	0.657274848	0.124742339	0.330589055	0.634024939
YJL158C	YJL158C ... CIS3 cell wall organization and bio structural constituent of cell wallendoplasmic reticulum* | YJL159W	-0.945273152	0.127327959	0.898631836	x	0.209925801	0.400195281	0.242927217	x	-0.768177	0.117860519	1.647365084	0.279154764	x	YJL158C	0.087055735	0.276085633	0.343956978	0.391083273	-0.101117985	0.232369377	0.504738006	0.47955044	0.739881931	0.690951162	0.637275118	0.67484279	0.211470117	0.457722623	0.467571327	0.340551326	0.344539135	2.910047619	3.106460594	3.346991896	3.200040833	0.270882153	0.010897748	0.549628459	0.675041199	0.034563191	0.374310992	0.495521843	0.548067151	-0.279932897	0.484774848	-0.247757661	-0.081910945	0.541524939
YJL161W	YJL161W iESR cluster FMP33 biological process unknown molecular function unknown mitochondrion | YJL162C	#N/A	#N/A	#N/A	x	#DIV/0!	2.24183753	3.012599514	x	2.196298333	-0.245558852	2.206419653	2.597344514	x	YJL161W	-0.125444265	-0.126414367	-0.448543022	-0.201416727	0.516382015	0.429869377	0.692238006	0.70705044	1.717381931	1.608451162	0.734775118	0.36234279	-0.051029883	0.105222623	-0.134928673	0.348051326	0.522039135	0.607547619	0.463960594	0.654491896	0.537540833	0.518382153	0.368397748	1.617128459	1.852541199	0.382063191	0.891810992	1.003021843	0.525567151	1.187567103	1.852274848	-0.100257661	0.215589055	1.169024939
YJL163C	YJL163C iESR cluster YJL163C biological process unknown molecular function unknown cellular component unknown | YJL164C	-0.728532176	0.094879417	0.992850365	x	0.09824619	0.159413189	0.356553027	x	0.530078667	-0.28555029	2.097515475	0.71396701	x	YJL163C	-0.502944265	-0.473914367	-0.656043022	-0.488916727	-0.001117985	-0.137630623	0.564738006	0.65955044	0.149881931	0.490951162	-0.552724882	0.36484279	-0.228529883	0.297722623	0.217571327	0.250551326	-0.105460865	0.720047619	1.026460594	0.826991896	0.770040833	0.710882153	-0.089102252	-0.160371541	0.355041199	-0.175436809	0.064310992	-0.274478157	-0.171932849	-0.649932897	0.734774848	-0.427757661	0.138089055	-0.038475061
YJL164C	YJL164C iESR cluster TPK1 protein amino acid phosphoryla protein serine/threonine kinase actcytoplasm* | YJL165C	-0.477587014	-0.497378837	1.006099399	x	-0.054221871	0.763620524	1.682168504	x	1.281803667	-0.381330846	0.882584579	0.81172468	x	YJL164C	-0.260444265	-0.681414367	-0.433543022	-0.366416727	0.121382015	-0.365130623	0.357238006	-0.14794956	0.762381931	0.643451162	-0.490224882	0.33734279	-0.276029883	-0.209777377	-0.479928673	0.023051326	-0.172960865	0.682547619	0.398960594	0.649491896	0.542540833	-0.086617847	-0.346602252	-0.157871541	0.387541199	-0.372936809	0.146810992	-0.351978157	-0.509432849	-0.007432897	0.657274848	-0.065257661	-0.209410945	0.174024939
YJL168C	YJL168C ... SET2 regulation of transcription, D histone methyltransferase activity*nucleus | YJL169W	0.072843343	-1.244785768	-0.753997304	x	-0.209270168	-0.025998912	0.026356878	x	-0.3679	-0.263517257	0.051786052	-0.46994787	x	YJL168C	0.162055735	-0.028914367	0.188956978	0.206083273	0.013882015	0.017369377	-0.270261994	-0.36544956	-0.195118069	-0.264048838	-0.217724882	-0.38015721	-0.333529883	-0.367277377	-0.467428673	-0.094448674	0.059539135	0.865047619	0.761460594	0.871991896	0.945040833	-0.144117847	-0.044102252	-0.235371541	-0.289958801	0.009563191	0.009310992	-0.089478157	-0.076932849	-0.004932897	-0.490225152	-0.362757661	-0.296910945	-0.313475061
YJL171C	YJL171C ... YJL171C biological process unknown molecular function unknown mitochondrion* | YJL172W	-0.010505591	0.696453396	1.260709874	x	0.221682418	0.970425743	0.483073315	x	0.597455333	-0.180904297	1.940851051	0.851986551	x	YJL171C	-0.040444265	0.098585633	0.086456978	0.053583273	-0.148617985	-0.055130623	0.137238006	0.18205044	1.352381931	1.183451162	0.799775118	0.01734279	-0.176029883	0.110222623	0.270071327	0.083051326	0.107039135	1.252547619	1.308960594	1.419491896	1.372540833	0.353382153	0.033397748	0.822128459	0.807541199	0.477063191	0.636810992	0.738021843	0.700567151	0.002567103	0.687274848	0.014742339	0.030589055	0.544024939
YJL200C	YJL200C � ACO2 biological process unknown aconitate hydratase activity | Putative mitochondrial aconitase isozyme; similarity to Aco1p, an aconitase required for the TCA cycle; expression induced during growth on glucose, by amino acid starvation via Gcn4p, and repressed on ethanolYJL201W	-0.421779094	-0.736625814	-0.624024228	x	-0.801385178	-0.880195316	-0.288114711	x	0.705476667	0.110446237	0.393561256	-0.272938894	x	YJL200C	0.782055735	0.661085633	1.138956978	1.236083273	-0.076117985	-0.142630623	0.129738006	0.03455044	1.364881931	1.005951162	1.212275118	0.73984279	1.226470117	0.862722623	0.772571327	0.725551326	0.769539135	1.395047619	1.191460594	1.611991896	1.875040833	0.975882153	1.125897748	0.804628459	0.500041199	0.679563191	0.469310992	1.360521843	1.213067151	0.675067103	0.359774848	1.127242339	1.283089055	0.776524939
YJR003C	YJR003C PAC cluster YJR003C biological process unknown molecular function unknown mitochondrion | YJR004C	-0.230267097	-0.868320121	-0.499101966	x	0.329759653	0.213984953	-0.069762399	x	-0.06755	0.051811883	0.255469936	-0.331699191	x	YJR003C	-0.140444265	-0.201414367	0.136456978	0.203583273	-0.198617985	-0.065130623	-0.032761994	-0.26794956	-1.317618069	-1.306548838	-0.360224882	-0.26265721	-0.046029883	-0.049777377	-0.019928673	-0.236948674	-0.092960865	0.792547619	0.678960594	0.939491896	1.022540833	-0.566617847	-0.006602252	-0.397871541	-0.592458801	-0.282936809	-0.403189008	-0.151978157	-0.239432849	-0.087432897	-0.552725152	-0.765257661	-0.109410945	-0.575975061
YJR008W	YJR008W iESR cluster YJR008W biological process unknown molecular function unknown cytoplasm* | YJR009C	-0.467659453	-0.464245773	1.59145945	x	-0.155827065	1.234734253	1.821299917	x	1.101098333	-0.059173736	1.481657017	1.541795753	x	YJR008W	0.192055735	-0.058914367	0.148956978	0.446083273	0.103882015	0.047369377	0.589738006	0.59455044	3.004881931	2.455951162	1.322275118	-0.26015721	-0.383529883	-0.437277377	-0.187428673	0.195551326	0.359539135	0.475047619	0.511460594	1.081991896	1.005040833	0.265882153	0.545897748	1.694628459	1.500041199	0.429563191	0.579310992	0.460521843	0.253067151	1.485067103	0.939774848	-0.532757661	-0.016910945	1.076524939
YJR010W	YJR010W ... MET3 methionine metabolism* sulfate adenylyltransferase (ATP) acytoplasm* | YJR011C	-0.110440178	0.302481852	1.040059404	x	-0.516666338	0.573920121	1.070861683	x	0.864102333	-0.637447309	0.8611736	-0.525138585	x	YJR010W	0.229555735	0.398585633	0.456456978	-0.056416727	-0.858617985	-0.795130623	-0.172761994	-0.27794956	0.072381931	-0.356548838	-0.250224882	0.71734279	0.583970117	0.090222623	-0.299928673	0.843051326	0.827039135	-0.067452381	0.018960594	0.439491896	0.422540833	0.063382153	-0.526602252	0.382128459	0.907541199	-0.762936809	-0.183189008	-0.571978157	-0.799432849	0.952567103	2.677274848	0.514742339	0.460589055	0.574024939
YJR015W	YJR015W ... YJR015W biological process unknown molecular function unknown cytoplasm* | YJR016C	-1.018000526	0.48090607	1.045048241	x	0.138850575	0.590352665	0.322935817	x	-0.946775	0.172259801	1.076195928	0.048898908	x	YJR015W	-0.130444265	-0.031414367	-0.073543022	-0.206416727	-0.428617985	-0.415130623	-0.302761994	-0.09794956	-0.337618069	0.073451162	0.039775118	0.09734279	-0.026029883	-0.049777377	0.050071327	-0.186948674	-0.282960865	1.132547619	1.178960594	0.899491896	0.832540833	0.323382153	-0.216602252	-0.367871541	-0.092458801	-0.402936809	-0.443189008	-0.511978157	-0.419432849	-0.777432897	-0.242725152	0.144742339	-0.229410945	-0.105975061
YJR025C	YJR025C iESR cluster BNA1 NAD biosynthesis "3-hydroxyanthranilate 3,4-dioxygena"cytoplasm | YJR030C	-0.462186852	-0.613653102	0.91693531	x	-0.885495816	0.776501396	1.973624668	x	1.226533333	-0.076577829	0.369567017	-0.647003317	x	YJR025C	-0.220444265	-0.401414367	-0.123543022	0.263583273	-0.868617985	-1.055130623	0.427238006	0.25205044	-0.307618069	-0.386548838	0.919775118	-0.28265721	-0.016029883	0.340222623	0.760071327	-0.446948674	-0.442960865	1.162547619	1.118960594	1.419491896	1.382540833	-0.086617847	0.443397748	-0.047871541	-0.102458801	0.237063191	0.046810992	0.858021843	0.570567151	-0.497432897	-1.132725152	0.904742339	1.210589055	-0.495975061
YJR039W	YJR039W ... YJR039W biological process unknown molecular function unknown mitochondrion | YJR040W	-0.12182731	-0.085051435	0.519009045	x	0.252291507	0.719733426	0.626273987	x	0.879514667	-0.039202628	0.741944077	0.243911739	x	YJR039W	-0.277944265	-0.198914367	-0.181043022	-0.083916727	0.263882015	0.307369377	0.729738006	0.71455044	0.694881931	0.595951162	-0.237724882	0.15984279	0.096470117	0.202722623	0.532571327	-0.164448674	-0.010460865	0.855047619	1.011460594	0.961991896	0.725040833	0.095882153	-0.064102252	-0.335371541	-0.229958801	-0.430436809	-0.210689008	0.090521843	-0.016932849	-0.504932897	-0.000225152	0.307242339	0.383089055	-0.213475061
YJR041C	YJR041C PAC cluster URB2 ribosome biogenesis* molecular function unknown nucleolus | YJR042W	0.180472804	-0.207306411	-0.355645023	x	0.057624008	-0.223892739	-0.176112529	x	-0.081097667	-0.000306422	0.43505606	-0.289020188	x	YJR041C	0.079555735	0.178585633	0.006456978	0.003583273	0.061382015	0.034869377	-0.322761994	-0.42794956	-1.317618069	-0.726548838	-0.280224882	-0.31265721	0.243970117	-0.299777377	-0.179928673	-0.366948674	-0.192960865	0.882547619	0.878960594	0.719491896	0.752540833	-0.226617847	-0.016602252	-0.297871541	-0.432458801	-0.092936809	-0.263189008	-0.131978157	-0.109432849	-0.227432897	-0.282725152	-0.225257661	-0.209410945	-0.295975061
YJR048W	YJR048W ... CYC1 electron transport electron carrier activity mitochondrial intermembrane space | YJR049C	-1.423029531	-0.865551045	-0.338054885	x	-0.591880421	-0.197510499	-0.556924828	x	0.060354333	-0.705139439	-0.120242569	-0.280232785	x	YJR048W	0.449555735	0.148585633	0.236456978	0.553583273	0.881382015	0.764869377	0.937238006	1.11205044	0.722381931	0.783451162	0.719775118	-0.08265721	-0.496029883	-0.639777377	-0.609928673	0.493051326	0.587039135	1.582547619	1.458960594	0.999491896	0.852540833	0.863382153	1.333397748	1.022128459	1.097541199	1.057063191	0.906810992	-1.051978157	-1.249432849	0.212567103	0.117274848	-0.545257661	-0.389410945	1.034024939
YJR052W	YJR052W ... RAD7 nucleotide-excision repair, DN DNA binding* repairosome* | YJR053W	0.193635301	0.251768385	0.579346042	x	-0.369068163	0.187554892	0.710108733	x	0.993191333	-0.311068399	0.943644217	0.619576943	x	YJR052W	0.332055735	0.351085633	0.028956978	0.046083273	0.333882015	0.337369377	-0.000261994	0.05455044	1.044881931	0.655951162	0.422275118	-0.12015721	0.066470117	0.042722623	-0.177428673	0.195551326	0.149539135	1.195047619	1.131460594	0.971991896	1.045040833	-0.254117847	-0.024102252	0.394628459	0.190041199	0.499563191	0.539310992	0.760521843	0.493067151	0.325067103	0.289774848	0.047242339	0.063089055	0.276524939
YJR054W	YJR054W ... YJR054W biological process unknown molecular function unknown vacuole (sensu Fungi) | YJR055W	0.100498435	-0.304435152	0.329492465	x	0.110419399	0.440198522	0.72471723	x	0.693906667	0.005349442	1.221859033	0.65672838	x	YJR054W	0.054555735	-0.086414367	0.061456978	0.128583273	-0.123617985	-0.170130623	-0.517761994	-0.84294956	-0.352618069	-0.501548838	-0.505224882	0.08234279	0.198970117	-0.274777377	-0.204928673	-0.121948674	-0.007960865	0.867547619	0.823960594	1.164491896	1.007540833	-0.291617847	-0.051602252	0.107128459	0.162541199	-0.047936809	-0.008189008	0.363021843	0.265567151	-0.242432897	-0.307725152	-0.530257661	-0.324410945	-0.090975061
YJR056C	YJR056C ... YJR056C biological process unknown molecular function unknown cytoplasm* | YJR057W	0.083121039	-0.714985259	-0.69870053	x	0.155248559	0.031205765	-0.035663534	x	0.166291667	-0.120168228	1.091420674	0.047507341	x	YJR056C	0.022055735	-0.188914367	-0.071043022	-0.263916727	0.103882015	0.057369377	-0.270261994	-0.51544956	-0.515118069	-0.404048838	-0.267724882	-0.17015721	-0.083529883	-0.337277377	-0.297428673	-0.204448674	0.029539135	1.055047619	0.961460594	0.741991896	1.065040833	-0.264117847	0.055897748	0.054628459	-0.139958801	0.089563191	-0.130689008	-0.119478157	0.053067151	0.175067103	-0.250225152	-0.912757661	-0.266910945	-0.033475061
YJR061W	YJR061W ... YJR061W biological process unknown molecular function unknown cellular component unknown | YJR062C	0.369501689	-0.017999222	1.815988977	x	-0.128223546	0.299652609	0.431280166	x	0.619946	0.095171401	0.714744725	0.675556884	x	YJR061W	-0.000444265	0.098585633	0.106456978	0.153583273	-0.168617985	-0.145130623	-0.152761994	-0.04794956	1.102381931	0.833451162	-0.200224882	0.18734279	-0.096029883	0.340222623	0.220071327	0.323051326	0.377039135	0.482547619	0.398960594	0.459491896	0.452540833	0.193382153	0.013397748	0.392128459	0.177541199	0.097063191	0.146810992	0.388021843	0.490567151	-0.227432897	0.157274848	0.074742339	0.410589055	0.234024939
YJR063W	YJR063W PAC cluster RPA12 transcription from RNA polymer DNA-directed RNA polymerase activitDNA-directed RNA polymerase I compl | YJR064W	-0.168698809	-0.766874527	-0.416620623	x	-0.042981276	-0.620809517	-0.154466131	x	-0.827821333	0.014732823	0.882874726	-0.102942748	x	YJR063W	-0.335444265	-0.266414367	0.071456978	-0.061416727	-0.003617985	0.279869377	-0.057761994	-0.21294956	-1.262618069	-0.781548838	-0.375224882	-0.47765721	0.088970117	-0.474777377	-0.364928673	-0.491948674	-0.377960865	0.767547619	0.853960594	0.804491896	0.957540833	-0.241617847	0.028397748	-0.152871541	-0.377458801	0.002063191	-0.258189008	-0.336978157	-0.134432849	-0.202432897	-0.417725152	-0.770257661	-0.354410945	-0.240975061
YJR070C	YJR070C PAC cluster LIA1 microtubule cytoskeleton organ protein binding cytoplasm* | YJR071W	-0.04876506	-0.983083544	-0.674706063	x	-0.058196122	-0.49824391	-0.281519007	x	-1.406362667	-0.148611733	0.176852936	-0.604034076	x	YJR070C	-0.067944265	-0.078914367	0.078956978	0.006083273	-0.196117985	-0.222630623	-0.670261994	-0.64544956	-1.845118069	-1.224048838	-0.877724882	-0.36015721	0.066470117	-0.307277377	-0.477428673	-0.164448674	-0.190460865	0.755047619	0.671460594	0.661991896	0.835040833	0.035882153	0.185897748	-0.375371541	-0.439958801	-0.160436809	-0.180689008	-0.489478157	-0.266932849	-0.034932897	-0.650225152	-0.432757661	-0.336910945	-0.403475061
YJR073C	YJR073C ... OPI3 phosphatidylcholine biosynthes phosphatidyl-N-methylethanolamine Nmitochondrion* | YJR074W	-0.67431313	1.041234109	2.067554723	x	-0.780637029	1.834489015	2.13335483	x	-2.047574333	-0.743634494	1.912581514	0.082169079	x	YJR073C	-0.162944265	-0.273914367	-0.096043022	0.071083273	-0.031117985	-0.007630623	0.024738006	-0.04044956	1.689881931	1.630951162	0.357275118	-0.75515721	-0.918529883	-1.182277377	-0.542428673	-0.219448674	-0.085460865	0.590047619	0.796460594	1.306991896	1.000040833	0.510882153	0.310897748	0.729628459	0.825041199	0.114563191	0.624310992	-0.284478157	-0.361932849	0.650067103	0.364774848	-0.617757661	-0.571910945	0.371524939
YJR078W	YJR078W ... BNA2 NAD biosynthesis "tryptophan 2,3-dioxygenase activity"cytoplasm | YJR079W	-1.542132081	-0.690143331	4.479331971	x	0.165825721	2.068725298	2.638044244	x	1.250851	0.463738809	3.538458737	-0.091037542	x	YJR078W	-1.202944265	-0.713914367	-0.826043022	-0.318916727	-0.931117985	-0.867630623	0.564738006	0.37955044	1.169881931	1.250951162	-0.732724882	-0.02515721	0.631470117	0.157722623	0.497571327	-0.519448674	-0.435460865	0.640047619	0.866460594	1.576991896	1.190040833	1.120882153	0.670897748	0.099628459	0.325041199	0.194563191	0.424310992	1.195521843	0.928067151	-1.319932897	-0.705225152	0.232242339	0.138089055	-1.248475061
YJR096W	YJR096W iESR cluster YJR096W arabinose catabolism* aldo-keto reductase activity* cytoplasm* | YJR097W	-0.485497306	-0.413480203	1.191626408	x	0.006736228	0.288589155	1.051249352	x	0.403476333	-0.223829355	1.309111922	0.555469338	x	YJR096W	0.024555735	-0.126414367	-0.108543022	-0.041416727	0.106382015	0.079869377	1.072238006	0.72705044	1.707381931	1.548451162	-0.055224882	0.20234279	-0.111029883	0.395222623	0.285071327	-0.081948674	-0.007960865	1.007547619	0.943960594	1.194491896	1.087540833	0.078382153	0.178397748	0.317128459	0.622541199	0.102063191	0.121810992	0.233021843	0.275567151	0.247567103	0.472274848	0.159742339	0.355589055	0.389024939
YJR104C	YJR104C iESR cluster SOD1 zinc ion homeostasis* "copper, zinc superoxide dismutase a"cytosol* | YJR105W	-0.328572067	-0.577541698	-0.52871687	x	-0.081170003	-0.321047257	-0.276608814	x	-1.381457	0.159993602	0.784882414	-0.245149799	x	YJR104C	0.192055735	0.261085633	0.028956978	0.126083273	0.223882015	0.267369377	0.439738006	0.37455044	0.614881931	0.635951162	-0.247724882	0.32984279	0.176470117	0.122722623	0.322571327	-0.014448674	0.149539135	1.325047619	1.431460594	1.121991896	1.075040833	0.145882153	0.195897748	0.254628459	0.600041199	0.359563191	0.139310992	-0.419478157	-0.456932849	0.435067103	0.229774848	-0.022757661	0.133089055	0.366524939
YJR106W	YJR106W ... ECM27 cell wall organization and bio molecular function unknown cellular component unknown | YJR107W	-0.167104351	0.177509003	1.198444166	x	0.074969422	0.109763557	0.321754607	x	0.406823667	-0.031215027	2.297923569	0.363152151	x	YJR106W	0.198077893	0.007107791	-0.045020864	0.922105431	-0.190095827	-0.416608465	0.415760164	0.160572598	-0.219095911	0.54197332	-0.121702724	0.385864948	0.182492275	-0.901255219	-0.351406515	-0.148426516	-0.454438707	0.521069777	0.747482752	1.188014054	1.371062991	0.611904311	-0.198080094	0.380650617	0.336063357	0.155585349	0.35533315	-0.243455999	0.019089309	0.241089261	0.415797006	-0.066735503	-0.510888787	-0.157452903
YJR107W	YJR107W ... YJR107W biological process unknown lipase activity cellular component unknown | YJR108W	0.128873176	0.034145448	0.926942152	x	0.160865773	0.237996924	0.25827736	x	0.442173333	0.037410588	1.843391503	0.210645646	x	YJR107W	-0.227944265	-0.068914367	-0.111043022	0.116083273	-0.056117985	-0.012630623	0.009738006	-0.00544956	0.324881931	0.845951162	-0.037724882	0.53984279	0.086470117	0.042722623	0.052571327	-0.044448674	-0.310460865	0.975047619	1.201460594	1.191991896	0.885040833	0.775882153	0.095897748	0.084628459	0.350041199	-0.070436809	0.229310992	0.140521843	0.263067151	-0.304932897	0.299774848	0.227242339	-0.076910945	0.056524939
YJR124C	YJR124C PAC cluster YJR124C biological process unknown molecular function unknown cellular component unknown | YJR125C	0.026199468	-0.165487884	-0.265827177	x	-0.152293842	-0.107446711	-0.586557893	x	0.045481333	-0.033862019	0.891892305	-0.240565545	x	YJR124C	-0.105444265	0.093585633	0.041456978	-0.381416727	-0.333617985	-0.120130623	-0.787761994	2.16705044	-1.452618069	-0.761548838	-0.255224882	0.05234279	0.138970117	-0.404777377	-0.334928673	-0.151948674	-0.307960865	1.297547619	1.353960594	0.554491896	0.627540833	0.478382153	-0.061602252	0.067128459	0.032541199	-0.097936809	-0.148189008	-0.246978157	-0.024432849	-0.192432897	0.142274848	-0.200257661	-0.364410945	0.049024939
YJR148W	YJR148W ... BAT2 branched chain family amino ac branched-chain-amino-acid transamincytoplasm* | YJR149W	-0.933078208	-1.013121896	-0.414031121	x	-0.164396418	-1.2372098	-0.304970667	x	1.478590333	0.020483069	0.537174972	-0.417417719	x	YJR148W	-0.067944265	0.151085633	-0.231043022	-0.183916727	-0.006117985	0.147369377	0.359738006	0.18455044	1.934881931	1.595951162	1.692275118	0.61984279	0.876470117	1.862722623	1.692571327	-0.114448674	-0.160460865	1.835047619	1.981460594	2.001991896	1.945040833	0.455882153	0.635897748	0.394628459	0.770041199	-0.360436809	-0.040689008	1.140521843	1.083067151	-0.994932897	-0.580225152	2.127242339	2.103089055	0.866524939
YJR153W	YJR153W ... PGU1 pseudohyphal growth* polygalacturonase activity extracellular region | YJR154W	-0.709270943	-0.483329742	0.919819433	x	0.12425803	-0.211475368	1.053935062	x	-0.359646667	-0.540098156	-1.402993772	-2.276850161	x	YJR153W	-0.891922107	-0.742892209	-0.385020864	-1.137894569	-1.230095827	#VALUE!	-0.594239836	0.430572598	-1.199095911	#VALUE!	-0.511702724	-0.444135052	#VALUE!	-0.481255219	#VALUE!	-0.528426516	#VALUE!	#VALUE!	#VALUE!	#VALUE!	#VALUE!	-0.278095689	#VALUE!	#VALUE!	#VALUE!	#VALUE!	#VALUE!	-1.743455999	-0.960910691	#VALUE!	-1.454202994	#VALUE!	#VALUE!	#VALUE!
YJR154W	YJR154W ... YJR154W biological process unknown molecular function unknown cytoplasm | YJR155W	-0.074582026	-0.167995164	0.34882246	x	-0.336413159	0.429185335	1.308585276	x	2.144407333	0.11577439	1.451336341	0.560800654	x	YJR154W	#VALUE!	#VALUE!	#DIV/0!	#VALUE!	#VALUE!	#VALUE!	#DIV/0!	#VALUE!	#DIV/0!	#VALUE!	#DIV/0!	#VALUE!	#VALUE!	#VALUE!	#VALUE!	#VALUE!	#VALUE!	#VALUE!	#DIV/0!	#VALUE!	#VALUE!	#VALUE!	#VALUE!	#VALUE!	#VALUE!	#VALUE!	#VALUE!	#DIV/0!	#VALUE!	#VALUE!	#VALUE!	#VALUE!	#VALUE!	#VALUE!
YJR155W	YJR155W ... AAD10 aldehyde metabolism aryl-alcohol dehydrogenase activitycellular component unknown | YJR156C	-0.183662526	0.604964279	2.635991645	x	1.444494424	2.561891276	1.803187215	x	1.952155667	-0.024573938	1.720852435	0.792672684	x	YJR155W	0.127055735	0.446085633	0.273956978	0.591083273	0.148882015	0.182369377	0.924738006	0.90955044	3.089881931	3.050951162	1.207275118	-0.26515721	-0.228529883	0.967722623	0.837571327	0.190551326	0.334539135	0.960047619	1.276460594	1.586991896	1.140040833	0.180882153	0.070897748	0.049628459	0.175041199	0.324563191	0.214310992	1.215521843	1.218067151	0.020067103	0.294774848	0.612242339	0.598089055	0.051524939
YKL001C	YKL001C ... MET14 methionine metabolism* adenylyl-sulfate kinase activity cytoplasm* | YKL002W	-0.301011577	-0.758867675	0.661325304	x	-0.467628605	-0.38898261	0.686509637	x	0.816418333	-0.352462514	-0.618849145	-0.67528633	x	YKL001C	0.389555735	0.498585633	0.726456978	0.303583273	-0.428617985	-0.365130623	0.507238006	0.41205044	-1.717618069	-1.496548838	0.669775118	0.99734279	0.473970117	0.680222623	0.480071327	0.943051326	0.927039135	-0.637452381	-0.721039406	0.109491896	0.182540833	0.763382153	0.843397748	-4.717871541	-4.952458801	0.357063191	1.096810992	-0.821978157	-1.069432849	1.202567103	2.127274848	0.464742339	0.890589055	0.394024939
YKL007W	YKL007W ... CAP1 barbed-end actin filament capp actin filament binding actin cortical patch* | YKL008C	-0.547838004	-0.557920974	0.359751244	x	-0.205122332	0.391497982	0.79858509	x	-0.176875667	-0.35115033	-0.209854154	0.153697093	x	YKL007W	0.277055735	0.026085633	0.013956978	0.161083273	0.528882015	0.302369377	0.564738006	0.28955044	0.609881931	0.070951162	0.557275118	0.00484279	-0.138529883	0.407722623	0.077571327	0.490551326	0.234539135	0.170047619	-0.063539406	0.116991896	0.060040833	0.490882153	0.850897748	1.259628459	1.205041199	1.394563191	1.354310992	0.265521843	0.098067151	0.580067103	0.244774848	0.102242339	0.218089055	0.351524939
YKL014C	YKL014C ... URB1 rRNA processing* molecular function unknown nucleolus | YKL015W	0.201926664	-0.60148307	-0.614338434	x	0.050700593	-0.171695009	-0.089613477	x	-0.496112333	-0.034052369	-0.720711707	-0.439285555	x	YKL014C	0.052055735	0.111085633	0.088956978	0.066083273	-0.026117985	-0.062630623	-0.440261994	-0.41544956	-1.185118069	-1.004048838	-0.397724882	-0.45015721	-0.013529883	-0.367277377	-0.377428673	-0.344448674	-0.130460865	-0.064952381	-0.048539406	-0.128008104	-0.034959167	0.525882153	0.885897748	0.754628459	0.400041199	1.019563191	0.959310992	-0.019478157	-0.016932849	-0.094932897	-0.680225152	-0.232757661	-0.206910945	-0.353475061
YKL026C	YKL026C iESR cluster GPX1 response to oxidative stress glutathione peroxidase activity cellular component unknown | YKL027W	-0.355794833	-0.316803075	0.337097022	x	0.306513976	1.579486394	1.830501404	x	1.662817333	-0.435804845	-0.570271623	0.488407198	x	YKL026C	#VALUE!	#VALUE!	#DIV/0!	#VALUE!	#VALUE!	#VALUE!	#DIV/0!	#VALUE!	#DIV/0!	#VALUE!	#DIV/0!	#VALUE!	#VALUE!	#DIV/0!	#VALUE!	#VALUE!	#VALUE!	#VALUE!	#VALUE!	#VALUE!	#VALUE!	#VALUE!	#VALUE!	#DIV/0!	#VALUE!	#VALUE!	#VALUE!	#VALUE!	#VALUE!	#VALUE!	#VALUE!	#VALUE!	#VALUE!	#VALUE!
YKL029C	YKL029C ... MAE1 pyruvate metabolism* malate dehydrogenase (oxaloacetate-mitochondrion | YKL030W	0.36475374	-0.573530354	-0.665982568	x	-0.280596387	-1.018715962	-0.119281271	x	-0.771623667	0.299703432	0.010108073	-0.07697478	x	YKL029C	-0.165444265	-0.086414367	0.001456978	0.108583273	-0.323617985	-0.210130623	-0.237761994	-0.21294956	-0.832618069	-0.651548838	0.444775118	-0.63765721	0.148970117	-0.184777377	0.255071327	-0.481948674	-0.297960865	-0.402452381	-0.236039406	-0.615508104	-0.522459167	0.568382153	0.468397748	0.297128459	-0.067458801	0.872063191	0.081810992	0.543021843	0.665567151	-0.832432897	-1.137725152	0.599742339	0.425589055	-0.730975061
YKL062W	YKL062W ... MSN4 response to stress* DNA binding* cytoplasm* | YKL063C	-0.996900318	0.501146563	1.141153813	x	0.84807036	2.113741862	1.010005849	x	0.453598667	0.173103518	0.445314561	1.310713387	x	YKL062W	-0.090444265	0.148585633	0.106456978	0.063583273	-0.158617985	-0.505130623	0.477238006	0.34205044	1.322381931	0.993451162	0.239775118	0.07734279	0.293970117	0.400222623	0.670071327	0.123051326	0.387039135	0.532547619	0.588960594	0.459491896	0.622540833	1.423382153	1.353397748	2.042128459	1.777541199	1.207063191	1.036810992	0.398021843	0.220567151	0.322567103	0.547274848	0.584742339	0.700589055	1.014024939
YKL065C	YKL065C iESR cluster YET1 biological process unknown molecular function unknown endoplasmic reticulum | YKL066W	-0.357484	-0.363355874	0.899478045	x	0.107098013	0.926880951	1.151043709	x	0.762371667	-0.166892113	0.694588157	0.887070404	x	YKL065C	-0.160444265	-0.251414367	-0.013543022	0.043583273	0.021382015	-0.095130623	0.417238006	0.22205044	0.552381931	0.173451162	0.719775118	-0.03265721	-0.256029883	0.470222623	0.150071327	0.263051326	0.027039135	0.152547619	0.078960594	0.579491896	0.512540833	1.573382153	1.193397748	1.662128459	1.687541199	1.337063191	1.656810992	0.648021843	0.510567151	0.232567103	0.487274848	0.714742339	0.480589055	0.254024939
YKL071W	YKL071W ... YKL071W biological process unknown molecular function unknown cytoplasm | YKL072W	#N/A	#N/A	#N/A	x	1.006359201	2.094059567	2.670778792	x	1.918267	1.013305207	1.495239532	0.423418804	x	YKL071W	0.601728617	1.120758515	0.95862986	#VALUE!	0.523554897	1.057042259	1.849410888	1.054223322	0.404554813	0.665624044	1.031948	0.609515672	0.826142999	2.192395505	2.222244209	1.225224208	1.059212017	-1.1052795	-0.888866525	#VALUE!	#VALUE!	1.685555035	1.85557063	1.604301341	1.539714081	1.629236073	1.658983874	0.750194725	0.722740033	0.174739985	0.79944773	1.676915221	1.652761937	0.596197821
YKL073W	YKL073W ... LHS1 response to unfolded protein* unfolded protein binding endoplasmic reticulum lumen | YKL074C	-0.367236236	-0.546347382	0.691850196	x	0.291757737	-0.135232463	0.369926473	x	-0.911977667	0.264304061	0.647179622	0.026132586	x	YKL073W	-0.122944265	-0.213914367	0.013956978	0.471083273	-0.281117985	-0.367630623	-0.335261994	-0.58044956	-0.400118069	-0.619048838	-0.412724882	0.39484279	0.321470117	-0.142277377	0.047571327	-0.159448674	-0.195460865	0.030047619	0.046460594	0.686991896	0.310040833	0.960882153	1.460897748	1.219628459	0.895041199	1.144563191	1.604310992	0.195521843	0.138067151	0.310067103	-0.545225152	-0.327757661	-0.161910945	-0.818475061
YKL078W	YKL078W PAC cluster DHR2 ribosome biogenesis RNA helicase activity nucleolus | YKL079W	0.456822793	-0.758929142	-0.908085656	x	0.13900805	-0.328591533	-0.257460891	x	-0.35582	0.290259603	-0.408449825	-0.409825583	x	YKL078W	0.159555735	0.218585633	-0.023543022	-0.046416727	0.011382015	0.214869377	-0.582761994	-0.94794956	-1.337618069	-0.806548838	-0.610224882	-0.59265721	0.163970117	-0.449777377	-0.269928673	-0.516948674	-0.202960865	0.052547619	0.058960594	-0.460508104	-0.217459167	0.303382153	0.863397748	0.762128459	0.167541199	1.107063191	0.676810992	-0.361978157	-0.319432849	0.202567103	-0.472725152	-0.485257661	-0.359410945	-0.265975061
YKL086W	YKL086W ... SRX1 response to oxidative stress "oxidoreductase activity, acting on"cytoplasm* | YKL087C	#N/A	#N/A	#N/A	x	-0.524103723	1.301578316	1.819931784	x	0.404984	1.035068928	#DIV/0!	2.412144109	x	YKL086W	#VALUE!	#VALUE!	-0.262322311	#VALUE!	#VALUE!	#VALUE!	0.318458717	0.623271151	1.283602642	0.444671873	-0.129004171	#VALUE!	#VALUE!	0.011443334	0.381292038	-0.065727963	#VALUE!	#VALUE!	#VALUE!	0.280712607	#VALUE!	0.194602864	0.054618459	#VALUE!	1.22876191	#VALUE!	#VALUE!	#VALUE!	#VALUE!	#VALUE!	#VALUE!	0.16596305	0.261809766	#VALUE!
YKL091C	YKL091C iESR cluster YKL091C biological process unknown molecular function unknown nucleus | YKL092C	-0.450181368	-0.176537775	0.006090803	x	0.050220385	0.96985686	1.107212043	x	0.689742	-0.483954948	-0.998807489	0.748561159	x	YKL091C	-0.170444265	-0.451414367	-0.243543022	-0.066416727	-0.088617985	-0.195130623	0.397238006	0.14205044	1.072381931	0.953451162	0.089775118	0.18734279	-0.206029883	-0.219777377	-0.069928673	0.093051326	-0.032960865	-0.167452381	-0.231039406	-0.000508104	-0.127459167	1.293382153	0.883397748	1.032128459	1.457541199	0.767063191	0.636810992	-0.401978157	-0.259432849	0.132567103	0.637274848	-0.045257661	0.100589055	0.304024939
YKL093W	YKL093W iESR cluster MBR1 aerobic respiration molecular function unknown cellular component unknown | YKL094W	-0.305788627	-0.246460155	0.620243408	x	-0.699459993	1.069911238	1.917307556	x	0.668789	-0.524803996	0.773264436	2.393894955	x	YKL093W	0.281728617	0.000758515	-0.041370141	#VALUE!	-0.036445104	#VALUE!	0.709410888	0.794223322	2.194554813	2.515624044	-0.288052001	0.409515672	#VALUE!	0.302395505	#VALUE!	#VALUE!	#VALUE!	0.274720501	0.881133476	#VALUE!	#VALUE!	1.065555035	0.82557063	2.994301341	2.599714081	0.899236073	0.988983874	-0.899805276	-0.147259968	1.904739985	2.68944773	0.526915221	0.682761937	1.976197821
YKL096W	YKL096W ... CWP1 cell wall organization and bio structural constituent of cell wallcell wall (sensu Fungi) | YKL096W-A	-1.860328213	1.341690293	2.781210777	x	-0.371939353	2.498716849	2.4643285	x	0.271716333	-0.615133535	0.027183121	1.448661213	x	YKL096W	0.354555735	0.223585633	0.201456978	0.258583273	-0.813617985	-0.780130623	-0.927761994	-0.98294956	1.327381931	1.498451162	-1.425224882	0.49234279	0.028970117	-0.394777377	-0.364928673	0.768051326	0.452039135	1.087547619	1.173960594	1.114491896	1.157540833	1.808382153	1.168397748	2.247128459	2.522541199	1.142063191	0.991810992	0.683021843	0.675567151	0.747567103	1.872274848	-0.560257661	-0.514410945	1.159024939
YKL103C	YKL103C iESR cluster LAP4 vacuolar protein catabolism aminopeptidase I activity vacuole (sensu Fungi) | YKL104C	-0.918072903	-0.61455577	1.051873154	x	-0.077067785	1.154841341	1.151838675	x	1.607715	-0.23389735	-0.123121928	-1.596130142	x	YKL103C	0.307055735	0.166085633	-0.556043022	-0.208916727	0.478882015	-0.117630623	0.864738006	0.65955044	1.019881931	1.260951162	0.317275118	-0.07515721	-0.278529883	-0.082277377	-0.022428673	-0.159448674	-0.115460865	-1.089952381	-0.973539406	-0.603008104	-0.949959167	0.330882153	-0.129102252	-0.550371541	-0.074958801	0.824563191	0.714310992	-0.034478157	-0.331932849	0.730067103	0.964774848	0.592242339	0.538089055	-1.298475061
YKL104C	YKL104C ... GFA1 cell wall chitin biosynthesis glutamine-fructose-6-phosphate trancellular component unknown | YKL105C	0.075223803	0.411595071	1.303934345	x	0.169342964	1.037686484	1.319395494	x	0.018762333	-0.002076952	0.79590512	1.048399493	x	YKL104C	-0.092944265	0.106085633	-0.116043022	0.081083273	-0.001117985	-0.027630623	0.284738006	0.20955044	1.569881931	1.220951162	0.097275118	0.33484279	0.231470117	0.407722623	0.247571327	0.320551326	0.154539135	0.150047619	0.266460594	0.436991896	0.090040833	1.590882153	0.960897748	1.849628459	1.925041199	1.084563191	1.334310992	1.175521843	1.018067151	6.71E-05	0.664774848	0.532242339	0.068089055	0.581524939
YKL107W	YKL107W ... YKL107W biological process unknown molecular function unknown cellular component unknown | YKL108W	#N/A	#N/A	#N/A	x	0.97318064	2.40100287	2.939177842	x	1.979442667	0.695712359	3.154744838	2.234333747	x	YKL107W	#VALUE!	#VALUE!	#DIV/0!	#VALUE!	#VALUE!	#DIV/0!	#DIV/0!	#DIV/0!	#DIV/0!	#DIV/0!	#DIV/0!	#DIV/0!	#VALUE!	#DIV/0!	#DIV/0!	#DIV/0!	#DIV/0!	#VALUE!	#VALUE!	#VALUE!	#DIV/0!	#DIV/0!	#DIV/0!	#DIV/0!	#DIV/0!	#DIV/0!	#DIV/0!	#DIV/0!	#DIV/0!	#VALUE!	#VALUE!	#DIV/0!	#DIV/0!	#DIV/0!
YKL124W	YKL124W iESR cluster SSH4 biological process unknown molecular function unknown cellular component unknown | YKL125W	-0.060555399	-0.364895274	0.719108718	x	-0.27433489	0.350474272	0.725843655	x	1.065456	-0.215097586	0.426088242	0.894128532	x	YKL124W	-0.24525544	-0.036225542	0.251645803	0.218772098	-0.40342916	-0.299941798	0.402426831	0.527239265	0.877570756	0.398639987	0.514963943	0.092531615	-0.030841058	-0.174588552	0.465260152	0.158240151	0.07222796	-0.162263556	-0.045850581	0.564680721	0.617729658	1.068570978	1.058586573	1.327317284	1.432730024	0.642252016	0.821999817	-0.536789332	-0.444244024	0.337755928	0.112463673	0.539931164	0.58577788	0.239213764
YKL126W	YKL126W ... YPK1 protein amino acid phosphoryla protein serine/threonine kinase actcytosol* | YKL127W	-0.341967603	-0.154011415	0.440413368	x	0.1717497	0.656636246	0.632783684	x	-0.130869333	-0.049572586	0.07303621	0.506054527	x	YKL126W	-0.037944265	0.031085633	-0.001043022	-0.023916727	0.103882015	-0.032630623	0.269738006	0.21455044	0.194881931	-0.014048838	0.242275118	0.12984279	0.176470117	0.382722623	0.252571327	0.205551326	0.169539135	-0.064952381	-0.178539406	0.001991896	-0.014959167	0.845882153	0.875897748	1.064628459	1.070041199	0.829563191	0.979310992	0.160521843	-0.056932849	-0.234932897	0.089774848	0.507242339	0.343089055	0.126524939
YKL129C	YKL129C ... MYO3 cell wall organization and bio microfilament motor activity actin cortical patch | YKL130C	-0.315487187	-0.169978751	0.918950076	x	0.278985238	1.076375339	0.86930647	x	0.291625667	0.037694852	-0.045542425	0.417056286	x	YKL129C	0.059555735	0.138585633	-0.223543022	-0.196416727	0.151382015	-0.235130623	-0.152761994	0.01205044	0.942381931	0.433451162	-0.180224882	0.50734279	0.263970117	0.470222623	-0.119928673	0.243051326	-0.072960865	0.072547619	0.048960594	0.039491896	-0.127459167	1.103382153	0.633397748	0.922128459	0.777541199	0.717063191	1.136810992	0.198021843	0.190567151	-0.287432897	-0.052725152	0.484742339	0.020589055	-0.385975061
YKL133C	YKL133C iESR cluster YKL133C biological process unknown molecular function unknown cellular component unknown | YKL134C	-1.042176736	-0.521551245	0.542055021	x	0.077146275	1.138176287	1.16681307	x	1.204731	-0.45081113	-0.583269228	1.221432829	x	YKL133C	-0.020444265	-0.141414367	0.226456978	0.113583273	0.281382015	0.264869377	0.437238006	0.78205044	1.842381931	1.283451162	0.359775118	0.28734279	0.043970117	0.670222623	0.690071327	0.143051326	0.167039135	-0.027452381	0.088960594	0.269491896	0.082540833	0.683382153	1.163397748	1.952128459	1.777541199	1.207063191	1.366810992	0.278021843	0.060567151	0.422567103	0.447274848	0.254742339	0.310589055	0.624024939
YKL142W	YKL142W iESR cluster MRP8 protein biosynthesis structural constituent of ribosome mitochondrial ribosome | YKL143W	-0.692452096	-0.171788984	0.719232266	x	0.221618913	1.075034121	1.354214062	x	0.209741667	-0.179244215	0.053531017	0.943370395	x	YKL142W	0.554555735	0.203585633	0.181456978	0.418583273	0.686382015	0.379869377	0.932238006	0.70705044	1.467381931	0.788451162	0.824775118	0.60234279	0.038970117	0.875222623	0.725071327	0.648051326	0.452039135	0.167547619	0.003960594	0.254491896	0.137540833	0.978382153	1.148397748	1.927128459	1.782541199	1.792063191	2.001810992	0.273021843	0.005567151	0.877567103	0.762274848	0.539742339	0.615589055	0.819024939
YKL150W	YKL150W iESR cluster MCR1 response to oxidative stress* cytochrome-b5 reductase activity mitochondrial outer membrane* | YKL151C	-1.446303498	-0.712178348	0.663566746	x	-0.198130276	0.005665965	0.233131018	x	0.871495	-0.127947332	-0.704026236	0.727467592	x	YKL150W	0.227055735	0.256085633	0.203956978	0.381083273	0.128882015	-0.087630623	0.814738006	0.78955044	1.509881931	1.390951162	0.467275118	0.49484279	0.281470117	0.127722623	0.267571327	0.230551326	0.254539135	0.410047619	0.406460594	0.246991896	0.120040833	1.490882153	1.540897748	2.069628459	2.255041199	1.284563191	1.374310992	-0.874478157	-0.901932849	0.640067103	0.844774848	0.432242339	0.238089055	1.101524939
YKL151C	YKL151C iESR cluster YKL151C biological process unknown molecular function unknown cytoplasm | YKL152C	-0.639344684	-0.600274075	1.428212958	x	0.291370166	1.177328815	1.497429242	x	0.170723	0.177668091	0.1644275	1.05510676	x	YKL151C	0.122055735	0.091085633	-0.091043022	0.176083273	0.203882015	0.047369377	0.559738006	0.68455044	2.184881931	1.985951162	0.092275118	0.49984279	-0.093529883	0.552722623	0.752571327	0.205551326	0.169539135	-0.094952381	-0.028539406	0.021991896	-0.094959167	0.895882153	0.865897748	1.304628459	1.510041199	1.209563191	1.339310992	-0.189478157	-0.146932849	0.435067103	0.849774848	0.597242339	0.623089055	0.396524939
YKL161C	YKL161C ... YKL161C biological process unknown protein kinase activity cellular component unknown | YKL162C	-0.993893493	2.123614678	3.913436108	x	-0.092060848	2.884377232	3.205192848	x	0.927259667	-0.002469869	1.030480999	1.287010044	x	YKL161C	-0.270444265	-0.211414367	-0.093543022	-0.096416727	-0.188617985	-0.125130623	-0.112761994	-0.33794956	1.202381931	0.553451162	-0.700224882	-0.03265721	-0.186029883	-0.149777377	-0.389928673	0.363051326	0.327039135	0.652547619	0.568960594	1.079491896	0.902540833	1.183382153	1.103397748	1.322128459	1.357541199	1.607063191	1.676810992	1.168021843	0.970567151	-0.547432897	-0.032725152	-0.715257661	-0.399410945	-0.095975061
YKL162C-A	YKL162C-A ... | YKL163W	#N/A	#N/A	#N/A	x	0.351629193	2.33677298	2.65899039	x	2.546158333	1.941318289	3.224567	3.933089442	x	YKL162C-A	#VALUE!	-0.332892209	0.494979136	0.222105431	-0.140095827	0.123391535	0.275760164	0.400572598	2.550904089	2.30197332	1.448297276	0.385864948	0.002492275	0.588744781	0.788593485	-0.088426516	0.305561293	0.021069777	0.397482752	1.308014054	0.871062991	1.661904311	1.131919906	1.790650617	2.196063357	1.595585349	1.91533315	2.326544001	2.309089309	0.971089261	1.155797006	0.473264497	0.759111213	0.412547097
YKL163W	YKL163W ... PIR3 cell wall organization and bio structural constituent of cell wallcell wall (sensu Fungi) | YKL164C	-0.918679627	1.891765283	5.81735027	x	1.427370669	5.559397072	3.760639966	x	1.526018333	-0.077428659	3.510726223	4.78782103	x	YKL163W	-0.655444265	0.293585633	-0.298543022	0.138583273	0.916382015	1.319869377	2.042238006	2.62705044	4.417381931	4.228451162	0.404775118	0.41234279	-0.741029883	0.975222623	1.505071327	1.848051326	1.612039135	-0.842452381	-0.316039406	0.174491896	-0.032459167	3.098382153	1.298397748	4.637128459	5.072541199	2.462063191	3.131810992	1.843021843	1.875567151	2.327567103	3.802274848	0.209742339	0.105589055	2.569024939
YKL165C	YKL165C ... MCD4 GPI anchor biosynthesis* molecular function unknown cell wall (sensu Fungi)* | YKL165C-A	-0.459142618	0.310088434	1.390629934	x	0.317368519	0.029641662	-0.116892426	x	-0.461575	0.028659807	1.29985915	-0.045096525	x	YKL165C	-0.150444265	-0.001414367	-0.233543022	0.453583273	-0.528617985	-0.255130623	-0.342761994	0.35205044	-0.147618069	0.473451162	-0.320224882	0.81734279	0.123970117	-0.269777377	0.190071327	0.353051326	-0.152960865	0.022547619	0.248960594	0.869491896	0.152540833	2.383382153	1.553397748	1.142128459	1.367541199	1.027063191	1.556810992	0.118021843	0.220567151	0.282567103	0.237274848	0.164742339	-0.329410945	-0.685975061
YKL177W	YKL177W ... | YKL178C	#N/A	#N/A	#N/A	x	#DIV/0!	#DIV/0!	#DIV/0!	x	#DIV/0!	#DIV/0!	#DIV/0!	#DIV/0!	x	YKL177W	#VALUE!	#VALUE!	#DIV/0!	#VALUE!	#VALUE!	#VALUE!	#VALUE!	#DIV/0!	#VALUE!	#VALUE!	#VALUE!	#VALUE!	#VALUE!	#VALUE!	#VALUE!	#VALUE!	#VALUE!	#VALUE!	#VALUE!	#VALUE!	#DIV/0!	#VALUE!	#VALUE!	#VALUE!	#VALUE!	#VALUE!	#VALUE!	#VALUE!	#VALUE!	#VALUE!	#VALUE!	#VALUE!	#VALUE!	#VALUE!
YKL178C	YKL178C ... STE3 signal transduction during con mating-type a-factor pheromone receintegral to plasma membrane | YKL179C	#N/A	#N/A	#N/A	x	0.930086302	1.064612721	1.761407929	x	1.380249	0.776868267	1.639396439	0.387688972	x	YKL178C	-0.998588774	-0.339558876	0.318312469	0.075438764	-0.346762494	0.196724868	1.699093497	1.873905931	1.094237422	1.035306653	#VALUE!	0.649198281	0.805825608	0.602078114	0.981926818	-0.225093183	0.158894626	-0.27559689	-0.029183915	1.141347387	0.394396324	0.605237644	0.755253239	0.80398395	0.86939669	1.998918682	1.748666483	1.179877334	1.082422642	-0.185577406	0.229130339	-0.34340217	0.152444546	-0.60411957
YKL185W	YKL185W ... ASH1 pseudohyphal growth* specific transcriptional repressor nucleus | YKL186C	-0.418216663	-1.093758678	-0.977556078	x	-0.191772232	-0.121900211	-0.169935094	x	-0.029431667	-0.387091289	-0.13711568	-0.162449782	x	YKL185W	-0.105444265	0.093585633	-0.038543022	-0.071416727	-0.143617985	-0.120130623	-0.327761994	-0.21294956	0.447381931	0.198451162	-0.635224882	0.11234279	0.098970117	-0.344777377	-0.554928673	-0.151948674	0.012039135	-0.072452381	0.053960594	-0.235508104	-0.212459167	0.328382153	0.518397748	0.447128459	0.232541199	0.602063191	0.651810992	-0.416978157	-0.424432849	-0.162432897	-0.237725152	-0.380257661	-0.204410945	-0.300975061
YKL187C	YKL187C ... YKL187C biological process unknown molecular function unknown mitochondrion | YKL188C	-0.555961711	0.241146834	1.031105218	x	-0.028516315	0.669579383	0.601761633	x	-0.853611667	0.270651888	0.440165534	1.077945548	x	YKL187C	-0.707944265	-0.568914367	-0.411043022	-0.023916727	-0.866117985	-1.012630623	-1.870261994	-2.57544956	0.504881931	0.965951162	-0.967724882	0.25984279	0.116470117	-0.117277377	-0.017428673	-0.764448674	-0.640460865	-0.064952381	-0.138539406	-0.208008104	0.005040833	1.455882153	0.985897748	1.834628459	2.080041199	1.599563191	1.489310992	-0.409478157	-0.256932849	-0.444932897	0.209774848	-0.102757661	-0.046910945	0.726524939
YKL188C	YKL188C iESR cluster PXA2 fatty acid transport "ATPase activity, coupled to transme"integral to peroxisomal membrane | YKL189W	-0.358427322	-0.608875867	0.760239711	x	0.092978758	0.828281466	0.815430181	x	2.035952667	-0.106187213	-0.019959579	0.373540486	x	YKL188C	0.267055735	-0.303914367	0.763956978	0.841083273	0.098882015	-0.277630623	#VALUE!	0.65955044	0.599881931	0.300951162	0.187275118	-0.03515721	-0.618529883	0.307722623	-0.082428673	-0.119448674	-0.145460865	0.750047619	0.566460594	0.476991896	0.580040833	0.410882153	0.990897748	1.089628459	1.095041199	1.534563191	1.614310992	0.145521843	0.058067151	-0.399932897	-0.565225152	-0.227757661	0.378089055	-0.238475061
YKL191W	YKL191W ... DPH2 peptidyl-diphthamide biosynthe molecular function unknown cytoplasm | YKL192C	-0.032644109	-0.141905366	-0.345705513	x	0.101370562	-0.262740799	-0.390091968	x	-1.056395333	0.063340561	-0.487285509	-0.29247945	x	YKL191W	-0.147944265	-0.018914367	-0.021043022	-0.073916727	-0.146117985	-0.182630623	-0.410261994	-0.37544956	-1.195118069	-0.464048838	-0.477724882	-0.25015721	0.006470117	-0.257277377	-0.047428673	-0.184448674	-0.140460865	-0.094952381	-0.038539406	-0.248008104	-0.184959167	1.065882153	1.045897748	0.904628459	0.710041199	0.839563191	0.709310992	-0.649478157	-0.456932849	-0.194932897	-0.310225152	-0.142757661	-0.316910945	0.076524939
YKL193C	YKL193C iESR cluster SDS22 chromosome segregation* enzyme regulator activity* cytoplasm* | YKL194C	-0.737986355	-0.938767182	0.558801068	x	-0.431488308	0.363156327	1.171091967	x	0.491741667	-0.390186124	-0.485898218	0.602865346	x	YKL193C	-0.020444265	-0.291414367	-0.013543022	-0.036416727	0.041382015	-0.215130623	0.267238006	0.25205044	1.972381931	1.353451162	0.069775118	0.11734279	0.023970117	0.560222623	0.250071327	0.393051326	0.187039135	0.152547619	0.008960594	0.379491896	0.292540833	0.973382153	0.763397748	1.122128459	0.977541199	0.887063191	0.956810992	0.018021843	-0.169432849	0.342567103	0.277274848	0.454742339	0.140589055	-0.005975061
YKL206C	YKL206C � ADD66 biological process unknown molecular function unknown | Protein involved in 20S proteasome assembly; forms a heterodimer with Pba1p that binds to proteasome precursors; similar to human PAC2 constituent of the PAC1-PAC2 complex involved in proteasome assemblyYKL207W	-0.598325625	-0.55791282	0.596856461	x	-0.04118036	0.522496503	0.534932871	x	0.204255667	-0.291604282	-0.181247945	0.170327469	x	YKL206C	0.084555735	-0.186414367	0.071456978	0.508583273	0.086382015	0.069869377	0.252238006	0.06705044	0.367381931	0.138451162	0.354775118	0.19234279	0.108970117	0.425222623	0.365071327	0.328051326	0.212039135	0.117547619	0.003960594	0.474491896	0.257540833	0.948382153	1.258397748	1.417128459	1.182541199	1.192063191	1.391810992	0.313021843	0.225567151	0.337567103	0.022274848	0.099742339	0.405589055	0.219024939
YKL211C	YKL211C ... TRP3 tryptophan biosynthesis anthranilate synthase activity* cytoplasm* | YKL212W	-0.01848818	-0.665011787	-0.328628788	x	-0.623378095	-0.664563124	-0.112828298	x	0.141699333	-0.084337522	-0.664699689	-0.420539412	x	YKL211C	-0.137944265	-0.098914367	-0.111043022	-0.073916727	-0.096117985	-0.192630623	-0.140261994	-0.27544956	-1.175118069	-0.954048838	0.582275118	-0.00015721	0.116470117	0.542722623	0.372571327	-0.184448674	-0.150460865	-0.164952381	-0.148539406	-0.118008104	-0.104959167	0.775882153	0.915897748	0.434628459	0.340041199	0.819563191	0.789310992	0.430521843	0.383067151	-0.454932897	-0.470225152	0.867242339	0.913089055	-0.633475061
YKL218C	YKL218C ... SRY1 amino acid derivative cataboli threo-3-hydroxyaspartate ammonia-lycellular component unknown | YKL219W	0.484179278	-0.22912494	0.622609404	x	0.089435402	0.804920839	1.235739337	x	0.987628	0.007601795	-0.104844703	0.10094828	x	YKL218C	-0.047944265	0.081085633	0.018956978	-0.073916727	-0.106117985	-0.192630623	0.369738006	0.23455044	0.284881931	-0.144048838	1.802275118	0.01984279	0.156470117	0.962722623	0.902571327	0.075551326	0.009539135	-0.144952381	-0.138539406	-0.078008104	-0.104959167	0.795882153	1.035897748	0.804628459	0.540041199	0.839563191	0.789310992	1.070521843	1.053067151	-0.034932897	-0.050225152	1.357242339	1.323089055	-0.733475061
YKR003W	YKR003W ... OSH6 steroid biosynthesis oxysterol binding cellular component unknown | YKR004C	-0.452045978	-0.469108915	0.339570418	x	0.17160026	0.83398536	0.735919536	x	-0.472551333	-0.557388272	-0.552714314	0.135815311	x	YKR003W	0.027055735	-0.213914367	-0.156043022	-0.058916727	0.088882015	-0.017630623	0.044738006	-0.20044956	0.049881931	-0.269048838	0.077275118	0.13484279	0.031470117	-0.372277377	-0.392428673	0.210551326	0.184539135	0.070047619	-0.163539406	0.196991896	0.070040833	0.730882153	1.020897748	1.299628459	1.465041199	1.374563191	1.604310992	0.185521843	-0.041932849	0.090067103	0.114774848	-0.227757661	-0.151910945	0.281524939
YKR009C	YKR009C iESR cluster FOX2 fatty acid beta-oxidation 3-hydroxyacyl-CoA dehydrogenase actperoxisomal matrix | YKR010C	0.158351197	0.253259804	1.562713506	x	0.473040795	0.313046519	0.873313701	x	0.921950333	0.150411084	1.032631968	0.615649249	x	YKR009C	-0.130444265	0.098585633	0.056456978	0.343583273	0.051382015	0.094869377	-0.042761994	0.15205044	0.512381931	0.893451162	0.459775118	0.41734279	0.523970117	-0.049777377	0.140071327	0.103051326	0.097039135	0.242547619	0.228960594	0.379491896	0.222540833	1.403382153	1.413397748	1.222128459	1.517541199	1.317063191	1.256810992	0.058021843	0.180567151	0.172567103	0.277274848	0.064742339	-0.079410945	0.234024939
YKR011C	YKR011C iESR cluster YKR011C biological process unknown molecular function unknown nucleus | YKR012C	-1.59863059	-0.535889075	1.585788268	x	0.265257168	1.017786713	1.193450475	x	0.258194333	-0.277008836	0.278435408	0.299477513	x	YKR011C	0.154555735	-0.046414367	-0.058543022	0.228583273	0.726382015	0.339869377	0.732238006	0.82705044	1.167381931	0.658451162	-0.005224882	1.08234279	0.548970117	0.995222623	0.575071327	0.768051326	0.482039135	0.147547619	-0.196039406	0.464491896	0.357540833	1.738382153	1.228397748	1.697128459	1.762541199	1.262063191	1.561810992	0.223021843	-0.174432849	0.507567103	0.562274848	0.369742339	0.115589055	0.119024939
YKR013W	YKR013W ... PRY2 biological process unknown molecular function unknown vacuole (sensu Fungi)* | YKR014C	-0.635061419	-0.033885267	0.954930322	x	0.544935392	0.988389265	0.768506596	x	0.025686333	0.069680157	1.153979552	0.741520201	x	YKR013W	0.209555735	0.528585633	0.236456978	0.253583273	0.141382015	0.274869377	0.337238006	0.38205044	0.912381931	1.023451162	0.969775118	-0.02265721	-0.196029883	0.410222623	0.340071327	0.613051326	0.487039135	0.392547619	0.558960594	0.649491896	0.542540833	1.533382153	1.053397748	1.342128459	1.587541199	0.927063191	1.296810992	0.628021843	0.770567151	-0.687432897	0.367274848	0.564742339	0.350589055	0.814024939
YKR024C	YKR024C PAC cluster DBP7 35S primary transcript process ATP-dependent RNA helicase activitynucleolus | YKR025W	0.058235087	-0.854141318	-0.838156489	x	-0.055003922	-0.229047177	-0.001574207	x	-1.11584	0.26036068	-0.330134836	-0.27949717	x	YKR024C	0.104555735	0.063585633	-0.098543022	-0.171416727	0.056382015	0.149869377	-0.667761994	-0.72294956	-0.862618069	-0.951548838	-0.745224882	-0.51765721	-0.071029883	-0.374777377	-0.334928673	-0.501948674	-0.247960865	0.117547619	0.023960594	-0.375508104	-0.152459167	0.258382153	0.768397748	0.797128459	0.352541199	1.252063191	1.031810992	-0.176978157	-0.204432849	-0.142432897	-0.697725152	-0.610257661	-0.404410945	-0.320975061
YKR049C	YKR049C iESR cluster FMP46 biological process unknown molecular function unknown mitochondrion | YKR050W	-0.626558691	-0.249733302	0.966177146	x	0.62688995	1.051088121	1.299505492	x	0.445611333	0.341343794	1.006393778	1.027088998	x	YKR049C	-0.125444265	0.023585633	-0.018543022	0.118583273	0.446382015	0.579869377	1.272238006	0.94705044	2.197381931	1.908451162	0.334775118	0.45234279	0.188970117	0.455222623	0.755071327	0.238051326	0.302039135	-0.412452381	-0.216039406	0.084491896	-0.262459167	1.408382153	1.428397748	2.117128459	2.312541199	1.082063191	1.381810992	0.323021843	0.315567151	0.997567103	1.302274848	-0.020257661	0.125589055	0.739024939
YKR050W	YKR050W ... TRK2 potassium ion homeostasis potassium ion transporter activity plasma membrane | YKR051W	0.257750244	0.069932336	0.500032383	x	0.36301002	-0.029611842	0.652508205	x	0.060197333	0.346171472	0.082034732	0.613856995	x	YKR050W	-0.255444265	-0.156414367	-0.118543022	-0.171416727	-0.143617985	-0.150130623	-0.317761994	-0.35294956	-0.102618069	0.348451162	-0.605224882	0.21234279	0.098970117	0.165222623	0.295071327	-0.211948674	-0.367960865	-0.262452381	-0.026039406	0.024491896	-0.052459167	1.608382153	0.818397748	0.907128459	1.132541199	0.612063191	0.741810992	0.593021843	0.745567151	-0.432432897	0.142274848	0.369742339	-0.254410945	0.079024939
YKR056W	YKR056W PAC cluster TRM2 tRNA modification tRNA methyltransferase activity cellular component unknown | YKR057W	0.250173966	-0.720708017	-0.745854131	x	-0.012274936	0.012407231	0.062693897	x	-0.985639	-0.011472387	-0.344353441	-0.004194873	x	YKR056W	0.249555735	0.138585633	0.046456978	-0.016416727	0.071382015	0.054869377	-0.602761994	-0.67794956	-0.037618069	-0.166548838	-0.600224882	-0.45265721	0.183970117	-0.289777377	-0.279928673	-0.306948674	-0.232960865	0.132547619	0.038960594	-0.170508104	0.062540833	0.643382153	1.063397748	1.162128459	0.737541199	1.097063191	0.886810992	-0.031978157	-0.119432849	0.172567103	-0.402725152	-0.505257661	-0.379410945	-0.145975061
YKR058W	YKR058W iESR cluster GLG1 glycogen biosynthesis glycogenin glucosyltransferase acticellular component unknown | YKR059W	-0.407941489	-0.887640258	0.803505919	x	0.13530607	0.700418372	0.879423552	x	1.748829	-0.065504243	-0.245816647	0.822440651	x	YKR058W	-0.355444265	-0.196414367	0.161456978	0.118583273	-0.373617985	-0.890130623	0.722238006	0.76705044	1.707381931	1.048451162	0.594775118	-0.18765721	-0.521029883	0.255222623	0.535071327	0.508051326	0.382039135	-0.412452381	-0.236039406	-0.125508104	0.027540833	0.618382153	0.928397748	1.237128459	1.032541199	0.012063191	0.391810992	-0.476978157	-0.344432849	0.287567103	0.392274848	0.489742339	0.965589055	0.039024939
YKR061W	YKR061W ... KTR2 N-linked glycosylation* mannosyltransferase activity Golgi apparatus | YKR062W	0.160944241	0.101895278	1.366145228	x	0.302967803	1.404482316	1.558660889	x	1.262753667	-0.063586867	0.805611297	1.873554068	x	YKR061W	0.149555735	0.308585633	0.346456978	0.463583273	0.051382015	0.284869377	0.757238006	0.51205044	1.712381931	1.383451162	0.139775118	0.15734279	0.163970117	0.400222623	0.330071327	0.223051326	0.457039135	-0.007452381	-0.001039406	0.239491896	0.142540833	1.183382153	1.183397748	2.762128459	2.577541199	1.617063191	2.066810992	0.958021843	0.790567151	0.082567103	0.617274848	-0.145257661	0.110589055	1.094024939
YKR076W	YKR076W iESR cluster ECM4 cell wall organization and bio molecular function unknown cytoplasm | YKR077W	-0.190930652	0.260336393	2.199466404	x	0.645093468	2.67776469	2.289753593	x	0.840023667	0.117639913	0.798475718	1.710065067	x	YKR076W	0.034555735	0.103585633	-0.298543022	0.058583273	0.496382015	0.349869377	1.142238006	1.24705044	2.147381931	1.748451162	0.504775118	-0.12765721	-0.381029883	0.575222623	0.765071327	0.658051326	0.402039135	-0.562452381	-0.336039406	-0.015508104	-0.262459167	1.558382153	1.098397748	1.877128459	2.322541199	1.412063191	1.481810992	0.753021843	0.475567151	0.867567103	1.392274848	0.889742339	0.625589055	0.869024939
YKR079C	YKR079C PAC cluster TRZ1 removal of tRNA 3'-trailer seq purine nucleotide binding* cytoplasm* | YKR080W	0.176339408	-0.493653062	-0.73099799	x	0.16366435	0.051383444	-0.061885682	x	-0.075715667	-0.056648814	-0.827668806	-0.166233838	x	YKR079C	0.067055735	0.126085633	-0.016043022	0.021083273	0.018882015	-0.007630623	-0.215261994	-0.26044956	0.149881931	-0.249048838	-0.702724882	-0.37515721	0.031470117	-0.452277377	-0.292428673	-0.459448674	-0.155460865	0.060047619	-0.043539406	-0.013008104	-0.059959167	0.590882153	1.070897748	1.219628459	1.105041199	1.034563191	0.844310992	0.025521843	-0.131932849	0.080067103	-0.305225152	-0.517757661	-0.261910945	-0.128475061
YKR091W	YKR091W ... SRL3 nucleobase, nucleoside, nucleo molecular function unknown cytoplasm | YKR092C	-0.778030674	0.503834756	2.09113534	x	0.046852917	2.882199394	2.761430757	x	2.344998667	-0.61743677	0.608190135	1.834989823	x	YKR091W	0.269555735	0.518585633	0.396456978	0.653583273	0.351382015	0.314869377	1.167238006	0.91205044	3.592381931	2.713451162	1.169775118	0.36734279	0.143970117	0.500222623	0.330071327	0.863051326	0.787039135	0.512547619	0.548960594	1.259491896	0.992540833	1.903382153	1.693397748	3.392128459	3.217541199	2.357063191	2.486810992	1.998021843	1.330567151	-0.397432897	0.737274848	0.014742339	0.110589055	1.404024939
YKR092C	YKR092C PAC cluster SRP40 nucleocytoplasmic transport unfolded protein binding nucleolus | YKR093W	-0.338146437	-0.855580698	-0.571505212	x	-0.035551052	-0.27602651	-0.443862804	x	-1.805448667	0.122983643	-0.313767578	-0.374065731	x	YKR092C	0.142055735	0.291085633	-0.041043022	-0.113916727	-0.096117985	-0.092630623	-0.670261994	-0.73544956	-1.655118069	-0.754048838	-1.027724882	-0.13015721	-0.103529883	-0.157277377	-0.507428673	-0.304448674	-0.320460865	0.115047619	0.211460594	-0.238008104	-0.084959167	0.305882153	0.225897748	0.084628459	0.130041199	0.519563191	0.449310992	-0.779478157	-0.436932849	-0.534932897	-0.770225152	-0.492757661	-0.416910945	-0.513475061
YKR102W	YKR102W ... FLO10 flocculation (sensu Saccharomy mannose binding cell wall (sensu Fungi) | YKR103W	0.273253057	-0.152294029	0.306923032	x	0.045481761	0.258100953	1.842763431	x	0.819659667	0.150145127	0.786725086	0.563795524	x	YKR102W	-0.067944265	0.191085633	-0.731043022	-0.363916727	0.113882015	0.417369377	-0.360261994	-0.91544956	1.364881931	1.525951162	0.702275118	0.01984279	-0.223529883	-0.147277377	0.202571327	0.105551326	0.139539135	0.235047619	0.261460594	0.111991896	-0.394959167	1.515882153	0.795897748	1.374628459	1.650041199	0.889563191	0.799310992	0.560521843	0.663067151	0.095067103	0.529774848	0.037242339	-0.036910945	0.486524939
YLL008W	YLL008W PAC cluster DRS1 35S primary transcript process ATP-dependent RNA helicase activitynucleolus | YLL009C	1.137074634	-0.901656756	-0.8730438	x	0.056426953	-0.073773381	0.117675006	x	0.164898	0.265300741	-0.317738963	-0.281674891	x	YLL008W	0.332055735	0.321085633	0.188956978	0.116083273	0.253882015	0.227369377	-0.510261994	-0.65544956	-0.705118069	-0.804048838	-0.287724882	-0.33015721	-0.223529883	-0.307277377	-0.307428673	-0.384448674	-0.090460865	0.225047619	0.181460594	-0.118008104	0.065040833	-0.974117847	-0.294102252	-0.065371541	-0.589958801	0.259563191	0.109310992	1.040521843	0.973067151	0.255067103	-0.680225152	-0.522757661	-0.156910945	-0.293475061
YLL016W	YLL016W	0.580778388	-0.797085087	0.849396035	x	-0.13508637	-0.146155946	0.406333881	x	2.021321667	-0.516076728	0.142313349	-0.318880501	x	YLL016W	-0.198588774	-0.069558876	0.328312469	1.385438764	-0.486762494	-0.463275132	#VALUE!	#VALUE!	0.254237422	0.305306653	-0.198369391	0.469198281	-0.004174392	-0.397921886	-0.298073182	-0.185093183	-0.371105374	-0.21559689	-0.229183915	1.031347387	1.044396324	0.035237644	0.015253239	0.46398395	0.39939669	0.148918682	0.238666483	0.819877334	1.042422642	0.134422594	-0.160869661	-0.35340217	-0.097555454	0.03588043
YLL021W	YLL021W ... SPA2 actin filament organization* cytoskeletal regulatory protein binbud neck* | YLL022C	0.05162146	-0.521591951	-0.627001926	x	-0.0187315	-0.107452036	-0.075778444	x	-0.212067333	0.000898687	-0.606606328	-0.451994349	x	YLL021W	-0.090444265	-0.091414367	-0.133543022	-0.186416727	-0.158617985	-0.275130623	-0.642761994	-0.58794956	-1.077618069	-1.636548838	-0.520224882	0.11734279	0.083970117	-0.239777377	-0.699928673	-0.376948674	-0.322960865	-0.087452381	-0.071039406	-0.330508104	-0.397459167	-0.816617847	-0.736602252	-0.837871541	-0.932458801	-0.402936809	-0.233189008	0.038021843	0.060567151	-0.597432897	-1.062725152	-0.255257661	-0.289410945	-0.795975061
YLL034C	YLL034C PAC cluster RIX7 ribosomal large subunit-nucleu ATPase activity* nucleus* | YLL035W	1.143923446	-0.828363536	-0.828389368	x	0.110263239	-0.152564347	0.051789837	x	0.016594	0.233750709	-0.400445453	-0.073535598	x	YLL034C	0.427055735	0.256085633	0.253956978	0.161083273	0.188882015	0.272369377	-0.245261994	-0.44044956	-0.730118069	-0.669048838	-0.512724882	-0.40515721	0.161470117	0.017722623	0.077571327	-0.269448674	-0.085460865	0.220047619	0.156460594	-0.133008104	0.050040833	-0.569117847	-0.029102252	0.049628459	-0.614958801	0.224563191	-0.015689008	1.005521843	1.038067151	0.270067103	-0.315225152	0.082242339	0.088089055	-0.148475061
YLL039C	YLL039C iESR cluster UBI4 response to stress* protein tag* cytoplasm | YLL040C	0.578089531	0.001992989	1.91904682	x	0.505362608	1.783920883	1.730146592	x	1.759800333	0.45092282	1.095063823	1.362323564	x	YLL039C	0.434555735	0.153585633	-0.068543022	0.158583273	0.826382015	0.549869377	0.912238006	0.83705044	2.697381931	2.008451162	0.964775118	0.63234279	0.318970117	0.525222623	0.695071327	0.228051326	0.122039135	0.307547619	0.253960594	0.634491896	0.267540833	-0.241617847	-0.031602252	1.257128459	1.322541199	0.542063191	0.791810992	1.763021843	1.145567151	1.177567103	0.892274848	-0.100257661	0.225589055	0.609024939
YLL041C	YLL041C ... SDH2 tricarboxylic acid cycle* succinate dehydrogenase (ubiquinonerespiratory chain complex II (sensu | YLL042C	-1.171361294	0.324460696	1.310879214	x	-0.405243163	0.677159902	0.248553889	x	0.333159667	-0.378103354	-0.532840221	0.551940019	x	YLL041C	-0.185444265	0.063585633	0.221456978	0.268583273	0.066382015	0.049869377	0.842238006	0.99705044	1.097381931	1.468451162	0.344775118	-0.04765721	-0.411029883	0.215222623	0.255071327	0.408051326	0.182039135	-0.112452381	0.223960594	0.154491896	0.137540833	1.108382153	0.638397748	1.137128459	1.322541199	0.002063191	0.181810992	-0.216978157	-0.204432849	0.257567103	1.002274848	0.549742339	0.245589055	1.129024939
YLL057C	YLL057C ... JLP1 sulfur metabolism sulfonate dioxygenase activity cellular component unknown | YLL058W	0.863641228	-0.5321663	1.516918126	x	0.500409767	0.705255777	1.221109581	x	2.877588667	0.306908569	1.909251662	1.51563109	x	YLL057C	-0.240444265	0.068585633	-0.043543022	-0.056416727	0.041382015	0.194869377	0.247238006	0.89205044	0.272381931	1.833451162	0.539775118	-0.13265721	-0.046029883	1.550222623	1.770071327	-0.356948674	-0.012960865	-0.347452381	-0.491039406	-0.170508104	-0.347459167	-0.026617847	-0.196602252	-0.177871541	0.407541199	0.047063191	-0.103189008	0.918021843	0.830567151	-0.297432897	0.157274848	1.434742339	1.080589055	-0.015975061
YLL058W	YLL058W ... YLL058W sulfur metabolism cystathionine gamma-synthase activicellular component unknown | YLL059C	1.035946271	-0.48021955	0.933594482	x	-0.025943138	0.170199578	0.36750748	x	2.354527667	-0.231084045	0.732666395	0.264421613	x	YLL058W	-0.150444265	0.198585633	-0.223543022	-0.016416727	-0.228617985	-0.085130623	-0.112761994	-0.15794956	0.632381931	0.913451162	0.139775118	0.32734279	0.153970117	0.000222623	0.080071327	-0.146948674	-0.202960865	0.132547619	0.198960594	0.409491896	0.002540833	0.653382153	0.193397748	0.282128459	0.517541199	0.267063191	0.296810992	1.058021843	0.980567151	-0.207432897	0.187274848	0.134742339	0.090589055	0.264024939
YLR001C	YLR001C iESR cluster YLR001C biological process unknown molecular function unknown mitochondrion* | YLR002C	0.233872973	-0.360214453	0.614383282	x	-0.149174613	0.369981281	0.412966799	x	1.771324	-0.301560427	-0.612599811	0.014555942	x	YLR001C	-0.115444265	0.233585633	-0.028543022	-0.011416727	-0.063617985	-0.110130623	0.092238006	0.15705044	-0.112618069	0.008451162	0.224775118	0.04234279	0.128970117	-0.084777377	-0.244928673	-0.111948674	-0.137960865	0.057547619	0.123960594	0.014491896	-0.102459167	-0.011617847	-0.081602252	-0.022871541	0.162541199	-0.227936809	-0.008189008	0.943021843	0.845567151	-0.012432897	0.362274848	0.169742339	-0.014410945	0.109024939
YLR002C	YLR002C PAC cluster NOC3 rRNA processing* protein binding* nucleus* | YLR003C	1.036059149	-0.876714535	-0.754519613	x	-0.010874762	-0.134063636	0.104548488	x	0.234635333	-0.102143513	-1.076981044	-0.362659204	x	YLR002C	0.284555735	0.413585633	0.191456978	0.048583273	0.066382015	0.209869377	-0.437761994	-0.15294956	-0.372618069	-0.251548838	-0.185224882	-0.31765721	0.188970117	-0.244777377	-0.154928673	-0.111948674	0.062039135	0.287547619	0.233960594	-0.005508104	0.067540833	-0.201617847	0.208397748	0.107128459	-0.187458801	0.262063191	0.041810992	1.053021843	1.015567151	0.147567103	-0.277725152	-0.200257661	-0.154410945	-0.050975061
YLR006C	YLR006C ... SSK1 osmosensory signaling pathway enzyme activator activity* cytoplasm | YLR007W	0.661559365	-0.638574762	0.535663416	x	-0.041396881	0.289216541	0.723309851	x	2.254647667	0.044260292	0.064843393	0.431276561	x	YLR006C	0.291411226	0.030441124	#VALUE!	1.505438764	-0.056762494	-0.273275132	0.979093497	#VALUE!	0.334237422	0.005306653	-0.178369391	-0.030801719	0.245825608	0.462078114	0.111926818	0.134906817	0.058894626	-0.22559689	-0.419183915	0.111347387	1.194396324	-0.154762356	-0.354746761	-0.63601605	-0.19060331	-0.381081318	-0.011333517	1.149877334	0.942422642	-0.335577406	-0.470869661	0.21659783	0.262444546	-0.09411957
YLR030W	YLR030W ... YLR030W biological process unknown molecular function unknown cellular component unknown | YLR031W	#N/A	#N/A	#N/A	x	#DIV/0!	0.97880312	#DIV/0!	x	3.045355	-0.011806392	1.015977849	1.733178665	x	YLR030W	0.287055735	-0.053914367	0.073956978	1.261083273	0.058882015	-0.077630623	1.104738006	1.18955044	0.959881931	0.040951162	-0.332724882	-0.22515721	-1.108529883	-0.192277377	-0.402428673	-0.199448674	-0.125460865	-0.239952381	-0.223539406	1.526991896	0.890040833	-0.719117847	-0.609102252	1.339628459	0.495041199	-0.395436809	0.174310992	0.995521843	0.938067151	-0.259932897	-0.145225152	-0.887757661	-0.171910945	0.631524939
YLR031W	YLR031W ... YLR031W biological process unknown molecular function unknown cellular component unknown | YLR032W	#N/A	#N/A	#N/A	x	#DIV/0!	2.146626444	1.110280024	x	2.828195	-0.580558155	1.009991529	1.357938465	x	YLR031W	0.428077893	0.027107791	0.544979136	1.402105431	0.649904173	0.503391535	2.335760164	1.060572598	1.190904089	0.26197332	0.598297276	0.455864948	-0.197507725	-0.341255219	0.178593485	0.401573484	0.585561293	0.511069777	0.417482752	0.988014054	1.621062991	-0.858095689	0.231919906	1.200650617	0.766063357	0.545585349	0.71533315	1.976544001	1.669089309	0.541089261	0.545797006	-0.856735503	0.419111213	0.762547097
YLR042C	YLR042C ... YLR042C biological process unknown molecular function unknown cell wall (sensu Fungi) | YLR043C	-1.759184692	-1.455441592	1.059883933	x	2.026451871	2.318212376	2.563978517	x	-0.706186	0.705141872	0.264855498	-0.058329763	x	YLR042C	-0.042944265	0.626085633	0.243956978	0.391083273	0.328882015	0.302369377	0.044738006	0.07955044	-0.440118069	-0.189048838	-0.252724882	0.60484279	-0.128529883	1.187722623	1.107571327	0.360551326	0.374539135	0.840047619	0.976460594	1.436991896	0.630040833	0.430882153	0.440897748	-0.160371541	0.265041199	-0.235436809	0.334310992	0.655521843	1.358067151	-0.369932897	0.854774848	0.432242339	0.738089055	0.131524939
YLR053C	YLR053C ... YLR053C biological process unknown molecular function unknown cellular component unknown | YLR054C	#N/A	#N/A	#N/A	x	#DIV/0!	#DIV/0!	#DIV/0!	x	#N/A	#DIV/0!	#DIV/0!	#DIV/0!	x	YLR053C	#VALUE!	#VALUE!	1.160890504	#VALUE!	#VALUE!	#VALUE!	1.111671532	0.646483966	#VALUE!	#VALUE!	#VALUE!	#VALUE!	#VALUE!	#VALUE!	#VALUE!	#VALUE!	#VALUE!	#VALUE!	#VALUE!	0.543925422	-0.173025641	#VALUE!	#VALUE!	#VALUE!	#VALUE!	#VALUE!	#VALUE!	#VALUE!	#VALUE!	#VALUE!	#VALUE!	#VALUE!	#VALUE!	#VALUE!
YLR054C	YLR054C ... OSW2 spore wall assembly (sensu Fun molecular function unknown cytoplasm* | YLR055C	#N/A	#N/A	#N/A	x	-0.282390338	1.698583967	2.812452654	x	2.823787667	0.230907022	1.66575799	1.155119065	x	YLR054C	0.338077893	-0.072892209	1.364979136	1.282105431	0.519904173	0.723391535	1.695760164	0.770572598	1.220904089	0.97197332	1.348297276	0.495864948	0.392492275	2.058744781	1.908593485	1.091573484	0.835561293	-0.088930223	0.167482752	1.708014054	1.081062991	0.471904311	0.101919906	1.100650617	0.566063357	0.555585349	0.97533315	2.356544001	2.089089309	0.351089261	0.005797006	0.953264497	1.099111213	0.472547097
YLR055C	YLR055C ... SPT8 histone acetylation* transcription cofactor activity nucleus* | YLR056W	0.71086456	-1.305671137	-0.661711679	x	-0.192587453	-0.566172321	-0.191437417	x	-0.080035667	-0.268713309	-0.723161391	-0.72103277	x	YLR055C	-0.202944265	0.006085633	-0.216043022	-0.238916727	-0.331117985	-0.047630623	-0.485261994	-0.66044956	-0.470118069	-0.179048838	-0.662724882	-0.00515721	-0.028529883	0.187722623	-0.012428673	0.070551326	-0.175460865	-0.089952381	0.076460594	-0.333008104	-0.339959167	0.300882153	-0.109102252	-0.920371541	-0.684958801	-0.315436809	-0.365689008	0.325521843	0.448067151	-0.629932897	-0.235225152	0.682242339	0.238089055	-0.368475061
YLR063W	YLR063W PAC cluster YLR063W biological process unknown molecular function unknown cytoplasm | YLR064W	0.935727912	-0.717500867	-0.554585655	x	-0.034456546	-0.221802264	-0.470675098	x	0.347370333	-0.070672694	-0.413473765	-0.467625011	x	YLR063W	-0.087944265	-0.108914367	-0.151043022	-0.353916727	-0.096117985	-0.012630623	-0.900261994	-1.21544956	-1.065118069	-0.794048838	-1.207724882	-0.37015721	0.306470117	-0.927277377	-0.857428673	-0.784448674	-0.580460865	-0.094952381	-0.208539406	-0.608008104	-0.354959167	-0.214117847	-0.184102252	-0.625371541	-0.309958801	0.039563191	-0.360689008	0.690521843	0.683067151	-0.874932897	-0.710225152	-0.652757661	-0.786910945	-0.473475061
YLR070C	YLR070C ... XYL2 monosaccharide metabolism D-xylulose reductase activity cellular component unknown | YLR071C	-0.141181275	-0.488525831	1.507786638	x	0.005108489	0.768723895	0.837420923	x	1.589066667	0.029000491	1.220367104	0.34273731	x	YLR070C	-0.662944265	-0.953914367	-0.786043022	-0.348916727	0.158882015	0.212369377	0.484738006	0.27955044	0.839881931	0.840951162	-0.532724882	0.57484279	0.111470117	0.557722623	0.627571327	0.450551326	0.114539135	0.080047619	0.126460594	0.566991896	0.170040833	0.870882153	0.870897748	0.159628459	0.345041199	0.644563191	0.634310992	1.345521843	1.028067151	-0.249932897	-0.115225152	0.402242339	0.308089055	0.201524939
YLR073C	YLR073C � PAC cluster RFU1 biological process unknown molecular function unknown | Protein that inhibits Doa4p deubiquitinating activity; contributes to ubiquitin homeostasis by regulating the conversion of free ubiquitin chains to ubiquitin monomers by Doa4p; GFP-fusion protein localizes to endosomesYLR074C	0.870808	-0.300691492	-0.547439283	x	-0.13490417	-0.715933951	-0.420967816	x	-0.154617	0.11961804	-0.322711218	-0.260931728	x	YLR073C	-0.242944265	0.086085633	-0.026043022	-0.078916727	-0.121117985	0.002369377	-0.405261994	-0.53044956	-1.830118069	-0.919048838	-1.042724882	-0.27515721	0.161470117	-0.942277377	-0.662428673	-0.459448674	-0.355460865	-0.079952381	-0.003539406	-0.223008104	-0.119959167	0.090882153	-0.069102252	-0.380371541	-0.304958801	-0.175436809	-0.265689008	0.605521843	0.768067151	-0.229932897	0.154774848	-0.877757661	-0.991910945	-0.078475061
YLR074C	YLR074C PAC cluster BUD20 bud site selection molecular function unknown nucleus | YLR075W	0.877590204	-1.623240463	-0.895596514	x	0.047067436	-0.190489816	-0.071484205	x	-0.372299	0.211124437	-0.608407625	0.041854079	x	YLR074C	0.384555735	0.213585633	0.341456978	0.248583273	0.276382015	0.259869377	-0.047761994	-0.29294956	-0.712618069	-0.961548838	-0.235224882	-0.23765721	0.058970117	-0.154777377	-0.204928673	-0.051948674	0.172039135	0.217547619	0.113960594	-0.115508104	0.077540833	-0.601617847	0.088397748	0.257128459	-0.197458801	0.562063191	0.191810992	1.263021843	1.275567151	0.587567103	-0.287725152	-0.530257661	-0.394410945	0.239024939
YLR080W	YLR080W iESR cluster EMP46 ER to Golgi transport molecular function unknown Golgi membrane* | YLR081W	1.346043772	-0.242870633	1.814782455	x	-0.550257932	1.053729479	2.090615325	x	1.649624	-0.413365356	1.28626204	0.895726353	x	YLR080W	-0.125444265	-0.266414367	-0.238543022	-0.091416727	0.216382015	-0.110130623	0.572238006	0.33705044	1.317381931	0.808451162	0.744775118	0.26234279	0.048970117	0.495222623	0.435071327	-0.091948674	-0.437960865	0.027547619	-0.016039406	0.674491896	0.087540833	-0.301617847	0.038397748	0.437128459	0.512541199	0.532063191	0.521810992	1.603021843	1.385567151	0.307567103	0.272274848	0.389742339	0.595589055	0.349024939
YLR093C	YLR093C ... NYV1 vesicle fusion v-SNARE activity vacuolar membrane | YLR094C	0.672059442	-0.535840567	0.475409311	x	0.233489454	1.031447892	0.78443937	x	1.293242667	0.052822871	0.18895916	0.775214997	x	YLR093C	0.059555735	-0.171414367	0.066456978	0.013583273	0.031382015	0.054869377	0.197238006	-0.07794956	0.692381931	0.223451162	0.939775118	-0.03265721	-0.226029883	0.430222623	0.490071327	0.243051326	0.187039135	0.242547619	0.028960594	-0.010508104	0.002540833	-0.186617847	0.083397748	0.542128459	0.437541199	0.277063191	0.386810992	1.098021843	1.030567151	0.452567103	0.217274848	0.444742339	0.520589055	0.344024939
YLR096W	YLR096W ... KIN2 exocytosis protein kinase activity plasma membrane* | YLR097C	1.19005312	-0.601083398	-0.640349281	x	-0.06036629	-0.117709701	0.041107677	x	0.756021	-0.076453291	-0.368716724	-0.244441839	x	YLR096W	0.027055735	0.056085633	0.123956978	-0.058916727	0.098882015	0.152369377	-0.205261994	-0.18044956	-0.840118069	-0.759048838	-0.292724882	-0.16515721	0.141470117	-0.212277377	-0.242428673	-0.239448674	-0.185460865	-0.019952381	-0.013539406	-0.123008104	-0.109959167	-0.219117847	-0.359102252	-0.670371541	-0.674958801	-0.185436809	-0.345689008	0.725521843	0.768067151	-0.159932897	-0.245225152	-0.197757661	-0.171910945	-0.408475061
YLR099C	YLR099C ... ICT1 biological process unknown molecular function unknown cellular component unknown | YLR099W-A	0.324137994	-0.879418986	0.882114777	x	0.417573102	-0.141684374	0.443873621	x	1.124157333	0.484174949	1.146685004	0.545770096	x	YLR099C	-0.665444265	-0.546414367	-0.468543022	-0.041416727	-0.363617985	-0.110130623	-0.047761994	0.06705044	0.577381931	0.668451162	-0.565224882	0.85234279	0.638970117	-0.384777377	0.125071327	-0.211948674	-0.237960865	-0.272452381	-0.066039406	0.394491896	-0.002459167	0.858382153	0.148397748	-0.462871541	0.082541199	-0.557936809	0.351810992	0.843021843	1.085567151	-0.792432897	-0.377725152	-0.310257661	-0.204410945	-0.500975061
YLR106C	YLR106C ... MDN1 rRNA processing* ATPase activity nucleus* | YLR107W	1.164449202	-0.477471572	-0.662127683	x	-0.010568775	-0.204842163	-0.071679113	x	-0.060956	0.031713866	-0.468577404	-0.288494076	x	YLR106C	-0.090444265	-0.031414367	0.296456978	0.093583273	-0.048617985	-0.085130623	-0.302761994	-0.13794956	-1.217618069	-1.196548838	-0.390224882	-0.10265721	-0.046029883	-0.069777377	-0.249928673	-0.196948674	-0.162960865	-0.117452381	-0.111039406	0.009491896	0.082540833	-0.156617847	-0.046602252	-0.547871541	-0.942458801	-0.112936809	-0.093189008	0.738021843	0.870567151	-0.487432897	-1.012725152	-0.085257661	-0.329410945	-0.365975061
YLR108C	YLR108C ... YLR108C biological process unknown molecular function unknown nucleus | YLR109W	0.277242162	-0.917735877	-0.315766326	x	0.074347538	-0.120502655	-0.194179854	x	0.616568333	-0.106735323	-0.724373741	-0.911719122	x	YLR108C	-0.582944265	-0.623914367	-0.266043022	-0.908916727	0.158882015	0.272369377	0.314738006	0.10955044	0.359881931	0.290951162	-0.002724882	1.05484279	0.601470117	0.437722623	0.187571327	0.820551326	0.804539135	-0.329952381	-0.613539406	-0.273008104	0.060040833	-0.079117847	0.080897748	-0.840371541	-0.104958801	-0.225436809	0.124310992	0.415521843	0.028067151	0.070067103	0.904774848	-0.257757661	-0.031910945	-0.438475061
YLR112W	YLR112W ... | YLR113W	0.153939058	-1.524341366	-1.374024621	x	-0.1669577	-0.171344357	-1.515543639	x	-0.255690333	-0.467030599	-1.724477824	-1.481390183	x	YLR112W	-0.255444265	-0.186414367	-0.218543022	-0.381416727	-0.423617985	-0.160130623	-0.977761994	-0.84294956	-1.352618069	-0.321548838	-0.185224882	-0.41765721	-0.261029883	-1.714777377	-1.534928673	-0.361948674	-0.427960865	-0.202452381	-0.086039406	-0.445508104	-0.482459167	-0.251617847	-0.351602252	-1.202871541	-1.137458801	-0.537936809	-0.918189008	-0.226978157	-0.044432849	-0.652432897	-0.207725152	-0.970257661	-1.194410945	-0.430975061
YLR120C	YLR120C ... YPS1 protein processing aspartic-type endopeptidase activitcell wall (sensu Fungi) | YLR121C	1.591235029	0.556001701	1.829088879	x	0.453596199	1.057789618	1.00274368	x	1.749009667	0.221078918	1.794838923	1.110857294	x	YLR120C	-0.155444265	0.093585633	0.071456978	0.138583273	-0.363617985	0.009869377	0.372238006	0.21705044	0.617381931	1.018451162	0.284775118	0.63234279	0.018970117	0.835222623	0.535071327	0.648051326	0.052039135	-0.032452381	0.113960594	0.474491896	0.087540833	1.238382153	0.038397748	0.687128459	0.962541199	0.142063191	0.671810992	1.433021843	1.525567151	-0.552432897	0.472274848	0.629742339	-0.024410945	0.559024939
YLR121C	YLR121C ... YPS3 protein metabolism aspartic-type endopeptidase activitplasma membrane | YLR122C	0.867081195	1.219579869	2.622020632	x	0.631835153	1.752823881	1.270042109	x	1.07892	0.10266962	2.047002858	1.900792301	x	YLR121C	-0.290444265	0.028585633	0.256456978	0.063583273	-0.328617985	0.094869377	0.717238006	0.36205044	1.162381931	1.203451162	0.599775118	0.38734279	-0.026029883	0.720222623	0.640071327	0.803051326	0.517039135	-0.097452381	0.148960594	0.379491896	0.282540833	0.873382153	-0.126602252	0.702128459	0.977541199	0.447063191	0.676810992	1.498021843	1.620567151	-0.527432897	0.817274848	0.334742339	-0.039410945	0.584024939
YLR136C	YLR136C ... TIS11 mRNA catabolism* mRNA binding cytoplasm* | YLR137W	0.978134652	-0.41031764	1.45749891	x	0.493045539	0.823604672	1.268092082	x	1.404225	-0.862887418	0.739974158	-1.138163239	x	YLR136C	-0.432944265	-0.633914367	0.433956978	0.841083273	-0.751117985	-0.297630623	1.264738006	1.15955044	-0.820118069	-0.769048838	0.857275118	1.13484279	-0.778529883	2.267722623	1.997571327	2.840551326	1.804539135	-1.239952381	-1.513539406	1.006991896	0.270040833	2.900882153	0.820897748	0.089628459	0.395041199	-0.015436809	0.574310992	1.595521843	1.178067151	-2.429932897	-1.785225152	2.712242339	1.998089055	-1.438475061
YLR142W	YLR142W iESR cluster PUT1 glutamate biosynthesis* proline dehydrogenase activity mitochondrion | YLR143W	0.502953893	0.530374295	2.579274448	x	0.220222539	2.095592189	2.888901798	x	0.662413	-0.593218365	-0.276034842	0.761882399	x	YLR142W	0.449555735	0.628585633	0.496456978	0.613583273	0.391382015	0.394869377	1.167238006	0.82205044	2.922381931	3.323451162	0.759775118	-0.37265721	-0.626029883	1.170222623	0.850071327	0.453051326	0.427039135	-0.487452381	-1.011039406	0.559491896	0.082540833	0.443382153	0.023397748	-0.057871541	0.687541199	-0.942936809	-0.683189008	0.348021843	0.030567151	0.482567103	2.147274848	0.604742339	0.360589055	0.354024939
YLR149C	YLR149C iESR cluster YLR149C biological process unknown molecular function unknown cellular component unknown | YLR149C-A	-1.053153088	-0.706778075	3.908958604	x	0.823546992	2.236339925	2.267539261	x	3.579037333	-0.090139786	1.138352957	1.855199619	x	YLR149C	-0.820444265	-0.361414367	-0.593543022	-0.476416727	0.121382015	-0.025130623	0.847238006	0.93205044	2.352381931	2.143451162	1.029775118	0.33734279	-0.366029883	0.910222623	1.120071327	0.143051326	0.227039135	-0.737452381	-0.371039406	0.009491896	-0.247459167	0.453382153	0.023397748	0.752128459	1.017541199	-0.242936809	0.216810992	1.078021843	0.960567151	-0.157432897	1.087274848	0.804742339	0.590589055	0.484024939
YLR151C	YLR151C ... PCD1 biological process unknown pyrophosphatase activity peroxisome | YLR152C	1.380419904	1.719822059	1.180720925	x	0.090883893	1.427771897	1.413999168	x	1.861276	0.745480195	1.019895769	2.052904327	x	YLR151C	-0.182944265	-0.183914367	-0.246043022	-0.058916727	0.158882015	-0.317630623	0.654738006	0.75955044	1.689881931	0.790951162	0.037275118	0.41484279	-0.288529883	0.787722623	0.627571327	0.600551326	0.564539135	-0.339952381	-0.293539406	0.146991896	-0.009959167	-0.329117847	-0.089102252	0.619628459	0.395041199	0.054563191	0.194310992	1.305521843	1.138067151	0.320067103	0.044774848	0.672242339	0.428089055	0.101524939
YLR174W	YLR174W ... IDP2 glutamate biosynthesis* isocitrate dehydrogenase (NADP+) accytosol | YLR175W	1.234819128	-0.557144226	0.953278606	x	0.018994242	1.160673436	0.751395567	x	2.057731333	0.348763922	1.681212713	1.718123007	x	YLR174W	-0.405444265	-0.556414367	0.111456978	0.028583273	-0.083617985	-0.180130623	1.212238006	0.52705044	1.717381931	1.818451162	-0.045224882	-0.05765721	-0.221029883	0.165222623	0.075071327	0.048051326	0.012039135	0.067547619	0.293960594	1.164491896	0.357540833	0.098382153	0.148397748	0.037128459	0.462541199	-0.087936809	0.191810992	1.383021843	1.475567151	-0.122432897	-0.127725152	0.269742339	0.385589055	0.389024939
YLR177W	YLR177W ... YLR177W biological process unknown molecular function unknown cytoplasm | YLR178C	0.419478567	-0.209289688	0.752012205	x	0.258395817	-0.20319273	0.285749309	x	1.658613	-0.03726836	-0.509562658	0.350043415	x	YLR177W	-0.355444265	-0.196414367	-0.338543022	-0.191416727	0.206382015	0.059869377	0.522238006	0.44705044	0.407381931	0.648451162	-0.045224882	0.71234279	0.258970117	0.335222623	0.455071327	0.488051326	0.292039135	-0.132452381	-0.096039406	-0.205508104	-0.112459167	0.668382153	0.088397748	0.027128459	0.372541199	-0.157936809	-0.048189008	1.133021843	1.225567151	0.247567103	1.022274848	0.439742339	0.345589055	0.319024939
YLR178C	YLR178C iESR cluster TFS1 regulation of proteolysis and lipid binding* soluble fraction | YLR179C	0.292539544	-0.257246	2.381991055	x	0.163113031	0.125800663	1.032825652	x	2.169356667	-0.044353906	1.189939501	1.789229491	x	YLR178C	-0.310444265	-0.191414367	-0.253543022	-0.076416727	0.041382015	0.204869377	1.647238006	1.45205044	2.692381931	2.523451162	0.539775118	0.68734279	-0.376029883	0.510222623	0.540071327	0.753051326	0.327039135	-0.027452381	0.168960594	0.529491896	-0.037459167	0.913382153	0.103397748	0.002128459	0.837541199	-0.142936809	0.046810992	0.348021843	0.260567151	0.322567103	1.177274848	0.884742339	0.810589055	0.354024939
YLR190W	YLR190W ... MMR1 mitochondrion inheritance molecular function unknown mitochondrion* | YLR191W	0.538759493	-1.018256186	-0.799824775	x	-0.028051118	-0.457682618	-0.307015652	x	-0.502659333	-0.267702182	-0.44985815	-0.230383868	x	YLR190W	-0.237944265	-0.008914367	0.058956978	0.086083273	0.053882015	0.197369377	0.269738006	0.22455044	-0.245118069	-0.444048838	-0.757724882	0.31984279	0.186470117	0.102722623	-0.397428673	0.135551326	-0.140460865	0.005047619	-0.118539406	-0.168008104	-0.034959167	0.085882153	-0.144102252	-0.475371541	-0.599958801	-0.460436809	-0.060689008	0.430521843	0.323067151	-0.694932897	-0.850225152	0.167242339	-0.286910945	-0.513475061
YLR193C	YLR193C � UPS1 biological process unknown molecular function unknown | Mitochondrial intermembrane space protein that regulates mitochondrial cardiolipin levels, null has defects in Mgm1p processing, integrity of mitochondrial inner membrane complexes, and mitochondrial morphology; ortholog of human PRELIYLR194C	0.26770136	-0.990727209	-0.531557509	x	-0.381056736	-0.278743546	-0.546298248	x	1.275605667	-0.164128595	-1.088951887	0.03635396	x	YLR193C	-0.262944265	-0.273914367	0.013956978	-0.178916727	-0.241117985	-0.017630623	0.294738006	0.05955044	-0.690118069	-0.239048838	-0.082724882	-0.07515721	-0.158529883	-0.292277377	-0.012428673	-0.259448674	-0.165460865	-0.409952381	-0.293539406	-0.293008104	-0.259959167	0.110882153	-0.219102252	-0.530371541	-0.234958801	-0.355436809	-0.495689008	0.495521843	0.588067151	0.250067103	0.364774848	0.012242339	0.118089055	-0.148475061
YLR194C	YLR194C ... YLR194C biological process unknown molecular function unknown cell wall (sensu Fungi) | YLR195C	1.248016849	-0.714454404	1.537719767	x	0.317059726	0.671464333	1.069777286	x	1.048819667	-0.048714582	1.509174924	1.568088996	x	YLR194C	0.259555735	0.358585633	0.356456978	0.123583273	0.651382015	0.784869377	0.707238006	0.71205044	2.492381931	1.843451162	0.439775118	0.25734279	0.233970117	0.720222623	0.390071327	0.733051326	0.577039135	-0.037452381	0.078960594	0.249491896	-0.067459167	0.793382153	0.333397748	1.242128459	1.267541199	1.257063191	1.566810992	1.748021843	1.530567151	-0.327432897	0.407274848	0.354742339	0.250589055	0.464024939
YLR196W	YLR196W PAC cluster PWP1 rRNA processing molecular function unknown cytoplasm* | YLR197W	1.239034424	-0.639641902	-0.661206656	x	0.13597942	0.068461279	0.057451693	x	-0.459106667	0.207619313	-0.267842069	-0.11850269	x	YLR196W	0.127055735	-0.023914367	0.073956978	-0.008916727	0.208882015	0.322369377	-0.315261994	-0.41044956	-1.150118069	-1.119048838	-0.862724882	-0.31515721	0.021470117	-0.062277377	-0.052428673	-0.259448674	-0.145460865	0.030047619	-0.043539406	-0.223008104	4.08E-05	-0.509117847	-0.219102252	-0.020371541	-0.484958801	0.194563191	-0.005689008	1.015521843	1.068067151	-0.119932897	-0.825225152	-0.327757661	-0.271910945	-0.408475061
YLR197W	YLR197W � PAC cluster NOP56 (SIK1) RNA catabolism exoribonuclease II activity mitochondrion* | Essential evolutionarily-conserved nucleolar protein component of the box C/D snoRNP complexes that direct 2'-O-methylation of pre-rRNA during its maturation; overexpression causes spindle orientation defectsYLR198C	0.886832683	-0.433377228	-0.537018798	x	0.074075809	-0.128068651	-0.101600844	x	-0.542994333	0.041841745	-0.603899545	-0.453617396	x	YLR197W	0.167055735	-0.093914367	0.313956978	0.231083273	0.308882015	0.212369377	0.004738006	-0.09044956	-1.140118069	-1.369048838	-0.372724882	-0.06515721	-0.028529883	-0.022277377	-0.102428673	-0.039448674	0.024539135	-0.009952381	-0.173539406	-0.023008104	0.150040833	-0.649117847	-0.099102252	-0.110371541	-0.554958801	0.204563191	0.174310992	0.905521843	0.928067151	-0.129932897	-1.215225152	-0.407757661	-0.251910945	-0.448475061
YLR218C	YLR218C ... YLR218C biological process unknown molecular function unknown cytoplasm* | YLR219W	-0.27668217	0.136035362	0.492617349	x	-0.254094037	1.371175535	1.395273065	x	0.551826667	-0.547001056	-1.319753517	0.071493631	x	YLR218C	0.404555735	-0.006414367	0.071456978	-0.021416727	0.866382015	0.439869377	0.492238006	0.29705044	-0.772618069	-0.911548838	0.214775118	0.20234279	-0.521029883	-0.364777377	-0.184928673	0.618051326	0.582039135	0.007547619	-0.096039406	0.014491896	-0.102459167	0.258382153	0.508397748	1.007128459	1.032541199	0.722063191	0.641810992	0.743021843	0.765567151	0.677567103	0.532274848	-0.260257661	-0.104410945	0.749024939
YLR225C	YLR225C ... YLR225C biological process unknown molecular function unknown cytoplasm | YLR226W	0.447698057	-0.932282872	0.445625597	x	0.181613488	0.689184492	0.990236594	x	1.802899667	-0.267674756	0.017343228	0.501105756	x	YLR225C	0.549555735	0.318585633	0.236456978	0.293583273	0.721382015	0.664869377	0.767238006	0.74205044	1.192381931	0.613451162	0.749775118	0.00734279	0.073970117	0.790222623	0.660071327	0.283051326	0.347039135	0.472547619	0.258960594	0.349491896	0.582540833	-0.036617847	0.343397748	1.212128459	0.567541199	0.727063191	0.646810992	2.158021843	1.850567151	0.322567103	0.077274848	0.274742339	0.470589055	0.234024939
YLR237W	YLR237W ... THI7 thiamin transport thiamin transporter activity plasma membrane | YLR238W	1.140569421	-0.320035948	-0.650925575	x	-0.688027564	0.27400615	-0.134113712	x	0.91325	-0.129413842	0.389298307	-0.116425835	x	YLR237W	-0.005444265	0.343585633	0.021456978	0.088583273	-0.363617985	-0.230130623	-0.217761994	-0.17294956	2.237381931	2.928451162	0.064775118	-0.19765721	-0.331029883	0.955222623	1.315071327	-0.361948674	-0.417960865	0.877547619	0.993960594	0.654491896	0.547540833	0.448382153	0.028397748	0.027128459	-0.007458801	0.042063191	0.031810992	1.093021843	1.135567151	-0.742432897	-0.057725152	0.129742339	0.065589055	-0.020975061
YLR251W	YLR251W iESR cluster SYM1 ethanol metabolism molecular function unknown mitochondrial inner membrane | YLR252W	0.658910398	-0.416191698	2.095900853	x	0.604722963	1.327343466	0.645943646	x	2.695217	-0.386037008	0.688301935	1.07935602	x	YLR251W	-0.157944265	-0.068914367	-0.061043022	-0.403916727	0.003882015	-0.052630623	0.269738006	0.51455044	1.294881931	1.705951162	-0.037724882	0.78984279	0.016470117	-0.327277377	0.182571327	0.155551326	0.199539135	-0.184952381	-0.088539406	-0.288008104	-0.584959167	0.085882153	-0.494102252	0.344628459	1.250041199	0.029563191	0.349310992	0.460521843	0.403067151	0.415067103	1.679774848	0.127242339	0.173089055	0.686524939
YLR252W	YLR252W iESR cluster | YLR253W	#N/A	#N/A	#N/A	x	-0.1886283	0.726880268	0.889460658	x	#N/A	-0.222596564	0.506720105	1.178967436	x	YLR252W	-0.045444265	-0.116414367	-0.188543022	-0.011416727	-0.163617985	-0.050130623	0.872238006	0.59705044	1.427381931	1.718451162	-0.115224882	0.53234279	-0.351029883	-0.254777377	0.195071327	0.048051326	0.142039135	-0.072452381	-0.176039406	0.034491896	-0.152459167	0.078382153	-0.251602252	0.327128459	0.972541199	0.032063191	0.201810992	0.373021843	0.465567151	0.227567103	1.652274848	0.019742339	0.175589055	0.729024939
YLR257W	YLR257W ... YLR257W biological process unknown molecular function unknown cytoplasm | YLR258W	0.326932324	-0.667313428	0.52341362	x	0.669432294	0.790192913	0.785344629	x	0.915113	0.080973956	0.009519117	0.221081961	x	YLR257W	0.254555735	-0.146414367	0.101456978	0.148583273	0.176382015	-0.020130623	0.662238006	0.45705044	1.237381931	0.768451162	0.714775118	0.26234279	-0.151029883	0.905222623	0.555071327	0.478051326	0.312039135	0.387547619	0.183960594	0.364491896	0.297540833	-0.261617847	-0.131602252	0.177128459	0.052541199	-0.367936809	-0.038189008	1.183021843	1.015567151	0.307567103	-0.207725152	0.209742339	0.375589055	0.029024939
YLR258W	YLR258W iESR cluster GSY2 glycogen metabolism glycogen (starch) synthase activitycytoplasm | YLR259C	0.283044173	0.865243841	2.435054935	x	0.556391311	2.007565223	1.810781125	x	1.602167667	-0.243715303	-0.278369169	1.460855372	x	YLR258W	-0.140444265	-0.091414367	-0.413543022	-0.406416727	-0.288617985	-0.565130623	0.427238006	0.35205044	2.182381931	2.083451162	-0.160224882	0.30734279	-0.326029883	-0.489777377	-0.009928673	0.043051326	0.127039135	-0.307452381	-0.031039406	-0.340508104	-0.597459167	0.513382153	-0.186602252	0.162128459	0.767541199	-0.752936809	-0.553189008	1.128021843	1.080567151	1.442567103	2.077274848	0.334742339	0.010589055	0.804024939
YLR260W	YLR260W ... LCB5 response to heat* D-erythro-sphingosine kinase activimembrane fraction* | YLR261C	0.570348235	-0.376008298	0.332963751	x	0.198699276	0.415096513	0.662161667	x	0.723279667	-0.032724226	0.425339352	0.756674525	x	YLR260W	-0.155444265	0.053585633	-0.008543022	-0.061416727	0.396382015	0.299869377	0.522238006	0.53705044	1.667381931	1.228451162	0.134775118	0.30234279	0.238970117	0.475222623	0.295071327	0.208051326	-0.047960865	0.117547619	0.053960594	0.154491896	0.027540833	0.148382153	-0.211602252	-0.052871541	0.172541199	0.112063191	0.151810992	1.143021843	0.935567151	-0.172432897	0.172274848	0.359742339	0.105589055	0.159024939
YLR267W	YLR267W iESR cluster BOP2 biological process unknown molecular function unknown cellular component unknown | YLR268W	-0.302263632	-0.329277202	1.374315477	x	0.685715214	0.683866286	1.340672976	x	3.325362667	0.04386358	0.52193008	1.439953568	x	YLR267W	-0.392944265	-0.233914367	-0.086043022	-0.268916727	0.868882015	0.842369377	0.904738006	0.72955044	2.769881931	2.200951162	1.747275118	1.14484279	0.661470117	1.787722623	1.657571327	-0.469448674	-0.415460865	-0.929952381	-0.273539406	-0.173008104	-0.249959167	-0.229117847	-0.689102252	0.299628459	0.685041199	-0.125436809	0.064310992	1.635521843	1.408067151	-0.659932897	-0.065225152	1.812242339	1.528089055	0.161524939
YLR270W	YLR270W iESR cluster DCS1 deadenylylation-dependent deca "hydrolase activity, acting on acid"cytoplasm* | YLR271W	0.462820582	-0.74384736	0.618001468	x	0.206320317	0.567762779	0.833541601	x	2.129662667	-0.096302324	0.289326274	0.727892224	x	YLR270W	-0.067944265	-0.218914367	-0.631043022	-0.413916727	0.173882015	0.067369377	0.539738006	0.35455044	2.054881931	1.615951162	-0.117724882	0.55984279	0.436470117	0.672722623	0.442571327	0.035551326	-0.170460865	0.565047619	0.351460594	-0.148008104	-0.184959167	0.205882153	-0.194102252	0.194628459	0.450041199	-0.010436809	0.089310992	0.910521843	0.833067151	0.285067103	0.679774848	0.757242339	0.673089055	0.086524939
YLR271W	YLR271W ... YLR271W biological process unknown molecular function unknown cytoplasm* | YLR272C	0.694123378	-0.169919765	0.946860234	x	0.19351344	0.848557216	0.952380315	x	1.130714	-0.010958246	-0.757469381	0.601008364	x	YLR271W	0.389555735	0.188585633	0.496456978	0.393583273	0.491382015	0.324869377	0.637238006	0.48205044	0.872381931	-0.206548838	0.339775118	0.05734279	-0.556029883	0.350222623	0.400071327	0.473051326	0.337039135	0.162547619	0.158960594	0.489491896	0.472540833	-0.626617847	-0.126602252	0.322128459	-0.272458801	0.507063191	0.356810992	1.498021843	1.370567151	0.432567103	-0.042725152	0.104742339	0.200589055	0.064024939
YLR286C	YLR286C ... CTS1 cytokinesis, completion of sep endochitinase activity endoplasmic reticulum* | YLR287C	2.625263533	0.420331598	-0.539664654	x	0.257273122	-0.142883787	-0.826701683	x	-0.504181333	-0.753486955	-0.163738587	0.292385465	x	YLR286C	0.234555735	0.353585633	0.101456978	0.058583273	-0.203617985	-0.110130623	-0.507761994	-0.42294956	-0.122618069	0.628451162	0.254775118	-0.43765721	-0.541029883	-0.954777377	-0.814928673	0.588051326	0.472039135	-0.022452381	0.143960594	0.094491896	0.017540833	0.408382153	-0.041602252	0.687128459	0.742541199	0.772063191	0.621810992	0.643021843	0.775567151	1.077567103	1.312274848	-0.470257661	-0.544410945	0.829024939
YLR299W	YLR299W iESR cluster ECM38 glutathione catabolism protein-glutamine gamma-glutamyltraintracellular | YLR300W	1.254826794	0.680301887	1.130472863	x	0.499736709	1.011371717	0.780966846	x	0.784529667	0.08665615	0.325241464	0.634330968	x	YLR299W	-0.130444265	-0.111414367	-0.203543022	-0.206416727	0.171382015	-0.005130623	0.337238006	0.27205044	1.072381931	0.983451162	0.199775118	0.03734279	-0.066029883	0.210222623	0.150071327	0.043051326	-0.142960865	0.392547619	0.498960594	-0.510508104	-0.147459167	0.543382153	-0.076602252	-0.337871541	0.107541199	-0.402936809	-0.333189008	0.838021843	0.950567151	0.082567103	0.847274848	0.554742339	0.130589055	-0.005975061
YLR300W	YLR300W ... EXG1 cell wall organization and bio "glucan 1,3-beta-glucosidase activit"cell wall (sensu Fungi) | YLR301W	0.320365237	0.904950522	1.024609741	x	0.225821824	1.095007379	0.548094109	x	-0.026641333	0.039514861	0.636990427	0.962452329	x	YLR300W	-0.027944265	0.081085633	-0.151043022	-0.073916727	-0.056117985	-0.102630623	0.019738006	-0.01544956	1.294881931	1.215951162	0.472275118	0.12984279	-0.263529883	0.062722623	0.012571327	0.365551326	0.099539135	0.125047619	0.201460594	0.291991896	0.165040833	0.515882153	0.045897748	0.534628459	0.580041199	0.129563191	0.249310992	1.310521843	1.243067151	0.155067103	0.649774848	0.057242339	-0.126910945	0.436524939
YLR303W	YLR303W ... MET17 methionine metabolism* cysteine synthase activity* cytoplasm | YLR304C	0.068713662	1.343325937	1.626591873	x	-0.338108919	-0.045455379	0.148631724	x	-0.191197667	-0.236889315	-0.016759339	-0.410210988	x	YLR303W	0.077055735	0.326085633	0.343956978	-0.218916727	-0.561117985	-0.487630623	0.184738006	0.17955044	-1.570118069	-1.179048838	1.187275118	1.17484279	0.311470117	0.907722623	0.767571327	0.460551326	0.134539135	0.420047619	0.516460594	-0.083008104	-0.199959167	0.510882153	-0.259102252	0.199628459	1.055041199	-0.775436809	-0.255689008	0.385521843	0.358067151	1.000067103	1.944774848	1.272242339	0.978089055	0.161524939
YLR312C	YLR312C iESR cluster YLR312C biological process unknown molecular function unknown cellular component unknown | YLR312W-A	#N/A	#N/A	#N/A	x	0.79174047	2.08367671	1.619908653	x	3.336887667	-0.135770148	1.297028621	2.286022616	x	YLR312C	-0.221922107	0.237107791	0.284979136	0.132105431	0.469904173	0.463391535	0.935760164	1.370572598	2.300904089	2.49197332	2.008297276	0.595864948	-0.077507725	1.778744781	1.618593485	1.041573484	0.875561293	0.611069777	0.807482752	0.908014054	0.451062991	0.991904311	0.901919906	2.180650617	2.526063357	0.535585349	1.37533315	1.016544001	1.099089309	1.141089261	1.385797006	2.203264497	1.729111213	2.052547097
YLR326W	YLR326W ... YLR326W biological process unknown molecular function unknown cellular component unknown | YLR327C	0.252980815	-0.133671264	0.606320983	x	-0.2721739	-0.023332	1.017729091	x	1.353356	-0.041783267	0.050451526	0.732021733	x	YLR326W	0.422055735	0.301085633	-0.051043022	0.396083273	0.443882015	0.197369377	0.759738006	0.52455044	0.044881931	-0.384048838	0.242275118	0.30984279	-0.113529883	0.102722623	-0.157428673	0.315551326	0.379539135	0.355047619	0.041460594	0.381991896	0.595040833	-0.074117847	0.065897748	0.294628459	0.350041199	0.079563191	0.519310992	1.270521843	1.083067151	0.245067103	0.339774848	-0.022757661	0.153089055	0.546524939
YLR327C	YLR327C � iESR cluster TMA10 (RBF9) biological process unknown molecular function unknown nucleus | Protein of unknown function that associates with ribosomesYLR328W	0.734179153	0.524475368	4.771639728	x	0.370729002	2.790028418	3.502784768	x	3.731294	-0.815087411	1.666006345	2.412342594	x	YLR327C	0.189555735	0.818585633	0.166456978	0.143583273	0.121382015	-0.255130623	1.807238006	2.13205044	2.902381931	2.453451162	2.089775118	0.48734279	-0.906029883	3.160222623	3.590071327	0.313051326	0.777039135	0.142547619	0.628960594	1.009491896	1.272540833	-0.006617847	0.263397748	2.922128459	2.397541199	-0.912936809	0.676810992	0.568021843	0.130567151	2.712567103	3.207274848	2.094742339	3.250589055	1.804024939
YLR343W	YLR343W ... GAS2 biological process unknown "1,3-beta-glucanosyltransferase acti"cytoplasm | YLR344W	1.532517678	0.836464133	1.008756742	x	0.30431381	1.736040513	0.788637115	x	0.652599333	-0.011806392	0.615813375	1.063392699	x	YLR343W	-0.520444265	-0.201414367	-0.203543022	-0.246416727	0.131382015	0.254869377	0.247238006	0.49205044	0.662381931	0.993451162	-0.690224882	-0.35265721	-0.306029883	0.360222623	0.470071327	-0.116948674	-0.262960865	-0.847452381	-0.881039406	0.509491896	0.202540833	0.113382153	-0.436602252	-1.067871541	-0.812458801	-0.192936809	-0.303189008	0.788021843	0.960567151	-0.747432897	-0.072725152	-0.125257661	-0.179410945	-0.625975061
YLR345W	YLR345W iESR cluster YLR345W biological process unknown molecular function unknown cytoplasm | YLR346C	0.019080149	-0.817312962	1.253670374	x	0.087508039	1.45980609	1.434227369	x	1.876623	-0.457957036	-0.149653012	0.688826998	x	YLR345W	-0.080444265	-0.101414367	-0.013543022	-0.036416727	0.211382015	0.034869377	0.707238006	0.68205044	1.872381931	1.253451162	0.589775118	0.57734279	-0.076029883	0.610222623	0.430071327	0.453051326	0.397039135	0.002547619	0.088960594	0.099491896	-0.017459167	0.103382153	0.063397748	0.652128459	0.717541199	0.227063191	0.546810992	1.308021843	0.970567151	0.462567103	0.657274848	0.504742339	0.610589055	0.554024939
YLR346C	YLR346C ... YLR346C biological process unknown molecular function unknown mitochondrion | YLR347C	#N/A	#N/A	#N/A	x	1.520521653	1.670061113	1.783446899	x	3.53848	0.924418584	1.021004682	0.612674616	x	YLR346C	#VALUE!	#VALUE!	-0.141687531	-0.304561236	#VALUE!	#VALUE!	#VALUE!	-0.236094069	0.404237422	-0.504693347	0.081630609	#VALUE!	#VALUE!	0.742078114	0.431926818	#VALUE!	0.128894626	-0.30559689	#VALUE!	#VALUE!	-0.745603676	#VALUE!	-0.024746761	#VALUE!	#VALUE!	0.048918682	-0.171333517	#VALUE!	0.082422642	#VALUE!	0.019130339	#VALUE!	0.442444546	#VALUE!
YLR349W	YLR349W ... | YLR350W	#N/A	#N/A	#N/A	x	-0.006108877	1.563765624	-0.10500558	x	-0.082890333	-0.011806393	3.224566998	0.836404104	x	YLR349W	1.013989261	1.203019159	0.930890504	0.358016799	0.685815541	0.949302903	-0.358328468	0.386483966	1.546815457	2.127884688	#VALUE!	2.071776316	1.318403643	#VALUE!	#VALUE!	1.477484852	1.241472661	0.616981145	1.79339412	1.083925422	0.386974359	2.047815679	#VALUE!	#VALUE!	2.261974725	2.341496717	1.591244518	1.682455369	2.005000677	2.037000629	#VALUE!	#VALUE!	#VALUE!	1.058458465
YLR383W	YLR383W ... SMC6 DNA repair* molecular function unknown nucleus* | YLR384C	0.918895938	0.01864899	0.184164528	x	0.082766239	0.577676144	0.769127282	x	0.679397	-0.18044108	-0.199223603	0.185005316	x	YLR383W	0.272055735	0.101085633	0.078956978	0.176083273	0.313882015	0.267369377	0.099738006	-0.23544956	0.204881931	-0.294048838	-0.057724882	-0.29015721	-0.263529883	-0.227277377	-0.407428673	-0.164448674	-0.080460865	-0.074952381	-0.198539406	-0.158008104	-0.194959167	-0.704117847	-0.374102252	-0.045371541	-0.359958801	0.149563191	0.039310992	0.870521843	0.803067151	-0.164932897	-0.410225152	-0.552757661	-0.316910945	-0.423475061
YLR392C	YLR392C ... YLR392C biological process unknown molecular function unknown cytoplasm | YLR393W	0.573617369	-0.598481289	0.531391076	x	-0.150571293	0.16368497	0.681383072	x	1.138588667	-0.138439545	-0.399218635	0.181441195	x	YLR392C	0.064555735	-0.016414367	0.131456978	-0.011416727	0.056382015	0.009869377	0.152238006	-0.31294956	-0.042618069	-0.171548838	0.254775118	0.00234279	0.088970117	0.535222623	0.395071327	-0.021948674	0.112039135	0.097547619	0.163960594	0.064491896	0.237540833	-0.251617847	0.018397748	0.057128459	0.122541199	0.092063191	0.211810992	0.813021843	0.755567151	0.237567103	-0.287725152	0.279742339	0.485589055	0.109024939
YLR397C	YLR397C PAC cluster AFG2 response to drug ATPase activity intracellular | YLR398C	1.180871915	-0.510849142	-0.618561695	x	0.025058024	-0.220596033	-0.152647448	x	0.336040333	-0.08706274	-0.223888461	-0.19507581	x	YLR397C	-0.205444265	0.033585633	-0.008543022	-0.291416727	-0.073617985	0.139869377	-0.497761994	-0.51294956	-0.752618069	-0.401548838	-0.695224882	-0.37765721	0.248970117	-0.414777377	-0.254928673	-0.391948674	-0.277960865	-0.192452381	-0.106039406	-0.455508104	-0.402459167	0.108382153	-0.231602252	-0.602871541	-0.477458801	-0.167936809	-0.518189008	0.373021843	0.445567151	-0.462432897	-0.267725152	0.189742339	-0.314410945	-0.270975061
YLR401C	YLR401C PAC cluster DUS3 tRNA modification tRNA dihydrouridine synthase activicytoplasm* | YLR402W	0.71584057	-0.877389782	-0.774020918	x	-0.118055768	-0.169726154	0.063049412	x	-0.533343	0.032026743	-0.430372078	-0.310644806	x	YLR401C	0.117055735	0.116085633	0.013956978	-0.068916727	0.228882015	0.252369377	-0.235261994	-0.57044956	-0.880118069	-0.719048838	-0.912724882	-0.50515721	0.021470117	-0.152277377	-0.412428673	0.010551326	-0.165460865	-0.109952381	-0.103539406	-0.343008104	-0.399959167	-0.009117847	-0.379102252	-0.580371541	-0.734958801	-0.015436809	-0.375689008	0.495521843	0.568067151	-0.099932897	-0.515225152	0.242242339	-0.411910945	-0.368475061
YLR405W	YLR405W PAC cluster DUS4 tRNA modification tRNA dihydrouridine synthase activicellular component unknown | YLR406C	0.958551478	-0.780962855	-0.484599618	x	-0.017283194	-0.020026481	-0.358866795	x	0.419813	-0.232781891	-1.130675859	-0.322984948	x	YLR405W	-0.060444265	-0.191414367	-0.073543022	-0.086416727	-0.038617985	0.164869377	-0.512761994	-0.61794956	-0.877618069	-0.436548838	-0.820224882	-0.45265721	-0.226029883	-0.729777377	-0.499928673	-0.356948674	-0.182960865	-0.277452381	-0.321039406	-0.370508104	-0.277459167	-0.276617847	-0.196602252	-0.697871541	-0.542458801	-0.292936809	-0.403189008	0.458021843	0.610567151	-0.197432897	-0.292725152	-0.465257661	-0.319410945	-0.355975061
YLR409C	YLR409C PAC cluster UTP21 35S primary transcript process snoRNA binding nucleus* | YLR410W	0.987944574	-0.363435928	-0.538254123	x	0.024273717	-0.135139546	-0.117169855	x	0.050819333	-0.056217448	-0.317346366	-0.407706988	x	YLR409C	0.197055735	0.226085633	0.073956978	0.011083273	0.238882015	0.392369377	-0.215261994	-0.34044956	-0.820118069	-0.659048838	-0.752724882	-0.34515721	0.111470117	-0.312277377	-0.332428673	-0.309448674	-0.155460865	0.120047619	0.106460594	-0.223008104	-0.019959167	-0.399117847	0.020897748	-0.220371541	-0.484958801	0.224563191	0.004310992	0.785521843	0.748067151	0.060067103	-0.525225152	-0.347757661	-0.371910945	-0.268475061
YML018C	YML018C PAC cluster YML018C biological process unknown molecular function unknown vacuolar membrane (sensu Fungi) | YML019W	0.151202851	-0.157446024	-0.413430016	x	0.001206743	-0.161298187	-0.617996702	x	-0.917847333	-0.094529148	-0.124607551	-0.406897379	x	YML018C	-0.110444265	0.128585633	-0.023543022	-0.236416727	-0.288617985	0.134869377	-0.492761994	-0.39794956	-1.207618069	-0.636548838	-0.430224882	-0.18265721	-0.106029883	-0.549777377	-0.349928673	-0.166948674	-0.262960865	0.072547619	0.188960594	-0.110508104	-0.057459167	0.293382153	-0.106602252	-0.667871541	-0.402458801	-0.232936809	-0.553189008	-0.081978157	0.140567151	0.612567103	0.747274848	-0.225257661	-0.699410945	-0.255975061
YML042W	YML042W iESR cluster CAT2 carnitine metabolism carnitine O-acetyltransferase activmitochondrion* | YML043C	0.558043124	0.170722756	1.71132008	x	0.940873672	1.338854959	1.000725887	x	3.328382333	0.704673313	1.474195491	1.691758131	x	YML042W	-0.465444265	-0.046414367	-0.518543022	-0.491416727	0.576382015	0.509869377	0.562238006	1.17705044	1.547381931	1.498451162	0.594775118	0.66234279	0.868970117	0.755222623	0.835071327	0.178051326	-0.137960865	0.147547619	0.303960594	0.024491896	-0.242459167	0.178382153	-0.221602252	0.997128459	0.812541199	0.372063191	0.621810992	0.903021843	0.585567151	1.077567103	0.952274848	1.009742339	0.645589055	0.509024939
YML054C	YML054C ... CYB2 electron transport L-lactate dehydrogenase (cytochromemitochondrial intermembrane space | YML054C-A	-3.216629525	-0.84490639	2.776022436	x	-1.370418196	0.766095032	0.828720701	x	2.55505	-0.594710839	0.281876936	1.200501797	x	YML054C	0.097055735	0.056085633	-0.516043022	-0.248916727	0.508882015	0.162369377	1.024738006	1.46955044	2.799881931	2.830951162	0.447275118	0.36484279	-0.698529883	0.247722623	0.237571327	0.340551326	0.594539135	-0.829952381	-0.633539406	-0.963008104	-1.149959167	0.530882153	0.870897748	1.219628459	1.655041199	0.944563191	1.094310992	-1.284478157	-1.201932849	2.120067103	2.844774848	-0.017757661	0.458089055	1.621524939
YML057W	YML057W ... CMP2 cell ion homeostasis* calcium-dependent protein serine/thcytoplasm* | YML058W	-0.171948006	-0.096586556	0.482129162	x	-0.036358521	0.675599942	0.652503986	x	1.123422333	-0.216852654	0.077044662	0.55355787	x	YML057W	-0.247944265	0.071085633	-0.101043022	-0.153916727	-0.126117985	-0.352630623	0.169738006	0.07455044	0.154881931	0.195951162	0.052275118	0.18984279	0.106470117	-0.237277377	-0.037428673	0.155551326	0.039539135	-0.174952381	-0.148539406	-0.048008104	-0.214959167	0.565882153	-0.184102252	-0.115371541	0.240041199	-0.050436809	0.139310992	0.350521843	0.233067151	0.385067103	1.239774848	0.547242339	-0.106910945	0.216524939
YML058W-A	YML058W-A ... HUG1 response to DNA damage stimulu molecular function unknown cytoplasm | YML059C	#N/A	#N/A	#N/A	x	-0.874926196	1.040582371	2.674106821	x	1.45198	0.544922634	1.802472779	0.164426904	x	YML058W-A	#VALUE!	#VALUE!	#DIV/0!	#VALUE!	#VALUE!	#VALUE!	#VALUE!	#DIV/0!	#DIV/0!	#DIV/0!	#VALUE!	#VALUE!	#VALUE!	#VALUE!	#VALUE!	#VALUE!	#VALUE!	#VALUE!	#VALUE!	#DIV/0!	#VALUE!	#VALUE!	#VALUE!	#VALUE!	#VALUE!	#VALUE!	#DIV/0!	#VALUE!	#VALUE!	#VALUE!	#DIV/0!	#VALUE!	#VALUE!	#VALUE!
YML070W	YML070W ... DAK1 response to stress* glycerone kinase activity cytoplasm | YML071C	-0.291344118	-0.005338967	0.354154551	x	-0.003204244	0.330149236	0.496259624	x	0.756194667	-0.174445493	0.090342217	0.025036464	x	YML070W	0.052055735	0.211085633	-0.471043022	-0.263916727	0.073882015	-0.172630623	-0.190261994	-0.28544956	0.644881931	0.575951162	-0.537724882	0.17984279	0.356470117	0.182722623	0.102571327	-0.054448674	-0.130460865	0.275047619	0.351460594	0.101991896	-0.074959167	0.035882153	-0.204102252	-0.265371541	-0.099958801	-0.170436809	-0.190689008	0.090521843	-0.016932849	1.015067103	1.329774848	0.587242339	0.363089055	-0.033475061
YML073C	YML073C RP cluster RPL6A protein biosynthesis* structural constituent of ribosome*cytosolic large ribosomal subunit ( | YML074C	-0.456620813	-0.724960729	-0.492687841	x	-0.19916115	-0.213850983	-0.124407272	x	-0.633338	-0.239897209	-0.734832574	-0.633553025	x	YML073C	0.089555735	0.048585633	0.176456978	0.223583273	-0.008617985	0.034869377	-0.002761994	-0.08794956	-0.807618069	-0.886548838	-0.340224882	-0.05265721	0.153970117	0.180222623	0.060071327	0.073051326	0.137039135	0.122547619	0.038960594	0.169491896	0.192540833	-0.006617847	0.243397748	0.002128459	-0.052458801	0.007063191	-0.113189008	0.008021843	0.030567151	0.722567103	0.357274848	-0.135257661	0.060589055	-0.065975061
YML081W	YML081W ... YML081W biological process unknown molecular function unknown nucleus | YML082W	0.021436235	-0.390816208	-0.454236788	x	0.006246821	-0.204563274	-0.034887626	x	0.67206	-0.08009457	-0.490440696	-0.141919298	x	YML081W	-0.035444265	0.203585633	-0.038543022	-0.111416727	0.006382015	0.089869377	-0.217761994	-0.22294956	-0.502618069	-0.141548838	-0.135224882	-0.19765721	0.348970117	-0.314777377	-0.224928673	-0.231948674	-0.007960865	-0.092452381	-0.086039406	-0.295508104	-0.292459167	-0.091617847	-0.131602252	-0.412871541	-0.327458801	-0.067936809	-0.278189008	-0.206978157	-0.204432849	0.837567103	1.112274848	-0.060257661	-0.074410945	0.019024939
YML082W	YML082W PAC cluster YML082W sulfur metabolism carbon-sulfur lyase activity cytoplasm* | YML083C	0.26653532	-0.574538189	-0.818044157	x	-0.132605323	-0.286726427	-0.098747272	x	0.503729667	-0.088255841	-0.454472735	-0.184481291	x	YML082W	-0.190444265	0.208585633	-0.143543022	-0.366416727	-0.158617985	-0.105130623	-0.592761994	-0.64794956	-1.127618069	-0.646548838	-0.770224882	-0.35265721	0.143970117	-0.449777377	-0.469928673	-0.326948674	-0.272960865	-0.217452381	-0.081039406	-0.460508104	-0.357459167	0.023382153	-0.066602252	-0.517871541	-0.472458801	-0.292936809	-0.473189008	-0.301978157	-0.259432849	0.702567103	0.707274848	-0.105257661	-0.259410945	-0.265975061
YML083C	YML083C ... YML083C biological process unknown molecular function unknown cellular component unknown | YML084W	#N/A	#N/A	#N/A	x	-1.065168851	0.094059566	2.330103356	x	#DIV/0!	-0.772285994	1.184458347	-0.243207721	x	YML083C	#VALUE!	#VALUE!	-2.393675189	#VALUE!	#VALUE!	#VALUE!	#VALUE!	-1.058081727	#VALUE!	#VALUE!	#VALUE!	#VALUE!	#VALUE!	#VALUE!	#VALUE!	#VALUE!	#VALUE!	#VALUE!	#VALUE!	#VALUE!	#VALUE!	#VALUE!	#VALUE!	#VALUE!	#VALUE!	#VALUE!	#VALUE!	#VALUE!	#VALUE!	#VALUE!	#VALUE!	#VALUE!	#VALUE!	#VALUE!
YML100W	YML100W iESR cluster TSL1 response to stress* enzyme regulator activity "alpha,alpha-trehalose-phosphate syn" | YML100W-A	-2.201824947	0.670349102	3.725204961	x	0.53767165	2.167021689	2.284102589	x	2.410226667	-0.221596938	0.456169458	1.425611162	x	YML100W	-0.402944265	-0.323914367	-0.476043022	-0.478916727	0.218882015	0.022369377	1.104738006	0.91955044	2.119881931	2.060951162	-0.112724882	0.69484279	-0.358529883	-0.082277377	0.467571327	0.330551326	0.194539135	-0.299952381	-0.043539406	-0.533008104	-0.649959167	0.640882153	-0.449102252	0.019628459	0.915041199	-0.745436809	-0.325689008	-0.114478157	0.108067151	1.560067103	2.564774848	0.272242339	0.068089055	0.821524939
YML116W	YML116W ... ATR1 multidrug transport multidrug efflux pump activity plasma membrane | YML117W	0.063677777	-0.807695222	-0.319288546	x	-0.663994182	-0.925525286	-0.416232734	x	1.560174	-0.194843949	-0.64880026	-1.327304119	x	YML116W	-0.390444265	-0.131414367	-0.203543022	-0.326416727	-0.398617985	-0.385130623	-1.292761994	-1.25794956	-0.837618069	-0.066548838	0.919775118	-0.14265721	0.063970117	0.670222623	0.710071327	0.213051326	0.017039135	0.282547619	0.398960594	0.169491896	0.152540833	0.443382153	-0.046602252	-1.037871541	-0.842458801	-0.542936809	-0.663189008	-0.141978157	0.080567151	0.172567103	0.377274848	1.254742339	0.840589055	-0.975975061
YML116W-A	YML116W-A � Dubious Putative protein of unknown functionYML133W-A	-0.589804194	-0.67735662	1.022006935	x	-0.179963231	1.43203934	1.157487255	x	1.494077	-0.970243734	-0.511211255	0.30695726	x	YML116W-A	0.127055735	0.176085633	0.113956978	0.161083273	0.188882015	0.042369377	0.204738006	0.16955044	1.419881931	0.860951162	-0.022724882	0.06484279	-0.098529883	-0.082277377	-0.182428673	0.390551326	0.374539135	0.120047619	0.056460594	0.226991896	0.200040833	0.050882153	-0.039102252	0.829628459	0.675041199	0.544563191	0.664310992	0.585521843	0.378067151	0.910067103	1.034774848	-0.057757661	-0.151910945	0.431524939
YML117W	YML117W ... NAB6 biological process unknown RNA binding cytoplasm | YML118W	-0.083403901	-0.223493481	0.214604881	x	-0.083391514	0.702983308	0.926078113	x	1.385858333	-0.258098116	-0.008915839	0.799947934	x	YML117W	0.104555735	0.063585633	0.101456978	0.168583273	-0.013617985	-0.050130623	0.152238006	0.08705044	1.317381931	0.908451162	-0.155224882	0.02234279	-0.181029883	-0.194777377	-0.324928673	0.158051326	0.082039135	0.037547619	-0.026039406	0.144491896	0.137540833	-0.061617847	-0.071602252	0.527128459	0.512541199	0.372063191	0.471810992	0.463021843	0.315567151	0.787567103	1.042274848	-0.310257661	-0.364410945	0.339024939
YML118W	YML118W ... NGL3 biological process unknown endonuclease activity cellular component unknown | YML119W	0.473080749	0.134301702	2.642246419	x	0.60587572	0.577087616	1.066947445	x	2.090544	0.436592292	-0.116826326	0.792672684	x	YML118W	0.324555735	#VALUE!	-0.068543022	-0.401416727	0.306382015	#VALUE!	#VALUE!	0.34705044	1.877381931	1.248451162	0.594775118	0.10234279	0.038970117	1.105222623	0.375071327	0.048051326	0.412039135	-0.192452381	-0.096039406	#VALUE!	-0.382459167	0.278382153	#VALUE!	#VALUE!	0.402541199	1.562063191	0.831810992	0.213021843	0.115567151	1.207567103	0.962274848	0.339742339	-0.214410945	0.489024939
YML120C	YML120C ... NDI1 mitochondrial electron transpo "oxidoreductase activity, acting on"mitochondrial inner membrane | YML121W	-1.404380002	0.261352987	0.826417983	x	-0.441334641	0.355732657	0.385391758	x	1.016592	-0.539178573	-0.574197206	0.418897644	x	YML120C	-0.215444265	0.133585633	-0.018543022	0.128583273	-0.073617985	-0.110130623	0.692238006	0.80705044	0.867381931	1.328451162	0.444775118	0.26234279	-0.201029883	0.165222623	0.195071327	0.368051326	0.302039135	-0.182452381	0.053960594	0.004491896	-0.292459167	1.278382153	0.498397748	0.707128459	1.042541199	0.132063191	0.111810992	-0.776978157	-0.894432849	1.277567103	2.192274848	0.799742339	0.245589055	0.859024939
YML128C	YML128C iESR cluster MSC1 meiotic recombination molecular function unknown mitochondrion* | YML129C	-0.710371206	-0.317961337	3.183515299	x	0.172963786	0.807783215	1.871240568	x	2.366835333	-0.418230119	1.625187747	1.878799519	x	YML128C	0.509555735	0.438585633	-0.383543022	0.193583273	1.051382015	0.814869377	1.897238006	1.66205044	3.772381931	3.583451162	0.389775118	0.23734279	-0.236029883	0.390222623	0.600071327	0.563051326	0.427039135	0.112547619	0.188960594	-0.120508104	-0.237459167	0.403382153	-0.056602252	0.772128459	1.147541199	0.017063191	0.246810992	0.098021843	-0.049432849	2.852567103	2.927274848	0.624742339	0.560589055	0.974024939
YML130C	YML130C ... ERO1 protein folding* electron carrier activity endoplasmic reticulum | YML131W	-0.03039841	-0.570717682	0.789079479	x	0.36882174	0.370136696	0.848587294	x	0.217207667	0.316393187	1.336926682	0.587776291	x	YML130C	-0.227944265	-0.358914367	-0.201043022	0.406083273	-0.276117985	-0.472630623	-0.080261994	-0.42544956	0.094881931	0.035951162	-0.347724882	0.72984279	0.536470117	0.812722623	0.682571327	0.185551326	-0.020460865	-0.084952381	-0.178539406	0.721991896	0.335040833	0.375882153	0.525897748	0.684628459	0.460041199	0.079563191	0.519310992	0.340521843	0.223067151	1.735067103	0.729774848	0.267242339	0.133089055	-0.673475061
YML131W	YML131W iESR cluster YML131W biological process unknown molecular function unknown cytoplasm | YML132W	0.700595112	-0.049530236	0.604701829	x	0.329660809	0.877508916	1.393349318	x	1.516163667	-0.006076383	0.35025045	0.041525262	x	YML131W	-0.272944265	0.056085633	-0.646043022	-0.448916727	-0.051117985	-0.187630623	0.334738006	0.32955044	2.929881931	2.620951162	-0.222724882	0.31484279	0.381470117	1.437722623	1.637571327	0.250551326	0.324539135	0.210047619	0.356460594	0.406991896	0.240040833	0.570882153	0.140897748	0.129628459	0.255041199	0.654563191	0.704310992	0.615521843	0.588067151	1.750067103	2.464774848	1.222242339	1.148089055	-0.208475061
YMR006C	YMR006C ... PLB2 glycerophospholipid metabolism lysophospholipase activity cell wall (sensu Fungi)* | YMR007W	-0.064091706	-0.11692994	-0.584817764	x	0.154844826	-0.535734571	-0.641860049	x	-1.998897	-0.278795678	-1.877889733	-0.020271509	x	YMR006C	-0.320444265	0.098585633	0.036456978	0.023583273	-0.838617985	-0.695130623	-0.902761994	-1.23794956	-1.767618069	-1.156548838	-0.570224882	-0.51265721	-0.436029883	-0.479777377	-0.149928673	-0.206948674	-0.342960865	-0.457452381	-0.421039406	-0.150508104	0.162540833	0.273382153	-0.096602252	-0.517871541	-0.602458801	-0.872936809	-1.093189008	-0.611978157	-0.379432849	0.462567103	0.657274848	-0.445257661	-0.599410945	-0.235975061
YMR008C	YMR008C ... PLB1 glycerophospholipid metabolism lysophospholipase activity cell wall (sensu Fungi) | YMR009W	-0.103860915	0.377148366	1.111487417	x	0.483941475	0.84446901	0.822449474	x	0.431613333	0.204504181	1.546095239	1.14494282	x	YMR008C	-0.177944265	0.041085633	0.188956978	0.266083273	-0.076117985	0.127369377	0.459738006	0.38455044	0.584881931	0.705951162	0.902275118	0.20984279	-0.093529883	0.332722623	0.332571327	0.105551326	-0.140460865	-0.134952381	0.051460594	0.401991896	0.155040833	0.595882153	0.065897748	0.724628459	0.820041199	0.319563191	0.609310992	0.720521843	0.653067151	0.925067103	1.339774848	0.287242339	0.143089055	0.536524939
YMR020W	YMR020W ... FMS1 pantothenate biosynthesis* amine oxidase activity cytoplasm | YMR021C	0.492997183	-0.188886588	0.705051466	x	0.137684495	0.428445205	0.759844203	x	0.926232333	-0.040471957	0.694372908	0.5660477	x	YMR020W	0.007055735	0.226085633	-0.026043022	0.091083273	0.018882015	0.092369377	0.274738006	0.26955044	0.769881931	0.660951162	0.597275118	-0.00515721	0.211470117	0.587722623	0.517571327	0.170551326	0.104539135	-0.089952381	-0.133539406	0.126991896	0.050040833	0.070882153	-0.099102252	0.289628459	0.225041199	0.044563191	0.124310992	0.335521843	0.218067151	0.880067103	0.924774848	0.602242339	0.558089055	0.351524939
YMR040W	YMR040W ... YET2 biological process unknown molecular function unknown integral to membrane | YMR041C	-0.022969326	-0.083262776	1.948462723	x	0.755390155	1.078362862	1.415798402	x	1.300715333	1.15811861	2.315708885	1.26952841	x	YMR040W	-0.125444265	-0.096414367	-0.138543022	0.248583273	0.146382015	-0.220130623	-0.247761994	-0.04294956	-0.612618069	-0.461548838	0.204775118	0.90234279	-0.151029883	0.865222623	0.725071327	0.518051326	0.162039135	0.227547619	-0.126039406	0.744491896	0.247540833	0.588382153	0.388397748	1.077128459	0.812541199	-0.027936809	0.951810992	0.613021843	0.645567151	1.257567103	0.822274848	0.039742339	0.345589055	0.189024939
YMR049C	YMR049C PAC cluster ERB1 rRNA processing molecular function unknown nucleus* | YMR052C-A	0.073336003	-0.848170805	-0.764943627	x	0.029710586	-0.417956819	-0.012472226	x	-0.942035333	0.139660712	-0.53893787	-0.331589086	x	YMR049C	0.232055735	0.201085633	0.158956978	0.086083273	0.033882015	0.147369377	-0.510261994	-0.45544956	-0.845118069	-0.754048838	-0.457724882	-0.39015721	0.066470117	-0.127277377	-0.117428673	-0.234448674	-0.170460865	-0.024952381	-0.028539406	-0.228008104	-0.054959167	-0.304117847	0.025897748	-0.205371541	-0.559958801	0.229563191	-0.120689008	0.210521843	0.273067151	1.005067103	0.279774848	-0.132757661	-0.346910945	-0.253475061
YMR053C	YMR053C iESR cluster STB2 histone deacetylation transcriptional repressor activity nucleus* | YMR054W	-0.375972172	-0.66164854	0.978616015	x	0.052193709	0.990561023	1.43612395	x	1.647669333	-0.261374938	1.002668141	1.032278877	x	YMR053C	-0.490444265	-0.101414367	0.106456978	-0.176416727	0.121382015	-0.195130623	-0.052761994	0.64205044	1.272381931	0.973451162	0.079775118	0.33734279	0.023970117	0.090222623	0.360071327	0.153051326	0.127039135	-0.247452381	-0.431039406	0.059491896	-0.227459167	0.043382153	0.043397748	0.292128459	0.097541199	-0.212936809	0.306810992	0.128021843	0.260567151	0.502567103	1.177274848	0.234742339	0.160589055	-0.085975061
[truncated: 268 more rows]
[truncated: 3 more columns]
