# Supplementary material for: The genetic basis of aneuploidy tolerance in wild yeast
Source: eLife. 2020 Jan 7;9:e52063. doi: 10.7554/eLife.52063 (PMC6970514; doi:10.7554/eLife.52063)
Supplement: Figure 3—source data 1. [file elife-52063-fig3-data1.txt]

UID	NAME	YPS1009 aneuploid wt AVG vs YPS1009 euploid wt AVG RNA	YPS1009 euploid ssd1 AVG vs YPS1009 euploid wt AVG RNA	YPS1009 aneuploid ssd1 AVG vs YPS1009 aneuploid wt AVG RNA	x	Aneuploid wt vs. Euploid wt - AVG Protein	Euploid ssd1 vs wt - AVG Protein	Aneuploid ssd1 vs. Aneuploid wt - AVG Protein
YGR161C	YGR161C iESR cluster RTS3 protein amino acid dephosphory protein phosphatase type 2A activitcytoplasm* | YGR161W-C	0.131412001	0.077505975	2.327231709	x	-0.521323	-0.292801	5.700906
YPR005C	YPR005C ... HAL1 positive regulation of transcr molecular function unknown cytoplasm | YPR006C	-0.698933378	-0.114394193	1.193902935	x	-1.701844	2.103413667	3.699653
YLR286C	YLR286C ... CTS1 cytokinesis, completion of sep endochitinase activity endoplasmic reticulum* | YLR287C	2.625263655	0.420331648	-0.539664438	x	2.432092667	2.211989667	1.694422667
YJR047C	YJR047C ... ANB1 translational initiation translation initiation factor activribosome | YJR048W	2.645040719	0.854964146	-0.374414315	x	-0.702040667	-1.03473	1.343425
YDR539W	YDR539W ... YDR539W biological process unknown molecular function unknown cytoplasm | YDR540C	0.507011977	-0.155639293	0.784580904	x	0.079472333	0.055596333	2.483685
YLR110C	YLR110C ... CCW12 cell wall organization and bio molecular function unknown cell wall (sensu Fungi) | YLR111W	0.460352894	0.64541718	0.423304997	x	-0.144604333	0.208515333	2.108491333
YKR042W	YKR042W ... UTH1 mitochondrion organization and molecular function unknown cell wall (sensu Fungi)* | YKR043C	0.089694631	-0.323791019	0.241894636	x	-0.274789	0.465457667	1.917208667
YDL082W	YDL082W RP cluster RPL13A protein biosynthesis structural constituent of ribosome cytosolic large ribosomal subunit ( | YDL083C	-0.369430514	-0.667632211	-0.437647694	x	-1.694441333	-2.136830667	1.065081333
YER065C	YER065C ... ICL1 glyoxylate cycle isocitrate lyase activity cellular component unknown | YER066C-A	-0.261436564	-0.432280161	0.503204164	x	0.138151333	2.104118333	1.749867333
YFR033C	YFR033C ... QCR6 aerobic respiration* ubiquinol-cytochrome-c reductase acmitochondrion* | YFR034C	-1.208592718	-0.746528266	-0.396607534	x	-2.012113667	-1.065706667	0.785968333
YIL123W	YIL123W ... SIM1 microtubule cytoskeleton organ molecular function unknown cell wall (sensu Fungi) | YIL124W	-0.47157132	0.782684491	1.207347597	x	-0.603248	1.067049	2.367507
YHR028C	YHR028C ... DAP2 protein processing dipeptidyl-peptidase and tripeptidyvacuolar membrane (sensu Fungi) | YHR028W-A	-0.813588291	-0.324581122	0.227042622	x	-0.666707667	1.044862667	1.340875667
YMR238W	YMR238W ... DFG5 pseudohyphal growth* molecular function unknown anchored to plasma membrane | YMR239C	-0.333856239	0.241455238	0.839039413	x	-0.676537333	1.365395	1.951218333
YPL173W	YPL173W ... MRPL40 protein biosynthesis structural constituent of ribosome mitochondrial large ribosomal subun | YPL174C	-1.102145132	-0.675232423	-0.621239491	x	-1.005661667	0.024367667	0.482185667
YBR044C	YBR044C ... TCM62 protein complex assembly unfolded protein binding mitochondrial inner membrane | YBR045C	-0.629606346	-0.880012267	-0.327940111	x	-0.912491	0.204487667	0.754756
YNR065C	YNR065C ... YSN1 biological process unknown molecular function unknown cellular component unknown | YNR066C	0.160961663	-0.177477847	0.783209583	x	-0.216634333	0.965456667	1.737194
YMR286W	YMR286W ... MRPL33 protein biosynthesis structural constituent of ribosome mitochondrial large ribosomal subun | YMR287C	-0.829680756	-0.753157749	-0.252673749	x	-1.767109667	-1.022045667	0.681884
YDL110C	YDL110C � iESR cluster TMA17 biological process unknown molecular function unknown | Protein of unknown function that associates with ribosomes; heterozygous deletion demonstrated increases in chromosome instability in a rad9 deletion background; protein abundance is decreased upon intracellular iron depletionYDL111C	-0.826591636	-0.997071451	0.955321255	x	-0.95871	-0.331622333	1.843404
YKL091C	YKL091C iESR cluster YKL091C biological process unknown molecular function unknown nucleus | YKL092C	-0.4501815	-0.176537825	0.006090632	x	-0.641593	0.311316	0.886605667
YNL079C	YNL079C ... TPM1 actin filament organization* actin lateral binding contractile ring (sensu Saccharomyc | YNL080C	-0.350924871	-0.770128644	-0.152820885	x	-0.869292	-0.711665	0.685950333
YPR047W	YPR047W ... MSF1 protein biosynthesis phenylalanine-tRNA ligase activity mitochondrion | YPR048W	-0.641439274	-0.735240131	-0.06957373	x	-0.779380667	0.182877	0.736033667
YDR116C	YDR116C ... MRPL1 protein biosynthesis* structural constituent of ribosome mitochondrial large ribosomal subun | YDR117C	-0.695785143	-0.294214801	-0.266590099	x	-0.979709	0.207271	0.504817
YBR162C	YBR162C ... TOS1 biological process unknown molecular function unknown cell wall (sensu Fungi)* | YBR162W-A	0.101013822	0.331381588	0.155825304	x	0.002080667	0.624512333	0.909706
YPL110C	YPL110C � GDE1 biological process unknown molecular function unknown | Glycerophosphocholine (GroPCho) phosphodiesterase; hydrolyzes GroPCho to choline and glycerolphosphate, for use as a phosphate source and as a precursor for phosphocholine synthesis; may interact with ribosomesYPL111W	0.279048168	-0.199326138	1.021669255	x	0.838491667	1.931092667	1.708157333
YJL102W	YJL102W ... MEF2 translational elongation translation elongation factor activmitochondrion | YJL103C	-1.774902427	-0.405966599	0.26929209	x	-1.813377333	0.394141	0.943482333
YGR084C	YGR084C ... MRP13 protein biosynthesis structural constituent of ribosome mitochondrial small ribosomal subun | YGR085C	-1.192660633	-0.864216928	-0.153527859	x	-1.228052	-0.031327333	0.511005333
YNL040W	YNL040W ... YNL040W biological process unknown molecular function unknown cytoplasm | YNL041C	-0.234466994	-0.21202568	0.031280488	x	-0.283127667	0.481403667	0.677602
YJR084W	YJR084W ... CSN12 adaptation to pheromone during molecular function unknown signalosome complex | YJR085C	0.275399123	-0.323142124	-0.484048414	x	0.346086667	0.268323333	0.156403667
YJL155C	YJL155C iESR cluster FBP26 glucose metabolism "fructose-2,6-bisphosphate 2-phospha"cytosol | YJL156C	-0.299727322	-0.688836601	0.739234653	x	-0.62588	0.369975667	1.377821
YKL062W	YKL062W ... MSN4 response to stress* DNA binding* cytoplasm* | YKL063C	-0.996900267	0.501146603	1.141153901	x	-1.485339667	0.84884	1.777153667
YOR198C	YOR198C ... BFR1 meiosis* RNA binding nuclear envelope-endoplasmic reticu | YOR199W	-0.329821947	-0.856747416	-0.185464524	x	-0.268699	-0.026732667	0.45032
YHR030C	YHR030C ... SLT2 cell wall organization and bio MAP kinase activity cytoplasm* | YHR031C	0.117514228	0.104674728	0.785997429	x	0.053003	0.944755	1.417106333
YNL208W	YNL208W iESR cluster YNL208W biological process unknown molecular function unknown mitochondrion | YNL209W	-0.482162914	-0.932300477	0.984260659	x	-0.650797667	-0.359784	1.603622667
YKL023W	YKL023W ... YKL023W biological process unknown molecular function unknown cytoplasm | YKL024C	-0.387716223	-1.071306721	0.018121059	x	-0.978288333	-0.633332667	0.614568
YFR006W	YFR006W ... YFR006W biological process unknown X-Pro aminopeptidase activity cytoplasm | YFR007W	-0.610701705	-0.352218779	-0.116476383	x	-0.778675333	0.031216667	0.476119667
YGR157W	YGR157W ... CHO2 phosphatidylcholine biosynthes phosphatidylethanolamine N-methyltrendoplasmic reticulum | YGR158C	-0.522293039	0.003838629	0.005793948	x	-0.962908667	0.769565667	0.59189
YJL107C	YJL107C ... YJL107C biological process unknown molecular function unknown cellular component unknown | YJL108C	-0.630629997	-0.105089603	1.207529487	x	-1.261817333	0.421681667	1.789733667
YLR295C	YLR295C ... ATP14 ATP synthesis coupled proton t hydrogen-transporting ATP synthase proton-transporting ATP synthase co | YLR296W	-0.177011953	-0.472740808	-0.033234279	x	-0.583948	-0.295769667	0.543807333
YGL006W	YGL006W iESR cluster PMC1 calcium ion homeostasis* calcium-transporting ATPase activitvacuolar membrane (sensu Fungi) | YGL006W-A	0.013466889	-0.638739673	0.00140763	x	-0.040791667	0.219114333	0.559204
YLR120C	YLR120C ... YPS1 protein processing aspartic-type endopeptidase activitcell wall (sensu Fungi) | YLR121C	1.591235149	0.556001532	1.829088798	x	0.795344	1.197063667	2.385095
YJR101W	YJR101W ... RSM26 protein biosynthesis structural constituent of ribosome mitochondrial small ribosomal subun | YJR102C	-0.997640189	-0.258878465	-0.031407504	x	-0.808289	0.355508	0.521113333
YKL069W	YKL069W ... YKL069W biological process unknown molecular function unknown cytoplasm* | YKL070W	-0.7392636	-0.567324174	-0.013169392	x	-0.474988	0.257986	0.538640667
YKR093W	YKR093W ... PTR2 peptide transport peptide transporter activity plasma membrane | YKR094C	-1.305739098	0.469345874	0.576833022	x	-1.765088333	0.382125667	1.122598333
YMR024W	YMR024W ... MRPL3 protein biosynthesis structural constituent of ribosome mitochondrial large ribosomal subun | YMR025W	-1.079088429	-0.516741898	0.061211971	x	-1.150535333	0.020248333	0.602156
YJL154C	YJL154C ... VPS35 protein-Golgi retention* molecular function unknown endosome* | YJL155C	0.175672423	-0.504129699	0.066268121	x	-0.034317667	0.102795333	0.597710667
YJL153C	YJL153C ... INO1 myo-inositol metabolism inositol-3-phosphate synthase activcytoplasm | YJL154C	0.963347054	0.601888554	2.393991127	x	0	2.774977333	2.921808667
YIL070C	YIL070C ... MAM33 aerobic respiration molecular function unknown mitochondrial matrix | YIL071C	-1.723386586	-0.876578656	-0.006385534	x	-1.329974	0.093986667	0.510567333
YGL220W	YGL220W � FRA2 biological process unknown molecular function unknown | Protein involved in negative regulation of transcription of iron regulon; forms an iron independent complex with Fra2p, Grx3p, and Grx4p; null mutant fails to repress iron regulon and is sensitive to nickelYGL221C	-0.129566743	-0.103686278	0.163174124	x	-0.811851667	-0.473158333	0.673503667
YJR015W	YJR015W ... YJR015W biological process unknown molecular function unknown cytoplasm* | YJR016C	-1.01800043	0.480906041	1.045048176	x	-0.715356333	1.344841333	1.542830667
YHR209W	YHR209W � CRG1 biological process unknown S-adenosylmethionine-dependent | Putative S-adenosylmethionine-dependent methyltransferase; mediates cantharidin resistanceYHR210C	-1.117066809	1.303318079	3.587634938	x	-0.352104	3.375211667	4.083762333
YER063W	YER063W ... THO1 transcription, DNA-dependent molecular function unknown nucleus | YER064C	-1.14013158	-0.108022042	0.207623172	x	-1.368259	-0.443608667	0.702208333
YPL088W	YPL088W ... YPL088W aldehyde metabolism aryl-alcohol dehydrogenase activitycellular component unknown | YPL089C	-0.108731625	0.362759529	1.431700618	x	0.187502667	1.462281	1.919523
YHR024C	YHR024C ... MAS2 mitochondrial protein processi mitochondrial processing peptidase mitochondrial processing peptidase | YHR025W	-0.727144072	-0.105341425	-0.036969852	x	-0.7066	0.132304333	0.443941
YER087C-B	YER087C-B ... SBH1 SRP-dependent cotranslational protein transporter activity* translocon complex* | YER087W	-0.419791949	-0.059512789	0.217686913	x	-0.423167333	0.239833667	0.694307667
YKL101W	YKL101W ... HSL1 protein amino acid phosphoryla protein kinase activity bud neck* | YKL102C	-0.262387419	-0.383832059	0.135787202	x	-0.365896667	0.363539	0.612226333
YLR099C	YLR099C ... ICT1 biological process unknown molecular function unknown cellular component unknown | YLR099W-A	0.324137906	-0.879419	0.882114967	x	-0.420070333	-0.635109	1.352728667
YDR497C	YDR497C ... ITR1 myo-inositol transport myo-inositol transporter activity membrane | YDR498C	-0.429700022	0.200025407	0.356239553	x	-0.141629667	0.568861	0.825118333
YPL215W	YPL215W ... CBP3 protein complex assembly molecular function unknown mitochondrial membrane | YPL216W	-0.969477788	-0.382377771	0.08840528	x	-1.137877333	0.049463	0.550485333
YER077C	YER077C ... YER077C biological process unknown molecular function unknown mitochondrion | YER078C	-0.580294925	-0.852737619	0.244863543	x	-0.308194667	0.405045333	0.69652
YOR155C	YOR155C ... ISN1 inosine salvage IMP 5'-nucleotidase activity cellular component unknown | YOR156C	-0.000970388	-0.193809993	0.143181298	x	-0.175287667	0.212553333	0.581693667
YDR135C	YDR135C ... YCF1 response to metal ion* bilirubin transporter activity* vacuolar membrane | YDR136C	0.007610168	-0.043134121	-0.028242154	x	-0.078681	0.409546	0.408862333
YIL010W	YIL010W ... DOT5 regulation of cell redox homeo thioredoxin peroxidase activity nucleus | YIL011W	-0.733742307	-1.122846592	0.12517119	x	-0.674905	-0.255158333	0.554260667
YBR216C	YBR216C ... YBP1 response to oxidative stress molecular function unknown cytoplasm | YBR217W	-0.165742814	-0.134695662	0.095392688	x	0.267604	0.227491	0.517876333
YDR487C	YDR487C ... RIB3 aerobic respiration* "3,4-dihydroxy-2-butanone-4-phosphat"cytosol* | YDR488C	-0.155562076	-0.22469689	0.099662525	x	-0.626001667	-0.562062	0.518016
YOL019W	YOL019W ... YOL019W biological process unknown molecular function unknown plasma membrane* | YOL019W-A	-0.896953881	-0.415908072	0.429317325	x	-0.980758	0.13349	0.847581
YMR192W	YMR192W ... GYL1 ER to Golgi transport* protein binding cytoplasm* | YMR193C-A	-0.035921466	-0.369626753	0.086429925	x	0.055902667	0.391223667	0.496131
YKR016W	YKR016W � AIM28 biological process unknown molecular function unknown mitochondrion | Mitochondrial inner membrane protein involved in formation and molecular structure of crista junctions; impairs oligomerization of F1F0-ATP synthase; null shows altered mitochondrial morphology and abnormal mitochondrial genome maintenanceYKR017C	-0.881107023	-0.638699601	-0.030079291	x	-0.621796	0.341235667	0.377781
YBR160W	YBR160W ... CDC28 protein amino acid phosphoryla cyclin-dependent protein kinase actcytoplasm* | YBR161W	0.183906539	-0.574387447	0.02734684	x	0.235403667	-0.052666333	0.432993
YDR519W	YDR519W ... FPR2 biological process unknown peptidyl-prolyl cis-trans isomeraseendoplasmic reticulum membrane | YDR520C	-0.216429525	0.035954521	0.713156281	x	-0.874033333	-0.737554667	1.112481333
YJL020C	YJL020C ... BBC1 actin cytoskeleton organizatio myosin I binding actin cortical patch | YJL022W	-0.313316616	-0.356514653	-0.019928357	x	-0.358374	0.190621	0.378684333
YPR004C	YPR004C � AIM45 biological process unknown electron carrier activity | Protein with similarity to mammalian electron transfer flavoprotein complex subunit ETF-alpha; interacts with frataxin, Yfh1p; null mutant displays elevated frequency of mitochondrial genome lossYPR005C	-0.627088274	0.221570409	0.029817781	x	-0.691951333	0.065630667	0.428131333
YOR127W	YOR127W ... RGA1 actin filament organization* signal transducer activity* intracellular | YOR128C	0.265636707	-0.240026581	0.143219997	x	-0.009630667	0.241049667	0.541468333
YOR187W	YOR187W ... TUF1 translational elongation GTPase activity* mitochondrial matrix | YOR188W	-0.982471128	0.499447041	0.247680488	x	-1.057367	0.395052667	0.644746667
YPR148C	YPR148C ... YPR148C biological process unknown molecular function unknown cytoplasm | YPR149W	-0.503132081	-0.821710184	0.079859508	x	-0.197025667	0.489367	0.473179667
YJL180C	YJL180C ... ATP12 protein complex assembly unfolded protein binding mitochondrial matrix | YJL181W	-1.355804958	-0.816265565	0.10561134	x	-1.011284333	0.432301333	0.498599
YOR042W	YOR042W ... CUE5 biological process unknown molecular function unknown cytoplasm | YOR043W	-0.369137154	-0.768602043	0.007121874	x	-0.525409	-0.363319	0.384706333
YHR037W	YHR037W ... PUT2 glutamate biosynthesis* 1-pyrroline-5-carboxylate dehydrogemitochondrion | YHR038W	-0.738474986	-0.14878343	0.337838548	x	-0.670732	0.272778667	0.714798333
YMR316W	YMR316W ... DIA1 pseudohyphal growth* molecular function unknown cytoplasm | YMR317W	0.842069221	-0.533070859	1.20640048	x	1.881677333	0.659154667	1.57754
YMR305C	YMR305C ... SCW10 conjugation with cellular fusi glucosidase activity cytoplasm* | YMR306C-A	-0.132757433	0.099476062	0.554188331	x	-0.042091	-0.075674	0.923081
YHR113W	YHR113W ... YHR113W proteolysis and peptidolysis metalloendopeptidase activity* cytoplasm* | YHR114W	-0.000669392	0.034159155	0.032660192	x	-0.311482	-0.035281333	0.400511667
YGL084C	YGL084C ... GUP1 glycerol transport* O-acyltransferase activity endoplasmic reticulum* | YGL085W	-0.507666565	0.164937944	0.256512236	x	-0.703434667	0.216113333	0.623484
YDR061W	YDR061W ... YDR061W biological process unknown "ATPase activity, coupled to transme"mitochondrion | YDR062W	-0.99819334	-0.915540076	0.12518355	x	-0.873266667	-0.123327	0.489255333
YLR250W	YLR250W iESR cluster SSP120 protein secretion molecular function unknown cytoplasm | YLR251W	1.013267422	-0.749717095	0.079146476	x	0.165052667	0.282341333	0.442079667
YOR052C	YOR052C iESR cluster YOR052C biological process unknown molecular function unknown nucleus | YOR053W	0.144250288	-0.974923866	0.510471525	x	-0.788684	-1.107833333	0.867987667
YJL151C	YJL151C ... SNA3 biological process unknown molecular function unknown membrane* | YJL152W	-0.195241383	-0.289901909	0.337991806	x	0.166501	0.255136	0.692288333
YKL195W	YKL195W ... MIA40 mitochondrial intermembrane sp molecular function unknown mitochondrion* | YKL196C	-0.813085734	-0.618063008	0.015088992	x	-0.700693667	-0.030645667	0.361216667
YBR003W	YBR003W ... COQ1 ubiquinone metabolism trans-hexaprenyltranstransferase acmitochondrion | YBR004C	-0.781937758	-0.409743891	0.206787454	x	-0.697407	0.362326333	0.550642333
YGR037C	YGR037C ... ACB1 fatty acid metabolism* long-chain fatty acid transporter acytoplasm* | YGR038W	-1.224132431	-0.690735007	0.440363898	x	-0.549786	0.405246333	0.781273667
YIL169C	YIL169C ... YIL169C biological process unknown molecular function unknown cellular component unknown | YIL171W-A	-0.270363115	0.62254734	0.10105724	x	-0.696942	-0.281897	0.441688667
YIL124W	YIL124W iESR cluster AYR1 phosphatidic acid biosynthesis acylglycerone-phosphate reductase acytoplasm* | YIL125W	-0.317090558	0.231145428	0.162097743	x	-0.52895	0.186779333	0.501043667
YPR191W	YPR191W ... QCR2 aerobic respiration* ubiquinol-cytochrome-c reductase acmitochondrion* | YPR192W	-1.214476197	-0.30355348	0.179101942	x	-0.996555	0.152665667	0.517683667
YJL073W	YJL073W ... JEM1 protein folding* unfolded protein binding* endoplasmic reticulum* | YJL074C	0.159977037	-0.389604821	0.550431752	x	-0.127041667	0.276399	0.888908667
YBL045C	YBL045C ... COR1 aerobic respiration ubiquinol-cytochrome-c reductase acrespiratory chain complex III (sens | YBL046W	-1.340977432	-0.035988127	0.214055683	x	-1.087445	0.098778333	0.544675
YGL157W	YGL157W ... YGL157W biological process unknown oxidoreductase activity* cytoplasm* | YGL158W	-0.062288224	-0.636854413	0.941633447	x	0.66726	1.068437333	1.267683333
YBR096W	YBR096W ... YBR096W biological process unknown molecular function unknown endoplasmic reticulum | YBR097W	-0.050408877	0.127338975	0.147973534	x	0.207111667	0.589138333	0.467305667
YKL001C	YKL001C ... MET14 methionine metabolism* adenylyl-sulfate kinase activity cytoplasm* | YKL002W	-0.301011479	-0.758867659	0.661325351	x	0.150349333	1.019705	0.980509
YER136W	YER136W ... GDI1 vesicle-mediated transport Rab GDP-dissociation inhibitor actimembrane fraction* | YER137C	-0.110397223	-0.40768357	0.070771593	x	-0.103813	-0.043932667	0.389902333
YGL242C	YGL242C ... YGL242C biological process unknown molecular function unknown cellular component unknown | YGL243W	-0.476079062	-0.562543766	0.34513968	x	-0.595233667	-0.464102333	0.660039
YCL017C	YCL017C ... NFS1 iron ion homeostasis* cystathionine gamma-lyase activity mitochondrion | YCL018W	-0.312570949	0.252082816	0.166761614	x	-0.632063	0.105211	0.481176333
YOR122C	YOR122C ... PFY1 response to osmotic stress* actin monomer binding actin cap* | YOR123C	-0.458303686	0.049308065	0.145700834	x	-1.009971667	-0.68427	0.459717
YDR376W	YDR376W ... ARH1 iron ion homeostasis* NADPH-adrenodoxin reductase activitmitochondrial inner membrane | YDR377W	-0.518282382	-0.514444324	0.218484374	x	-0.630874333	0.180972	0.524493667
YDR400W	YDR400W ... URH1 pyrimidine salvage* uridine nucleosidase activity cytoplasm* | YDR401W	-0.187786639	0.08621003	0.600968119	x	-0.05038	0.651448333	0.903923667
YPR165W	YPR165W ... RHO1 cell wall organization and bio GTPase activity* mitochondrion* | YPR166C	-0.521580644	-0.355721005	0.256674794	x	-0.409931667	0.007509	0.559609667
YGR055W	YGR055W ... MUP1 sulfur amino acid transport L-methionine porter activity integral to plasma membrane | YGR056W	-0.880447807	0.162366982	0.396681939	x	-0.139166	0.3463	0.696166
YJL082W	YJL082W ... IML2 biological process unknown molecular function unknown cytoplasm* | YJL083W	0.050333645	-0.05887381	0.318251771	x	0.026185	0.324161667	0.594999333
YBL078C	YBL078C iESR cluster ATG8 protein-vacuolar targeting* microtubule binding autophagic vacuole* | YBL079W	-0.850783351	-1.022479605	1.58909073	x	-1.062265667	-0.327545333	1.857045333
YNR035C	YNR035C ... ARC35 actin cytoskeleton organizatio structural molecule activity cytosol* | YNR036C	-0.490854622	-0.48770311	0.174893413	x	-0.199148667	-0.062438667	0.442180333
YDR502C	YDR502C ... SAM2 methionine metabolism methionine adenosyltransferase acticellular component unknown | YDR503C	0.053163911	0.140375217	0.131423772	x	0.027617	0.347888667	0.397373333
YCL057C-A	YCL057C-A ... YCL057C-A biological process unknown molecular function unknown cellular component unknown | YCL057W	-1.276855352	-0.292916266	0.286145057	x	-1.327359	-0.47039	0.550405
YMR214W	YMR214W ... SCJ1 protein folding* chaperone binding endoplasmic reticulum lumen | YMR215W	-0.098386527	-0.658622752	0.189460379	x	0.014103333	0.105294333	0.452290667
YPL070W	YPL070W ... MUK1 regulation of transcription molecular function unknown cytoplasm | YPL071C	0.058789516	-0.049347841	0.463986587	x	-0.089873	0.386571	0.716831
YBR039W	YBR039W ... ATP3 ATP synthesis coupled proton t hydrogen-transporting ATP synthase "proton-transporting ATP synthase, c" | YBR040W	-1.432316805	-0.433754654	0.168100267	x	-1.111021	0.266008333	0.420881
YER081W	YER081W ... SER3 serine family amino acid biosy phosphoglycerate dehydrogenase acticytoplasm | YER082C	0.440187786	-0.538892012	0.239704797	x	0.178415	0.32803	0.490991667
YPL067C	YPL067C ... YPL067C biological process unknown molecular function unknown cytoplasm | YPL068C	-1.091500621	-0.130014977	1.046171449	x	-0.879815333	0.198832333	1.292704
YML091C	YML091C ... RPM2 protein biosynthesis* ribonuclease P activity mitochondrion | YML092C	-1.818708534	-0.325754908	0.340712174	x	-0.804201667	0.405151	0.584104
YFR041C	YFR041C ... ERJ5 biological process unknown molecular function unknown endoplasmic reticulum | YFR042W	-0.15747852	-0.704840115	0.320430624	x	-0.392235667	0.101325	0.562447333
YMR318C	YMR318C ... ADH6 aldehyde metabolism* alcohol dehydrogenase (NADP+) activsoluble fraction | YMR319C	-0.151618265	0.493234498	0.135287358	x	-0.422554	0.313493	0.377296667
YDL137W	YDL137W ... ARF2 ER to Golgi transport* GTPase activity cytosol* | YDL138W	-0.94634465	-0.202292603	0.526951676	x	-1.040024	-0.095297333	0.764912333
YDL066W	YDL066W ... IDP1 glutamate biosynthesis* isocitrate dehydrogenase (NADP+) acmitochondrion* | YDL067C	-0.614776686	0.10472412	0.147154927	x	-0.704621667	0.117349	0.385044667
YPL004C	YPL004C iESR cluster LSP1 response to heat protein kinase inhibitor activity cytoplasm* | YPL005W	-1.142555053	-0.337169751	0.130205488	x	-0.723817667	0.315053667	0.366684333
YGR097W	YGR097W ... ASK10 response to oxidative stress* transcription regulator activity cytoplasm* | YGR098C	0.670965138	0.264894723	0.253479448	x	0.681751667	1.064301333	0.48566
YER069W	YER069W ... ARG5,6 arginine biosynthesis* N-acetyl-gamma-glutamyl-phosphate rmitochondrial matrix | YER070W	-0.784720713	0.073529352	0.491789704	x	-1.659712667	0.05841	0.716762
YJR080C	YJR080C � AIM24 biological process unknown molecular function unknown mitochondrion | Protein of unknown function; the authentic, non-tagged protein is detected in purified mitochondria in high-throughput studies; null mutant displays reduced respiratory growth and elevated frequency of mitochondrial genome lossYJR082C	-1.388648878	-0.571770877	0.321112124	x	-0.686933333	0.418401667	0.544656
YAR002C-A	YAR002C-A ... ERP1 ER to Golgi transport molecular function unknown mitochondrion* | YAR002W	-0.118356077	0.235228604	0.296725827	x	-0.131859	0.144333	0.518104333
YMR295C	YMR295C ... YMR295C biological process unknown molecular function unknown bud | YMR296C	-0.466406387	-0.345851783	0.298122221	x	-0.669088667	-0.160445	0.516601667
YPL214C	YPL214C ... THI6 thiamin biosynthesis hydroxyethylthiazole kinase activitcytoplasm | YPL215W	-0.364838052	-0.58674504	0.418495309	x	0.129157333	0.304279333	0.631286
YIL108W	YIL108W ... YIL108W proteolysis and peptidolysis metalloendopeptidase activity cytoplasm | YIL109C	-0.063335741	0.130867212	0.998696526	x	0.176929	0.614396667	1.211320667
YGL187C	YGL187C ... COX4 aerobic respiration* cytochrome-c oxidase activity respiratory chain complex IV (sensu | YGL188C	-1.274998992	0.053150695	0.234185205	x	-0.958151667	0.022811	0.445864667
YNL192W	YNL192W ... CHS1 cytokinesis, completion of sep chitin synthase activity plasma membrane* | YNL193W	-0.013673934	-0.269395491	0.522184327	x	-0.143103667	0.40391	0.731609667
YIL125W	YIL125W ... KGD1 tricarboxylic acid cycle* oxoglutarate dehydrogenase (succinymitochondrial matrix* | YIL126W	-0.74820499	-0.19840976	0.155219407	x	-0.725744667	0.241304	0.364475667
YHR198C	YHR198C � AIM18 biological process unknown molecular function unknown mitochondrion | Putative protein of unknown function; the authentic, non-tagged protein is detected in highly purified mitochondria in high-throughput studies; null mutant displays elevated frequency of mitochondrial genome lossYHR199C	-1.336292617	-0.30320713	0.301031339	x	-1.490241333	-0.130645	0.506532667
YDR377W	YDR377W ... ATP17 ATP synthesis coupled proton t hydrogen-transporting ATP synthase proton-transporting ATP synthase co | YDR378C	-1.304836989	0.010537314	0.290172903	x	-1.226234333	-0.041954333	0.495179667
YNL049C	YNL049C ... SFB2 ER to Golgi transport molecular function unknown COPII vesicle coat | YNL050C	-0.247848592	-0.191958839	0.374500044	x	-0.197077	0.252611333	0.572767333
YJR019C	YJR019C ... TES1 fatty acid oxidation acyl-CoA thioesterase activity mitochondrion* | YJR020W	-0.774207377	0.253729137	0.591321075	x	-0.83842	-0.014226	0.787182667
YMR197C	YMR197C iESR cluster VTI1 vesicle fusion* v-SNARE activity integral to Golgi membrane | YMR198W	-0.632318477	-1.004320086	0.333506304	x	-0.212731	0.213107333	0.529185667
YMR135C	YMR135C ... GID8 negative regulation of glucone molecular function unknown cytoplasm* | YMR135W-A	-0.794724028	-0.442771549	0.667707021	x	-0.562882667	0.250042667	0.850712333
YIL076W	YIL076W ... SEC28 ER to Golgi transport* molecular function unknown COPI vesicle coat | YIL077C	-0.597805335	-0.393128729	0.324419554	x	0.576693	0.944435333	0.502655667
YLR225C	YLR225C ... YLR225C biological process unknown molecular function unknown cytoplasm | YLR226W	0.447698273	-0.932282934	0.445625672	x	0.976621333	0.014302667	0.619130667
YML057W	YML057W ... CMP2 cell ion homeostasis* calcium-dependent protein serine/thcytoplasm* | YML058W	-0.171947969	-0.096586543	0.482129231	x	-0.186314667	0.312403667	0.650301
YDR251W	YDR251W ... PAM1 pseudohyphal growth molecular function unknown bud neck* | YDR252W	-0.438653638	-0.336571503	0.227089616	x	-0.353964	0.226732333	0.392116
YJR077C	YJR077C ... MIR1 phosphate transport inorganic phosphate transporter actmitochondrion* | YJR078W	-1.208308443	0.41823044	0.392173146	x	-0.922815333	0.262172667	0.545189333
YMR226C	YMR226C ... YMR226C metabolism "oxidoreductase activity, acting on"cytoplasm* | YMR227C	-0.312708799	-0.254049407	0.213046531	x	-0.097483333	0.251201333	0.363888667
YKL142W	YKL142W iESR cluster MRP8 protein biosynthesis structural constituent of ribosome mitochondrial ribosome | YKL143W	-0.692451971	-0.171788993	0.719232237	x	-0.339298667	0.410729	0.868820667
YDR001C	YDR001C iESR cluster NTH1 response to stress* "alpha,alpha-trehalase activity" cytoplasm* | YDR002W	-0.360324971	-0.241781589	0.728708607	x	-0.226688	0.322213667	0.875939667
YJR010W	YJR010W ... MET3 methionine metabolism* sulfate adenylyltransferase (ATP) acytoplasm* | YJR011C	-0.11044042	0.302481884	1.040059407	x	-0.638092333	0.115103333	1.185190333
YBR137W	YBR137W ... YBR137W biological process unknown molecular function unknown cytoplasm | YBR138C	-0.511912176	-0.268009209	0.679683973	x	0.028745	0.473531333	0.824658333
YGR255C	YGR255C ... COQ6 ubiquinone metabolism ubiquinone biosynthesis monooxygenamitochondrion* | YGR256W	-0.409071068	-0.334682888	0.665863957	x	-0.841380333	-0.109336	0.809774667
YML131W	YML131W iESR cluster YML131W biological process unknown molecular function unknown cytoplasm | YML132W	0.700595089	-0.049530243	0.604701877	x	0.401333667	0.525466667	0.746646333
YDR518W	YDR518W ... EUG1 protein folding protein disulfide isomerase activitendoplasmic reticulum | YDR519W	0.144690341	-0.224743462	0.39323973	x	0.324212667	0.352517	0.534077667
YHR097C	YHR097C iESR cluster YHR097C biological process unknown molecular function unknown cytoplasm* | YHR098C	-0.467799369	-0.872044638	1.02098163	x	-0.728008333	-0.032531333	1.160366667
YIL033C	YIL033C ... BCY1 response to stress* cAMP-dependent protein kinase inhibcytoplasm* | YIL034C	-0.38169413	-0.346052089	0.252179732	x	-0.341691667	0.089630667	0.391411
YIL034C	YIL034C ... CAP2 barbed-end actin filament capp actin filament binding actin cortical patch* | YIL035C	-0.68728606	-0.353632299	0.341058601	x	-0.198077667	-0.008111	0.478836333
YHR016C	YHR016C ... YSC84 endocytosis* molecular function unknown actin cortical patch | YHR017W	-0.657107392	-0.303823669	0.81183694	x	-0.462076	0.339912667	0.946711
YJL060W	YJL060W ... BNA3 NAD biosynthesis arylformamidase activity cytoplasm* | YJL061W	-0.731453247	0.356348352	0.734872478	x	-0.41379	0.651202667	0.861922667
YKL104C	YKL104C ... GFA1 cell wall chitin biosynthesis glutamine-fructose-6-phosphate trancellular component unknown | YKL105C	0.075224012	0.411594924	1.303934261	x	0.151788667	1.020195667	1.430979333
YBR149W	YBR149W iESR cluster ARA1 carbohydrate metabolism aldo-keto reductase activity* cytosol | YBR150C	-0.172721197	-0.285912207	0.288687141	x	0.189686	0.576461	0.410348333
YOR317W	YOR317W iESR cluster FAA1 lipid metabolism* long-chain-fatty-acid-CoA ligase acmitochondrion* | YOR318C	0.058904372	0.19622246	0.647463474	x	0.594368	0.747917667	0.766658
YKR046C	YKR046C ... PET10 aerobic respiration molecular function unknown lipid particle | YKR047W	0.498861762	0.335397815	0.528165997	x	-0.044712667	0.349889667	0.642423667
YGR080W	YGR080W ... TWF1 bipolar bud site selection* actin monomer binding actin cortical patch | YGR081C	-0.614587517	-0.737379317	0.278229988	x	-0.259814	0.047825667	0.391568333
YLR414C	YLR414C ... YLR414C biological process unknown molecular function unknown cytoplasm* | YLR415C	0.701709912	-0.01414157	1.178691267	x	1.159166333	0.653866333	1.291635
YOL126C	YOL126C ... MDH2 gluconeogenesis* L-malate dehydrogenase activity cytoplasm* | YOL127W	-0.625677305	-0.069472622	0.995454048	x	-0.433839333	0.228518	1.106977
YBL030C	YBL030C ... PET9 aerobic respiration* ATP:ADP antiporter activity mitochondrial inner membrane | YBL031W	-1.161667185	0.576958203	0.360732791	x	-1.166021667	0.161802	0.471828333
YHR001W-A	YHR001W-A ... QCR10 aerobic respiration* ubiquinol-cytochrome-c reductase acmitochondrion* | YHR002W	-1.762901101	-0.166654509	0.377729489	x	-1.539083333	-0.147504	0.483460667
YDL055C	YDL055C ... PSA1 protein amino acid glycosylati mannose-1-phosphate guanylyltransfecytoplasm | YDL056W	-0.513381901	-0.150780878	0.322876875	x	-0.127972333	0.418476667	0.428561
YML016C	YML016C ... PPZ1 sodium ion homeostasis protein serine/threonine phosphatascytoplasm* | YML017W	0.000214974	-0.120431716	0.387565699	x	0.135707667	0.408918	0.492357333
YKL073W	YKL073W ... LHS1 response to unfolded protein* unfolded protein binding endoplasmic reticulum lumen | YKL074C	-0.367236237	-0.546347219	0.691850184	x	-0.161743667	0.327271	0.783405333
YKR003W	YKR003W ... OSH6 steroid biosynthesis oxysterol binding cellular component unknown | YKR004C	-0.452046033	-0.46910901	0.339570425	x	-0.133535	0.203925333	0.425945
YDL234C	YDL234C ... GYP7 vesicle-mediated transport Rab GTPase activator activity cytoplasm | YDL235C	-0.075000205	-0.429562449	1.350445755	x	-0.136342333	0.714564333	1.43508
YOL016C	YOL016C ... CMK2 protein amino acid phosphoryla calcium- and calmodulin-dependent pcytoplasm | YOL017W	0.450901591	-0.374763453	0.835546334	x	0.298954333	0.117805667	0.918714
YOR099W	YOR099W ... KTR1 O-linked glycosylation* "alpha-1,2-mannosyltransferase activ"Golgi apparatus | YOR100C	-0.123017075	0.265793419	0.49968102	x	-0.298103333	0.125192667	0.582372333
YBL099W	YBL099W ... ATP1 ATP synthesis coupled proton t hydrogen-transporting ATP synthase mitochondrial nucleoid* | YBL100C	-1.294155074	0.327129862	0.376697576	x	-0.999997333	0.281392	0.454516333
YDR476C	YDR476C ... YDR476C biological process unknown molecular function unknown endoplasmic reticulum | YDR477W	0.161198146	-0.169038213	0.656214866	x	0.519568	0.62612	0.732669667
YDL029W	YDL029W ... ARP2 actin filament organization* structural constituent of cytoskelemitochondrion* | YDL030W	-0.652476495	-0.502453808	0.385301507	x	-0.381501667	0.063377667	0.461651333
YCR036W	YCR036W ... RBK1 D-ribose metabolism ATP binding* cytoplasm* | YCR037C	-0.176960203	-0.105118457	0.549259152	x	-0.118072	0.372904667	0.616778333
YPL089C	YPL089C ... RLM1 cell wall organization and bio DNA binding* nucleus | YPL090C	-0.349965108	-0.203571199	0.566757725	x	0.011056333	0.610002333	0.630530667
YGR278W	YGR278W ... CWC22 nuclear mRNA splicing, via spl molecular function unknown spliceosome complex | YGR279C	0.002671899	-0.791220815	0.086282186	x	-0.093693667	-0.072458667	0.149277667
YJL172W	YJL172W ... CPS1 proteolysis and peptidolysis* Gly-X carboxypeptidase activity vacuole (sensu Fungi) | YJL173C	-0.488078261	0.182344494	0.488485368	x	-0.278316333	0.459122333	0.545092333
YPL078C	YPL078C ... ATP4 ATP synthesis coupled proton t structural molecule activity* "proton-transporting ATP synthase, s" | YPL079W	-1.44080062	-0.506077528	0.312711396	x	-0.688168	0.560664	0.367807667
YKL159C	YKL159C ... RCN1 calcium-mediated signaling calcium-dependent protein serine/thcalcineurin complex | YKL160W	-0.321455757	-0.537651586	0.690097752	x	-0.132451	0.010885	0.744924667
YNL044W	YNL044W ... YIP3 ER to Golgi transport molecular function unknown COPII-coated vesicle | YNL045W	0.172400359	0.255727749	0.447288808	x	0.203951333	0.211138	0.501821
YDR411C	YDR411C ... DFM1 biological process unknown* molecular function unknown endoplasmic reticulum | YDR412W	-0.316269911	0.111325771	0.826193207	x	-0.537921	-0.023234	0.876421
YHR104W	YHR104W iESR cluster GRE3 response to stress* aldo-keto reductase activity* cytoplasm* | YHR105W	-0.317128587	-0.512630035	0.631939041	x	-0.391178333	0.192476667	0.679983
YMR261C	YMR261C ... TPS3 response to stress* "alpha,alpha-trehalose-phosphate syn""alpha,alpha-trehalose-phosphate syn" | YMR262W	-0.354909594	0.241040049	0.400604776	x	-0.382776	0.377978667	0.447637667
YBR056W	YBR056W iESR cluster YBR056W biological process unknown molecular function unknown cytoplasm | YBR056W-A	-0.017858583	0.01213341	1.037993553	x	0.079651667	0.739649333	1.077548333
YKL065C	YKL065C iESR cluster YET1 biological process unknown molecular function unknown endoplasmic reticulum | YKL066W	-0.357484226	-0.363355952	0.899478063	x	0.090013667	0.649037	0.937518
YOL055C	YOL055C ... THI20 thiamin biosynthesis phosphomethylpyrimidine kinase acticellular component unknown | YOL056W	0.37516533	0.001712017	1.11876341	x	0.831532333	1.197366667	1.155823667
YKL126W	YKL126W ... YPK1 protein amino acid phosphoryla protein serine/threonine kinase actcytosol* | YKL127W	-0.34196772	-0.154011405	0.440413416	x	-0.340141667	0.176400333	0.470798
YMR315W	YMR315W iESR cluster YMR315W biological process unknown molecular function unknown cytoplasm* | YMR315W-A	-0.645053116	0.50328996	1.699931463	x	-0.549021	0.695260333	1.725079667
YML130C	YML130C ... ERO1 protein folding* electron carrier activity endoplasmic reticulum | YML131W	-0.030398375	-0.570717791	0.78907949	x	0.113448	0.416196333	0.812786667
YEL058W	YEL058W ... PCM1 N-acetylglucosamine biosynthes phosphoacetylglucosamine mutase actcytoplasm* | YEL059C-A	0.335167267	0.67599583	0.740140653	x	0.343610333	0.639360667	0.762946
YML070W	YML070W ... DAK1 response to stress* glycerone kinase activity cytoplasm | YML071C	-0.291344152	-0.005338911	0.354154735	x	-0.322353	0.077427667	0.376785333
YDR032C	YDR032C iESR cluster PST2 biological process unknown molecular function unknown cytoplasm* | YDR033W	-0.327498239	0.246260855	0.422636292	x	-0.239776667	0.295371333	0.440847
YOL122C	YOL122C ... SMF1 manganese ion transport "di-, tri-valent inorganic cation tr"plasma membrane* | YOL123W	-1.477082762	-0.346115567	1.123251956	x	-0.439716667	0.288438667	1.140619667
YMR145C	YMR145C ... NDE1 ethanol fermentation* NADH dehydrogenase activity mitochondrion | YMR146C	-1.108190492	0.585559705	0.524295502	x	-1.557305	0.248434333	0.541585
YOR036W	YOR036W ... PEP12 Golgi to vacuole transport t-SNARE activity Golgi apparatus* | YOR037W	0.016648238	0.190309261	0.861916889	x	0.199312667	0.721632667	0.873288667
YJL036W	YJL036W ... SNX4 transport* lipid binding membrane | YJL037W	-0.215429157	-0.606526253	0.546262057	x	-0.03865	0.284053	0.533135667
YFR044C	YFR044C � DUG1 biological process unknown molecular function unknown | Cys-Gly metallo-di-peptidase; forms a complex with Dug2p and Dug3p to degrade glutathione (GSH) and other peptides containing a gamma-glu-X bond in an alternative pathway to GSH degradation by gamma-glutamyl transpeptidase (Ecm38p)YFR045W	-0.330783414	0.372249473	0.395061513	x	-0.365597	-0.02006	0.375972667
YPL154C	YPL154C iESR cluster PEP4 sporulation* endopeptidase activity* mitochondrion* | YPL155C	-0.483077644	0.388433427	1.034000367	x	-0.084505	0.667347333	1.013383333
YJL034W	YJL034W ... KAR2 SRP-dependent cotranslational ATPase activity* endoplasmic reticulum lumen | YJL035C	-0.252765189	-0.11241839	1.001271586	x	-0.217117667	0.272908333	0.973587
YJR121W	YJR121W ... ATP2 ATP synthesis coupled proton t hydrogen-transporting ATP synthase soluble fraction* | YJR122W	-1.32074993	0.625529651	0.545030242	x	-1.114258667	0.263016667	0.514851667
YMR104C	YMR104C ... YPK2 protein amino acid phosphoryla protein kinase activity cytoplasm* | YMR105C	-0.698115835	-0.41895451	1.274883519	x	0.367109667	1.285004	1.243130333
YER003C	YER003C ... PMI40 protein amino acid glycosylati mannose-6-phosphate isomerase activcytoplasm* | YER004W	-0.373191826	0.146563129	0.451401602	x	-0.474595	-0.133295333	0.41901
YDR077W	YDR077W ... SED1 cell wall organization and bio structural constituent of cell wallmitochondrion* | YDR078C	-0.615401451	1.490061975	2.221352187	x	-0.590723333	1.235724333	2.187825333
YBR023C	YBR023C ... CHS3 cytokinesis* chitin synthase activity cytoplasm* | YBR024W	0.180575435	0.52525569	0.709267925	x	0.304231	0.737362333	0.674795333
YGR282C	YGR282C ... BGL2 cell wall organization and bio "glucan 1,3-beta-glucosidase activit"cell wall (sensu Fungi) | YGR283C	-0.150076397	0.779076023	0.727553352	x	-0.223725333	0.361615333	0.692538
Q0250	Q0250 ... COX2 aerobic respiration* cytochrome-c oxidase activity respiratory chain complex IV (sensu | Q0255	-1.216580241	0.137806364	0.569440705	x	-0.986326667	0.316727667	0.533208667
YOR136W	YOR136W ... IDH2 tricarboxylic acid cycle* isocitrate dehydrogenase (NAD+) actmitochondrion* | YOR137C	-1.433211824	0.392686966	0.636472247	x	-1.366249667	0.132626667	0.599622
YPR183W	YPR183W ... DPM1 N-linked glycosylation* "transferase activity, transferring"mitochondrion* | YPR184W	-0.000257506	0.280000571	0.393077559	x	0.049471	0.008258667	0.348406
YOR142W	YOR142W ... LSC1 tricarboxylic acid cycle* succinate-CoA ligase (ADP-forming) mitochondrion* | YOR143C	-0.937159319	0.543894883	0.709004581	x	-0.725386667	0.358526333	0.664063667
YDL022W	YDL022W iESR cluster GPD1 intracellular accumulation of glycerol-3-phosphate dehydrogenase cytosol* | YDL023C	-2.055880104	-0.198326096	1.592609193	x	-1.373130667	-0.060040667	1.536508667
YMR139W	YMR139W iESR cluster RIM11 protein amino acid phosphoryla protein serine/threonine kinase actcytoplasm | YMR140W	-0.737296854	-0.700212365	0.717322623	x	-0.454766	0.258008	0.654244667
YMR173W	YMR173W iESR cluster DDR48 DNA repair ATPase activity* cytoplasm | YMR173W-A	-2.370920572	-1.526967147	2.164311328	x	-1.956818333	-0.383798667	2.094177667
YBR139W	YBR139W iESR cluster YBR139W biological process unknown carboxypeptidase C activity vacuole (sensu Fungi) | YBR140C	-1.140122846	0.510736782	1.054265954	x	-1.004974	0.305279667	0.975441333
YJL159W	YJL159W ... HSP150 cell wall organization and bio structural constituent of cell wallcell wall (sensu Fungi) | YJL160C	0.186445707	0.586508437	0.658629515	x	0.080752	0.075275667	0.578131667
YLR390W-A	YLR390W-A ... CCW14 cell wall organization and bio structural constituent of cell wallmitochondrion* | YLR392C	0.738653021	0.661842377	0.725663535	x	0.302286667	0.229687333	0.628401333
YIL109C	YIL109C ... SEC24 ER to Golgi transport* protein binding COPII vesicle coat | YIL110W	0.008299004	0.413887749	0.552402473	x	-0.129188667	0.061303	0.453776
YOR288C	YOR288C ... MPD1 protein folding protein disulfide isomerase activitvacuole (sensu Fungi) | YOR289W	-0.327376205	-0.378257305	0.745493582	x	-0.108405	0.340093667	0.641937333
YHR018C	YHR018C ... ARG4 arginine biosynthesis argininosuccinate lyase activity cytosol | YHR019C	0.206904361	0.309247977	0.841718809	x	0.083356	0.409600333	0.726820333
YKL096W	YKL096W ... CWP1 cell wall organization and bio structural constituent of cell wallcell wall (sensu Fungi) | YKL096W-A	-1.860328068	1.341690368	2.78121081	x	-0.739879667	1.696449	2.662503333
YGL037C	YGL037C iESR cluster PNC1 chromatin silencing at telomer nicotinamidase activity cytoplasm* | YGL038C	-1.272119101	-0.532580136	1.555990001	x	-0.696387333	0.589839333	1.434044
YBR126C	YBR126C iESR cluster TPS1 response to stress* "alpha,alpha-trehalose-phosphate syn"cytoplasm* | YBR127C	-0.969529044	-0.056315442	0.977969317	x	-0.891878	-0.031070667	0.852899667
YNL241C	YNL241C iESR cluster ZWF1 pentose-phosphate shunt glucose-6-phosphate 1-dehydrogenasecytoplasm | YNL242W	0.271267413	0.493499168	0.54888697	x	0.021062333	0.212981667	0.420868
YAL053W	YAL053W � FLC2 biological process unknown molecular function unknown | Putative FAD transporter; required for uptake of FAD into endoplasmic reticulum; involved in cell wall maintenanceYAL054C	0.263866265	0.69976227	0.921716587	x	0.163802	0.760074333	0.790980667
YDL072C	YDL072C ... YET3 biological process unknown molecular function unknown endoplasmic reticulum | YDL073W	-0.336767186	0.243166493	1.095042712	x	0.060740667	0.678139	0.962107667
YLR257W	YLR257W ... YLR257W biological process unknown molecular function unknown cytoplasm | YLR258W	0.326932241	-0.667313372	0.523413528	x	-0.132005667	-0.635464333	0.386588333
YCL043C	YCL043C ... PDI1 protein folding protein disulfide isomerase activitendoplasmic reticulum lumen | YCL044C	-0.01740248	0.396810226	0.741348194	x	0.024574667	0.297443667	0.603681667
YKL129C	YKL129C ... MYO3 cell wall organization and bio microfilament motor activity actin cortical patch | YKL130C	-0.315487092	-0.169978743	0.918950155	x	-0.002054333	0.333250667	0.762828333
YDR231C	YDR231C ... COX20 aerobic respiration* unfolded protein binding mitochondrial inner membrane | YDR232W	-1.613293522	-0.638922593	0.85308356	x	-1.113095	0.111859	0.692294333
YNR001C	YNR001C iESR cluster CIT1 tricarboxylic acid cycle* citrate (Si)-synthase activity mitochondrion* | YNR001W-A	-1.598291415	-0.0532503	0.752595229	x	-0.820859	0.443867333	0.582597333
YIL140W	YIL140W ... AXL2 bud site selection* molecular function unknown bud neck* | YIL141W	-0.415590016	0.547687456	0.82620886	x	-0.643241333	0.517688333	0.651130333
YDR358W	YDR358W iESR cluster GGA1 Golgi to vacuole transport molecular function unknown Golgi trans face | YDR359C	-0.300196731	-0.15440453	1.02115691	x	-0.376578333	0.252199333	0.841017667
YOR220W	YOR220W � iESR cluster RCN2 biological process unknown molecular function unknown | Protein of unknown function; green fluorescent protein (GFP)-fusion protein localizes to the cytoplasm and is induced in response to the DNA-damaging agent MMS; phosphorylated in response to alpha factorYOR221C	0.181838899	-0.480966717	0.782512176	x	0.15678	-0.112258667	0.586014
YOL031C	YOL031C ... SIL1 SRP-dependent cotranslational molecular function unknown endoplasmic reticulum | YOL032W	-0.076050559	-0.254011214	1.245637759	x	-0.19175	0.235434667	1.044171667
YEL060C	YEL060C iESR cluster PRB1 sporulation* serine-type endopeptidase activity vacuole (sensu Fungi)* | YEL061C	0.173596211	0.01186627	1.421306324	x	-0.033488333	0.294171333	1.219489
YEL012W	YEL012W iESR cluster UBC8 protein monoubiquitination* ubiquitin conjugating enzyme activicytoplasm | YEL013W	-0.465146165	-0.663744662	0.54195383	x	-0.094753333	-0.139241	0.336428667
YIL117C	YIL117C ... PRM5 conjugation with cellular fusi molecular function unknown integral to membrane | YIL118W	0.761897892	0.688278597	1.588035087	x	1.37834	1.809715	1.377333
YDR033W	YDR033W ... MRH1 biological process unknown molecular function unknown mitochondrion* | YDR034C	-2.229945839	0.362605042	1.200392476	x	-1.226724333	0.786914667	0.987469667
YDR074W	YDR074W iESR cluster TPS2 response to stress* trehalose-phosphatase activity mitochondrion* | YDR075W	-0.729454971	-0.371519835	0.966553539	x	-0.741323	0.147783	0.752857
YKR091W	YKR091W ... SRL3 nucleobase, nucleoside, nucleo molecular function unknown cytoplasm | YKR092C	-0.778030856	0.503834581	2.091135262	x	-0.815098	1.073449	1.874467667
YJL171C	YJL171C ... YJL171C biological process unknown molecular function unknown mitochondrion* | YJL172W	-0.010505744	0.696453518	1.260709821	x	-0.057177333	0.484061333	1.036309
YLR350W	YLR350W ... ORM2 response to unfolded protein molecular function unknown endoplasmic reticulum | YLR351C	1.107020599	-0.037726558	0.677927299	x	1.272784667	-0.066599	0.452864333
YPR159W	YPR159W ... KRE6 cell wall organization and bio glucosidase activity integral to membrane* | YPR160W	-0.097508452	0.42508135	0.622126133	x	-0.155167	0.236238333	0.395934333
YLR300W	YLR300W ... EXG1 cell wall organization and bio "glucan 1,3-beta-glucosidase activit"cell wall (sensu Fungi) | YLR301W	0.320365234	0.904950379	1.02460976	x	-0.438648333	-0.337138667	0.777486
YOR153W	YOR153W ... PDR5 response to drug* xenobiotic-transporting ATPase actimitochondrion* | YOR154W	-0.122257244	0.646851093	0.84192092	x	-0.168554333	0.415249	0.591572667
YBR222C	YBR222C ... PCS60 biological process unknown AMP binding cytoplasm* | YBR223C	-0.328899644	0.014060403	0.655844664	x	-0.207165667	0.310116333	0.402248
YBR071W	YBR071W ... YBR071W biological process unknown molecular function unknown cytoplasm | YBR072C-A	-0.017609757	-0.17036577	0.900639051	x	-0.286867667	0.376791667	0.632494
YJL158C	YJL158C ... CIS3 cell wall organization and bio structural constituent of cell wallendoplasmic reticulum* | YJL159W	-0.945273167	0.127328178	0.89863184	x	-0.757861333	-0.437669333	0.618887667
YKL201C	YKL201C ... MNN4 response to stress* molecular function unknown membrane | YKL202W	-1.196302365	-0.828427754	0.835907152	x	-0.713264	-0.050336333	0.554101667
YMR008C	YMR008C ... PLB1 glycerophospholipid metabolism lysophospholipase activity cell wall (sensu Fungi) | YMR009W	-0.103860841	0.377148323	1.111487371	x	0.122390667	0.565320333	0.800833333
YJR096W	YJR096W iESR cluster YJR096W arabinose catabolism* aldo-keto reductase activity* cytoplasm* | YJR097W	-0.485497378	-0.413480335	1.191626422	x	-1.083861	0.059363	0.876361667
YMR184W	YMR184W � ADD37 biological process unknown molecular function unknown | Protein of unknown function involved in ER-associated protein degradation; green fluorescent protein (GFP)-fusion protein localizes to the cytoplasm and is induced in response to the DNA-damaging agent MMS; YMR184W is not an essential geneYMR185W	-0.391251686	-0.49088664	1.354722129	x	0.012436333	0.720810667	1.035705333
YNL055C	YNL055C iESR cluster POR1 aerobic respiration* voltage-gated ion-selective channelmitochondrial outer membrane | YNL056W	-1.602267067	0.746923539	1.066645473	x	-0.986590667	0.375317667	0.738084
YMR170C	YMR170C iESR cluster ALD2 aldehyde metabolism* aldehyde dehydrogenase activity cytoplasm | YMR171C	0.169994037	-0.035332133	1.763900982	x	-0.456902667	0.869576667	1.424887333
YDR055W	YDR055W ... PST1 cell wall organization and bio molecular function unknown cell wall (sensu Fungi) | YDR056C	-0.444635197	0.467476944	1.283478766	x	-0.691103333	0.195260667	0.940656667
YPL221W	YPL221W � FLC1 (BOP1) DNA replication initiation* chromatin binding* cytoplasm* | Putative FAD transporter; required for uptake of FAD into endoplasmic reticulum; involved in cell wall maintenanceYPL222W	-0.372386428	0.157014849	0.861803399	x	-0.172491667	0.645224667	0.502096
YMR090W	YMR090W iESR cluster YMR090W biological process unknown molecular function unknown cytoplasm | YMR091C	-0.549377948	0.198879064	1.521723831	x	-1.644512	0.427796333	1.14677
YGR250C	YGR250C iESR cluster YGR250C biological process unknown RNA binding cytoplasm | YGR251W	-0.009703969	0.336377311	1.152962254	x	0.179420667	0.716470667	0.768744667
YJL066C	YJL066C iESR cluster MPM1 biological process unknown molecular function unknown mitochondrion* | YJL067W	-0.788502144	-0.822952597	1.000988684	x	-0.499155	0.594912667	0.612543667
YGR189C	YGR189C ... CRH1 biological process unknown molecular function unknown cell wall (sensu Fungi)* | YGR190C	-0.069155576	0.855478967	1.324689066	x	0.278071	0.987903667	0.916695667
YKL165C	YKL165C ... MCD4 GPI anchor biosynthesis* molecular function unknown cell wall (sensu Fungi)* | YKL165C-A	-0.459142678	0.310088429	1.390629736	x	0.367885667	1.005737333	0.980583
YOL151W	YOL151W iESR cluster GRE2 response to stress oxidoreductase activity* cytoplasm* | YOL152W	-1.211102359	-0.301648785	0.969888551	x	-0.266618667	0.606109	0.539533333
YML120C	YML120C ... NDI1 mitochondrial electron transpo "oxidoreductase activity, acting on"mitochondrial inner membrane | YML121W	-1.40437996	0.261353077	0.826418057	x	-0.791643333	0.497554667	0.386779333
YGR244C	YGR244C ... LSC2 tricarboxylic acid cycle* succinate-CoA ligase (ADP-forming) mitochondrion | YGR245C	-1.563558644	-0.364314395	1.627893323	x	-0.982818	0.617715667	1.180605667
YOR176W	YOR176W ... HEM15 heme biosynthesis ferrochelatase activity mitochondrial inner membrane | YOR177C	-0.446393456	-0.114502209	0.967838191	x	-0.176749	-0.062507667	0.478823
YHR138C	YHR138C iESR cluster YHR138C vacuole fusion, non-autophagic endopeptidase inhibitor activity cellular component unknown | YHR139C	0.600571239	0.65122212	2.328611123	x	-0.724766333	-0.205900667	1.780213667
YDR258C	YDR258C iESR cluster HSP78 response to stress* ATPase activity* mitochondrial matrix | YDR259C	-0.918125072	0.001692738	1.159094386	x	-0.665594	0.401106667	0.601584333
YNL274C	YNL274C � iESR cluster GOR1 metabolism "oxidoreductase activity, acti | Glyoxylate reductase; null mutation results in increased biomass after diauxic shift; the authentic, non-tagged protein is detected in highly purified mitochondria in high-throughput studiesYNL275W	-0.099829971	-0.249377743	1.457695083	x	-0.137149333	0.635648667	0.845979667
YIR038C	YIR038C iESR cluster GTT1 glutathione metabolism glutathione transferase activity mitochondrion* | YIR039C	-0.386178466	0.752319684	1.362179926	x	-0.945089333	0.453622	0.734146
YLR303W	YLR303W ... MET17 methionine metabolism* cysteine synthase activity* cytoplasm | YLR304C	0.06871347	1.343325765	1.626591842	x	0.442081	0.815855667	0.99337
YDR342C	YDR342C ... HXT7 hexose transport glucose transporter activity* mitochondrion* | YDR343C	-1.839365255	1.519248106	1.704140499	x	-0.047900667	1.550957667	1.06402
YLR194C	YLR194C ... YLR194C biological process unknown molecular function unknown cell wall (sensu Fungi) | YLR195C	1.248016881	-0.714454286	1.53771971	x	1.552273667	0.778612667	0.885562
YBL064C	YBL064C iESR cluster PRX1 regulation of cell redox homeo thioredoxin peroxidase activity mitochondrion | YBL065W	-0.80364182	-0.355169883	1.063783112	x	-0.285478667	0.550038	0.397381
YKL151C	YKL151C iESR cluster YKL151C biological process unknown molecular function unknown cytoplasm | YKL152C	-0.639344538	-0.600274256	1.428212909	x	-0.816696333	0.200085	0.694650667
YOR285W	YOR285W iESR cluster YOR285W biological process unknown molecular function unknown mitochondrion* | YOR286W	-1.322847368	-0.599431868	1.672527382	x	-1.130997667	-0.269342667	0.918718333
YGR019W	YGR019W iESR cluster UGA1 nitrogen utilization 4-aminobutyrate transaminase activiintracellular | YGR020C	-0.162507184	-0.123258048	1.471840413	x	-0.153594	0.139164	0.687882
YDR533C	YDR533C iESR cluster HSP31 biological process unknown unfolded protein binding* soluble fraction | YDR534C	-0.066629972	0.162334608	1.320614471	x	-1.017825	0.196956333	0.508848
YNL015W	YNL015W iESR cluster PBI2 vacuole fusion, non-autophagic endopeptidase inhibitor activity cytoplasm* | YNL016W	-2.121678226	-0.63368565	2.047278261	x	-0.792143	0.588516333	1.185626
YJR008W	YJR008W iESR cluster YJR008W biological process unknown molecular function unknown cytoplasm* | YJR009C	-0.467659581	-0.464245905	1.591459374	x	-0.295124333	1.156488667	0.545446
YNL134C	YNL134C iESR cluster YNL134C biological process unknown alcohol dehydrogenase (NADP+) activcytoplasm* | YNL135C	-1.070161649	0.446099167	2.035848396	x	-0.899271667	0.769383667	0.925777667
YDL124W	YDL124W iESR cluster YDL124W metabolism alpha-keto amide reductase activitycytoplasm* | YDL125C	-0.568206498	-0.10131481	3.264421476	x	-0.748413667	0.341026667	2.1332
YHR112C	YHR112C iESR cluster YHR112C sulfur metabolism cystathionine beta-lyase activity cytoplasm | YHR113W	-0.704613398	0.009807279	1.760419279	x	-0.284132333	1.241861667	0.628820667
YOR028C	YOR028C ... CIN5 regulation of transcription fr DNA binding* nucleus | YOR029W	-1.86241289	-0.64436732	1.617017343	x	-0.496769333	0.724185	0.397269
YDR171W	YDR171W iESR cluster HSP42 response to stress* unfolded protein binding cytoplasm* | YDR172W	-0.782892797	0.075331511	1.958495418	x	-0.556696667	0.193943667	0.725708667
YER062C	YER062C ... HOR2 response to osmotic stress* glycerol-1-phosphatase activity cytoplasm* | YER063W	-2.463384667	-1.097533725	2.410156492	x	-0.920395	-0.209346667	0.941343667
YMR250W	YMR250W iESR cluster GAD1 response to oxidative stress* glutamate decarboxylase activity cytoplasm | YMR251W	-0.560309194	0.124389522	2.025992209	x	-1.607188667	0.141356	0.555949
YDL204W	YDL204W iESR cluster RTN2 biological process unknown molecular function unknown endoplasmic reticulum | YDL205C	0.201472285	0.038267511	2.541151	x	-1.458800667	0.760636667	0.773489667
YBR214W	YBR214W ... SDS24 endocytosis* molecular function unknown cytoplasm | YBR215W	-1.034928516	0.522883697	2.734921913	x	-0.443581	0.430463333	0.93332
YGR254W	YGR254W ... ENO1 glycolysis* phosphopyruvate hydratase activity cytoplasm* | YGR255C	-1.186221231	0.528793736	2.374053008	x	-0.623159667	0.271302	0.493622
YDL223C	YDL223C ... HBT1 cellular morphogenesis during molecular function unknown mating projection | YDL224C	-0.848615376	-0.879901273	3.962886782	x	-1.710818333	0.263052667	2.06565
YER079W	YER079W iESR cluster YER079W biological process unknown molecular function unknown cytoplasm* | YER080W	-2.710534065	-0.710167741	2.130837952	x	-0.130430333	-0.667694333	0.174919333
YKL161C	YKL161C ... YKL161C biological process unknown protein kinase activity cellular component unknown | YKL162C	-0.993893496	2.123614584	3.913436029	x	-0.183246	0.798047333	1.890820667
YGR088W	YGR088W iESR cluster CTT1 response to stress catalase activity cytoplasm | YGR089W	-0.986771706	-0.516744609	3.604036256	x	-2.396074	-0.487501333	1.398302333
YGL156W	YGL156W iESR cluster AMS1 carbohydrate metabolism alpha-mannosidase activity vacuolar membrane | YGL157W	-0.165017835	-0.107329629	4.771001638	x	-1.131557333	0.845479	2.391918333
YCL040W	YCL040W iESR cluster GLK1 carbohydrate metabolism* glucokinase activity cytosol | YCL041C	-1.929567987	0.756428706	2.854939076	x	-0.186051333	0.345891333	0.401094667
YMR169C	YMR169C iESR cluster ALD3 response to stress* aldehyde dehydrogenase activity cytoplasm | YMR170C	-0.581698702	0.170722748	4.661486248	x	-2.004758	0.381329333	2.157228667
YML100W	YML100W iESR cluster TSL1 response to stress* enzyme regulator activity "alpha,alpha-trehalose-phosphate syn" | YML100W-A	-2.201824855	0.67034926	3.725204859	x	-1.432200667	-0.006071667	0.942672
YFL014W	YFL014W iESR cluster HSP12 response to oxidative stress* molecular function unknown cytoplasm* | YFL015C	#NUM!	-0.880507358	#DIV/0!	x	-4.124892	-0.057911333	4.483901
YHR087W	YHR087W � iESR cluster RTC3 RNA metabolism molecular function unknown | Protein of unknown function involved in RNA metabolism; has structural similarity to SBDS, the human protein mutated in Shwachman-Diamond Syndrome (the yeast SBDS ortholog = SDO1); null mutation suppresses cdc13-1 temperature sensitivityYHR088W	#NUM!	-1.386842418	#DIV/0!	x	-2.007828333	-0.912544	2.406423
YGR043C	YGR043C � iESR cluster NQM1 biological process unknown transaldolase activity | Transaldolase of unknown function; transcription is repressed by Mot1p and induced by alpha-factor and during diauxic shiftYGR044C	#NUM!	#NUM!	#DIV/0!	x	-2.147448667	-0.399934667	1.367629333
YOR289W	YOR289W iESR cluster YOR289W biological process unknown molecular function unknown cytoplasm* | YOR290C	#NUM!	-0.424112283	#DIV/0!	x	-0.466268667	1.076832333	1.174736333
YIL160C	YIL160C ... POT1 fatty acid beta-oxidation acetyl-CoA C-acyltransferase activiperoxisomal matrix | YIL161W	#NUM!	#NUM!	#DIV/0!	x	-0.077827667	0.474742	0.667591
